# Supplementary material for: Post-transcriptional 3´-UTR cleavage of mRNA transcripts generates thousands of stable uncapped autonomous RNA fragments
Source: Nat Commun. 2017 Dec 11;8:2029. doi: 10.1038/s41467-017-02099-7 (PMC5725528; doi:10.1038/s41467-017-02099-7)
Supplement: Supplementary file 4 — Supplementary Data 1 [file 41467_2017_2099_MOESM4_ESM.txt]

	name	geneSymbol	chrom	strand	txStart	txEnd	bp	bp in UTR	model_l	path_l	ks_test	t_test	llr_test	freq_down	freq_up	p1	p2	max_body_data	max_body_control	max_body_norm_data	max_tail_data	max_tail_control	max_tail_norm_data	count_body_data	count_body_control	count_body_norm_data	count_tail_data	count_tail_control	count_tail_norm_data	mean_body_data	mean_body_control	mean_body_norm_data	mean_tail_data	mean_tail_control	mean_tail_norm_data	std_body_data	std_body_control	std_body_norm_data	std_tail_data	std_tail_control	std_tail_norm_data	max_coverage
0	uc003tme.3	PURB	chr7	-	44915891	44924960	6060	True	-279.718	-279.294	0.000	0.000	146.538	0.000	0.834	0.740	-0.368	514.660	332.540	1.243	1251.760	1129.440	0.593	148	148	148	296	296	296	214.715	130.947	0.616	73.822	98.367	-0.580	141.109	80.565	0.286	130.936	122.201	0.363	1251.760
1	uc002wjw.4	MAVS	chr20	+	3827445	3856770	22104	True	-353.190	-304.987	0.000	0.000	112.082	0.000	0.751	0.507	-0.317	559.780	444.940	1.233	2085.560	1787.460	0.657	209	209	209	325	325	325	77.870	52.876	0.515	114.776	118.381	-0.306	56.028	41.205	0.359	257.701	219.272	0.334	2085.560
2	uc011khw.2	CDK6	chr7	-	92234234	92463231	8640	True	-439.102	-425.481	0.000	0.000	73.178	0.000	0.588	0.902	-0.290	239.400	140.480	1.746	107.160	210.900	0.650	116	116	116	427	427	427	58.135	38.226	0.568	27.480	49.179	-0.716	49.125	29.459	0.361	16.008	33.799	0.434	239.400
3	uc010lez.3	CDK6	chr7	-	92234234	92465941	8640	True	-439.237	-425.836	0.000	0.000	72.541	0.000	0.583	0.891	-0.300	239.400	140.480	1.746	107.160	210.900	0.650	116	116	116	427	427	427	58.135	38.226	0.568	27.480	49.179	-0.716	49.125	29.459	0.361	16.008	33.799	0.434	239.400
4	uc011lwj.2	AKAP2	chr9	+	112887780	112934791	43778	True	-67.690	-67.885	0.000	0.000	116.243	0.000	1.000	0.364	-0.379	259.340	168.380	1.266	223.080	272.360	0.297	164	164	164	159	159	159	132.843	94.514	0.480	102.585	130.474	-0.310	36.210	23.924	0.255	42.809	59.437	0.202	259.340
5	uc011lwi.2	AKAP2	chr9	+	112810877	112934791	120681	True	-77.572	-77.876	0.000	0.000	114.375	0.000	1.000	0.361	-0.378	259.340	168.380	1.266	223.080	272.360	0.297	170	170	170	160	160	160	132.902	93.566	0.497	102.086	129.934	-0.314	35.730	24.063	0.267	43.137	59.640	0.208	259.340
6	uc004bem.3	AKAP2	chr9	+	112810877	112934791	120681	True	-77.572	-77.876	0.000	0.000	114.375	0.000	1.000	0.361	-0.378	259.340	168.380	1.266	223.080	272.360	0.297	170	170	170	160	160	160	132.902	93.566	0.497	102.086	129.934	-0.314	35.730	24.063	0.267	43.137	59.640	0.208	259.340
7	uc002wjx.4	MAVS	chr20	+	3827445	3856770	22104	True	-335.679	-286.681	0.000	0.000	97.855	0.000	0.717	0.481	-0.304	559.780	444.940	1.233	2085.560	1787.460	0.657	192	192	192	325	325	325	73.306	51.582	0.479	114.776	118.381	-0.306	55.315	42.443	0.349	257.701	219.272	0.334	2085.560
8	uc003son.4	FBXL18	chr7	-	5515427	5553399	5020	True	-82.560	-83.102	0.000	0.000	123.793	0.000	0.948	0.421	-0.256	508.040	342.560	1.239	1658.160	1564.940	0.990	148	148	148	251	251	251	236.446	137.591	0.750	159.483	153.282	0.074	109.052	60.754	0.222	188.010	178.175	0.253	1658.160
9	uc004ben.3	AKAP2	chr9	+	112898406	112934791	33152	True	-70.165	-70.661	0.000	0.000	103.726	0.000	0.994	0.343	-0.356	259.340	168.380	1.266	223.080	272.360	0.297	157	157	157	159	159	159	133.800	94.777	0.487	102.585	130.474	-0.310	36.655	24.382	0.258	42.809	59.437	0.202	259.340
10	uc004bej.4	PALM2-AKAP2	chr9	+	112542576	112934791	388982	True	-91.291	-91.858	0.000	0.000	102.134	0.000	0.956	0.306	-0.365	259.340	168.380	1.649	223.080	272.360	0.297	186	186	186	160	160	160	124.126	86.805	0.544	102.086	129.934	-0.314	44.612	31.897	0.313	43.137	59.640	0.208	259.340
11	uc004bek.4	PALM2-AKAP2	chr9	+	112542576	112934791	388982	True	-91.291	-91.858	0.000	0.000	102.134	0.000	0.956	0.306	-0.365	259.340	168.380	1.649	223.080	272.360	0.297	186	186	186	160	160	160	124.126	86.805	0.544	102.086	129.934	-0.314	44.612	31.897	0.313	43.137	59.640	0.208	259.340
12	uc002wjy.4	MAVS	chr20	+	3827445	3856770	22104	True	-277.526	-269.309	0.000	0.000	78.734	0.000	0.686	0.441	-0.306	559.780	444.940	1.116	2085.560	1787.460	0.657	171	171	171	325	325	325	73.505	52.963	0.439	114.776	118.381	-0.306	58.428	44.732	0.339	257.701	219.272	0.334	2085.560
13	uc004fjw.2	MECP2	chrX	-	153287263	153363188	6080	True	-370.014	-369.014	0.000	0.000	100.196	0.000	0.531	0.549	-0.385	245.740	150.560	1.465	43.040	54.740	0.984	195	195	195	292	292	292	65.714	40.563	0.525	16.147	22.270	-0.421	66.538	38.383	0.459	6.458	9.630	0.420	245.740
14	uc001sfk.4	CBX5	chr12	-	54624730	54673915	9620	True	-524.641	-524.509	0.000	0.000	-25.597	0.000	0.078	1.128	-0.208	730.320	337.620	1.274	978.480	925.260	0.670	82	82	82	477	477	477	164.849	86.265	0.841	73.302	91.143	-0.501	147.518	68.023	0.265	123.732	110.187	0.367	978.480
15	uc004fjv.2	MECP2	chrX	-	153287263	153363188	6080	True	-368.240	-367.070	0.000	0.000	97.195	0.000	0.526	0.534	-0.391	245.740	150.560	1.465	43.040	54.740	0.984	194	194	194	289	289	289	65.795	40.635	0.522	16.090	22.143	-0.419	66.869	38.499	0.459	6.466	9.597	0.421	245.740
16	uc001sfj.4	CBX5	chr12	-	54624730	54653370	9620	True	-523.436	-522.600	0.000	0.000	-23.807	0.000	0.103	1.135	-0.202	730.320	337.620	1.274	978.480	925.260	0.670	82	82	82	477	477	477	164.849	86.265	0.841	73.302	91.143	-0.501	147.518	68.023	0.265	123.732	110.187	0.367	978.480
17	uc001cth.3	RAB3B	chr1	-	52373627	52456436	8900	True	-658.898	-644.484	0.000	0.000	-10.398	0.000	0.009	0.663	-0.309	3068.520	2298.680	1.307	554.480	498.940	1.027	178	178	178	437	437	437	199.878	130.508	0.453	23.840	29.698	-0.589	550.037	356.336	0.429	62.945	61.018	0.539	3068.520
18	uc001kxj.1	SH3PXD2A	chr10	-	105353783	105615164	5640	True	-399.665	-400.078	0.000	0.000	124.176	0.000	0.577	0.484	-0.449	71.540	56.000	2.455	73.580	62.680	1.374	249	249	249	281	281	281	32.195	22.340	0.568	12.601	16.154	-0.302	14.503	11.287	0.475	8.314	9.901	0.527	73.580
19	uc010qqt.1	SH3PXD2A	chr10	-	105353783	105452934	5640	True	-395.708	-396.262	0.000	0.000	118.683	0.000	0.559	0.501	-0.434	71.540	56.000	2.455	73.580	62.680	1.374	239	239	239	281	281	281	32.835	22.836	0.569	12.601	16.154	-0.302	14.332	11.219	0.475	8.314	9.901	0.527	73.580
20	uc010qqs.1	SH3PXD2A	chr10	-	105353783	105428432	5640	True	-395.855	-396.341	0.000	0.000	115.788	0.000	0.548	0.507	-0.427	71.540	56.000	2.455	73.580	62.680	1.374	236	236	236	281	281	281	32.989	22.976	0.566	12.601	16.154	-0.302	14.351	11.219	0.477	8.314	9.901	0.527	73.580
21	uc003lmy.3	NR3C1	chr5	-	142657495	142783254	3560	True	-209.048	-209.963	0.000	0.000	97.431	0.000	0.815	0.621	-0.514	101.840	40.320	1.374	72.640	109.640	0.495	122	122	122	178	178	178	39.601	23.636	0.682	18.794	27.237	-0.461	15.502	6.778	0.350	10.596	18.239	0.410	101.840
22	uc003lnb.3	NR3C1	chr5	-	142657495	142784045	3560	True	-204.023	-204.880	0.000	0.000	99.757	0.000	0.831	0.672	-0.465	101.840	40.320	1.374	72.640	109.640	0.495	122	122	122	178	178	178	39.621	23.658	0.681	18.794	27.237	-0.461	15.530	6.794	0.350	10.596	18.239	0.410	101.840
23	uc001sfh.4	CBX5	chr12	-	54624730	54653329	9620	True	-548.804	-548.132	0.000	0.000	-38.248	0.000	0.010	1.119	-0.232	730.320	337.620	1.274	978.480	925.260	0.670	82	82	82	477	477	477	164.849	86.265	0.841	73.302	91.143	-0.501	147.518	68.023	0.265	123.732	110.187	0.367	978.480
24	uc009xxn.1	SH3PXD2A	chr10	-	105353783	105453381	5620	True	-402.328	-402.794	0.000	0.000	109.605	0.000	0.529	0.504	-0.418	71.540	56.000	2.455	73.580	62.680	1.374	237	237	237	280	280	280	32.875	22.899	0.565	12.625	16.195	-0.304	14.428	11.259	0.476	8.320	9.895	0.526	73.580
25	uc001gcc.2	UHMK1	chr1	+	162467594	162499419	25399	True	-335.888	-335.847	0.000	0.000	23.306	0.000	0.317	0.890	-0.263	264.760	121.000	1.515	246.460	264.000	0.691	82	82	82	319	319	319	119.628	65.534	0.765	39.898	53.757	-0.419	61.346	26.635	0.335	25.774	31.116	0.354	264.760
26	uc001skm.4	ANKRD52	chr12	-	56631590	56652143	5060	True	-77.309	-77.810	0.000	0.000	71.148	0.000	0.933	0.393	-0.193	307.120	249.900	1.225	390.960	341.900	0.773	121	121	121	253	253	253	168.622	117.200	0.523	123.228	128.955	-0.062	52.379	38.248	0.243	69.737	71.287	0.234	390.960
27	uc001gdx.2	ILDR2	chr1	-	166882440	166944561	5000	True	-211.324	-211.974	0.000	0.000	96.788	0.000	0.808	0.564	-0.309	108.420	75.520	1.571	80.800	93.640	0.998	137	137	137	250	250	250	54.200	34.530	0.631	31.488	38.328	-0.280	17.766	11.107	0.346	12.902	14.997	0.359	108.420
28	uc003eix.2	ZXDC	chr3	-	126169958	126194762	9640	True	-897.187	-894.365	0.000	0.000	-105.347	0.000	0.000	0.900	-0.254	137.760	96.580	1.482	63.000	50.200	3.763	137	137	137	476	476	476	56.789	32.933	0.721	10.914	14.481	-0.381	30.668	17.970	0.343	9.087	10.522	0.829	137.760
29	uc002arh.3	FEM1B	chr15	+	68580749	68588021	3580	True	-182.971	-183.545	0.000	0.000	96.136	0.000	0.865	0.628	-0.451	185.400	122.160	1.331	58.500	114.640	0.229	119	119	119	171	171	171	77.858	52.180	0.498	21.764	34.493	-0.612	41.720	24.755	0.339	12.666	21.482	0.343	185.400
30	uc009wuu.2	UHMK1	chr1	+	162467594	162499419	25399	True	-337.831	-337.345	0.000	0.000	19.989	0.000	0.298	0.902	-0.261	264.760	121.000	1.515	246.460	264.000	0.691	80	80	80	319	319	319	120.049	65.268	0.773	39.898	53.757	-0.419	61.970	26.752	0.335	25.774	31.116	0.354	264.760
31	uc002bnk.2	ABHD2	chr15	+	89631380	89745591	108857	True	-273.845	-274.455	0.000	0.000	60.477	0.000	0.525	0.575	-0.335	180.660	150.800	1.466	564.160	589.680	0.717	126	126	126	257	257	257	81.735	54.142	0.593	46.590	51.835	-0.314	45.451	31.938	0.325	73.121	69.323	0.420	564.160
32	uc010tvu.3	STON2	chr14	-	81726993	81893556	4580	True	-808.428	-686.575	0.000	0.000	25.746	0.000	0.031	0.308	-0.586	343.460	399.360	2.379	471.580	442.860	0.559	395	395	395	229	229	229	22.339	19.069	0.256	19.050	28.975	-0.854	47.893	43.784	0.659	48.463	46.219	0.508	471.580
33	uc010lwp.3	TACC1	chr8	+	38644721	38710546	61291	True	-208.121	-206.040	0.000	0.000	82.526	0.000	0.797	0.538	-0.388	124.700	73.340	1.325	161.440	250.180	0.611	120	120	120	222	222	222	58.804	37.653	0.631	38.118	52.974	-0.439	20.274	13.084	0.345	20.978	31.295	0.384	161.440
34	uc003psk.2	FOXO3	chr6	+	108881025	109005971	120764	True	-181.457	-181.728	0.000	0.000	101.986	0.000	0.865	0.514	-0.380	128.960	71.240	1.308	533.780	510.000	0.785	136	136	136	207	207	207	52.092	33.056	0.627	35.179	40.860	-0.273	17.196	9.823	0.317	57.904	55.055	0.359	533.780
35	uc003psm.2	FOXO3	chr6	+	108882068	109005971	119721	True	-180.575	-180.855	0.000	0.000	102.453	0.000	0.865	0.516	-0.379	128.960	71.240	1.308	533.780	510.000	0.785	136	136	136	207	207	207	52.092	33.056	0.627	35.179	40.860	-0.273	17.196	9.823	0.317	57.904	55.055	0.359	533.780
36	uc003lnd.3	NR3C1	chr5	-	142657495	142815077	3380	True	-208.700	-209.584	0.000	0.000	98.380	0.000	0.811	0.650	-0.482	101.840	40.320	1.374	72.640	109.640	0.495	131	131	131	169	169	169	38.262	23.313	0.643	18.738	27.695	-0.492	15.865	6.931	0.367	10.797	18.536	0.396	101.840
37	uc003dmf.3	PRICKLE2	chr3	-	64079525	64211131	4240	True	-316.965	-317.289	0.000	0.000	96.216	0.000	0.540	0.675	-0.428	30.040	23.980	1.625	22.760	26.960	0.989	163	163	163	211	211	211	13.555	8.823	0.585	7.729	11.996	-0.604	5.064	3.829	0.448	4.035	5.191	0.572	30.040
38	uc002aqj.3	SMAD3	chr15	+	67358194	67487533	126056	True	-69.735	-70.976	0.000	0.000	92.566	0.000	0.981	0.377	-0.360	534.760	317.440	1.130	160.920	207.440	0.618	118	118	118	161	161	161	230.891	139.324	0.676	91.731	98.041	-0.064	125.596	73.105	0.218	26.284	33.836	0.250	534.760
39	uc001kqy.3	SCD	chr10	+	102106771	102124588	14979	True	-68.988	-69.383	0.000	0.000	86.638	0.000	1.000	0.431	-0.422	2530.340	1800.340	1.340	1413.080	1711.760	0.300	98	98	98	134	134	134	1592.455	950.274	0.730	847.167	921.591	-0.124	515.191	288.267	0.259	297.966	332.581	0.181	2530.340
40	uc002dfu.4	ITPRIPL2	chr16	+	19125253	19132952	2740	True	-232.511	-232.991	0.000	0.000	73.855	0.000	0.765	0.624	-0.343	278.020	128.380	1.491	489.360	533.500	1.007	110	110	110	243	243	243	124.029	65.880	0.890	55.639	57.915	-0.158	50.600	25.900	0.239	65.002	61.254	0.379	489.360
41	uc002hdz.2	TAOK1	chr17	+	27717942	27878921	153276	True	-409.969	-411.161	0.000	0.000	22.926	0.000	0.245	0.503	-0.255	62.060	77.600	1.111	54.980	102.000	0.420	173	173	173	383	383	383	28.781	30.373	-0.102	14.761	27.757	-0.847	12.473	12.773	0.420	9.336	18.511	0.394	62.060
42	uc002tsd.3	FAM168B	chr2	-	131805448	131851004	2820	True	-81.942	-51.663	0.000	0.000	87.569	0.000	1.000	0.401	-0.366	619.960	360.520	1.276	383.860	529.520	0.483	106	106	106	134	134	134	306.757	192.082	0.670	186.647	211.014	-0.118	121.912	75.326	0.253	65.195	94.914	0.214	619.960
43	uc001tyy.1	MLEC	chr12	+	121124948	121139667	11190	True	-116.065	-7.377	0.000	0.000	85.350	0.000	0.994	0.279	-0.250	2222.820	1053.920	1.341	919.060	1076.940	0.452	125	125	125	167	167	167	547.218	314.573	0.614	325.625	311.904	0.097	552.358	264.612	0.262	135.972	160.561	0.166	2222.820
44	uc010tvt.3	STON2	chr14	-	81726993	81745162	4580	True	-646.023	-601.255	0.000	0.000	76.577	0.000	0.131	0.337	-0.544	343.460	399.360	2.379	471.580	442.860	0.559	371	371	371	229	229	229	22.705	19.643	0.226	19.050	28.975	-0.854	49.378	45.106	0.654	48.463	46.219	0.508	471.580
45	uc003xmb.4	TACC1	chr8	+	38585703	38710546	120309	True	-201.915	-202.482	0.000	0.000	94.077	0.000	0.842	0.707	-0.300	109.640	73.340	1.325	161.440	250.180	0.611	110	110	110	222	222	222	55.834	37.165	0.593	38.118	52.974	-0.439	17.390	13.428	0.330	20.978	31.295	0.384	161.440
46	uc002ktq.3	MIB1	chr18	+	19321544	19450912	125102	True	-330.071	-330.909	0.000	0.000	95.989	0.000	0.538	0.541	-0.621	115.460	56.600	1.429	26.080	44.000	0.540	210	210	210	158	158	158	26.333	20.129	0.277	9.377	18.015	-0.885	21.283	13.399	0.501	4.295	8.277	0.534	115.460
47	uc004ahj.4	PTAR1	chr9	-	72324437	72374876	7900	True	-658.299	-651.016	0.000	0.000	-51.778	0.000	0.000	1.230	-0.280	70.540	38.340	1.682	27.540	46.860	1.197	90	90	90	395	395	395	26.262	15.721	0.681	7.727	14.033	-0.787	14.733	8.222	0.495	4.665	7.563	0.684	70.540
48	uc001scw.3	SP1	chr12	+	53773978	53810226	31972	True	-139.114	-139.501	0.000	0.000	96.105	0.000	0.867	0.397	-0.301	150.420	127.380	1.194	143.860	142.540	0.559	156	156	156	211	211	211	74.501	57.036	0.393	41.873	51.063	-0.301	27.739	23.881	0.321	20.901	23.443	0.294	150.420
49	uc003frs.2	LPP	chr3	+	187930720	188608460	662298	True	-1412.231	-1412.307	0.000	0.000	-443.912	0.000	0.000	0.884	-0.151	61.180	60.400	1.284	1896.820	2865.640	2.520	112	112	112	759	759	759	32.449	24.406	0.341	77.624	96.322	-0.710	15.135	10.385	0.379	239.196	303.764	0.691	1896.820
50	uc004ahi.3	PTAR1	chr9	-	72324442	72374876	7900	True	-661.934	-651.982	0.000	0.000	-56.439	0.000	0.000	1.228	-0.277	70.540	36.040	1.682	27.360	47.800	1.288	89	89	89	395	395	395	25.030	14.758	0.693	7.724	14.018	-0.785	13.971	7.416	0.484	4.667	7.567	0.686	70.540
51	uc003uzj.3	ORAI2	chr7	+	102073976	102097268	15163	True	-465.924	-454.779	0.000	0.000	-56.521	0.000	0.012	0.487	-0.270	1438.700	1323.500	1.266	1032.600	1046.800	2.017	118	118	118	323	323	323	389.672	226.958	0.858	142.811	128.060	0.133	199.137	175.270	0.232	175.909	156.738	0.565	1438.700
52	uc010ujr.2	SMAD3	chr15	+	67418053	67487533	66217	True	-54.356	-54.957	0.000	0.000	84.897	0.000	0.941	0.365	-0.345	534.760	317.440	1.082	160.920	207.440	0.365	105	105	105	152	152	152	219.263	135.208	0.638	91.375	99.021	-0.083	121.136	71.929	0.204	25.765	33.996	0.239	534.760
53	uc004bfx.3	PTBP3	chr9	-	114979994	115095944	5040	True	-218.522	-216.321	0.000	0.000	99.081	0.000	0.864	0.689	-0.423	163.920	88.540	1.571	58.160	81.240	0.750	111	111	111	206	206	206	58.826	35.020	0.614	19.531	27.807	-0.498	42.994	22.892	0.411	11.780	15.729	0.367	163.920
54	uc004bfw.3	PTBP3	chr9	-	114979994	115095944	5040	True	-217.275	-215.614	0.000	0.000	99.179	0.000	0.864	0.687	-0.423	162.140	88.540	1.547	58.160	81.240	0.750	111	111	111	206	206	206	59.016	35.152	0.612	19.531	27.807	-0.498	43.351	23.004	0.408	11.780	15.729	0.367	162.140
55	uc002skb.5	TET3	chr2	+	74213530	74335302	115929	True	-252.789	-253.311	0.000	0.000	67.175	0.000	0.607	0.288	-0.256	59.440	51.120	1.318	48.360	57.520	1.233	257	257	257	290	290	290	24.219	20.122	0.307	18.830	25.421	-0.372	9.436	9.406	0.405	7.657	11.114	0.417	59.440
56	uc002qob.3	ZNF264	chr19	+	57702867	57734214	22394	True	-826.025	-826.456	0.000	0.000	-113.482	0.000	0.000	0.765	-0.291	96.020	48.380	1.696	1589.940	1307.580	1.595	134	134	134	446	446	446	13.195	8.175	0.546	59.912	56.120	-0.495	14.200	6.585	0.530	186.695	158.693	0.753	1589.940
57	uc010lhz.2	ORAI2	chr7	+	102073976	102097268	15163	True	-466.574	-456.222	0.000	0.000	-58.394	0.000	0.009	0.479	-0.274	1438.700	1323.500	1.266	1032.600	1046.800	2.017	118	118	118	323	323	323	389.672	226.958	0.858	142.811	128.060	0.133	199.137	175.270	0.232	175.909	156.738	0.565	1438.700
58	uc031syr.1	ORAI2	chr7	+	102073976	102097268	15163	True	-466.833	-456.761	0.000	0.000	-59.088	0.000	0.009	0.476	-0.276	1438.700	1323.500	1.266	1032.600	1046.800	2.017	118	118	118	323	323	323	389.672	226.958	0.858	142.811	128.060	0.133	199.137	175.270	0.232	175.909	156.738	0.565	1438.700
59	uc003uzk.3	ORAI2	chr7	+	102073976	102097268	15163	True	-466.582	-456.269	0.000	0.000	-58.441	0.000	0.009	0.479	-0.274	1438.700	1323.500	1.266	1032.600	1046.800	2.017	118	118	118	323	323	323	389.672	226.958	0.858	142.811	128.060	0.133	199.137	175.270	0.232	175.909	156.738	0.565	1438.700
60	uc011lwu.2	PTBP3	chr9	-	114979994	115095944	5040	True	-218.051	-215.200	0.000	0.000	98.060	0.000	0.864	0.684	-0.423	163.920	88.540	1.571	58.160	81.240	0.750	110	110	110	206	206	206	58.382	34.878	0.609	19.531	27.807	-0.498	42.934	22.947	0.411	11.780	15.729	0.367	163.920
61	uc002fbd.3	ATXN1L	chr16	+	71879893	71891236	6793	True	-142.673	-142.570	0.000	0.000	89.277	0.000	0.818	0.385	-0.296	87.780	67.420	1.262	134.640	114.540	0.843	152	152	152	225	225	225	52.006	33.434	0.625	42.289	48.029	-0.149	13.491	8.973	0.273	24.056	28.085	0.333	134.640
62	uc010sog.2	SP1	chr12	+	53774427	53810226	31523	True	-140.141	-140.693	0.000	0.000	93.455	0.000	0.863	0.398	-0.296	150.420	127.380	1.194	143.860	142.540	0.559	155	155	155	211	211	211	74.627	57.188	0.391	41.873	51.063	-0.301	27.784	23.882	0.322	20.901	23.443	0.294	150.420
63	uc010wbe.2	TAOK1	chr17	+	27717942	27878921	153276	True	-409.286	-410.145	0.000	0.000	1.642	0.000	0.157	0.514	-0.236	62.060	77.600	1.111	54.980	102.000	0.420	155	155	155	383	383	383	28.387	30.157	-0.110	14.761	27.757	-0.847	12.899	13.401	0.423	9.336	18.511	0.394	62.060
64	uc001ido.3	TRIM58	chr1	+	248020500	248043438	19801	True	-180.766	-180.755	0.000	0.000	88.486	0.000	0.846	0.845	-0.528	469.380	220.780	1.397	900.920	790.680	0.450	89	89	89	149	149	149	196.354	102.707	0.860	102.891	118.215	-0.554	116.461	57.594	0.241	184.746	166.550	0.434	900.920
65	uc011lca.2	TACC1	chr8	+	38645074	38710546	60578	True	-220.498	-219.834	0.000	0.000	57.654	0.000	0.592	0.661	-0.271	123.500	73.340	1.325	161.440	250.180	0.854	97	97	97	240	240	240	62.164	39.226	0.667	37.941	51.179	-0.380	18.958	13.125	0.323	20.331	30.894	0.431	161.440
66	uc011kyc.2	SLC7A2	chr8	+	17354596	17428077	68942	True	-273.549	-273.126	0.000	0.000	86.505	0.000	0.706	0.723	-0.413	82.000	62.000	1.676	53.400	88.980	0.925	121	121	121	218	218	218	43.364	27.388	0.624	17.115	25.534	-0.473	15.565	9.343	0.441	9.433	16.561	0.498	82.000
67	uc010eyh.3	EFR3B	chr2	+	25264972	25382004	114111	True	-137.494	-108.301	0.000	0.000	85.374	0.000	0.917	0.324	-0.365	160.040	110.320	1.291	1151.960	1078.220	0.909	168	168	168	144	144	144	93.185	61.664	0.578	83.134	86.975	-0.118	28.860	18.832	0.297	131.908	123.685	0.287	1151.960
68	uc003lvh.3	GALNT10	chr5	+	153570294	153800543	227959	True	-115.894	-112.407	0.000	0.000	80.997	0.000	0.963	0.331	-0.504	251.240	135.260	1.439	141.380	161.180	0.429	153	153	153	109	109	109	112.658	67.981	0.686	62.394	69.601	-0.155	44.879	22.024	0.321	19.898	23.251	0.244	251.240
69	uc003cgk.3	EPM2AIP1	chr3	-	37027356	37034795	5300	True	-303.849	-304.558	0.000	0.000	38.899	0.000	0.248	0.783	-0.339	304.320	178.640	1.350	69.660	100.700	1.516	96	96	96	234	234	234	116.345	63.154	0.854	24.604	32.659	-0.330	65.971	37.016	0.243	17.178	24.915	0.493	304.320
70	uc011cgy.2	PHF17	chr4	+	129731158	129796379	62651	True	-171.361	-171.507	0.000	0.000	81.736	0.000	0.770	0.476	-0.615	190.620	106.800	1.108	108.520	102.500	0.709	127	127	127	126	126	126	79.149	51.574	0.506	23.693	33.867	-0.650	47.827	26.026	0.300	20.009	18.275	0.460	190.620
71	uc002lgo.3	ONECUT2	chr18	+	55102916	55158530	41292	True	-1352.741	-1352.023	0.000	0.000	-351.011	0.000	0.000	1.403	-0.175	23.440	14.960	2.232	14.840	8.440	2.438	86	86	86	676	676	676	12.256	6.223	0.957	1.129	1.646	-0.336	5.770	3.706	0.490	1.466	1.500	0.858	23.440
72	uc001hfe.1	YOD1	chr1	-	207217193	207224422	4060	True	-265.924	-264.100	0.000	0.000	74.399	0.000	0.552	0.798	-0.406	58.980	31.280	1.590	28.160	34.540	1.655	104	104	104	203	203	203	26.012	15.181	0.742	9.924	14.139	-0.411	10.681	6.382	0.369	4.656	7.635	0.608	58.980
73	uc002wxn.2	PLAGL2	chr20	-	30780306	30795546	2960	True	-101.069	-101.278	0.000	0.000	83.726	0.000	0.914	0.413	-0.396	95.620	66.200	1.672	62.060	66.440	0.759	122	122	122	140	140	140	58.242	35.019	0.725	34.069	36.880	-0.101	16.422	10.682	0.254	8.695	10.674	0.348	95.620
74	uc002zur.4	HIC2	chr22	+	21771692	21805750	30678	True	-240.642	-237.392	0.000	0.000	71.881	0.000	0.533	0.418	-0.469	61.880	38.100	3.192	47.140	39.360	1.228	158	158	158	167	167	167	27.938	15.349	0.918	15.672	15.657	0.002	11.497	8.199	0.517	7.418	7.254	0.509	61.880
75	uc021vjw.1	TGOLN2	chr2	-	85545140	85555419	3900	True	-125.135	-124.015	0.000	0.000	92.805	0.000	0.903	0.561	-0.299	384.600	211.420	1.217	764.100	752.120	1.197	102	102	102	195	195	195	237.186	130.359	0.839	145.729	162.848	-0.051	81.683	42.749	0.173	93.077	116.077	0.406	764.100
76	uc021qyf.1	SP1	chr12	+	53773978	53810226	31992	True	-133.491	-133.440	0.000	0.000	88.533	0.000	0.852	0.392	-0.286	150.420	127.380	1.107	143.860	142.540	0.559	149	149	149	210	210	210	73.005	56.760	0.372	41.886	51.125	-0.302	27.576	24.138	0.313	20.949	23.481	0.294	150.420
77	uc001hcy.2	ELK4	chr1	-	205577070	205602000	7140	True	-526.482	-527.049	0.000	0.000	10.240	0.000	0.008	0.693	-0.442	1242.020	1173.820	1.399	36.180	56.300	0.889	131	131	131	356	356	356	79.966	69.422	0.284	11.198	19.287	-0.746	189.022	176.834	0.452	6.209	10.461	0.562	1242.020
78	uc002oww.2	IRGQ	chr19	-	44088518	44099608	5780	True	-386.379	-386.077	0.000	0.000	47.123	0.000	0.220	0.522	-0.347	1032.880	727.220	1.717	1132.080	907.180	1.060	185	185	185	246	246	246	82.124	55.248	0.680	105.288	104.636	-0.202	130.427	104.102	0.345	176.949	151.518	0.594	1132.080
79	uc004cgv.4	NACC2	chr9	-	138898382	138987131	2760	True	-86.152	-86.475	0.000	0.000	89.242	0.000	0.904	0.256	-0.386	342.340	212.140	1.341	98.920	88.580	0.601	191	191	191	135	135	135	114.323	67.222	0.712	49.355	48.116	0.041	75.812	43.335	0.263	16.937	16.962	0.262	342.340
80	uc004bfy.3	PTBP3	chr9	-	114979994	115095944	5040	True	-212.744	-210.759	0.000	0.000	85.709	0.000	0.840	0.672	-0.402	142.920	88.540	1.571	58.160	81.240	0.750	103	103	103	206	206	206	56.628	34.695	0.575	19.531	27.807	-0.498	42.983	23.548	0.397	11.780	15.729	0.367	142.920
81	uc002soz.3	TGOLN2	chr2	-	85545140	85555419	3900	True	-101.743	-101.621	0.000	0.000	97.162	0.000	0.936	0.577	-0.279	384.600	211.420	1.217	764.100	752.120	1.197	100	100	100	187	187	187	240.418	132.222	0.845	150.086	167.716	-0.046	78.586	40.837	0.147	92.557	116.055	0.413	764.100
82	uc002sde.2	SERTAD2	chr2	-	64858754	64881046	2520	True	-166.262	-128.337	0.000	0.000	75.316	0.000	0.984	0.352	-0.480	110.260	76.940	1.741	71.400	121.280	0.096	135	135	135	126	126	126	55.017	37.548	0.537	34.151	49.194	-0.470	24.173	16.381	0.346	10.483	19.769	0.280	110.260
83	uc010ujt.2	SMAD3	chr15	+	67458492	67487533	25778	True	-45.137	-45.825	0.000	0.000	80.192	0.000	0.941	0.410	-0.274	436.200	317.440	1.082	160.920	207.440	0.365	96	96	96	152	152	152	207.166	130.782	0.610	91.375	99.021	-0.083	117.430	72.196	0.189	25.765	33.996	0.239	436.200
84	uc004ebu.3	RLIM	chrX	-	73802810	73834461	7560	True	-432.452	-427.457	0.000	0.000	-23.788	0.000	0.050	0.528	-0.231	194.900	143.220	1.291	1065.900	738.460	1.020	134	134	134	377	377	377	72.966	53.367	0.411	46.986	52.386	-0.365	37.618	27.546	0.367	116.096	103.497	0.444	1065.900
85	uc004ebw.3	RLIM	chrX	-	73802810	73834461	7560	True	-431.809	-427.114	0.000	0.000	-23.644	0.000	0.050	0.530	-0.229	194.900	143.220	1.291	1065.900	738.460	1.020	134	134	134	377	377	377	72.966	53.367	0.411	46.986	52.386	-0.365	37.618	27.546	0.367	116.096	103.497	0.444	1065.900
86	uc001kms.2	LCOR	chr10	+	98592016	98724198	124553	True	-536.338	-537.484	0.000	0.000	-62.078	0.000	0.000	0.741	-0.259	34.220	22.580	2.485	52.300	116.280	1.121	105	105	105	379	379	379	15.789	9.373	0.797	11.349	17.136	-0.547	6.873	5.194	0.510	7.951	12.448	0.542	52.300
87	uc001pfj.4	SESN3	chr11	-	94898676	94964246	6780	True	-565.966	-566.378	0.000	0.000	-14.454	0.000	0.000	1.013	-0.353	88.720	48.940	2.017	25.220	40.340	1.895	104	104	104	337	337	337	32.927	19.670	0.627	6.465	11.818	-0.743	21.055	12.290	0.525	4.208	7.702	0.643	88.720
88	uc003ihw.3	SETD7	chr4	-	140427191	140477577	4480	True	-216.684	-211.734	0.000	0.000	42.220	0.000	0.668	0.621	-0.294	149.860	84.580	1.304	71.520	91.420	0.415	97	97	97	223	223	223	62.692	37.747	0.665	35.565	43.779	-0.303	36.265	19.744	0.304	14.577	17.401	0.312	149.860
89	uc011kks.2	ORAI2	chr7	+	102073976	102097268	15163	True	-468.645	-453.109	0.000	0.000	-65.908	0.000	0.000	0.485	-0.261	1438.700	1323.500	1.266	1032.600	1046.800	2.017	108	108	108	323	323	323	375.568	223.631	0.841	142.811	128.060	0.133	200.026	182.306	0.235	175.909	156.738	0.565	1438.700
90	uc003jqq.3	IL6ST	chr5	-	55230924	55290821	5680	True	-273.156	-275.243	0.000	0.000	36.427	0.000	0.422	0.593	-0.304	150.060	166.400	1.222	141.940	236.640	1.371	123	123	123	223	223	223	84.466	70.488	0.307	49.942	80.370	-0.590	27.238	30.653	0.412	23.844	45.428	0.418	150.060
91	uc002toj.2	MAP3K2	chr2	-	128056244	128100805	8040	True	-494.298	-495.076	0.000	0.000	-16.326	0.000	0.003	0.863	-0.256	63.080	43.620	1.527	39.520	62.360	1.120	107	107	107	333	333	333	29.030	19.787	0.504	10.726	16.548	-0.629	12.362	8.376	0.414	8.568	11.456	0.560	63.080
92	uc011kyd.2	SLC7A2	chr8	+	17396285	17428077	27973	True	-313.197	-304.027	0.000	0.000	73.485	0.000	0.543	0.575	-0.496	82.000	62.000	1.676	53.400	88.980	0.647	159	159	159	188	188	188	35.589	23.248	0.484	16.983	26.958	-0.598	19.135	10.361	0.535	10.217	17.297	0.423	82.000
93	uc002ihj.3	GJC1	chr17	-	42875815	42885252	4700	True	-245.034	-228.925	0.000	0.000	69.853	0.000	0.589	0.528	-0.309	295.520	163.920	1.295	1371.160	1156.880	0.790	132	132	132	231	231	231	96.448	56.500	0.649	87.422	89.059	-0.190	76.547	40.903	0.309	173.904	148.310	0.409	1371.160
94	uc002ihk.3	GJC1	chr17	-	42875815	42907607	4700	True	-246.640	-229.965	0.000	0.000	68.798	0.000	0.589	0.516	-0.321	295.520	163.920	1.295	1371.160	1156.880	0.790	132	132	132	231	231	231	96.448	56.500	0.649	87.422	89.059	-0.190	76.547	40.903	0.309	173.904	148.310	0.409	1371.160
95	uc021vjx.1	TGOLN2	chr2	-	85545140	85555419	3900	True	-102.139	-102.007	0.000	0.000	96.968	0.000	0.930	0.572	-0.279	384.600	211.420	1.217	764.100	752.120	1.197	101	101	101	187	187	187	239.119	131.655	0.842	150.086	167.716	-0.046	79.268	41.028	0.150	92.557	116.055	0.413	764.100
96	uc001rah.4	LRP6	chr12	-	12268960	12419811	3880	True	-344.825	-344.554	0.000	0.000	97.016	0.000	0.607	0.351	-0.526	156.300	140.840	1.417	46.560	82.640	0.043	261	261	261	191	191	191	54.799	46.992	0.193	15.579	26.543	-0.797	29.091	26.181	0.461	9.988	15.086	0.437	156.300
97	uc003bqi.3	EDEM1	chr3	+	5229358	5261650	29095	True	-140.387	-141.415	0.000	0.000	89.828	0.000	0.895	0.517	-0.432	365.660	166.340	1.500	129.740	142.260	0.530	120	120	120	153	153	153	145.724	79.610	0.816	64.036	71.217	-0.134	78.603	37.842	0.313	26.129	30.086	0.308	365.660
98	uc002eyf.1	PDPR	chr16	+	70147528	70195184	43389	True	-91.744	-92.326	0.000	0.000	77.952	0.000	0.943	0.445	-0.248	255.460	200.660	1.311	453.760	479.340	0.456	106	106	106	211	211	211	137.057	101.000	0.474	77.135	89.346	-0.186	43.775	39.556	0.297	45.117	51.085	0.287	453.760
99	uc031roi.1	TET3	chr2	+	74273404	74335302	56055	True	-249.144	-249.868	0.000	0.000	55.058	0.000	0.562	0.286	-0.245	59.440	51.120	1.318	48.360	57.520	1.233	241	241	241	290	290	290	24.030	20.272	0.290	18.830	25.421	-0.372	9.377	9.561	0.409	7.657	11.114	0.417	59.440
100	uc001hff.1	YOD1	chr1	-	207217193	207226325	4060	True	-266.439	-264.051	0.000	0.000	59.771	0.000	0.389	0.806	-0.386	58.980	31.280	1.558	28.160	34.540	1.655	95	95	95	203	203	203	25.939	15.402	0.716	9.924	14.139	-0.411	10.594	6.370	0.364	4.656	7.635	0.608	58.980
101	uc010jid.3	GALNT10	chr5	+	153677500	153800543	120773	True	-87.416	-88.058	0.000	0.000	76.472	0.000	0.972	0.338	-0.445	244.640	127.000	1.439	141.380	161.180	0.429	136	136	136	108	108	108	107.214	67.439	0.628	62.189	69.591	-0.159	42.111	21.260	0.295	19.876	23.358	0.242	244.640
102	uc011ean.1	FOXO3	chr6	+	108910908	109005971	91061	True	-167.305	-165.223	0.000	0.000	70.959	0.000	0.773	0.514	-0.299	95.240	61.840	1.308	533.780	510.000	0.785	115	115	115	198	198	198	45.966	31.185	0.533	34.834	41.187	-0.293	13.419	8.899	0.335	58.857	56.170	0.346	533.780
103	uc003jfk.3	FAM105B	chr5	+	14664782	14699842	31360	True	-213.524	-213.802	0.000	0.000	92.411	0.000	0.776	0.468	-0.567	175.080	88.220	1.504	596.180	500.080	0.437	189	189	189	125	125	125	52.183	33.708	0.495	39.570	46.228	-0.524	39.123	21.665	0.383	89.335	77.020	0.431	596.180
104	uc011cqk.2	IL6ST	chr5	-	55230924	55278639	4740	True	-143.966	-144.259	0.000	0.000	73.116	0.006	0.852	0.323	-0.393	150.060	166.400	0.902	141.940	236.640	1.371	136	136	136	176	176	176	68.695	68.405	0.011	51.792	88.725	-0.706	30.036	31.395	0.290	25.208	46.542	0.370	150.060
105	uc002xjt.1	ZHX3	chr20	-	39807088	39928739	6640	True	-459.488	-461.015	0.000	0.000	-11.462	0.000	0.061	0.528	-0.295	55.700	44.320	1.604	631.580	552.660	0.969	147	147	147	328	328	328	37.857	25.355	0.584	25.395	26.652	-0.216	7.577	7.033	0.354	73.098	69.943	0.550	631.580
106	uc002ghc.4	ZBTB4	chr17	-	7362684	7382944	2100	True	-92.097	-92.763	0.000	0.000	73.514	0.000	0.905	0.263	-0.424	121.240	84.080	1.769	72.000	96.480	1.128	172	172	172	105	105	105	63.449	36.778	0.803	40.924	39.572	0.081	21.160	14.784	0.296	13.050	16.442	0.399	121.240
107	uc001jks.4	CCDC6	chr10	-	61548505	61666414	3360	True	-147.730	-148.666	0.000	0.000	87.335	0.000	0.892	0.634	-0.406	273.340	158.060	1.770	199.440	277.540	0.521	95	95	95	167	167	167	136.760	86.795	0.670	59.941	77.513	-0.318	44.910	30.019	0.379	34.313	50.304	0.346	273.340
108	uc001xvf.2	GTF2A1	chr14	-	81641795	81687296	3660	True	-147.766	-148.726	0.000	0.000	71.505	0.000	0.841	0.558	-0.424	139.820	115.480	1.273	64.220	124.900	0.677	96	96	96	145	145	145	55.854	39.411	0.470	23.276	34.366	-0.527	27.553	19.137	0.269	12.704	19.445	0.395	139.820
109	uc002uec.2	CERS6	chr2	+	169312758	169631644	315461	True	-254.538	-254.711	0.000	0.000	84.680	0.000	0.583	0.591	-0.548	147.200	79.780	1.374	36.500	38.140	0.765	141	141	141	163	163	163	38.005	23.731	0.504	12.574	19.797	-0.631	33.381	18.062	0.415	5.590	7.496	0.516	147.200
110	uc002ueb.2	CERS6	chr2	+	169312758	169631644	315461	True	-254.538	-254.711	0.000	0.000	84.680	0.000	0.583	0.591	-0.548	147.200	79.780	1.374	36.500	38.140	0.765	141	141	141	163	163	163	38.005	23.731	0.504	12.574	19.797	-0.631	33.381	18.062	0.415	5.590	7.496	0.516	147.200
111	uc002ktp.3	MIB1	chr18	+	19284917	19450912	161749	True	-264.707	-264.769	0.000	0.000	83.514	0.000	0.573	0.405	-0.617	58.580	56.600	1.160	26.080	44.000	0.540	173	173	173	157	157	157	18.989	17.368	0.142	9.390	18.072	-0.889	12.154	11.891	0.428	4.305	8.272	0.533	58.580
112	uc001xub.3	SPTLC2	chr14	-	77972339	78083110	4820	True	-319.454	-317.843	0.000	0.000	31.641	0.000	0.232	0.548	-0.322	268.360	146.460	1.468	504.980	528.800	0.874	135	135	135	237	237	237	85.040	53.722	0.522	32.975	40.749	-0.376	66.544	39.469	0.369	56.380	58.853	0.489	504.980
113	uc002ztf.2	CRKL	chr22	+	21271713	21308037	33385	True	-61.537	-13.765	0.000	0.000	76.263	0.000	1.000	0.342	-0.287	500.000	323.120	1.633	394.440	466.840	0.681	89	89	89	135	135	135	286.378	157.779	0.869	213.898	195.217	0.180	82.799	51.546	0.226	62.771	80.203	0.244	500.000
114	uc003ywp.3	JRK	chr8	-	143738873	143751401	5100	True	-122.392	-119.033	0.000	0.000	75.093	0.000	0.769	0.303	-0.243	197.180	158.540	1.250	160.660	124.740	0.792	174	174	174	255	255	255	100.583	68.112	0.566	55.946	55.138	0.026	39.562	28.625	0.255	22.824	22.573	0.285	197.180
115	uc003edr.2	LRRC58	chr3	-	120043575	120068186	5380	True	-370.383	-364.230	0.000	0.000	28.245	0.000	0.063	0.807	-0.322	215.940	125.180	1.360	1767.720	1392.360	0.766	104	104	104	269	269	269	87.195	53.292	0.611	124.574	130.952	-0.539	49.129	22.645	0.360	312.690	242.724	0.503	1767.720
116	uc001nfp.3	CELF1	chr11	-	47487488	47574792	5600	True	-177.495	-172.998	0.000	0.000	5.131	0.000	0.757	0.541	-0.197	441.080	295.580	1.229	310.140	424.720	0.652	80	80	80	280	280	280	250.134	152.736	0.699	120.850	122.764	-0.004	92.849	56.674	0.243	56.179	63.738	0.265	441.080
117	uc001bei.2	ECE1	chr1	-	21543739	21616766	2300	True	-60.940	17.903	0.000	0.000	74.248	0.000	0.983	0.286	-0.255	503.300	367.180	1.238	763.520	691.300	0.676	100	100	100	115	115	115	280.961	170.157	0.739	178.796	156.350	0.222	81.096	56.898	0.203	90.713	88.247	0.170	763.520
118	uc003tak.3	SCRN1	chr7	-	29959718	30029425	3340	True	-60.175	-17.366	0.000	0.000	80.806	0.000	0.994	0.447	-0.218	1062.720	580.560	1.237	709.740	857.700	0.816	74	74	74	166	166	166	606.073	330.283	0.848	384.535	358.404	0.164	205.150	92.045	0.171	108.079	152.768	0.274	1062.720
119	uc022byk.1	AR	chrX	+	66763873	66950461	180234	True	-502.212	-502.930	0.000	0.000	-17.227	0.000	0.000	0.600	-0.382	1085.360	2677.160	1.534	15.700	26.680	1.230	130	130	130	316	316	316	43.930	67.706	0.308	5.283	8.078	-0.564	143.007	319.111	0.523	3.216	4.442	0.632	1085.360
120	uc002ghd.4	ZBTB4	chr17	-	7362684	7387568	2100	True	-92.119	-92.784	0.000	0.000	73.489	0.000	0.905	0.260	-0.426	121.240	84.080	1.769	72.000	96.480	1.128	172	172	172	105	105	105	63.449	36.778	0.803	40.924	39.572	0.081	21.160	14.784	0.296	13.050	16.442	0.399	121.240
121	uc001tsf.3	SH2B3	chr12	+	111855922	111889427	30764	True	-152.196	-152.357	0.000	0.000	80.218	0.000	0.832	0.625	-0.491	136.040	84.260	1.480	730.640	691.620	1.210	104	104	104	131	131	131	88.680	45.650	0.950	69.024	71.464	-0.189	20.440	11.809	0.225	114.967	101.655	0.406	730.640
122	uc001kmu.2	LCOR	chr10	+	98592711	98724198	123838	True	-543.888	-544.998	0.000	0.000	-70.355	0.000	0.000	0.736	-0.244	34.220	22.580	2.485	52.300	116.280	1.121	104	104	104	380	380	380	15.870	9.420	0.799	11.338	17.102	-0.544	6.856	5.196	0.512	7.943	12.449	0.545	52.300
123	uc022azl.1	RRM2B	chr8	-	103216728	103251059	2840	True	-140.452	-140.674	0.000	0.000	76.722	0.000	0.926	0.707	-0.434	467.720	263.960	1.426	180.720	198.880	0.457	86	86	86	136	136	136	189.930	105.953	0.846	87.548	104.681	-0.296	90.905	52.113	0.357	41.150	43.489	0.304	467.720
124	uc001pfh.3	ENDOD1	chr11	+	94822973	94865815	40247	True	-114.419	-115.067	0.000	0.000	79.215	0.000	0.914	0.558	-0.445	176.040	102.080	1.405	104.360	141.160	0.814	97	97	97	128	128	128	94.933	48.975	0.938	44.981	49.788	-0.041	36.354	18.785	0.259	23.670	31.678	0.366	176.040
125	uc004fhg.2	ZNF275	chrX	+	152599612	152618384	14199	True	-253.311	-253.466	0.000	0.000	34.452	0.000	0.366	0.862	-0.291	58.380	31.860	1.921	29.840	52.220	1.827	73	73	73	227	227	227	27.391	16.305	0.760	12.555	18.541	-0.454	11.670	7.669	0.326	5.324	9.792	0.523	58.380
126	uc001pjg.2	GUCY1A2	chr11	-	106544737	106889171	12880	True	-1252.554	-1253.593	0.000	0.000	-278.490	0.000	0.000	0.861	-0.257	73.580	37.700	1.803	28.680	37.140	1.556	129	129	129	637	637	637	32.101	18.315	0.702	1.172	2.275	-0.464	17.166	9.303	0.479	2.076	3.327	0.826	73.580
127	uc003ckn.2	ZNF621	chr3	+	40566375	40581043	8945	True	-369.280	-370.455	0.000	0.000	6.315	0.000	0.053	0.736	-0.312	106.140	89.960	1.786	587.600	593.980	0.699	97	97	97	284	284	284	40.141	27.551	0.576	33.536	42.594	-0.469	14.432	14.359	0.376	71.978	73.757	0.502	587.600
128	uc010zhl.2	CFLAR	chr2	+	201980876	202037411	51561	True	-469.781	-462.162	0.000	0.000	60.175	0.000	0.145	0.383	-0.620	5908.980	3334.800	1.738	439.980	579.320	1.283	230	230	230	200	200	200	355.633	251.668	0.276	35.672	56.899	-0.764	798.522	518.016	0.513	71.871	105.481	0.764	5908.980
129	uc010eiv.2	IRGQ	chr19	-	44088518	44100287	5780	True	-387.485	-387.678	0.000	0.000	44.050	0.000	0.195	0.506	-0.357	1032.880	727.220	1.717	1132.080	907.180	1.060	184	184	184	246	246	246	82.402	55.451	0.680	105.288	104.636	-0.202	130.726	104.349	0.346	176.949	151.518	0.594	1132.080
130	uc001bem.2	ECE1	chr1	-	21543739	21672034	2300	True	-61.535	18.635	0.000	0.000	73.109	0.000	0.983	0.281	-0.254	503.300	367.180	1.271	763.520	691.300	0.676	99	99	99	115	115	115	281.140	170.636	0.735	178.796	156.350	0.222	81.030	56.834	0.201	90.713	88.247	0.170	763.520
131	uc002uhy.3	ZAK	chr2	+	173940564	174091873	146093	True	-286.555	-286.933	0.000	0.000	12.368	0.000	0.189	0.870	-0.267	268.360	170.860	1.370	824.740	742.320	1.040	68	68	68	259	259	259	102.537	63.009	0.714	50.898	63.263	-0.417	57.015	34.939	0.237	96.523	88.615	0.434	824.740
132	uc001xvg.2	GTF2A1	chr14	-	81641795	81687575	3660	True	-139.270	-140.207	0.000	0.000	70.132	0.000	0.841	0.605	-0.355	139.820	115.480	1.074	64.220	124.900	0.677	92	92	92	145	145	145	55.086	39.610	0.445	23.276	34.366	-0.527	27.771	19.507	0.244	12.704	19.445	0.395	139.820
133	uc010kdj.1	FOXO3	chr6	+	108977548	109005971	24701	True	-167.097	-163.338	0.000	0.000	74.543	0.000	0.815	0.476	-0.328	95.240	61.840	1.308	533.780	510.000	0.532	129	129	129	184	184	184	43.588	30.184	0.492	35.654	42.650	-0.327	14.452	9.068	0.354	60.966	57.987	0.324	533.780
134	uc002ynj.3	BACH1	chr21	+	30671219	30718469	44180	True	-119.572	-119.670	0.000	0.000	81.352	0.000	0.890	0.488	-0.368	197.160	112.420	1.488	91.220	109.980	0.524	116	116	116	145	145	145	78.176	50.620	0.618	46.515	55.770	-0.254	33.611	20.419	0.308	17.112	20.304	0.328	197.160
135	uc002ynk.3	BACH1	chr21	+	30671736	30718469	43663	True	-118.889	-119.004	0.000	0.000	81.425	0.000	0.890	0.486	-0.368	197.160	112.420	1.488	91.220	109.980	0.524	116	116	116	145	145	145	78.176	50.620	0.618	46.515	55.770	-0.254	33.611	20.419	0.308	17.112	20.304	0.328	197.160
136	uc010syf.2	SH2B3	chr12	+	111855912	111889427	30774	True	-152.300	-152.460	0.000	0.000	80.236	0.000	0.832	0.625	-0.492	136.040	84.260	1.480	730.640	691.620	1.210	104	104	104	131	131	131	88.946	45.739	0.951	69.024	71.464	-0.189	20.589	11.840	0.224	114.967	101.655	0.406	730.640
137	uc004dvd.3	ZXDB	chrX	+	57618268	57623910	3000	True	-199.218	-199.585	0.000	0.000	79.362	0.000	0.785	0.493	-0.591	113.400	47.060	1.699	29.300	30.460	1.078	139	139	139	130	130	130	37.941	19.366	0.873	13.613	15.855	-0.180	17.511	7.327	0.450	4.744	6.204	0.398	113.400
138	uc002nth.2	DPY19L3	chr19	+	32897021	32976799	77263	True	-183.708	-181.665	0.000	0.000	67.464	0.000	0.774	0.441	-0.541	46.860	53.660	1.418	25.540	36.460	0.114	132	132	132	124	124	124	19.117	15.994	0.305	9.665	16.319	-0.722	9.605	9.966	0.463	4.986	7.275	0.400	46.860
139	uc001epe.3	PRKAB2	chr1	-	146626684	146644129	3260	True	-142.597	-139.734	0.000	0.000	67.177	0.000	0.831	0.580	-0.349	258.300	161.260	1.614	146.360	179.940	0.490	88	88	88	160	160	160	97.753	58.919	0.679	51.539	60.198	-0.250	52.982	27.780	0.334	28.186	30.185	0.335	258.300
140	uc021vfg.1	FOSL2	chr2	+	28615668	28639445	21977	True	-76.012	1.166	0.000	0.000	78.536	0.000	0.977	0.203	-0.367	1403.020	872.560	1.208	632.560	795.540	0.344	159	159	159	88	88	88	510.525	324.006	0.587	311.647	310.563	0.008	272.506	146.099	0.218	123.718	133.178	0.175	1403.020
141	uc002uxg.3	CFLAR	chr2	+	202004997	202037411	27440	True	-455.135	-448.724	0.000	0.000	53.718	0.000	0.125	0.401	-0.579	5908.980	3334.800	1.738	439.980	579.320	1.283	218	218	218	200	200	200	371.382	263.608	0.242	35.672	56.899	-0.764	817.266	529.497	0.500	71.871	105.481	0.764	5908.980
142	uc002ksl.1	RNMT	chr18	+	13726703	13764554	33957	True	-112.750	-105.514	0.000	0.000	60.390	0.000	0.973	0.482	-0.274	296.580	255.080	1.067	186.680	255.020	0.233	87	87	87	188	188	188	112.511	77.472	0.492	73.701	88.486	-0.271	58.452	41.316	0.297	38.807	47.253	0.249	296.580
143	uc002ksm.1	RNMT	chr18	+	13726703	13764554	33957	True	-116.253	-109.660	0.000	0.000	56.322	0.000	0.973	0.495	-0.259	296.580	255.080	1.067	186.680	255.020	0.233	87	87	87	188	188	188	112.511	77.472	0.492	73.701	88.486	-0.271	58.452	41.316	0.297	38.807	47.253	0.249	296.580
144	uc003ckm.2	ZNF621	chr3	+	40566375	40581043	8945	True	-368.623	-369.888	0.000	0.000	6.691	0.000	0.053	0.762	-0.286	106.140	89.960	1.786	587.600	593.980	0.699	97	97	97	284	284	284	40.141	27.551	0.576	33.536	42.594	-0.469	14.432	14.359	0.376	71.978	73.757	0.502	587.600
145	uc002hqs.3	PIP4K2B	chr17	-	36921943	36956158	2900	True	-81.708	-81.751	0.000	0.000	72.788	0.000	0.937	0.406	-0.337	356.000	177.520	1.369	145.520	121.580	0.638	100	100	100	143	143	143	139.810	77.845	0.825	72.052	66.259	0.087	78.564	41.826	0.224	26.010	19.209	0.304	356.000
146	uc001rgx.3	RASSF8	chr12	+	26111963	26225807	110546	True	-171.340	-171.773	0.000	0.000	71.347	0.000	0.777	0.620	-0.417	63.520	44.000	1.528	36.260	42.640	0.797	94	94	94	157	157	157	33.134	21.326	0.624	14.074	18.756	-0.404	11.900	8.416	0.316	6.173	7.642	0.443	63.520
147	uc004dfe.3	DDX3X	chrX	+	41192650	41209524	14862	True	-32.733	-33.388	0.000	0.000	62.243	0.000	1.000	0.311	-0.376	1769.660	883.380	1.169	1216.560	1072.020	0.338	94	94	94	92	92	92	725.915	454.946	0.658	405.755	406.756	-0.025	301.439	169.383	0.207	183.862	158.058	0.218	1769.660
148	uc011mkq.2	DDX3X	chrX	+	41192650	41209524	14862	True	-32.733	-33.388	0.000	0.000	62.243	0.000	1.000	0.311	-0.376	1769.660	883.380	1.169	1216.560	1072.020	0.338	94	94	94	92	92	92	725.915	454.946	0.658	405.755	406.756	-0.025	301.439	169.383	0.207	183.862	158.058	0.218	1769.660
149	uc001rgd.4	BCAT1	chr12	-	24962957	25102393	7020	True	-245.377	-244.894	0.000	0.000	21.415	0.000	0.606	0.612	-0.273	747.600	498.460	1.401	143.880	194.860	0.659	87	87	87	277	277	277	286.645	168.064	0.715	53.469	66.106	-0.295	189.451	114.265	0.284	27.796	35.127	0.321	747.600
150	uc001xmc.4	SYNJ2BP	chr14	-	70833212	70883807	5540	True	-302.107	-302.270	0.000	0.000	2.551	0.000	0.117	0.936	-0.236	382.080	166.380	1.709	708.960	728.100	0.558	65	65	65	266	266	266	159.068	77.113	0.943	47.418	56.393	-0.390	96.900	40.338	0.320	75.469	76.358	0.389	708.960
151	uc010avr.3	CCDC85C	chr14	-	99977602	100070727	2900	True	-85.323	-23.843	0.000	0.000	72.194	0.000	0.986	0.313	-0.248	417.940	228.620	1.455	441.960	303.120	0.873	107	107	107	145	145	145	213.290	105.904	1.030	197.681	134.004	0.479	67.175	39.203	0.166	105.956	68.135	0.273	441.960
152	uc003bhb.1	PPARA	chr22	+	46572649	46639653	60820	True	-471.753	-471.329	0.000	0.000	31.568	0.000	0.060	0.604	-0.355	955.400	861.440	1.853	64.940	50.440	1.235	169	169	169	298	298	298	45.191	38.717	0.451	7.338	10.161	-0.479	128.052	116.069	0.481	6.190	5.520	0.603	955.400
153	uc001hiu.3	LPGAT1	chr1	-	211916798	212003577	5940	True	-392.648	-392.559	0.000	0.000	-11.879	0.000	0.000	1.050	-0.291	113.260	58.560	1.979	681.240	589.760	1.265	68	68	68	289	289	289	55.871	27.463	0.941	26.708	30.152	-0.437	24.592	10.564	0.409	73.639	66.180	0.484	681.240
154	uc002zus.4	HIC2	chr22	+	21796748	21805750	5622	True	-263.115	-261.343	0.000	0.000	62.278	0.000	0.419	0.497	-0.406	61.880	38.100	3.192	47.140	39.360	1.228	158	158	158	167	167	167	27.938	15.349	0.918	15.672	15.657	0.002	11.497	8.199	0.517	7.418	7.254	0.509	61.880
155	uc002mwd.3	NFIX	chr19	+	13106583	13209610	100145	True	-79.828	-80.494	0.000	0.000	69.734	0.000	0.897	0.356	-0.329	255.360	114.400	1.537	203.560	170.200	1.140	114	114	114	136	136	136	94.420	46.879	0.992	60.791	46.195	0.300	47.022	23.910	0.200	45.570	31.257	0.336	255.360
156	uc001rgy.3	RASSF8	chr12	+	26111963	26225807	110546	True	-171.951	-172.153	0.000	0.000	69.816	0.000	0.777	0.626	-0.409	63.520	44.000	1.528	36.260	42.640	0.797	93	93	93	157	157	157	33.079	21.309	0.623	14.074	18.756	-0.404	11.947	8.459	0.317	6.173	7.642	0.443	63.520
157	uc009zjd.2	RASSF8	chr12	+	26126687	26225807	95822	True	-170.505	-170.959	0.000	0.000	70.927	0.000	0.777	0.629	-0.408	63.520	44.000	1.528	36.260	42.640	0.797	93	93	93	157	157	157	33.079	21.309	0.623	14.074	18.756	-0.404	11.947	8.459	0.317	6.173	7.642	0.443	63.520
158	uc003igk.3	PHF17	chr4	+	129730778	129796379	63111	True	-161.124	-161.683	0.000	0.000	76.052	0.000	0.779	0.424	-0.569	190.620	106.800	1.108	108.520	102.500	0.709	131	131	131	122	122	122	77.263	50.657	0.482	23.900	34.271	-0.662	48.277	26.148	0.327	20.298	18.423	0.462	190.620
159	uc010odl.1	ECE1	chr1	-	21543739	21616982	2300	True	-62.798	20.195	0.000	0.000	71.544	0.000	0.983	0.283	-0.240	503.300	367.180	1.174	763.520	691.300	0.676	98	98	98	115	115	115	275.397	167.379	0.731	178.796	156.350	0.222	84.676	58.121	0.196	90.713	88.247	0.170	763.520
160	uc021qdx.1	TEAD1	chr11	+	12695968	12966284	263167	True	-308.054	-308.961	0.000	0.000	-48.219	0.000	0.192	0.748	-0.229	146.880	112.800	1.333	153.200	294.560	0.649	62	62	62	355	355	355	95.579	69.933	0.439	53.132	81.796	-0.548	25.892	18.259	0.365	24.978	46.143	0.326	153.200
161	uc002fkm.3	SLC7A5	chr16	-	87863628	87903100	2660	True	-42.520	15.782	0.000	0.000	78.409	0.000	1.000	0.407	-0.220	2727.700	1346.860	1.282	2214.580	2047.780	0.599	71	71	71	131	131	131	1559.864	799.422	0.942	1090.752	907.422	0.293	582.310	270.209	0.159	373.296	364.251	0.129	2727.700
162	uc001bek.2	ECE1	chr1	-	21543739	21616982	2300	True	-63.853	21.149	0.000	0.000	72.491	0.000	0.983	0.278	-0.243	503.300	367.180	1.174	763.520	691.300	0.676	101	101	101	115	115	115	277.000	168.721	0.728	178.796	156.350	0.222	84.095	57.875	0.193	90.713	88.247	0.170	763.520
163	uc001tse.3	SH2B3	chr12	+	111843751	111889427	42935	True	-154.295	-154.504	0.000	0.000	78.111	0.000	0.840	0.569	-0.533	136.040	84.260	1.480	730.640	691.620	1.210	104	104	104	131	131	131	88.714	45.663	0.950	69.024	71.464	-0.189	20.479	11.822	0.225	114.967	101.655	0.406	730.640
164	uc002uxf.3	CFLAR	chr2	+	201994451	202037411	37967	True	-554.978	-547.670	0.000	0.000	64.008	0.000	0.131	0.372	-0.588	5882.340	3317.200	1.720	432.900	580.620	1.305	284	284	284	222	222	222	296.197	207.985	0.279	32.246	51.391	-0.706	729.560	475.123	0.568	69.028	101.512	0.757	5882.340
165	uc010kvp.3	SCRN1	chr7	-	29959718	30008887	3160	True	-51.021	-50.080	0.000	0.000	69.578	0.000	0.968	0.446	-0.227	1062.720	580.560	1.237	709.740	857.700	0.816	84	84	84	157	157	157	571.878	316.142	0.818	389.232	366.980	0.142	215.607	96.579	0.188	108.119	152.046	0.263	1062.720
166	uc003igl.3	PHF17	chr4	+	129730778	129796379	63111	True	-160.736	-161.300	0.000	0.000	75.680	0.000	0.779	0.426	-0.568	189.420	106.800	1.108	108.520	102.500	0.709	130	130	130	122	122	122	77.070	50.572	0.480	23.900	34.271	-0.662	48.407	26.227	0.328	20.298	18.423	0.462	189.420
167	uc002fbb.3	AP1G1	chr16	-	71762904	71842976	2820	True	-152.021	-148.160	0.000	0.000	77.025	0.000	0.801	0.337	-0.481	236.940	166.140	1.474	103.940	162.700	0.656	142	142	142	141	141	141	112.671	89.342	0.379	39.177	50.787	-0.289	40.539	36.017	0.417	16.255	29.630	0.406	236.940
168	uc003xbq.4	SLC39A14	chr8	+	22224761	22280249	52943	True	-78.842	-79.443	0.000	0.000	57.719	0.000	0.917	0.458	-0.306	546.220	299.780	1.263	394.280	292.760	0.542	82	82	82	120	120	120	287.164	156.584	0.859	151.345	143.016	0.072	96.752	49.140	0.178	54.758	47.154	0.320	546.220
169	uc002spb.3	TGOLN2	chr2	-	85545140	85555419	3900	True	-97.993	-97.871	0.000	0.000	91.460	0.000	0.941	0.601	-0.258	386.260	215.160	1.165	764.100	752.120	1.197	89	89	89	187	187	187	241.499	132.195	0.850	150.086	167.716	-0.046	81.788	42.225	0.151	92.557	116.055	0.413	764.100
170	uc002lxo.3	NFIC	chr19	+	3359560	3469215	105549	True	-225.613	-148.014	0.000	0.000	61.732	0.000	0.763	0.300	-0.301	533.600	357.060	1.126	193.300	287.760	0.916	174	174	174	186	186	186	233.295	147.787	0.617	56.008	61.911	-0.124	132.598	77.036	0.246	30.122	37.648	0.312	533.600
171	uc001tlj.1	NUAK1	chr12	-	106457124	106533811	1960	True	-60.327	-60.108	0.000	0.000	71.550	0.000	1.000	0.215	-0.435	160.520	138.520	1.425	109.200	137.680	0.417	162	162	162	94	94	94	78.141	52.972	0.570	54.148	57.869	-0.077	26.573	20.898	0.296	25.317	29.259	0.197	160.520
172	uc002fjz.1	ZCCHC14	chr16	-	87439851	87525460	3380	True	-132.647	-133.330	0.000	0.000	77.855	0.000	0.855	0.390	-0.314	86.400	68.560	1.405	77.140	132.760	0.676	150	150	150	159	159	159	48.764	38.678	0.354	33.297	46.334	-0.369	14.569	13.504	0.353	15.654	28.975	0.414	86.400
173	uc003cko.2	ZNF621	chr3	+	40566375	40581043	8945	True	-370.216	-371.040	0.000	0.000	-2.084	0.000	0.042	0.733	-0.302	106.140	89.960	1.786	587.600	593.980	0.699	93	93	93	284	284	284	40.468	28.032	0.561	33.536	42.594	-0.469	14.556	14.458	0.375	71.978	73.757	0.502	587.600
174	uc003xgz.2	EXTL3	chr8	+	28558989	28611207	49704	True	-95.694	14.552	0.000	0.000	76.249	0.008	0.927	0.177	-0.301	295.520	220.240	1.068	234.260	272.740	1.187	144	144	144	123	123	123	168.353	122.390	0.491	122.087	122.498	0.026	44.962	41.923	0.219	45.645	54.157	0.224	295.520
175	uc011mxe.2	IDS	chrX	-	148560294	148586884	2620	True	-134.999	-134.661	0.000	0.000	73.970	0.000	0.857	0.364	-0.502	727.620	382.980	1.432	1127.580	920.480	0.572	136	136	136	119	119	119	275.790	159.456	0.533	166.364	158.677	-0.347	226.383	121.012	0.458	266.305	200.824	0.433	1127.580
176	uc010siy.2	BCAT1	chr12	-	24962957	25102393	7020	True	-247.538	-247.597	0.000	0.000	12.290	0.000	0.523	0.617	-0.263	747.600	498.460	1.401	143.880	194.860	0.659	83	83	83	277	277	277	277.591	164.642	0.702	53.469	66.106	-0.295	188.957	115.652	0.283	27.796	35.127	0.321	747.600
177	uc004dff.3	DDX3X	chrX	+	41192650	41209524	14862	True	-32.769	-33.425	0.000	0.000	62.202	0.000	1.000	0.311	-0.376	1769.660	883.380	1.169	1216.560	1072.020	0.338	94	94	94	92	92	92	725.983	455.088	0.657	405.755	406.756	-0.025	301.451	169.454	0.207	183.862	158.058	0.218	1769.660
178	uc009zje.2	RASSF8	chr12	+	26205490	26225807	17019	True	-176.532	-177.167	0.000	0.000	66.573	0.000	0.752	0.648	-0.379	63.520	44.000	1.528	36.260	42.640	0.797	94	94	94	157	157	157	33.134	21.326	0.624	14.074	18.756	-0.404	11.900	8.416	0.316	6.173	7.642	0.443	63.520
179	uc010zhk.2	CFLAR	chr2	+	201980876	202037411	51542	True	-534.112	-528.160	0.000	0.000	57.398	0.000	0.122	0.348	-0.578	5882.340	3317.200	1.720	432.900	580.620	1.305	271	271	271	221	221	221	302.543	214.364	0.238	32.391	51.615	-0.703	746.237	485.460	0.549	69.150	101.687	0.757	5882.340
180	uc010zhm.2	CFLAR	chr2	+	201997687	202037411	34731	True	-533.240	-527.093	0.000	0.000	58.606	0.000	0.131	0.378	-0.553	5882.340	3317.200	1.720	432.900	580.620	1.305	271	271	271	221	221	221	302.517	214.355	0.238	32.391	51.615	-0.703	746.244	485.463	0.549	69.150	101.687	0.757	5882.340
181	uc001rpc.3	SLC38A1	chr12	-	46576840	46663208	5600	True	-306.823	-306.721	0.000	0.000	-10.839	0.000	0.055	0.878	-0.277	93.340	70.200	1.550	51.620	82.600	0.453	63	63	63	274	274	274	55.845	37.284	0.561	20.866	30.715	-0.549	17.705	11.686	0.523	9.606	13.633	0.333	93.340
182	uc001rpe.3	SLC38A1	chr12	-	46576840	46663208	5600	True	-306.526	-306.436	0.000	0.000	-10.308	0.000	0.055	0.844	-0.312	93.340	70.200	1.550	51.620	82.600	0.453	63	63	63	274	274	274	55.845	37.284	0.561	20.866	30.715	-0.549	17.705	11.686	0.523	9.606	13.633	0.333	93.340
183	uc010fsx.3	CFLAR	chr2	+	201994451	202037411	37966	True	-618.341	-506.420	0.000	0.000	17.333	0.000	0.010	0.434	-0.607	5908.980	3334.800	1.738	439.980	579.320	1.283	218	218	218	201	201	201	382.994	268.256	0.337	35.516	56.643	-0.762	813.082	527.533	0.553	71.726	105.281	0.763	5908.980
184	uc003aon.4	RBFOX2	chr22	-	36134782	36424585	4380	True	-150.434	-150.364	0.000	0.000	40.825	0.000	0.678	0.494	-0.218	897.220	475.800	1.581	116.780	139.680	0.609	98	98	98	202	202	202	256.888	141.922	0.699	50.776	58.242	-0.164	224.895	117.448	0.334	17.402	24.219	0.257	897.220
185	uc003aoo.4	RBFOX2	chr22	-	36134782	36424585	4380	True	-150.434	-150.364	0.000	0.000	40.825	0.000	0.678	0.494	-0.218	897.220	475.800	1.581	116.780	139.680	0.609	98	98	98	202	202	202	256.888	141.922	0.699	50.776	58.242	-0.164	224.895	117.448	0.334	17.402	24.219	0.257	897.220
186	uc004bjn.3	PAPPA	chr9	+	118916070	119164600	244757	True	-423.778	-423.872	0.000	0.000	93.078	0.000	0.415	0.331	-0.680	40.960	36.440	1.612	18.820	34.500	0.604	299	299	299	164	164	164	20.271	16.141	0.270	7.556	12.957	-0.776	7.667	5.288	0.465	4.790	8.006	0.685	40.960
187	uc010vlr.1	PDPR	chr16	+	70147528	70195184	43389	True	-85.574	-86.075	0.000	0.000	58.492	0.000	0.910	0.436	-0.218	255.460	200.660	1.012	453.760	479.340	0.456	93	93	93	211	211	211	139.567	105.735	0.423	77.135	89.346	-0.186	43.873	39.004	0.259	45.117	51.085	0.287	453.760
188	uc003omv.3	C6orf89	chr6	+	36839645	36896740	52917	True	-152.420	-152.556	0.000	0.000	36.147	0.005	0.709	0.441	-0.284	339.080	201.660	1.192	459.860	498.200	1.706	93	93	93	203	203	203	158.411	98.317	0.673	46.273	48.762	-0.072	68.425	41.457	0.233	52.011	55.130	0.336	459.860
189	uc002wfw.4	STK35	chr20	+	2082527	2129198	42022	True	-161.196	-161.184	0.000	0.000	36.726	0.000	0.722	0.588	-0.208	167.360	93.420	1.629	94.780	111.000	1.073	81	81	81	230	230	230	88.353	45.258	0.976	52.585	49.508	0.112	34.285	18.694	0.254	15.461	17.867	0.365	167.360
190	uc001jwx.2	SAMD8	chr10	+	76871392	76941881	66313	True	-275.460	-255.466	0.000	0.000	69.306	0.000	0.545	0.645	-0.396	209.400	123.100	1.370	589.260	522.780	0.728	118	118	118	202	202	202	58.047	32.696	0.638	37.782	40.883	-0.447	43.099	20.374	0.451	88.786	79.363	0.479	589.260
191	uc001gmc.3	FAM20B	chr1	+	178995073	179045702	46674	True	-170.040	-169.795	0.000	0.000	47.871	0.000	0.674	0.680	-0.304	163.600	98.420	1.227	546.020	486.060	0.655	72	72	72	193	193	193	116.069	65.748	0.812	64.847	69.606	-0.167	21.584	13.301	0.234	64.561	57.817	0.364	546.020
192	uc001rpb.3	SLC38A1	chr12	-	46576840	46663208	5600	True	-307.226	-306.949	0.000	0.000	-11.446	0.000	0.055	0.826	-0.326	93.340	70.200	1.550	51.620	82.600	0.453	63	63	63	274	274	274	55.845	37.284	0.561	20.866	30.715	-0.549	17.705	11.686	0.523	9.606	13.633	0.333	93.340
193	uc002jfc.3	GNA13	chr17	-	63005406	63052920	4380	True	-135.991	-135.989	0.000	0.000	70.368	0.000	0.764	0.696	-0.314	313.520	182.260	1.331	182.140	178.320	0.730	81	81	81	148	148	148	132.578	70.134	0.882	87.566	89.758	-0.085	66.430	32.916	0.224	37.103	30.566	0.397	313.520
194	uc003aol.4	RBFOX2	chr22	-	36134782	36236630	4400	True	-105.116	-104.715	0.000	0.000	64.221	0.000	0.887	0.509	-0.249	897.220	475.800	1.140	116.780	139.680	0.609	86	86	86	203	203	203	246.858	142.775	0.632	50.656	58.075	-0.163	234.361	124.322	0.269	17.443	24.275	0.257	897.220
195	uc003aoj.4	RBFOX2	chr22	-	36134782	36236630	4400	True	-105.116	-104.715	0.000	0.000	64.221	0.000	0.887	0.509	-0.249	897.220	475.800	1.140	116.780	139.680	0.609	86	86	86	203	203	203	246.858	142.775	0.632	50.656	58.075	-0.163	234.361	124.322	0.269	17.443	24.275	0.257	897.220
196	uc003aok.4	RBFOX2	chr22	-	36134782	36236630	4400	True	-105.062	-104.719	0.000	0.000	64.218	0.000	0.887	0.509	-0.249	897.220	475.800	1.140	116.780	139.680	0.609	86	86	86	203	203	203	246.858	142.775	0.632	50.656	58.075	-0.163	234.361	124.322	0.269	17.443	24.275	0.257	897.220
197	uc003aoh.4	RBFOX2	chr22	-	36134782	36236630	4400	True	-105.062	-104.719	0.000	0.000	64.218	0.000	0.887	0.509	-0.249	897.220	475.800	1.140	116.780	139.680	0.609	86	86	86	203	203	203	246.858	142.775	0.632	50.656	58.075	-0.163	234.361	124.322	0.269	17.443	24.275	0.257	897.220
198	uc001jwy.2	SAMD8	chr10	+	76871392	76941881	66331	True	-285.258	-271.595	0.000	0.000	68.380	0.000	0.519	0.604	-0.407	209.400	123.100	1.362	576.380	516.940	0.718	129	129	129	206	206	206	54.764	30.831	0.578	37.175	40.269	-0.444	43.380	20.841	0.539	88.167	78.878	0.476	576.380
199	uc009zlt.3	DIP2B	chr12	+	51079615	51142450	60414	True	-167.073	-167.033	0.000	0.000	77.236	0.000	0.812	0.327	-0.555	70.540	78.140	0.908	26.120	59.080	0.022	175	175	175	112	112	112	26.991	25.111	0.083	12.190	22.413	-0.790	13.904	13.882	0.372	5.145	11.004	0.380	70.540
200	uc021xwp.1	ANKRD33B	chr5	+	10564434	10657928	86243	True	-409.814	-411.171	0.000	0.000	-53.714	0.000	0.011	0.705	-0.190	101.260	90.900	2.341	65.820	55.660	1.209	90	90	90	361	361	361	31.214	17.333	0.937	18.003	18.568	-0.026	14.913	13.569	0.495	8.736	8.952	0.438	101.260
201	uc003irv.3	PALLD	chr4	+	169552767	169849608	294976	True	-37.685	-38.645	0.000	0.000	68.352	0.000	1.000	0.286	-0.474	499.300	408.000	1.138	277.680	433.460	0.218	97	97	97	90	90	90	286.766	217.398	0.439	158.877	198.237	-0.301	97.132	89.754	0.246	53.965	75.024	0.201	499.300
202	uc002fxo.3	ANKFY1	chr17	-	4066664	4167274	3700	True	-178.905	-179.711	0.000	0.000	80.308	0.000	0.730	0.418	-0.376	93.000	61.500	1.463	66.380	93.860	0.535	162	162	162	159	159	159	38.961	28.629	0.440	25.449	33.279	-0.364	11.136	8.770	0.387	11.251	15.332	0.382	93.000
203	uc001rge.4	BCAT1	chr12	-	24962957	25102393	7020	True	-249.426	-249.577	0.000	0.000	8.402	0.000	0.477	0.623	-0.260	747.600	498.460	1.401	143.880	194.860	0.659	81	81	81	277	277	277	271.236	161.110	0.700	53.469	66.106	-0.295	186.777	114.808	0.286	27.796	35.127	0.321	747.600
204	uc011cca.2	SEPT11	chr4	+	77870894	77959768	85895	True	-100.969	-101.001	0.000	0.000	74.449	0.000	0.884	0.438	-0.353	476.880	267.180	1.282	308.120	456.860	0.649	103	103	103	147	147	147	185.425	118.216	0.576	77.326	95.940	-0.214	95.947	49.823	0.264	48.118	70.730	0.315	476.880
205	uc001hzd.3	CHML	chr1	-	241792166	241799232	2680	True	-216.462	-216.860	0.000	0.000	83.319	0.000	0.791	0.324	-0.545	287.620	256.120	0.987	30.700	65.240	-0.221	212	212	212	129	129	129	45.031	41.748	0.020	13.676	26.963	-0.951	32.527	28.346	0.425	5.933	10.308	0.325	287.620
206	uc010jqx.2	ZKSCAN8	chr6	+	28109687	28127250	12606	True	-331.546	-332.536	0.000	0.000	25.266	0.000	0.089	0.712	-0.324	40.620	25.540	1.540	91.980	88.180	1.535	103	103	103	246	246	246	21.384	15.005	0.488	11.536	18.581	-0.608	6.821	4.517	0.432	9.106	12.171	0.621	91.980
207	uc003nkn.2	ZKSCAN8	chr6	+	28109687	28127250	12606	True	-330.879	-331.986	0.000	0.000	25.778	0.000	0.098	0.714	-0.322	40.620	25.540	1.540	91.980	88.180	1.535	103	103	103	246	246	246	21.384	15.005	0.488	11.536	18.581	-0.608	6.821	4.517	0.432	9.106	12.171	0.621	91.980
208	uc001jlt.2	ARID5B	chr10	+	63661012	63856707	192948	True	-187.243	-188.011	0.000	0.000	68.794	0.000	0.785	0.282	-0.395	104.960	93.220	1.602	61.780	89.400	0.485	214	214	214	135	135	135	41.802	39.516	0.112	28.923	44.345	-0.592	17.153	17.296	0.444	11.100	17.864	0.363	104.960
209	uc002fxp.3	ANKFY1	chr17	-	4066664	4167274	3700	True	-178.723	-179.529	0.000	0.000	80.084	0.000	0.730	0.420	-0.376	93.000	61.500	1.463	66.380	93.860	0.535	161	161	161	159	159	159	38.954	28.596	0.441	25.449	33.279	-0.364	11.170	8.787	0.387	11.251	15.332	0.382	93.000
210	uc021rah.2	MDM2	chr12	+	69202987	69239320	30866	True	-219.365	-219.832	0.000	0.000	22.331	0.000	0.696	0.819	-0.212	224.080	154.100	0.988	2555.040	2006.740	0.460	64	64	64	247	247	247	120.214	86.576	0.453	122.891	150.026	-0.558	48.393	33.359	0.280	275.536	223.321	0.355	2555.040
211	uc003aom.4	RBFOX2	chr22	-	36134782	36236630	4400	True	-105.024	-104.173	0.000	0.000	63.012	0.000	0.887	0.510	-0.246	897.220	475.800	1.140	116.780	139.680	0.609	85	85	85	203	203	203	244.083	141.750	0.626	50.656	58.075	-0.163	234.327	124.690	0.266	17.443	24.275	0.257	897.220
212	uc010rhm.2	CELF1	chr11	-	47487488	47510576	5600	True	-182.873	-172.702	0.000	0.000	-12.946	0.000	0.511	0.527	-0.143	441.080	295.580	1.229	310.140	424.720	0.652	76	76	76	280	280	280	254.618	156.830	0.676	120.850	122.764	-0.004	93.100	55.184	0.228	56.179	63.738	0.265	441.080
213	uc003yuk.2	ST3GAL1	chr8	-	134467090	134584183	2940	True	-86.729	-86.919	0.000	0.000	82.264	0.000	0.898	0.279	-0.403	411.560	346.560	1.376	102.280	96.760	0.555	140	140	140	147	147	147	73.474	52.080	0.534	44.882	50.840	-0.190	50.274	42.909	0.265	14.608	13.851	0.272	411.560
214	uc001aja.4	SKI	chr1	+	2160133	2241652	78602	True	-72.121	-72.735	0.000	0.000	76.661	0.000	0.949	0.353	-0.330	144.040	88.660	1.498	107.680	87.020	1.142	124	124	124	136	136	136	83.879	45.685	0.901	49.868	42.985	0.248	24.313	17.270	0.302	25.255	21.827	0.287	144.040
215	uc002zqi.3	C22orf29	chr22	-	19833660	19842462	3600	True	-183.576	-184.039	0.000	0.000	56.692	0.000	0.622	0.408	-0.359	164.520	110.640	2.122	324.520	309.440	0.745	127	127	127	180	180	180	89.463	51.414	0.800	33.699	34.748	-0.050	34.076	21.500	0.286	46.589	46.138	0.375	324.520
216	uc011bsj.2	LPP	chr3	+	188286785	188608460	306233	True	-1440.404	-1443.177	0.000	0.000	-520.655	0.000	0.000	0.832	-0.118	59.820	60.400	1.284	1896.820	2865.640	2.520	93	93	93	758	758	758	30.379	24.324	0.255	77.711	96.427	-0.710	15.093	10.961	0.335	239.342	303.950	0.692	1896.820
217	uc021pjy.1	ZNF678	chr1	+	227751219	227850164	93897	True	-461.766	-462.651	0.000	0.000	53.435	0.000	0.012	0.688	-0.506	26.800	11.640	2.393	10.560	14.600	0.967	161	161	161	242	242	242	5.251	3.289	0.488	1.632	3.379	-0.689	4.921	2.537	0.804	1.922	3.111	0.657	26.800
218	uc002dft.3	ITPRIPL2	chr16	+	19125253	19132952	3189	True	-237.885	-235.293	0.000	0.000	-0.644	0.000	0.245	0.482	-0.345	173.340	115.580	1.472	458.740	503.380	1.001	87	87	87	220	220	220	91.638	57.617	0.651	54.771	58.442	-0.205	40.017	24.186	0.301	68.178	64.117	0.369	458.740
219	uc003yum.2	ST3GAL1	chr8	-	134467090	134584183	2940	True	-87.027	-87.219	0.000	0.000	82.090	0.000	0.898	0.278	-0.404	411.560	346.560	1.376	102.280	96.760	0.555	140	140	140	147	147	147	73.474	52.080	0.534	44.882	50.840	-0.190	50.274	42.909	0.265	14.608	13.851	0.272	411.560
220	uc011jzy.2	SCRN1	chr7	-	29959718	30029425	3340	True	-64.358	-17.433	0.000	0.000	68.710	0.000	0.994	0.441	-0.200	1062.720	580.560	1.237	709.740	857.700	0.816	68	68	68	166	166	166	590.156	325.226	0.833	384.535	358.404	0.164	205.950	93.912	0.169	108.079	152.768	0.274	1062.720
221	uc002ruv.3	EPAS1	chr2	+	46524540	46613842	87507	True	-84.992	-84.908	0.000	0.000	71.249	0.000	1.000	0.340	-0.574	116.120	70.800	1.556	55.100	86.980	0.297	115	115	115	88	88	88	56.612	37.209	0.615	29.262	37.110	-0.277	17.936	13.504	0.344	10.467	17.047	0.260	116.120
222	uc009zqx.4	MDM2	chr12	+	69201970	69239320	31883	True	-225.983	-226.558	0.000	0.000	17.440	0.000	0.644	0.791	-0.249	224.080	154.100	0.995	2555.040	2006.740	0.460	63	63	63	247	247	247	123.699	87.686	0.468	122.891	150.026	-0.558	50.749	33.419	0.298	275.536	223.321	0.355	2555.040
223	uc001hiv.3	LPGAT1	chr1	-	211916798	212004114	5940	True	-398.893	-399.534	0.000	0.000	-23.366	0.000	0.000	1.012	-0.278	113.260	58.560	1.979	681.240	589.760	1.265	68	68	68	289	289	289	55.871	27.463	0.941	26.708	30.152	-0.437	24.592	10.564	0.409	73.639	66.180	0.484	681.240
224	uc010ckp.3	ANKFY1	chr17	-	4066664	4167274	3700	True	-174.763	-175.582	0.000	0.000	78.459	0.000	0.730	0.418	-0.366	93.000	61.500	1.463	66.380	93.860	0.535	158	158	158	159	159	159	38.777	28.743	0.429	25.449	33.279	-0.364	10.907	8.782	0.385	11.251	15.332	0.382	93.000
225	uc011cba.2	MOB1B	chr4	+	71768056	71853891	81100	True	-348.085	-340.771	0.000	0.000	22.953	0.000	0.034	0.814	-0.380	69.340	43.880	1.713	260.860	225.800	0.823	93	93	93	235	235	235	25.771	15.165	0.710	16.598	22.025	-0.499	13.858	8.239	0.447	31.339	30.408	0.538	260.860
226	uc003pwn.3	TSPYL4	chr6	-	116571130	116575261	1900	True	-52.834	-53.096	0.000	0.000	63.341	0.000	0.958	0.327	-0.379	269.880	170.240	1.449	234.480	256.280	1.218	108	108	108	95	95	95	145.474	77.477	0.911	95.927	88.585	0.216	43.842	25.733	0.202	53.633	61.699	0.364	269.880
227	uc001huv.2	EGLN1	chr1	-	231499496	231560790	1840	True	-86.496	-86.825	0.000	0.000	62.530	0.000	0.989	0.332	-0.583	357.320	255.240	1.187	144.780	148.680	0.265	97	97	97	90	90	90	168.266	104.878	0.606	70.539	88.091	-0.309	102.102	63.644	0.317	24.481	30.467	0.239	357.320
228	uc002ihl.3	GJC1	chr17	-	42875815	42908179	4700	True	-293.326	-262.695	0.000	0.000	37.307	0.000	0.429	0.512	-0.316	295.520	163.920	1.295	1371.160	1156.880	0.790	132	132	132	231	231	231	96.448	56.500	0.649	87.422	89.059	-0.190	76.547	40.903	0.309	173.904	148.310	0.409	1371.160
229	uc002gym.4	USP22	chr17	-	20902905	20946352	2260	True	-64.505	-3.119	0.000	0.000	70.868	0.000	1.000	0.269	-0.308	1394.620	975.280	1.346	877.280	1042.740	0.568	113	113	113	101	101	101	706.578	430.521	0.731	508.458	479.156	0.138	226.675	158.563	0.217	167.110	202.210	0.212	1394.620
230	uc003hkj.3	SEPT11	chr4	+	77870894	77959768	85895	True	-103.104	-103.168	0.000	0.000	72.257	0.000	0.850	0.435	-0.345	476.880	267.180	1.282	308.120	456.860	0.649	103	103	103	147	147	147	185.425	118.216	0.576	77.326	95.940	-0.214	95.947	49.823	0.264	48.118	70.730	0.315	476.880
231	uc002zvp.2	PPM1F	chr22	-	22273791	22307250	2660	True	-76.145	-43.130	0.000	0.000	71.819	0.000	0.952	0.338	-0.308	328.600	176.680	1.510	184.720	158.080	0.790	107	107	107	126	126	126	188.770	98.590	0.926	101.581	84.140	0.280	63.184	31.491	0.213	35.369	30.097	0.245	328.600
232	uc003taq.3	PLEKHA8	chr7	+	30067976	30124278	53169	True	-260.934	-262.188	0.000	0.000	78.772	0.000	0.503	0.378	-0.562	409.580	181.860	1.382	39.340	68.260	0.310	190	190	190	149	149	149	74.240	47.837	0.402	16.016	27.597	-0.733	75.705	33.591	0.387	6.729	11.913	0.463	409.580
233	uc010mbv.2	RRM2B	chr8	-	103216728	103251346	2760	True	-145.276	-125.191	0.000	0.000	65.370	0.000	0.954	0.673	-0.404	467.720	263.960	1.426	180.720	198.880	0.457	76	76	76	130	130	130	191.142	110.940	0.762	88.693	107.037	-0.316	86.224	49.496	0.368	41.261	42.773	0.289	467.720
234	uc003ghh.4	LRPAP1	chr4	-	3505323	3534224	6440	True	-510.970	-511.806	0.000	0.000	8.806	0.000	0.022	0.524	-0.322	1683.520	949.860	2.057	1078.980	968.300	2.553	186	186	186	277	277	277	374.869	203.414	0.752	58.353	56.525	-0.257	533.665	292.725	0.427	148.473	138.003	0.706	1683.520
235	uc011aze.1	ZNF621	chr3	+	40567269	40581043	8171	True	-373.464	-374.496	0.000	0.000	-4.531	0.000	0.032	0.723	-0.270	106.140	89.960	1.786	587.600	593.980	0.699	101	101	101	278	278	278	38.066	26.587	0.518	33.979	43.247	-0.482	16.307	14.863	0.395	72.683	74.407	0.499	587.600
236	uc010icf.3	WHSC1	chr4	+	1953834	1983934	27670	True	-84.887	-27.367	0.000	0.000	74.469	0.000	0.950	0.249	-0.336	236.240	296.720	1.017	87.020	142.300	0.263	129	129	129	119	119	119	133.484	132.610	0.110	43.209	55.756	-0.321	50.966	64.437	0.315	12.007	21.003	0.274	236.240
237	uc010qev.2	ZNF33A	chr10	+	38299577	38348995	46908	True	-278.968	-278.929	0.000	0.000	86.679	0.000	0.593	0.565	-0.812	512.860	243.300	1.225	322.080	300.900	0.207	167	167	167	123	123	123	43.285	27.280	0.350	20.303	31.532	-1.006	71.150	33.479	0.495	44.508	40.774	0.576	512.860
238	uc001izh.3	ZNF33A	chr10	+	38299577	38348995	46908	True	-278.891	-278.847	0.000	0.000	86.921	0.000	0.577	0.562	-0.817	512.860	243.300	1.225	322.080	300.900	0.207	167	167	167	123	123	123	43.285	27.280	0.350	20.303	31.532	-1.006	71.150	33.479	0.495	44.508	40.774	0.576	512.860
239	uc003ysz.2	ASAP1	chr8	-	131064350	131193126	1700	True	-89.731	-88.958	0.000	0.000	67.238	0.000	0.965	0.303	-0.500	223.360	278.700	1.205	106.120	216.660	-0.085	140	140	140	85	85	85	82.422	85.757	0.035	43.596	75.371	-0.711	33.088	47.681	0.436	20.323	42.888	0.276	223.360
240	uc002vgs.2	TNS1	chr2	-	218664511	218784959	3980	True	-147.212	-143.437	0.000	0.000	76.056	0.005	0.794	0.231	-0.280	168.040	110.160	1.428	147.160	146.620	1.272	241	241	241	199	199	199	69.484	49.314	0.508	52.865	54.866	-0.038	28.836	22.265	0.352	23.818	25.398	0.285	168.040
241	uc002snd.3	HK2	chr2	+	75059781	75120481	58762	True	-69.312	-29.699	0.000	0.000	68.443	0.000	0.978	0.198	-0.430	465.660	339.380	1.167	344.520	375.040	0.471	126	126	126	93	93	93	226.904	149.002	0.608	139.170	141.068	-0.010	83.219	58.294	0.223	61.403	63.958	0.226	465.660
242	uc010zhb.2	C2orf69	chr2	+	200775978	200792996	15286	True	-106.638	-107.622	0.000	0.000	64.658	0.000	0.941	0.545	-0.630	130.500	64.520	1.520	61.540	74.340	0.509	88	88	88	85	85	85	58.781	30.185	0.947	25.262	29.847	-0.219	24.371	12.839	0.296	11.932	14.347	0.312	130.500
243	uc002vgr.2	TNS1	chr2	-	218664511	218784959	3980	True	-146.581	-143.283	0.000	0.000	75.332	0.005	0.789	0.231	-0.279	168.040	110.160	1.428	147.160	146.620	1.272	240	240	240	199	199	199	69.484	49.359	0.506	52.865	54.866	-0.038	28.896	22.300	0.352	23.818	25.398	0.285	168.040
244	uc002acd.1	ARPP19	chr15	-	52839431	52861213	3040	True	-166.510	-154.879	0.000	0.000	72.502	0.000	0.771	0.627	-0.396	385.840	181.880	1.400	1062.540	1040.640	0.914	96	96	96	144	144	144	124.340	68.228	0.782	87.435	98.768	-0.258	100.138	51.622	0.283	156.262	151.544	0.420	1062.540
245	uc003hfw.3	MOB1B	chr4	+	71768056	71853891	81100	True	-347.172	-339.393	0.000	0.000	24.521	0.000	0.038	0.825	-0.371	69.340	43.880	1.713	260.860	225.800	0.823	93	93	93	235	235	235	25.771	15.165	0.710	16.598	22.025	-0.499	13.858	8.239	0.447	31.339	30.408	0.538	260.860
246	uc003ydv.2	CPNE3	chr8	+	87526655	87573726	44960	True	-115.574	-116.382	0.000	0.000	64.794	0.000	0.837	0.478	-0.523	493.640	251.460	1.250	125.580	181.080	0.168	102	102	102	98	98	98	165.967	101.926	0.591	60.226	83.680	-0.446	104.092	51.388	0.350	24.918	36.800	0.290	493.640
247	uc031pui.1	ZNF33A	chr10	+	38299577	38348995	46905	True	-281.931	-282.025	0.000	0.000	86.683	0.000	0.589	0.565	-0.809	523.680	255.440	1.306	317.260	302.280	0.196	168	168	168	124	124	124	45.314	28.053	0.356	20.297	31.442	-0.998	75.030	34.671	0.500	44.446	40.702	0.583	523.680
248	uc003xmh.4	TACC1	chr8	+	38677039	38710546	28973	True	-216.914	-213.212	0.000	0.000	20.181	0.000	0.446	0.519	-0.274	109.640	73.340	1.325	161.440	250.180	0.611	94	94	94	222	222	222	53.723	37.126	0.545	38.118	52.974	-0.439	16.417	13.544	0.323	20.978	31.295	0.384	161.440
249	uc010lwq.3	TACC1	chr8	+	38677039	38710546	28973	True	-216.754	-213.225	0.000	0.000	20.127	0.000	0.446	0.519	-0.274	109.640	73.340	1.325	161.440	250.180	0.611	94	94	94	222	222	222	53.708	37.117	0.545	38.118	52.974	-0.439	16.414	13.538	0.323	20.978	31.295	0.384	161.440
250	uc002sfg.3	ANTXR1	chr2	+	69240275	69476459	233441	True	-144.424	-135.597	0.000	0.000	73.730	0.000	0.874	0.477	-0.468	808.360	417.580	1.331	81.660	121.560	0.924	105	105	105	135	135	135	129.290	81.276	0.542	43.933	61.230	-0.400	140.784	74.565	0.353	16.693	28.107	0.339	808.360
251	uc002cqs.4	PDPK1	chr16	+	2587964	2653191	59907	True	-149.183	-149.033	0.000	0.000	14.790	0.000	0.783	0.633	-0.155	144.920	80.740	1.219	103.960	108.680	0.556	64	64	64	249	249	249	80.955	47.971	0.730	53.286	54.876	-0.058	25.006	12.884	0.203	19.054	17.963	0.268	144.920
252	uc001hqw.2	ZNF678	chr1	+	227751219	227850164	93897	True	-451.646	-452.424	0.000	0.000	47.946	0.000	0.012	0.645	-0.503	23.820	11.640	2.393	10.560	14.600	0.967	156	156	156	246	246	246	4.530	3.053	0.458	1.608	3.332	-0.684	3.472	2.298	0.797	1.916	3.107	0.655	23.820
253	uc022cht.1	ZNF275	chrX	+	152610977	152617037	2839	True	-175.029	-175.123	0.000	0.000	52.257	0.000	0.629	0.721	-0.366	58.380	31.860	1.846	29.020	36.500	1.757	74	74	74	159	159	159	27.221	16.436	0.742	11.436	14.897	-0.313	11.621	7.736	0.337	4.980	7.152	0.508	58.380
254	uc003fji.3	ZMAT3	chr3	-	178735010	178789656	6900	True	-237.720	-238.425	0.000	0.000	33.507	0.000	0.398	0.847	-0.209	325.200	173.320	1.246	2054.760	1605.760	0.770	80	80	80	201	201	201	150.750	82.665	0.849	116.152	109.932	-0.244	78.140	41.641	0.193	288.069	218.773	0.433	2054.760
255	uc003fjg.3	ZMAT3	chr3	-	178735010	178789656	6900	True	-237.067	-237.572	0.000	0.000	34.129	0.000	0.408	0.861	-0.195	325.200	173.320	1.246	2054.760	1605.760	0.770	80	80	80	201	201	201	150.750	82.665	0.849	116.152	109.932	-0.244	78.140	41.641	0.193	288.069	218.773	0.433	2054.760
256	uc001izg.3	ZNF33A	chr10	+	38299577	38348995	46905	True	-280.488	-280.579	0.000	0.000	86.280	0.000	0.589	0.561	-0.809	512.860	243.300	1.227	317.260	302.280	0.196	167	167	167	124	124	124	43.415	27.342	0.350	20.297	31.442	-0.998	71.224	33.536	0.496	44.446	40.702	0.583	512.860
257	uc031rss.1	C20orf112	chr20	-	31030861	31172875	4000	True	-222.198	-222.813	0.000	0.000	52.586	0.000	0.535	0.565	-0.335	95.380	148.120	1.720	27.600	28.960	0.917	110	110	110	200	200	200	35.877	22.217	0.758	13.619	14.609	-0.075	16.174	18.583	0.460	4.381	5.442	0.430	95.380
258	uc010fsz.3	CFLAR	chr2	+	201997751	202037411	34687	True	-519.055	-514.284	0.000	0.000	50.902	0.000	0.114	0.351	-0.550	5882.340	3317.200	1.720	432.900	580.620	1.305	260	260	260	220	220	220	312.151	221.850	0.206	32.518	51.825	-0.705	760.344	494.221	0.538	69.281	101.870	0.758	5882.340
259	uc011mxf.2	IDS	chrX	-	148560294	148586884	2620	True	-120.047	-120.123	0.000	0.000	69.237	0.000	0.857	0.329	-0.497	727.620	382.980	1.177	1127.580	920.480	0.572	124	124	124	119	119	119	255.925	153.692	0.473	166.364	158.677	-0.347	225.241	123.753	0.433	266.305	200.824	0.433	1127.580
260	uc001bjo.2	CLIC4	chr1	+	25071759	25170815	96584	True	-73.087	-73.865	0.000	0.000	70.205	0.000	0.975	0.545	-0.390	1240.900	627.840	1.324	580.820	700.980	0.460	72	72	72	120	120	120	520.475	285.246	0.823	246.581	273.544	-0.107	213.838	96.919	0.251	84.646	118.518	0.243	1240.900
261	uc002ary.1	GLCE	chr15	+	69452972	69564544	109066	True	-175.736	-176.434	0.000	0.000	71.377	0.000	0.748	0.543	-0.586	87.140	45.280	1.385	37.360	61.140	0.928	111	111	111	123	123	123	38.514	25.970	0.485	14.771	24.023	-0.577	16.836	7.678	0.394	7.144	13.199	0.514	87.140
262	uc003bfr.3	NUP50	chr22	+	45559725	45583890	21128	True	-99.967	-100.900	0.000	0.000	58.810	0.000	0.933	0.509	-0.335	432.760	225.300	1.125	206.320	182.920	0.562	73	73	73	150	150	150	193.299	114.404	0.719	86.574	94.228	-0.133	95.797	47.535	0.225	39.869	40.026	0.323	432.760
263	uc001buj.3	TXLNA	chr1	+	32645665	32663886	16537	True	-76.173	-13.228	0.000	0.000	58.644	0.000	1.000	0.199	-0.337	617.620	348.140	1.825	640.240	630.420	0.581	135	135	135	81	81	81	349.577	200.851	0.799	302.196	279.957	0.133	113.006	64.630	0.244	108.202	112.979	0.143	640.240
264	uc003lvf.2	MFAP3	chr5	+	153418518	153437014	15701	True	-112.464	-112.509	0.000	0.000	69.703	0.000	0.836	0.478	-0.378	125.320	67.960	1.259	90.200	64.560	0.704	99	99	99	134	134	134	56.201	33.437	0.712	31.465	34.384	-0.146	21.771	11.597	0.265	13.053	11.920	0.357	125.320
265	uc003ykn.3	RRM2B	chr8	-	103216728	103251346	2840	True	-144.963	-134.035	0.000	0.000	67.825	0.000	0.925	0.693	-0.416	467.720	263.960	1.426	180.720	198.880	0.457	78	78	78	134	134	134	204.264	114.541	0.816	88.384	105.752	-0.298	85.983	47.915	0.362	40.838	42.899	0.304	467.720
266	uc003bfs.3	NUP50	chr22	+	45559725	45583890	21128	True	-99.334	-100.197	0.000	0.000	56.582	0.000	0.927	0.493	-0.348	432.760	225.300	1.125	206.320	182.920	0.562	71	71	71	150	150	150	188.834	112.520	0.712	86.574	94.228	-0.133	93.093	46.535	0.224	39.869	40.026	0.323	432.760
267	uc003nbt.3	ATXN1	chr6	-	16299342	16761721	4460	True	-520.827	-517.349	0.000	0.000	47.156	0.000	0.120	0.315	-0.587	448.900	243.820	2.021	8.220	17.200	1.570	258	258	258	216	216	216	25.789	19.803	0.109	3.168	6.890	-0.893	46.423	25.124	0.570	1.834	3.582	0.728	448.900
268	uc010jpi.3	ATXN1	chr6	-	16299342	16761721	4460	True	-520.827	-517.349	0.000	0.000	47.156	0.000	0.120	0.315	-0.587	448.900	243.820	2.021	8.220	17.200	1.570	258	258	258	216	216	216	25.789	19.803	0.109	3.168	6.890	-0.893	46.423	25.124	0.570	1.834	3.582	0.728	448.900
269	uc031puo.1	ZNF33A	chr10	+	38299577	38348995	46905	True	-281.464	-281.556	0.000	0.000	86.581	0.000	0.589	0.557	-0.814	512.860	243.300	1.227	317.260	302.280	0.196	168	168	168	124	124	124	43.224	27.222	0.352	20.297	31.442	-0.998	71.054	33.472	0.495	44.446	40.702	0.583	512.860
270	uc002wxq.3	KIF3B	chr20	+	30865453	30922811	54612	True	-94.944	-95.296	0.000	0.000	58.792	0.000	0.874	0.266	-0.312	273.900	166.340	1.234	303.900	565.880	0.368	144	144	144	135	135	135	108.977	76.022	0.541	86.317	101.735	-0.170	39.631	29.994	0.303	42.926	70.596	0.362	303.900
271	uc002xmc.2	TTPAL	chr20	+	43104525	43123244	15678	True	-163.451	-155.006	0.000	0.000	73.464	0.000	0.773	0.380	-0.380	772.000	616.380	1.451	1000.320	886.600	1.464	147	147	147	150	150	150	85.139	64.186	0.532	73.819	84.428	-0.245	97.686	85.942	0.326	141.145	140.566	0.428	1000.320
272	uc002xmd.2	TTPAL	chr20	+	43104525	43123244	15678	True	-163.451	-155.006	0.000	0.000	73.464	0.000	0.773	0.380	-0.380	772.000	616.380	1.451	1000.320	886.600	1.464	147	147	147	150	150	150	85.139	64.186	0.532	73.819	84.428	-0.245	97.686	85.942	0.326	141.145	140.566	0.428	1000.320
273	uc003jqr.3	IL6ST	chr5	-	55230924	55290821	16367	True	-333.778	-325.082	0.000	0.000	-15.368	0.000	0.007	0.883	-0.192	147.100	88.480	1.222	150.060	236.640	1.371	66	66	66	278	278	278	80.493	52.256	0.595	57.705	82.756	-0.481	25.074	13.800	0.326	29.504	43.299	0.441	150.060
274	uc002kcn.3	MAFG	chr17	-	79876144	79885587	3560	True	-88.550	-88.595	0.000	0.000	71.999	0.000	0.954	0.662	-0.269	435.260	239.120	1.478	171.760	165.080	0.788	60	60	60	175	175	175	241.442	121.783	0.999	81.069	79.214	0.051	79.685	44.571	0.179	28.766	31.036	0.268	435.260
275	uc001uys.2	AKAP11	chr13	+	42846288	42897403	47475	True	-387.947	-388.608	0.000	0.000	83.704	0.000	0.480	0.328	-0.532	44.700	53.660	2.231	99.100	90.240	0.982	284	284	284	179	179	179	15.471	16.271	0.010	9.129	16.876	-0.778	6.234	8.941	0.632	10.360	12.498	0.736	99.100
276	uc002iut.3	TRIM25	chr17	-	54965269	54991409	3640	True	-58.063	-57.551	0.000	0.000	60.005	0.000	0.956	0.418	-0.202	342.940	188.980	1.389	294.220	294.580	1.276	87	87	87	182	182	182	184.316	107.207	0.765	115.608	106.693	0.165	54.226	27.754	0.257	47.482	54.013	0.273	342.940
277	uc002lhz.3	LMAN1	chr18	-	56995055	57026508	2480	True	-108.839	-109.296	0.000	0.000	65.870	0.000	0.898	0.520	-0.402	587.440	329.280	1.464	113.960	149.640	0.428	92	92	92	118	118	118	171.584	96.450	0.704	58.336	69.061	-0.228	150.993	78.735	0.340	21.144	27.223	0.299	587.440
278	uc002yuk.4	RUNX1	chr21	-	36160097	36421641	2100	True	-128.057	-127.732	0.000	0.000	73.997	0.000	0.856	0.254	-0.548	360.000	353.720	0.789	66.180	125.640	0.333	167	167	167	104	104	104	122.301	106.820	0.161	36.544	56.009	-0.635	105.487	95.164	0.307	14.741	21.667	0.355	360.000
279	uc001euz.3	MCL1	chr1	-	150547026	150552214	1540	True	-38.067	-39.403	0.000	0.000	66.172	0.000	1.000	0.281	-0.503	1314.500	701.460	1.334	342.740	381.280	0.486	113	113	113	70	70	70	686.433	370.761	0.841	202.995	201.757	0.027	321.235	151.151	0.210	58.035	68.490	0.188	1314.500
280	uc010xhi.2	NFIC	chr19	+	3366564	3469215	98545	True	-226.260	-156.061	0.000	0.000	53.024	0.000	0.704	0.293	-0.287	533.600	357.060	1.126	193.300	287.760	0.916	174	174	174	186	186	186	233.295	147.787	0.617	56.008	61.911	-0.124	132.598	77.036	0.246	30.122	37.648	0.312	533.600
281	uc011ktu.2	FAM115A	chr7	-	143548460	143582466	1680	True	-98.569	-95.629	0.000	0.000	68.054	0.000	0.974	0.281	-0.699	319.260	288.760	1.232	63.340	105.540	0.225	119	119	119	78	78	78	69.411	52.259	0.428	35.750	55.160	-0.581	35.824	33.272	0.343	9.827	19.373	0.263	319.260
282	uc010bsn.4	PDPK1	chr16	+	2587964	2653191	59907	True	-156.015	-156.710	0.000	0.000	2.965	0.000	0.751	0.670	-0.147	144.920	80.740	1.219	103.960	108.680	0.556	57	57	57	249	249	249	83.509	48.599	0.758	53.286	54.876	-0.058	25.285	13.202	0.183	19.054	17.963	0.268	144.920
283	uc003xgt.4	ZNF395	chr8	-	28203101	28347835	2940	True	-61.459	-61.509	0.000	0.000	70.069	0.000	0.972	0.530	-0.271	210.540	128.640	1.557	277.480	263.100	0.962	71	71	71	141	141	141	127.984	65.703	0.973	80.886	73.990	0.153	40.427	24.126	0.268	43.585	41.807	0.261	277.480
284	uc002ixf.2	PRR11	chr17	+	57232859	57284070	46704	True	-211.407	-209.926	0.000	0.000	-2.575	0.000	0.185	0.599	-0.223	1309.140	1240.860	0.999	1397.640	1436.120	0.726	67	67	67	222	222	222	419.207	297.016	0.564	291.883	327.157	-0.260	209.170	209.332	0.271	216.639	213.674	0.350	1397.640
285	uc003ccs.2	NR1D2	chr3	+	23986750	24022109	32823	True	-110.233	-110.875	0.000	0.000	67.091	0.000	0.856	0.400	-0.429	175.860	155.380	1.530	91.320	143.300	0.479	106	106	106	125	125	125	111.075	78.901	0.512	46.645	58.873	-0.294	28.135	24.040	0.317	19.518	29.612	0.343	175.860
286	uc003pmz.4	PM20D2	chr6	+	89855768	89875288	16659	True	-151.622	-151.826	0.000	0.000	67.762	0.000	0.885	0.747	-0.417	148.140	78.480	1.707	665.880	723.420	1.472	75	75	75	139	139	139	64.587	33.095	0.939	41.607	47.355	-0.228	32.130	16.428	0.287	92.963	101.541	0.424	665.880
287	uc011dbk.2	NR3C1	chr5	-	142657495	142784045	3380	True	-160.232	-160.135	0.000	0.000	39.607	0.000	0.675	0.644	-0.287	68.040	40.320	1.184	72.640	109.640	0.495	73	73	73	169	169	169	32.690	23.084	0.462	18.738	27.695	-0.492	13.372	7.934	0.312	10.797	18.536	0.396	72.640
288	uc011aik.2	PPM1F	chr22	-	22273791	22292934	2360	True	-75.651	-34.544	0.000	0.000	68.021	0.000	0.966	0.318	-0.294	310.540	176.680	1.996	179.100	158.080	1.088	109	109	109	118	118	118	170.084	94.637	0.860	94.562	79.777	0.275	61.469	33.791	0.253	30.659	30.634	0.265	310.540
289	uc001xbo.3	SOCS4	chr14	+	55493843	55516206	17346	True	-270.079	-270.436	0.000	0.000	7.243	0.000	0.192	0.722	-0.318	133.500	95.820	1.245	1201.240	1013.080	0.447	71	71	71	245	245	245	80.063	51.450	0.622	34.510	42.168	-0.505	24.607	16.129	0.271	107.002	90.572	0.386	1201.240
290	uc001xbp.3	SOCS4	chr14	+	55493843	55516206	17346	True	-269.704	-270.096	0.000	0.000	7.614	0.000	0.200	0.733	-0.310	133.500	95.820	1.245	1201.240	1013.080	0.447	71	71	71	245	245	245	80.063	51.450	0.622	34.510	42.168	-0.505	24.607	16.129	0.271	107.002	90.572	0.386	1201.240
291	uc009wgu.3	NRAS	chr1	-	115247084	115259515	2480	True	-106.198	-106.865	0.000	0.000	65.506	0.000	0.872	0.622	-0.428	733.220	324.700	1.397	225.200	250.120	0.563	74	74	74	117	117	117	330.233	164.031	0.962	104.301	117.140	-0.147	151.428	62.219	0.233	32.776	42.417	0.315	733.220
292	uc002ewu.3	SNTB2	chr16	+	69221049	69342955	114565	True	-494.065	-494.979	0.000	0.000	-39.998	0.000	0.000	0.792	-0.173	156.640	81.260	1.605	545.900	450.660	1.675	108	108	108	305	305	305	60.607	33.736	0.734	28.663	30.633	-0.394	38.700	18.314	0.357	64.162	56.915	0.641	545.900
293	uc031tbs.1	PDP1	chr8	+	94930040	94938296	6583	True	-70.292	-70.909	0.000	0.000	70.537	0.000	0.938	0.337	-0.529	161.040	117.480	1.137	77.820	102.860	0.349	120	120	120	81	81	81	88.161	60.867	0.544	39.823	49.292	-0.297	32.392	23.945	0.232	11.965	15.285	0.292	161.040
294	uc004ecp.4	ATRX	chrX	-	76760355	77041719	2700	True	-235.338	-236.398	0.000	0.000	52.572	0.037	0.659	0.117	-0.383	412.700	209.900	1.069	103.620	154.540	0.864	344	344	344	135	135	135	39.516	32.308	0.095	40.153	55.956	-0.428	66.224	49.209	0.306	31.057	43.803	0.518	412.700
295	uc002thu.3	TTL	chr2	+	113239742	113290222	47675	True	-93.913	-95.149	0.000	0.000	70.514	0.000	0.906	0.478	-0.362	362.400	195.020	1.604	214.140	366.180	0.759	97	97	97	127	127	127	175.647	103.942	0.799	114.511	127.676	-0.068	69.161	44.623	0.330	48.037	70.159	0.360	362.400
296	uc001amk.3	ICMT	chr1	-	6281252	6296044	3320	True	-118.946	-118.346	0.000	0.000	59.044	0.000	0.869	0.703	-0.287	509.440	267.540	1.405	1549.840	1154.860	0.799	62	62	62	160	160	160	296.616	144.670	1.038	148.024	138.324	0.027	77.142	40.604	0.159	182.297	139.802	0.336	1549.840
297	uc010jib.2	MFAP3	chr5	+	153418518	153437014	15701	True	-114.496	-114.565	0.000	0.000	69.090	0.000	0.828	0.485	-0.373	125.320	67.960	1.259	90.200	64.560	0.704	99	99	99	134	134	134	56.201	33.437	0.712	31.465	34.384	-0.146	21.771	11.597	0.265	13.053	11.920	0.357	125.320
298	uc011mkr.2	DDX3X	chrX	+	41192650	41209524	14842	True	-34.101	-34.816	0.000	0.000	56.099	0.000	1.000	0.346	-0.352	1769.660	883.380	1.169	1216.560	1072.020	0.353	78	78	78	93	93	93	759.056	472.074	0.669	405.135	405.309	-0.021	316.257	177.277	0.221	182.967	157.817	0.221	1769.660
299	uc010rlm.2	FADS1	chr11	-	61567096	61584529	2280	True	-58.560	-58.824	0.000	0.000	68.319	0.000	0.982	0.501	-0.356	744.020	656.980	1.209	374.980	344.500	0.655	75	75	75	113	113	113	445.953	262.496	0.809	178.773	183.787	0.022	110.888	101.158	0.241	61.457	81.159	0.292	744.020
300	uc010zix.2	KLF7	chr2	-	207938861	207998861	6160	True	-281.274	-277.541	0.000	0.000	-9.627	0.000	0.071	0.704	-0.223	131.160	71.000	1.490	59.940	78.340	1.390	80	80	80	241	241	241	65.281	40.521	0.609	20.169	25.684	-0.355	27.138	11.672	0.360	11.908	14.477	0.390	131.160
301	uc031rrb.1	KLF7	chr2	-	207938861	208031970	6160	True	-280.990	-276.924	0.000	0.000	-8.613	0.000	0.071	0.704	-0.227	131.160	71.000	1.490	59.940	78.340	1.390	80	80	80	241	241	241	65.281	40.521	0.609	20.169	25.684	-0.355	27.138	11.672	0.360	11.908	14.477	0.390	131.160
302	uc031puh.1	ZNF33A	chr10	+	38299577	38348995	46908	True	-267.131	-267.091	0.000	0.000	81.318	0.000	0.569	0.523	-0.832	82.500	43.240	1.225	322.080	300.900	0.207	154	154	154	123	123	123	25.933	18.995	0.300	20.303	31.532	-1.006	17.212	8.592	0.482	44.508	40.774	0.576	322.080
303	uc010ozn.2	PRKAB2	chr1	-	146626684	146644129	3260	True	-138.184	-133.818	0.000	0.000	45.842	0.000	0.723	0.557	-0.311	250.400	138.440	1.265	146.360	179.940	0.490	75	75	75	159	159	159	87.381	54.859	0.623	51.667	60.384	-0.251	43.535	22.959	0.306	28.227	30.188	0.335	250.400
304	uc004fcw.4	IDS	chrX	-	148560294	148615468	3480	True	-149.454	-149.459	0.000	0.000	44.303	0.000	0.642	0.585	-0.371	671.420	382.980	1.133	1127.580	920.480	0.572	69	69	69	162	162	162	342.858	204.737	0.715	131.147	125.710	-0.269	188.125	109.315	0.175	235.761	180.819	0.410	1127.580
305	uc010syg.2	SH2B3	chr12	+	111872665	111889427	14021	True	-132.280	-132.353	0.000	0.000	64.909	0.000	0.859	0.740	-0.360	136.040	84.260	1.480	730.640	691.620	1.210	70	70	70	135	135	135	89.530	47.479	0.909	67.336	69.720	-0.187	21.025	12.544	0.224	113.665	100.636	0.407	730.640
306	uc003pxw.3	NUS1	chr6	+	117996616	118031886	32291	True	-58.902	-59.545	0.000	0.000	55.267	0.000	1.000	0.417	-0.396	798.640	418.620	1.321	126.060	114.900	0.335	72	72	72	97	97	97	294.931	164.978	0.784	54.162	56.994	-0.161	150.080	69.940	0.248	31.878	27.378	0.292	798.640
307	uc001xvr.3	FLRT2	chr14	+	85996487	86094270	94115	True	-225.863	-225.959	0.000	0.000	69.930	0.000	0.564	0.465	-0.437	60.460	54.920	1.539	42.420	38.840	0.590	137	137	137	181	181	181	28.893	24.961	0.231	12.585	18.966	-0.557	11.429	11.163	0.398	5.987	8.126	0.513	60.460
308	uc004ecq.4	ATRX	chrX	-	76760355	77041719	2700	True	-235.489	-236.450	0.000	0.000	51.969	0.037	0.659	0.118	-0.383	412.700	209.900	1.069	103.620	154.540	0.864	340	340	340	135	135	135	39.980	32.688	0.095	40.153	55.956	-0.428	66.473	49.372	0.308	31.057	43.803	0.518	412.700
309	uc002lvy.4	LMNB2	chr19	-	2428162	2456966	1780	True	-60.388	42.979	0.000	0.000	66.141	0.000	0.988	0.195	-0.267	1584.920	920.260	1.138	819.120	760.980	0.718	119	119	119	84	84	84	938.041	523.839	0.844	551.048	430.536	0.375	319.109	181.036	0.119	120.144	120.048	0.169	1584.920
310	uc002cqu.4	PDPK1	chr16	+	2588164	2653191	59707	True	-152.876	-153.478	0.000	0.000	3.983	0.000	0.735	0.632	-0.146	144.920	80.740	1.219	103.960	108.680	0.556	61	61	61	249	249	249	79.334	47.443	0.719	53.286	54.876	-0.058	24.094	12.669	0.201	19.054	17.963	0.268	144.920
311	uc001xjc.4	MPP5	chr14	+	67708011	67802778	92285	True	-67.124	-67.703	0.000	0.000	67.874	0.000	0.927	0.327	-0.410	677.660	424.240	1.197	226.600	281.520	0.296	108	108	108	110	110	110	275.221	202.257	0.441	112.581	141.674	-0.275	114.366	80.773	0.284	38.447	59.903	0.256	677.660
312	uc010uvi.2	HN1L	chr16	+	1728277	1752073	21734	True	-31.106	-30.838	0.000	0.000	64.741	0.000	0.990	0.440	-0.324	1125.000	517.060	1.251	589.760	579.100	0.509	72	72	72	101	101	101	536.534	269.071	0.983	250.673	220.477	0.161	235.131	116.600	0.128	157.227	143.579	0.193	1125.000
313	uc003zsg.2	B4GALT1	chr9	-	33110638	33167356	2120	True	-65.375	-65.135	0.000	0.000	65.597	0.000	0.953	0.461	-0.379	514.580	314.660	1.202	363.040	396.500	0.836	83	83	83	106	106	106	294.254	164.996	0.830	166.384	168.531	-0.018	98.282	57.698	0.188	59.279	59.368	0.283	514.580
314	uc003lmz.3	NR3C1	chr5	-	142657495	142783254	3520	True	-174.326	-174.306	0.000	0.000	48.826	0.000	0.659	0.481	-0.520	68.040	40.320	1.184	72.640	109.640	0.495	75	75	75	176	176	176	35.843	23.944	0.541	18.729	27.271	-0.466	13.141	7.381	0.319	10.635	18.337	0.410	72.640
315	uc010gmv.3	RUNX1	chr21	-	36160097	36421595	2040	True	-124.320	-124.685	0.000	0.000	73.297	0.000	0.871	0.261	-0.531	360.000	353.720	0.789	66.180	125.640	0.333	170	170	170	101	101	101	120.570	105.443	0.154	36.911	56.817	-0.647	105.349	94.883	0.309	14.776	21.433	0.353	360.000
316	uc021ppe.1	ZNF33A	chr10	+	38305739	38348995	40743	True	-281.017	-281.116	0.000	0.000	85.396	0.000	0.597	0.575	-0.787	505.540	244.840	1.227	317.260	302.280	0.196	167	167	167	124	124	124	43.441	27.355	0.350	20.297	31.442	-0.998	71.292	33.570	0.496	44.446	40.702	0.583	505.540
317	uc001bsd.2	SDC3	chr1	-	31342312	31351587	3020	True	-86.604	-26.821	0.000	0.000	63.030	0.000	0.967	0.361	-0.206	459.680	277.800	1.482	471.900	405.640	0.792	91	91	91	151	151	151	272.996	142.248	0.902	232.999	184.091	0.359	93.896	51.309	0.293	58.947	56.263	0.163	471.900
318	uc002tzf.4	GPD2	chr2	+	157291964	157442915	147740	True	-183.226	-183.805	0.000	0.000	67.494	0.000	0.721	0.630	-0.474	171.720	107.320	1.319	54.220	101.280	1.264	93	93	93	147	147	147	86.509	51.985	0.708	22.307	31.239	-0.371	31.579	19.061	0.283	9.688	18.875	0.518	171.720
319	uc002vvp.3	SH3BP4	chr2	+	235860627	235964358	102088	True	-68.170	-14.978	0.000	0.000	66.947	0.000	0.973	0.176	-0.417	449.840	338.240	1.193	305.520	337.680	0.536	150	150	150	75	75	75	252.079	162.590	0.659	189.904	189.724	-0.000	51.900	48.247	0.248	51.516	52.056	0.261	449.840
320	uc003zml.3	BNC2	chr9	-	16409500	16870786	8240	True	-723.272	-724.368	0.000	0.000	-47.233	0.000	0.000	0.496	-0.270	91.700	83.760	2.012	97.360	93.040	0.918	215	215	215	412	412	412	29.310	24.731	0.261	5.618	8.723	-0.647	18.779	17.069	0.462	7.650	8.448	0.642	97.360
321	uc002ntg.3	DPY19L3	chr19	+	32896654	32976799	77230	True	-183.564	-183.285	0.000	0.000	66.168	0.000	0.681	0.515	-0.464	46.860	53.660	1.418	25.540	36.460	0.673	112	112	112	144	144	144	21.137	17.755	0.319	9.407	14.904	-0.590	8.830	9.742	0.469	4.980	7.701	0.519	46.860
322	uc001gtx.1	ZBTB41	chr1	-	197122813	197169672	5660	True	-423.257	-424.729	0.000	0.000	-14.152	0.000	0.014	0.647	-0.272	22.720	13.920	2.004	12.020	22.680	1.507	117	117	117	283	283	283	9.278	7.081	0.375	4.442	6.710	-0.508	3.622	3.035	0.541	2.603	4.010	0.588	22.720
323	uc001ldj.2	RAB11FIP2	chr10	-	119764426	119806114	3700	True	-258.911	-259.131	0.000	0.000	59.521	0.000	0.387	0.837	-0.497	55.000	22.400	1.919	34.020	63.740	0.910	87	87	87	181	181	181	26.107	14.320	0.804	9.723	15.870	-0.496	8.460	4.011	0.517	5.415	11.628	0.635	55.000
324	uc031rtp.1	TTPAL	chr20	+	43104525	43123244	15678	True	-164.839	-153.321	0.000	0.000	71.017	0.000	0.765	0.385	-0.374	772.000	616.380	1.451	1000.320	886.600	1.464	142	142	142	149	149	149	86.387	65.400	0.526	74.164	84.849	-0.247	99.115	87.180	0.328	141.555	140.943	0.429	1000.320
325	uc001opa.3	CCND1	chr11	+	69455872	69469242	10853	True	-29.761	-30.222	0.000	0.000	67.704	0.000	0.992	0.445	-0.281	1612.840	842.000	1.126	670.220	818.720	0.593	69	69	69	124	124	124	638.720	357.691	0.834	389.124	376.241	0.084	342.033	189.756	0.143	130.174	152.413	0.248	1612.840
326	uc010ztw.2	KIF3B	chr20	+	30897515	30922811	22550	True	-88.414	-86.458	0.000	0.000	60.187	0.000	0.881	0.286	-0.304	273.900	166.340	1.234	303.900	565.880	0.368	133	133	133	135	135	135	110.772	76.545	0.555	86.317	101.735	-0.170	38.755	29.144	0.302	42.926	70.596	0.362	303.900
327	uc010fcw.3	SPRED2	chr2	-	65537984	65593931	1520	True	-75.470	-75.261	0.000	0.000	63.961	0.000	0.986	0.413	-0.556	171.880	107.440	1.342	77.820	96.340	0.252	107	107	107	69	69	69	84.853	52.313	0.687	43.030	52.070	-0.270	38.218	24.564	0.242	11.376	13.871	0.226	171.880
328	uc003iur.4	SPCS3	chr4	+	177241089	177253396	9639	True	-108.749	-109.761	0.000	0.000	58.299	0.000	0.878	0.550	-0.371	2673.060	1270.920	2.027	693.640	552.280	0.375	82	82	82	115	115	115	412.185	203.404	0.809	102.734	114.051	-0.231	538.188	241.492	0.402	120.023	112.151	0.251	2673.060
329	uc002lzh.3	ZBTB7A	chr19	-	4045215	4065487	1500	True	-122.296	-122.374	0.000	0.000	69.387	0.000	0.880	0.372	-0.683	231.720	124.620	1.594	55.840	48.900	0.688	136	136	136	75	75	75	99.811	53.373	0.880	23.001	26.243	-0.200	71.713	38.697	0.283	9.655	10.284	0.364	231.720
330	uc002lzi.3	ZBTB7A	chr19	-	4045215	4066816	1500	True	-122.259	-122.337	0.000	0.000	69.424	0.000	0.880	0.361	-0.694	231.720	124.620	1.594	55.840	48.900	0.688	136	136	136	75	75	75	99.811	53.373	0.880	23.001	26.243	-0.200	71.713	38.697	0.283	9.655	10.284	0.364	231.720
331	uc010hac.1	PPARA	chr22	+	46594241	46639653	39228	True	-465.104	-465.423	0.000	0.000	-1.784	0.000	0.007	0.556	-0.339	955.400	861.440	1.482	64.940	50.440	1.235	145	145	145	305	305	305	48.179	42.812	0.397	7.269	10.036	-0.471	137.918	124.826	0.459	6.137	5.517	0.600	955.400
332	uc001psv.3	UBE4A	chr11	+	118230295	118269926	36893	True	-111.422	-111.622	0.000	0.000	70.237	0.000	0.852	0.363	-0.373	99.820	93.980	1.370	114.020	179.140	0.502	127	127	127	135	135	135	48.826	38.229	0.404	30.750	39.688	-0.335	12.472	14.996	0.431	14.947	22.807	0.330	114.020
333	uc003sna.1	FOXK1	chr7	+	4683387	4811074	119887	True	-299.870	-284.473	0.000	0.000	-134.152	0.000	0.072	0.320	-0.098	215.240	181.640	1.050	3142.780	2408.700	0.826	126	126	126	387	387	387	137.346	99.171	0.477	218.252	200.115	0.024	30.334	25.979	0.209	384.385	276.886	0.289	3142.780
334	uc031pum.1	ZNF33A	chr10	+	38299577	38348995	46925	True	-273.629	-273.712	0.000	0.000	83.456	0.000	0.593	0.533	-0.818	154.940	95.960	1.227	317.260	302.280	0.196	162	162	162	123	123	123	29.341	20.874	0.311	20.425	31.643	-1.002	26.148	13.970	0.482	44.604	40.806	0.583	317.260
335	uc004azc.3	TGFBR1	chr9	+	101867411	101916473	44730	True	-190.898	-186.726	0.000	0.000	47.586	0.000	0.649	0.677	-0.251	139.120	80.840	1.401	96.380	159.980	0.760	88	88	88	188	188	188	68.658	42.350	0.649	40.364	53.432	-0.288	28.406	16.303	0.332	19.129	31.066	0.411	139.120
336	uc004aze.3	TGFBR1	chr9	+	101867411	101916473	44730	True	-191.439	-188.037	0.000	0.000	46.540	0.000	0.644	0.679	-0.251	139.120	80.840	1.401	96.380	159.980	0.760	88	88	88	188	188	188	68.460	42.209	0.651	40.364	53.432	-0.288	28.403	16.376	0.334	19.129	31.066	0.411	139.120
337	uc010ozm.2	PRKAB2	chr1	-	146626684	146644129	3260	True	-155.073	-150.392	0.000	0.000	43.375	0.000	0.681	0.569	-0.314	250.400	138.440	1.614	146.360	179.940	0.749	79	79	79	163	163	163	87.105	53.764	0.658	51.148	59.450	-0.234	42.467	22.942	0.338	28.074	30.401	0.352	250.400
338	uc003olv.4	BRPF3	chr6	+	36164549	36200567	34473	True	-78.952	-48.375	0.000	0.000	77.279	0.000	1.000	0.185	-0.510	117.220	99.020	1.347	72.440	72.320	0.486	191	191	191	72	72	72	75.166	49.315	0.619	46.323	48.740	-0.075	16.145	14.056	0.289	11.275	11.255	0.261	117.220
339	uc002rqi.2	CDC42EP3	chr2	-	37869024	37899342	2800	True	-159.408	-158.750	0.000	0.000	61.513	0.000	0.778	0.400	-0.577	172.080	104.680	1.537	47.000	100.140	0.666	96	96	96	135	135	135	85.943	51.568	0.703	17.996	24.855	-0.409	41.397	25.104	0.329	7.959	13.525	0.392	172.080
340	uc001eva.3	MCL1	chr1	-	150547026	150552214	1540	True	-39.490	-40.867	0.000	0.000	62.027	0.000	1.000	0.301	-0.489	1314.500	701.460	1.334	342.740	381.280	0.486	103	103	103	70	70	70	662.464	357.834	0.836	202.995	201.757	0.027	323.319	149.648	0.218	58.035	68.490	0.188	1314.500
341	uc010aeu.1	KCTD12	chr13	-	77454303	77460540	2420	True	-303.700	-294.665	0.000	0.000	71.834	0.000	0.330	0.568	-0.840	68.860	34.620	2.400	17.520	22.660	0.601	178	178	178	100	100	100	22.380	10.745	0.845	5.976	8.952	-0.566	16.587	7.108	0.594	3.267	3.887	0.612	68.860
342	uc031puk.1	ZNF33A	chr10	+	38299577	38348995	46925	True	-272.427	-272.501	0.000	0.000	82.762	0.000	0.593	0.538	-0.814	154.940	95.960	1.227	317.260	302.280	0.196	160	160	160	123	123	123	29.446	20.921	0.310	20.425	31.643	-1.002	26.282	14.027	0.485	44.604	40.806	0.583	317.260
343	uc002wnz.3	BTBD3	chr20	+	11898564	11907243	6317	True	-107.889	-108.660	0.000	0.000	58.674	0.000	0.828	0.415	-0.398	140.320	108.260	1.227	64.160	81.740	0.799	99	99	99	116	116	116	71.282	49.481	0.527	29.312	34.411	-0.237	27.673	21.478	0.229	14.473	16.559	0.417	140.320
344	uc002wlg.1	SLC23A2	chr20	-	4833001	4982145	4060	True	-175.135	-175.153	0.000	0.000	26.307	0.000	0.490	0.436	-0.282	58.440	42.760	1.001	45.480	54.900	0.976	97	97	97	194	194	194	34.045	23.915	0.494	20.979	24.750	-0.218	9.001	6.566	0.243	8.489	10.143	0.424	58.440
345	uc001psw.3	UBE4A	chr11	+	118230295	118269926	36893	True	-111.306	-111.504	0.000	0.000	69.829	0.000	0.852	0.364	-0.371	99.820	93.980	1.370	114.020	179.140	0.502	126	126	126	135	135	135	48.924	38.352	0.402	30.750	39.688	-0.335	12.472	14.992	0.432	14.947	22.807	0.330	114.020
346	uc010zei.2	ZAK	chr2	+	173940564	174091873	146093	True	-290.260	-289.534	0.000	0.000	-21.686	0.000	0.027	0.834	-0.234	268.360	170.860	1.052	824.740	742.320	1.040	57	57	57	259	259	259	92.585	60.621	0.653	50.898	63.263	-0.417	55.309	37.005	0.188	96.523	88.615	0.434	824.740
347	uc002yki.3	CXADR	chr21	+	18885223	18942429	53482	True	-223.473	-223.299	0.000	0.000	33.089	0.000	0.240	0.691	-0.383	142.080	91.980	1.420	1597.860	1482.520	0.877	77	77	77	179	179	179	57.291	33.222	0.706	84.049	80.913	-0.372	37.515	20.040	0.303	270.363	238.893	0.496	1597.860
348	uc003spt.3	CYTH3	chr7	-	6201411	6312242	2700	True	-49.716	4.606	0.000	0.000	65.092	0.000	1.000	0.408	-0.195	815.700	498.520	1.523	771.700	799.240	0.945	60	60	60	135	135	135	507.984	306.253	0.779	291.330	257.154	0.241	139.656	100.906	0.268	129.075	134.326	0.244	815.700
349	uc010max.3	PDP1	chr8	+	94929174	94938296	7469	True	-69.900	-70.648	0.000	0.000	69.424	0.000	0.938	0.314	-0.545	161.040	117.480	1.137	77.820	102.860	0.349	120	120	120	80	80	80	87.949	60.853	0.539	39.805	49.446	-0.303	32.615	23.959	0.234	12.039	15.318	0.290	161.040
350	uc003mfr.4	NSD1	chr5	+	176560832	176727214	161920	True	-274.347	-274.740	0.000	0.000	92.213	0.000	0.606	0.197	-0.350	59.980	90.780	1.526	46.400	72.960	0.331	376	376	376	216	216	216	26.704	29.161	-0.017	18.034	26.579	-0.535	10.552	14.973	0.499	9.479	14.042	0.372	59.980
351	uc001bse.2	SDC3	chr1	-	31342312	31381480	3240	True	-75.676	22.701	0.000	0.000	75.989	0.000	0.994	0.335	-0.176	477.220	277.800	1.682	471.900	405.640	0.880	85	85	85	162	162	162	296.331	147.118	1.026	232.767	181.161	0.382	80.795	45.687	0.223	57.790	55.900	0.182	477.220
352	uc002ace.1	ARPP19	chr15	-	52839431	52861364	3040	True	-170.597	-153.324	0.000	0.000	70.653	0.000	0.771	0.627	-0.383	385.840	181.880	1.400	1062.540	1040.640	0.914	94	94	94	144	144	144	121.366	67.001	0.776	87.435	98.768	-0.258	98.844	51.400	0.283	156.262	151.544	0.420	1062.540
353	uc002jbc.4	DCAF7	chr17	+	61627795	61671642	39706	True	-149.438	-149.104	0.000	0.000	51.384	0.000	0.718	0.558	-0.277	763.020	389.400	1.415	1064.740	759.360	0.797	86	86	86	181	181	181	241.268	128.397	0.759	120.178	117.954	-0.065	196.015	99.317	0.342	148.447	115.093	0.342	1064.740
354	uc010dfm.3	SDK2	chr17	-	71330522	71640227	3140	True	-260.088	-260.579	0.000	0.000	71.575	0.000	0.625	0.233	-0.412	48.880	47.040	2.017	45.520	75.300	0.687	289	289	289	152	152	152	18.795	15.475	0.284	10.686	13.812	-0.304	7.685	6.889	0.512	5.766	8.820	0.398	48.880
355	uc003xky.2	BAG4	chr8	+	38034105	38070819	34260	True	-170.320	-170.258	0.000	0.000	62.229	0.000	0.727	0.732	-0.575	118.600	55.460	2.213	30.980	50.280	1.427	78	78	78	121	121	121	37.581	18.381	0.985	11.911	15.600	-0.291	24.611	11.128	0.452	6.422	10.233	0.500	118.600
356	uc002sdr.4	SPRED2	chr2	-	65537984	65659656	1620	True	-70.783	-71.075	0.000	0.000	64.957	0.000	0.986	0.363	-0.580	171.880	107.440	1.448	77.820	96.340	0.716	104	104	104	73	73	73	87.991	53.730	0.714	41.782	49.858	-0.220	35.993	23.659	0.249	12.292	16.268	0.280	171.880
357	uc001twk.3	FBXO21	chr12	-	117581584	117628300	1660	True	-86.131	-86.862	0.000	0.000	58.253	0.000	0.919	0.407	-0.516	234.380	147.960	1.406	121.780	126.500	0.171	106	106	106	74	74	74	121.127	73.635	0.720	55.115	64.746	-0.249	40.634	26.841	0.281	28.324	29.758	0.217	234.380
358	uc002iks.2	ARL17A	chr17	-	44630121	44657088	3320	True	-200.199	-186.273	0.000	0.000	40.795	0.000	0.549	0.611	-0.340	246.840	125.440	1.732	832.240	822.120	0.599	86	86	86	164	164	164	100.584	58.630	0.696	50.238	57.264	-0.290	55.450	24.442	0.401	94.031	92.536	0.378	832.240
359	uc004eco.4	ATRX	chrX	-	76760355	77041719	2700	True	-232.723	-233.870	0.000	0.000	49.904	0.022	0.630	0.120	-0.383	412.700	209.900	1.069	103.620	154.540	0.864	326	326	326	135	135	135	40.846	33.674	0.096	40.153	55.956	-0.428	66.113	49.658	0.310	31.057	43.803	0.518	412.700
360	uc010ouy.2	FAM102B	chr1	+	109102970	109181949	75459	True	-176.487	-175.183	0.000	0.000	46.876	0.000	0.576	0.782	-0.308	83.840	42.720	1.435	50.300	73.540	1.460	65	65	65	172	172	172	43.844	25.037	0.774	20.570	26.658	-0.298	13.996	7.427	0.300	10.184	14.718	0.495	83.840
361	uc001bui.3	TXLNA	chr1	+	32645344	32663886	16858	True	-79.642	-15.587	0.000	0.000	56.567	0.000	1.000	0.194	-0.332	617.620	348.140	1.825	640.240	630.420	0.581	136	136	136	81	81	81	350.317	201.125	0.800	302.196	279.957	0.133	113.206	64.578	0.244	108.202	112.979	0.143	640.240
362	uc031puj.1	ZNF33A	chr10	+	38299577	38348995	46925	True	-268.806	-268.861	0.000	0.000	80.716	0.000	0.585	0.518	-0.830	85.880	44.480	1.227	317.260	302.280	0.196	155	155	155	123	123	123	25.879	18.940	0.296	20.425	31.643	-1.002	17.386	8.649	0.486	44.604	40.806	0.583	317.260
363	uc031pul.1	ZNF33A	chr10	+	38299577	38348995	46925	True	-268.725	-268.784	0.000	0.000	80.677	0.000	0.585	0.524	-0.823	85.880	44.480	1.227	317.260	302.280	0.196	155	155	155	123	123	123	25.879	18.940	0.296	20.425	31.643	-1.002	17.386	8.649	0.486	44.604	40.806	0.583	317.260
364	uc003zue.4	KIAA1161	chr9	-	34368906	34376894	1820	True	-65.495	12.388	0.000	0.000	61.956	0.000	0.978	0.225	-0.284	185.800	122.580	1.274	233.800	223.860	0.799	109	109	109	91	91	91	128.811	73.447	0.809	91.023	74.231	0.312	24.524	15.685	0.174	37.518	33.163	0.226	233.800
365	uc001twj.3	FBXO21	chr12	-	117581584	117628300	1660	True	-85.984	-86.697	0.000	0.000	58.082	0.000	0.919	0.411	-0.516	234.380	147.960	1.406	121.780	126.500	0.171	105	105	105	74	74	74	121.087	73.487	0.722	55.115	64.746	-0.249	40.825	26.925	0.281	28.324	29.758	0.217	234.380
366	uc010iai.3	FBXO45	chr3	+	196295724	196315930	16159	True	-205.092	-202.661	0.000	0.000	42.499	0.000	0.472	0.770	-0.383	140.340	67.480	1.452	897.820	789.700	0.896	73	73	73	161	161	161	77.539	39.601	0.862	67.054	71.764	-0.298	34.793	15.328	0.318	144.929	128.283	0.486	897.820
367	uc010rwc.2	ZC3H12C	chr11	+	109963925	110042566	73020	True	-563.764	-564.285	0.000	0.000	1.538	0.000	0.000	0.754	-0.400	14.500	11.460	2.791	203.960	199.760	1.678	148	148	148	279	279	279	6.316	4.924	0.357	3.639	5.218	-0.696	2.498	2.373	0.735	16.787	16.141	0.832	203.960
368	uc009yxw.3	ZC3H12C	chr11	+	109964086	110042566	72859	True	-562.751	-563.559	0.000	0.000	2.287	0.000	0.000	0.749	-0.408	14.500	11.460	2.791	203.960	199.760	1.678	148	148	148	279	279	279	6.316	4.924	0.357	3.639	5.218	-0.696	2.498	2.373	0.735	16.787	16.141	0.832	203.960
369	uc010rwd.2	ZC3H12C	chr11	+	110001728	110042566	35217	True	-563.768	-564.309	0.000	0.000	1.514	0.000	0.000	0.754	-0.400	14.500	11.460	2.791	203.960	199.760	1.678	148	148	148	279	279	279	6.316	4.924	0.357	3.639	5.218	-0.696	2.498	2.373	0.735	16.787	16.141	0.832	203.960
370	uc002nsl.3	C19orf12	chr19	-	30189792	30206452	2880	True	-300.742	-241.640	0.000	0.000	-23.185	0.000	0.014	0.556	-0.338	517.200	298.020	2.696	1013.020	889.240	1.083	78	78	78	139	139	139	240.667	121.500	1.085	65.851	55.438	0.143	140.236	75.611	0.328	133.109	116.991	0.564	1013.020
371	uc003zzx.3	ZBTB5	chr9	-	37438099	37465407	2120	True	-78.178	-78.474	0.000	0.000	70.056	0.000	0.960	0.367	-0.442	124.580	82.960	1.306	71.820	100.760	0.695	115	115	115	100	100	100	71.633	44.398	0.673	38.254	43.564	-0.090	17.458	10.496	0.286	10.657	20.131	0.409	124.580
372	uc002rbt.4	LPIN1	chr2	+	11886721	11967533	79276	True	-79.098	-75.860	0.000	0.000	63.451	0.000	1.000	0.248	-0.546	555.820	331.300	1.313	213.440	304.120	0.286	150	150	150	70	70	70	229.258	159.616	0.506	119.059	148.724	-0.277	89.278	56.067	0.298	40.949	62.368	0.220	555.820
373	uc003ygf.3	PDP1	chr8	+	94929082	94938296	7561	True	-70.121	-70.977	0.000	0.000	68.725	0.000	0.938	0.318	-0.536	161.040	117.480	1.137	77.820	102.860	0.349	120	120	120	80	80	80	87.949	60.853	0.539	39.805	49.446	-0.303	32.615	23.959	0.234	12.039	15.318	0.290	161.040
374	uc001pxx.3	SORL1	chr11	+	121322911	121504471	177953	True	-478.776	-478.956	0.000	0.000	80.676	0.000	0.253	0.435	-0.670	32.460	36.640	1.955	6.160	15.260	1.634	267	267	267	174	174	174	13.679	11.740	0.276	2.785	5.141	-0.578	5.871	6.591	0.647	1.487	3.395	0.964	32.460
375	uc010atd.3	FLRT2	chr14	+	85996571	86094270	94011	True	-226.147	-226.847	0.000	0.000	66.053	0.000	0.522	0.461	-0.422	60.460	54.920	1.539	42.420	38.840	0.590	136	136	136	182	182	182	28.943	24.945	0.235	12.637	19.011	-0.555	11.456	11.202	0.397	6.013	8.126	0.512	60.460
376	uc011lgm.2	PDP1	chr8	+	94929174	94938296	7469	True	-69.468	-70.231	0.000	0.000	68.108	0.000	0.938	0.313	-0.545	161.040	117.480	1.137	77.820	102.860	0.349	117	117	117	80	80	80	87.010	60.250	0.538	39.805	49.446	-0.303	32.471	23.919	0.237	12.039	15.318	0.290	161.040
377	uc001rln.4	ALG10B	chr12	+	38710556	38723528	4926	True	-717.100	-718.616	0.000	0.000	-125.981	0.000	0.000	0.944	-0.258	137.160	46.620	2.030	337.420	327.500	1.435	90	90	90	389	389	389	36.088	17.891	0.857	8.851	10.278	-0.457	26.083	10.459	0.447	28.360	25.976	0.715	337.420
378	uc003lbo.3	SPOCK1	chr5	-	136310986	136834438	2640	True	-129.924	-129.990	0.000	0.000	66.684	0.000	0.795	0.611	-0.408	192.300	121.520	1.488	53.940	87.480	0.552	82	82	82	132	132	132	92.207	53.249	0.814	23.156	28.801	-0.232	40.875	27.538	0.256	8.964	15.687	0.378	192.300
379	uc001xjd.4	MPP5	chr14	+	67708011	67802778	92285	True	-57.448	-58.309	0.000	0.000	64.417	0.000	0.908	0.327	-0.376	677.660	424.240	1.197	226.600	281.520	0.296	102	102	102	109	109	109	276.616	206.560	0.412	112.876	142.197	-0.277	115.891	80.634	0.264	38.499	59.927	0.256	677.660
380	uc003xgq.3	ZNF395	chr8	-	28203101	28243590	2940	True	-58.322	-58.820	0.000	0.000	70.413	0.000	0.979	0.536	-0.263	210.540	128.640	1.557	277.480	263.100	0.962	70	70	70	141	141	141	127.835	65.938	0.966	80.886	73.990	0.153	40.696	24.217	0.263	43.585	41.807	0.261	277.480
381	uc031roa.1	CDC42EP3	chr2	-	37869024	37899678	2800	True	-161.894	-161.228	0.000	0.000	58.322	0.000	0.748	0.495	-0.468	172.080	104.680	1.537	47.000	100.140	0.666	96	96	96	135	135	135	85.943	51.568	0.703	17.996	24.855	-0.409	41.397	25.104	0.329	7.959	13.525	0.392	172.080
382	uc002lnw.3	ADNP2	chr18	+	77866914	77898228	30060	True	-76.713	-76.770	0.000	0.000	77.651	0.000	0.984	0.190	-0.691	266.460	200.380	1.098	118.060	177.720	0.409	179	179	179	61	61	61	135.096	101.895	0.418	61.311	83.257	-0.384	49.031	40.950	0.262	28.197	43.098	0.301	266.460
383	uc009xyz.2	RAB11FIP2	chr10	-	119764426	119806114	3700	True	-264.644	-264.913	0.000	0.000	55.264	0.000	0.309	0.820	-0.494	55.000	22.400	1.919	34.020	63.740	0.910	88	88	88	181	181	181	25.832	14.191	0.790	9.723	15.870	-0.496	8.793	4.164	0.531	5.415	11.628	0.635	55.000
384	uc010uvj.2	HN1L	chr16	+	1728277	1752073	21734	True	-29.074	-28.796	0.000	0.000	63.114	0.000	0.990	0.455	-0.312	1125.000	517.060	1.251	589.760	579.100	0.509	67	67	67	101	101	101	515.640	260.327	0.976	250.673	220.477	0.161	229.093	115.329	0.129	157.227	143.579	0.193	1125.000
385	uc011jzw.2	SCRN1	chr7	-	29959718	29994976	3340	True	-70.881	-16.320	0.000	0.000	48.559	0.000	0.988	0.437	-0.159	1062.720	580.560	1.118	709.740	857.700	0.816	60	60	60	166	166	166	557.908	313.645	0.806	384.535	358.404	0.164	194.558	88.641	0.153	108.079	152.768	0.274	1062.720
386	uc001pkr.4	ZC3H12C	chr11	+	110006578	110042566	30367	True	-562.378	-563.137	0.000	0.000	-2.994	0.000	0.000	0.774	-0.385	14.580	11.460	2.825	203.960	199.760	1.678	143	143	143	279	279	279	6.403	4.982	0.370	3.639	5.218	-0.696	2.452	2.388	0.734	16.787	16.141	0.832	203.960
387	uc001smy.3	TMEM194A	chr12	-	57449425	57472574	3120	True	-151.980	-131.639	0.000	0.000	65.379	0.000	0.882	0.468	-0.330	225.820	97.660	1.341	60.380	83.920	0.327	107	107	107	153	153	153	53.284	35.285	0.501	31.085	38.544	-0.314	35.351	17.144	0.397	12.281	14.805	0.271	225.820
388	uc001xot.3	ELMSAN1	chr14	-	74181824	74227001	4100	True	-125.508	-127.010	0.000	0.000	46.064	0.000	0.679	0.320	-0.241	175.440	150.020	1.794	531.160	459.940	0.919	140	140	140	196	196	196	94.349	61.560	0.672	89.380	88.492	0.055	30.828	26.213	0.294	58.171	56.957	0.363	531.160
389	uc001xou.3	ELMSAN1	chr14	-	74181824	74253896	4100	True	-125.306	-126.913	0.000	0.000	45.894	0.000	0.679	0.335	-0.225	175.440	150.020	1.794	531.160	459.940	0.919	140	140	140	196	196	196	94.349	61.560	0.672	89.380	88.492	0.055	30.828	26.213	0.294	58.171	56.957	0.363	531.160
390	uc021pgx.1	NEK7	chr1	+	198126127	198291548	163474	True	-127.048	-98.081	0.000	0.000	55.871	0.000	0.947	0.543	-0.476	451.880	244.260	1.361	267.660	357.440	0.250	76	76	76	94	94	94	201.087	129.446	0.572	97.606	132.741	-0.459	89.767	47.862	0.379	61.716	80.952	0.250	451.880
391	uc002hue.3	CASC3	chr17	+	38296506	38328431	30553	True	-32.891	-32.989	0.000	0.000	55.943	0.000	1.000	0.289	-0.429	584.740	295.960	1.318	279.140	322.860	0.319	100	100	100	67	67	67	242.071	139.404	0.741	161.050	161.495	0.016	122.030	58.539	0.243	45.682	54.051	0.157	584.740
392	uc001jlu.2	ARID5B	chr10	+	63808969	63856707	44971	True	-158.305	-159.094	0.000	0.000	64.724	0.000	0.735	0.238	-0.402	104.960	93.220	1.425	61.780	89.400	0.485	190	190	190	136	136	136	44.630	42.955	0.053	28.875	44.199	-0.588	15.841	15.136	0.395	11.073	17.880	0.364	104.960
393	uc031pun.1	ZNF33A	chr10	+	38299577	38348995	46925	True	-268.421	-268.497	0.000	0.000	80.518	0.000	0.593	0.529	-0.815	85.880	44.480	1.227	317.260	302.280	0.196	155	155	155	123	123	123	25.879	18.940	0.296	20.425	31.643	-1.002	17.386	8.649	0.486	44.604	40.806	0.583	317.260
394	uc001vnd.3	RAP2A	chr13	+	98086474	98120252	31804	True	-149.666	-132.840	0.000	0.000	60.870	0.000	0.872	0.451	-0.604	388.060	235.220	1.690	60.460	88.220	0.635	104	104	104	94	94	94	83.089	47.526	0.715	24.147	31.990	-0.396	74.878	39.695	0.381	14.705	19.972	0.323	388.060
395	uc011bop.2	SSR3	chr3	-	156257928	156272973	1600	True	-76.994	-77.877	0.000	0.000	57.056	0.000	0.961	0.397	-0.509	1753.960	868.460	1.680	1192.760	1233.940	0.456	95	95	95	77	77	77	563.085	287.651	0.792	276.479	276.672	-0.126	505.875	220.585	0.316	283.716	248.599	0.328	1753.960
396	uc003qin.3	HECA	chr6	+	139456248	139501946	42989	True	-157.275	-157.410	0.000	0.000	65.578	0.000	0.767	0.393	-0.457	58.760	35.540	2.138	394.700	406.240	1.000	125	125	125	133	133	133	30.812	18.509	0.722	29.100	30.939	-0.154	11.356	7.222	0.355	52.494	52.421	0.420	394.700
397	uc002tlq.3	STEAP3	chr2	+	119981383	120023227	40089	True	-53.238	2.531	0.000	0.000	58.462	0.000	1.000	0.258	-0.305	678.920	416.220	1.183	437.920	341.980	0.553	95	95	95	82	82	82	416.378	237.435	0.796	254.091	218.098	0.233	142.896	81.637	0.169	69.370	63.857	0.185	678.920
398	uc003xkz.2	BAG4	chr8	+	38034105	38070819	34260	True	-167.335	-167.271	0.000	0.000	61.128	0.000	0.736	0.743	-0.565	118.600	55.460	2.213	30.980	50.280	1.427	75	75	75	121	121	121	36.635	17.874	0.986	11.911	15.600	-0.291	24.629	11.047	0.461	6.422	10.233	0.500	118.600
399	uc002kcm.3	MAFG	chr17	-	79876144	79881444	3500	True	-94.231	-94.467	0.000	0.000	64.862	0.000	0.930	0.644	-0.254	435.260	239.120	1.478	171.760	165.080	0.788	63	63	63	172	172	172	231.614	117.212	0.972	81.872	80.145	0.044	89.326	48.061	0.213	28.361	30.485	0.266	435.260
400	uc003ipp.4	FAM198B	chr4	-	159045731	159093718	2080	True	-145.773	-145.109	0.000	0.000	66.277	0.000	0.825	0.482	-0.588	95.360	51.640	1.720	28.680	36.940	1.467	110	110	110	103	103	103	43.007	23.237	0.849	14.994	18.074	-0.162	20.838	10.924	0.358	6.016	8.664	0.482	95.360
401	uc002vbz.2	KLF7	chr2	-	207938861	208030740	6440	True	-272.659	-270.323	0.000	0.000	6.045	0.000	0.109	0.747	-0.267	131.160	71.000	1.495	59.940	78.340	1.390	72	72	72	239	239	239	71.715	41.236	0.742	22.081	27.113	-0.311	25.307	11.342	0.363	12.484	14.330	0.408	131.160
402	uc021rtf.1	GMFB	chr14	-	54941208	54955744	2500	True	-97.347	-98.324	0.000	0.000	64.683	0.000	0.952	0.676	-0.361	357.880	210.980	1.428	208.000	256.640	0.621	64	64	64	125	125	125	164.681	93.791	0.820	73.067	85.966	-0.204	80.516	47.223	0.258	31.653	41.417	0.348	357.880
403	uc001apf.3	RERE	chr1	-	8412463	8877699	2280	True	-167.020	-168.473	0.000	0.000	70.395	0.000	0.851	0.213	-0.508	100.440	83.780	1.468	44.200	68.000	0.392	213	213	213	114	114	114	37.263	30.021	0.308	21.770	30.684	-0.436	19.371	15.975	0.408	7.966	12.989	0.327	100.440
404	uc002tlp.3	STEAP3	chr2	+	119981383	120023227	40089	True	-53.237	2.082	0.000	0.000	57.963	0.000	1.000	0.259	-0.304	678.920	416.220	1.183	437.920	341.980	0.553	94	94	94	82	82	82	416.771	237.542	0.796	254.091	218.098	0.233	143.603	82.064	0.170	69.370	63.857	0.185	678.920
405	uc002tlr.3	STEAP3	chr2	+	119981383	120023227	40089	True	-53.144	2.131	0.000	0.000	58.029	0.000	1.000	0.258	-0.306	678.920	416.220	1.183	437.920	341.980	0.553	94	94	94	82	82	82	416.771	237.542	0.796	254.091	218.098	0.233	143.603	82.064	0.170	69.370	63.857	0.185	678.920
406	uc002svs.3	CIAO1	chr2	+	96931883	96939900	5985	True	-39.213	-40.014	0.000	0.000	52.272	0.000	0.967	0.361	-0.333	1583.440	787.560	1.432	1041.160	864.120	0.654	76	76	76	92	92	92	613.346	296.527	0.990	184.168	157.756	0.228	455.309	221.741	0.188	173.583	146.866	0.253	1583.440
407	uc001xlk.3	KIAA0247	chr14	+	70078309	70181861	100541	True	-92.753	-47.504	0.000	0.000	53.378	0.000	0.887	0.345	-0.221	121.060	76.260	1.294	103.760	80.780	0.901	94	94	94	141	141	141	82.174	47.382	0.797	59.951	52.937	0.183	15.499	11.498	0.223	13.784	12.888	0.326	121.060
408	uc010ggg.1	ZHX3	chr20	-	39807088	39833706	6640	True	-481.147	-483.868	0.000	0.000	-37.335	0.000	0.003	0.507	-0.244	55.700	44.320	1.604	631.580	552.660	0.969	150	150	150	328	328	328	37.252	24.969	0.578	25.395	26.652	-0.216	8.616	7.471	0.354	73.098	69.943	0.550	631.580
409	uc003fau.3	SSR3	chr3	-	156257928	156272973	1600	True	-73.404	-74.204	0.000	0.000	56.639	0.000	0.961	0.396	-0.498	1753.960	868.460	1.680	1192.760	1233.940	0.456	93	93	93	77	77	77	564.800	289.573	0.782	276.479	276.672	-0.126	509.732	221.931	0.311	283.716	248.599	0.328	1753.960
410	uc001xxn.4	FOXN3	chr14	-	89622515	89883454	5280	True	-293.423	-277.987	0.000	0.000	12.122	0.000	0.251	0.543	-0.252	229.800	164.040	1.311	56.400	77.300	0.943	109	109	109	259	259	259	66.627	50.459	0.452	23.907	29.698	-0.260	27.437	26.513	0.439	11.024	15.474	0.415	229.800
411	uc010jwb.3	BRPF3	chr6	+	36168073	36200567	30949	True	-50.120	-50.583	0.000	0.000	68.564	0.000	1.000	0.229	-0.481	117.220	99.020	1.347	72.440	72.320	0.486	155	155	155	72	72	72	74.553	47.935	0.649	46.323	48.740	-0.075	17.064	14.651	0.290	11.275	11.255	0.261	117.220
412	uc002yuh.3	RUNX1	chr21	-	36160097	36260987	2020	True	-117.689	-118.063	0.000	0.000	70.089	0.000	0.884	0.063	-0.700	360.000	353.720	0.789	66.180	125.640	0.333	174	174	174	95	95	95	121.337	105.723	0.156	37.735	57.811	-0.634	104.853	94.084	0.309	14.665	21.655	0.329	360.000
413	uc009zwq.3	FBXO21	chr12	-	117581584	117628300	1660	True	-85.087	-85.739	0.000	0.000	56.035	0.000	0.919	0.432	-0.506	234.380	147.960	1.406	121.780	126.500	0.171	98	98	98	74	74	74	122.193	73.667	0.733	55.115	64.746	-0.249	41.680	27.583	0.287	28.324	29.758	0.217	234.380
414	uc004bjz.4	TLR4	chr9	+	120466452	120479769	10534	True	-130.432	-131.285	0.000	0.000	67.964	0.000	0.835	0.383	-0.406	72.320	69.280	1.976	45.620	63.300	0.460	125	125	125	133	133	133	36.372	27.842	0.437	21.045	27.731	-0.348	10.494	11.878	0.524	7.895	12.403	0.337	72.320
415	uc021whp.1	CXADR	chr21	+	18885223	18942429	53482	True	-223.879	-223.795	0.000	0.000	24.995	0.000	0.173	0.689	-0.368	142.080	91.980	1.420	1597.860	1482.520	0.877	73	73	73	179	179	179	56.813	33.296	0.687	84.049	80.913	-0.372	38.420	20.515	0.299	270.363	238.893	0.496	1597.860
416	uc010xhj.2	NFIC	chr19	+	3366564	3469215	98545	True	-145.240	-143.760	0.000	0.000	52.240	0.011	0.703	0.281	-0.268	533.600	357.060	1.103	193.300	287.760	0.916	168	168	168	185	185	185	239.103	151.737	0.606	55.951	61.830	-0.123	131.268	75.452	0.242	30.193	37.733	0.313	533.600
417	uc003klm.3	RHOBTB3	chr5	+	95066849	95132071	62833	True	-90.471	-91.721	0.000	0.000	61.737	0.000	0.955	0.296	-0.458	998.120	496.660	1.179	559.900	562.320	0.312	112	112	112	110	110	110	289.735	200.583	0.443	158.501	194.595	-0.309	194.080	95.422	0.328	82.930	88.832	0.273	998.120
418	uc002yuj.4	RUNX1	chr21	-	36160097	36421595	2040	True	-109.682	-110.171	0.000	0.000	69.212	0.000	0.887	0.267	-0.500	360.000	353.720	0.789	66.180	125.640	0.333	159	159	159	97	97	97	110.538	99.761	0.130	37.506	57.567	-0.637	101.088	95.217	0.303	14.616	21.525	0.334	360.000
419	uc003yge.3	PDP1	chr8	+	94929082	94938296	7701	True	-69.758	-70.606	0.000	0.000	67.444	0.000	0.973	0.292	-0.576	161.040	117.480	1.137	77.820	102.860	0.294	124	124	124	73	73	73	84.715	59.183	0.515	39.178	50.223	-0.344	33.100	23.741	0.251	11.519	15.558	0.265	161.040
420	uc002xet.3	LINC00657	chr20	-	34633539	34638882	4040	True	-98.004	-97.309	0.000	0.000	42.675	0.000	0.926	0.643	-0.207	1002.880	531.320	1.192	866.080	906.460	0.663	54	54	54	202	202	202	553.826	296.596	0.877	296.316	298.848	0.036	209.107	103.495	0.136	148.415	175.551	0.269	1002.880
421	uc001bof.2	WASF2	chr1	-	27730733	27816678	3380	True	-115.299	-38.118	0.000	0.000	35.828	0.000	0.917	0.294	-0.189	415.460	198.140	1.209	378.120	364.680	0.743	91	91	91	169	169	169	182.214	106.716	0.745	179.598	177.086	0.059	80.689	42.004	0.229	64.954	71.608	0.220	415.460
422	uc003omx.3	C6orf89	chr6	+	36853639	36896740	38803	True	-171.385	-171.682	0.000	0.000	29.436	0.005	0.595	0.432	-0.251	339.080	201.660	1.192	459.860	498.200	1.706	101	101	101	210	210	210	164.991	98.700	0.741	46.931	49.021	-0.062	61.823	38.883	0.230	51.300	54.278	0.338	459.860
423	uc001bbd.2	IFFO2	chr1	-	19230773	19282826	3320	True	-119.812	-119.621	0.000	0.000	59.411	0.000	0.823	0.429	-0.280	185.520	120.120	1.926	122.480	122.200	0.973	108	108	108	164	164	164	74.111	40.971	0.889	38.621	34.289	0.201	35.607	23.343	0.338	16.674	18.194	0.330	185.520
424	uc003xkn.2	RAB11FIP1	chr8	-	37716464	37757015	2740	True	-103.652	-104.203	0.000	0.000	65.547	0.007	0.839	0.296	-0.321	464.720	408.700	1.521	794.740	674.060	0.862	149	149	149	137	137	137	86.578	57.139	0.716	91.637	94.697	-0.064	61.718	58.396	0.304	118.206	100.175	0.367	794.740
425	uc002eqk.2	PDP2	chr16	+	66914382	66925002	5971	True	-279.576	-280.010	0.000	0.000	10.918	0.000	0.174	0.516	-0.282	84.120	61.860	1.416	737.980	658.040	1.317	108	108	108	230	230	230	42.425	27.150	0.664	58.621	62.331	-0.176	15.840	11.685	0.310	113.112	112.027	0.475	737.980
426	uc001qzz.3	ETV6	chr12	+	11802787	12048325	241847	True	-199.732	-199.699	0.000	0.000	46.662	0.000	0.563	0.621	-0.375	161.980	100.280	1.495	51.200	63.000	1.222	86	86	86	174	174	174	84.036	52.631	0.670	21.480	26.488	-0.237	36.022	22.247	0.336	9.301	12.113	0.490	161.980
427	uc001gun.4	NEK7	chr1	+	198126107	198291548	163494	True	-134.405	-98.955	0.000	0.000	55.255	0.000	0.936	0.489	-0.526	451.880	244.260	1.361	267.660	357.440	0.250	76	76	76	94	94	94	201.087	129.446	0.572	97.606	132.741	-0.459	89.767	47.862	0.379	61.716	80.952	0.250	451.880
428	uc001ebx.3	CTTNBP2NL	chr1	+	112938799	113003786	61733	True	-108.903	-109.540	0.000	0.000	63.301	0.000	0.833	0.438	-0.362	119.220	83.960	1.227	68.880	79.860	0.615	114	114	114	114	114	114	58.460	39.981	0.542	32.984	39.304	-0.260	21.842	15.427	0.247	12.177	13.564	0.347	119.220
429	uc003axx.3	SMCR7L	chr22	+	39898283	39914137	12318	True	-100.561	-101.188	0.000	0.000	36.086	0.000	0.694	0.416	-0.265	230.320	135.260	1.312	962.860	791.820	0.638	77	77	77	157	157	157	160.379	90.498	0.833	110.447	95.279	0.105	34.227	22.764	0.157	119.073	97.236	0.350	962.860
430	uc002xjs.1	ZHX3	chr20	-	39807088	39928739	6640	True	-482.276	-484.908	0.000	0.000	-40.276	0.000	0.000	0.507	-0.252	55.700	44.320	1.604	631.580	552.660	0.969	147	147	147	328	328	328	37.857	25.355	0.584	25.395	26.652	-0.216	7.577	7.033	0.354	73.098	69.943	0.550	631.580
431	uc002xju.1	ZHX3	chr20	-	39807088	39946242	6640	True	-482.005	-484.363	0.000	0.000	-39.726	0.000	0.000	0.498	-0.261	55.700	44.320	1.604	631.580	552.660	0.969	147	147	147	328	328	328	37.857	25.355	0.584	25.395	26.652	-0.216	7.577	7.033	0.354	73.098	69.943	0.550	631.580
432	uc001xfc.3	SIX4	chr14	-	61176255	61190852	3520	True	-294.262	-294.981	0.000	0.000	44.831	0.000	0.210	0.585	-0.434	90.860	53.120	1.360	1231.440	1070.580	0.782	129	129	129	176	176	176	38.226	25.083	0.491	82.292	73.333	-0.562	19.834	9.876	0.390	254.258	202.280	0.641	1231.440
433	uc003oxt.3	RUNX2	chr6	+	45389913	45518819	125510	True	-202.041	-201.885	0.000	0.000	48.810	0.000	0.445	0.626	-0.455	44.960	22.900	1.414	33.880	46.920	1.438	82	82	82	164	164	164	19.969	12.420	0.589	9.346	13.792	-0.492	8.886	3.918	0.382	5.301	7.688	0.492	44.960
434	uc003yhy.3	TSPYL5	chr8	-	98285713	98290176	2780	True	-70.110	-37.986	0.000	0.000	65.940	0.000	0.935	0.415	-0.238	322.160	151.020	1.393	231.360	149.760	1.034	79	79	79	139	139	139	160.929	78.311	1.038	106.112	80.708	0.380	50.870	25.299	0.172	39.659	27.249	0.268	322.160
435	uc002iee.4	DUSP3	chr17	-	41843488	41856368	1920	True	-72.162	-5.584	0.000	0.000	57.867	0.000	0.969	0.243	-0.277	1138.600	538.360	1.347	323.600	276.200	0.732	108	108	108	96	96	96	525.890	274.026	0.896	179.269	144.881	0.307	279.772	139.458	0.236	52.662	44.345	0.146	1138.600
436	uc001hbj.3	NFASC	chr1	+	204797781	204991950	188674	True	-269.429	-270.016	0.000	0.000	27.783	0.000	0.352	0.331	-0.267	118.120	72.760	1.387	90.720	101.100	0.444	174	174	174	270	270	270	51.589	36.971	0.395	23.615	27.961	-0.296	26.370	14.474	0.435	17.497	17.458	0.295	118.120
437	uc003apn.4	FOXRED2	chr22	-	36883232	36902577	2040	True	-79.688	-79.166	0.000	0.000	67.022	0.000	0.891	0.315	-0.418	578.900	306.980	1.229	600.220	603.260	0.757	128	128	128	101	101	101	324.116	194.931	0.716	203.519	202.930	-0.012	98.480	49.703	0.247	107.243	102.220	0.319	600.220
438	uc010ydl.2	ZNF480	chr19	+	52800425	52829174	26006	True	-239.966	-240.399	0.000	0.000	65.268	0.000	0.348	0.896	-0.621	196.560	114.760	2.250	72.320	83.120	0.566	90	90	90	135	135	135	38.388	18.648	0.894	10.661	18.031	-0.750	54.328	25.833	0.584	10.259	12.185	0.572	196.560
439	uc003lqj.3	GRPEL2	chr5	+	148724976	148734146	6724	True	-108.495	-108.983	0.000	0.000	64.690	0.000	0.914	0.669	-0.428	130.900	61.740	1.677	45.620	51.680	0.664	70	70	70	116	116	116	50.052	25.219	0.976	21.797	24.382	-0.153	30.471	15.301	0.282	7.922	8.899	0.346	130.900
440	uc003jwu.3	OCLN	chr5	+	68788118	68853931	62378	True	-135.254	-135.857	0.000	0.000	57.929	0.000	0.722	0.488	-0.452	214.320	127.860	1.434	1365.620	1202.580	0.435	114	114	114	97	97	97	90.023	53.829	0.635	121.450	114.002	-0.295	53.360	30.502	0.395	240.857	205.635	0.435	1365.620
441	uc021oyf.1	MCL1	chr1	-	150547026	150552214	1540	True	-32.397	-33.124	0.000	0.000	58.062	0.000	1.000	0.326	-0.444	1314.500	701.460	1.334	342.740	381.280	0.486	88	88	88	71	71	71	572.197	323.401	0.789	203.156	202.004	0.026	264.264	132.625	0.201	57.641	68.038	0.187	1314.500
442	uc003twb.4	CALN1	chr7	-	71244475	71877360	5820	True	-557.550	-510.320	0.000	0.000	-2.000	0.000	0.004	0.595	-0.384	88.200	47.060	2.100	390.260	379.620	1.066	153	153	153	280	280	280	18.041	10.127	0.574	13.458	15.501	-0.405	19.398	9.788	0.618	42.760	43.109	0.632	390.260
443	uc010fym.3	SH3BP4	chr2	+	235887328	235964358	75687	True	-64.916	-25.975	0.000	0.000	67.039	0.000	1.000	0.175	-0.498	449.840	338.240	1.193	305.520	337.680	0.336	161	161	161	60	60	60	246.270	160.851	0.637	186.632	196.755	-0.089	53.274	47.554	0.256	52.041	50.493	0.205	449.840
444	uc010wqh.2	GNA13	chr17	-	63005406	63051892	4380	True	-139.760	-139.835	0.000	0.000	43.684	0.000	0.635	0.753	-0.213	225.200	111.380	1.243	182.140	178.320	0.730	66	66	66	148	148	148	108.835	58.339	0.860	87.566	89.758	-0.085	43.381	18.719	0.233	37.103	30.566	0.397	225.200
445	uc003zqn.3	MOB3B	chr9	-	27325206	27529850	3220	True	-305.600	-300.005	0.000	0.000	35.573	0.000	0.161	0.444	-0.510	203.420	125.920	1.876	22.200	41.080	1.044	136	136	136	161	161	161	62.435	34.934	0.692	5.164	7.177	-0.370	53.014	28.617	0.473	3.368	5.324	0.630	203.420
446	uc010ofl.2	WASF2	chr1	-	27730733	27816678	3380	True	-82.882	-28.184	0.000	0.000	44.853	0.000	0.970	0.393	-0.186	415.460	198.140	1.209	378.120	364.680	0.743	67	67	67	169	169	169	206.954	118.845	0.790	179.598	177.086	0.059	79.015	41.823	0.218	64.954	71.608	0.220	415.460
447	uc010ldv.3	PHTF2	chr7	+	77428108	77586821	156286	True	-123.928	-125.069	0.000	0.000	60.362	0.000	0.698	0.591	-0.489	98.660	64.620	1.471	46.840	82.840	0.293	83	83	83	106	106	106	53.680	32.287	0.689	21.372	29.380	-0.398	24.552	14.214	0.324	8.280	14.778	0.364	98.660
448	uc001pqe.2	PAFAH1B2	chr11	+	117014999	117041761	24857	True	-124.657	-125.770	0.000	0.000	57.015	0.000	0.701	0.511	-0.563	1377.980	1158.140	1.540	131.440	235.440	0.726	97	97	97	87	87	87	187.578	124.635	0.742	70.345	93.827	-0.324	204.168	175.833	0.371	29.577	53.642	0.489	1377.980
449	uc003dvx.3	ALCAM	chr3	+	105085556	105295757	208104	True	-66.679	-67.755	0.000	0.000	58.818	0.000	0.942	0.314	-0.522	1660.300	988.240	1.017	717.780	1075.340	0.182	76	76	76	103	103	103	702.182	504.865	0.421	377.086	505.319	-0.405	314.589	181.606	0.283	177.123	253.710	0.244	1660.300
450	uc003dvy.3	ALCAM	chr3	+	105085556	105295757	208104	True	-66.679	-67.755	0.000	0.000	58.818	0.000	0.942	0.314	-0.522	1660.300	988.240	1.017	717.780	1075.340	0.182	76	76	76	103	103	103	702.182	504.865	0.421	377.086	505.319	-0.405	314.589	181.606	0.283	177.123	253.710	0.244	1660.300
451	uc011dvy.2	RUNX2	chr6	+	45296053	45518819	219370	True	-199.766	-199.674	0.000	0.000	49.384	0.000	0.500	0.712	-0.376	44.700	22.320	1.414	33.880	46.920	1.438	81	81	81	164	164	164	20.093	12.468	0.594	9.346	13.792	-0.492	8.837	3.913	0.380	5.301	7.688	0.492	44.700
452	uc002sgs.4	TGFA	chr2	-	70674411	70781147	2220	True	-153.713	-154.163	0.000	0.000	57.952	0.000	0.622	0.659	-0.536	44.380	21.520	2.256	20.300	28.700	1.032	81	81	81	111	111	111	21.824	10.870	0.971	9.294	11.025	-0.201	8.948	4.903	0.452	5.322	6.600	0.489	44.380
453	uc002sgt.4	TGFA	chr2	-	70674411	70781147	2220	True	-153.713	-154.163	0.000	0.000	57.952	0.000	0.622	0.659	-0.536	44.380	21.520	2.256	20.300	28.700	1.032	81	81	81	111	111	111	21.824	10.870	0.971	9.294	11.025	-0.201	8.948	4.903	0.452	5.322	6.600	0.489	44.380
454	uc011dtk.2	BRPF3	chr6	+	36168073	36200567	30949	True	-50.662	-51.308	0.000	0.000	66.418	0.000	1.000	0.236	-0.474	112.080	99.020	1.347	72.440	72.320	0.486	149	149	149	72	72	72	73.449	46.697	0.659	46.323	48.740	-0.075	16.313	13.264	0.290	11.275	11.255	0.261	112.080
455	uc003vte.4	LUZP6	chr7	-	135611502	135662204	1860	True	-55.612	-56.469	0.000	0.000	60.760	0.000	0.946	0.427	-0.418	585.020	284.780	1.260	338.900	307.520	0.765	78	78	78	93	93	93	268.795	137.989	0.927	159.511	150.187	0.082	122.644	55.157	0.205	65.550	56.701	0.252	585.020
456	uc011dvx.2	RUNX2	chr6	+	45296053	45518819	219370	True	-200.035	-200.170	0.000	0.000	49.423	0.000	0.482	0.705	-0.376	44.700	22.320	1.414	33.880	46.920	1.438	82	82	82	164	164	164	19.957	12.415	0.589	9.346	13.792	-0.492	8.868	3.918	0.382	5.301	7.688	0.492	44.700
457	uc002vvq.3	SH3BP4	chr2	+	235887346	235964358	75669	True	-66.078	-20.521	0.000	0.000	68.082	0.000	1.000	0.177	-0.481	449.840	338.240	1.193	305.520	337.680	0.336	165	165	165	60	60	60	247.601	162.508	0.631	186.632	196.755	-0.089	53.396	48.271	0.255	52.041	50.493	0.205	449.840
458	uc003xtl.3	UBXN2B	chr8	+	59323822	59364060	37285	True	-213.359	-184.348	0.000	0.000	44.986	0.000	0.582	0.672	-0.420	999.000	850.320	1.209	37.340	53.400	0.251	84	84	84	146	146	146	82.811	62.561	0.594	19.540	27.927	-0.498	157.869	137.420	0.452	6.742	9.228	0.363	999.000
459	uc001qmo.3	CCND2	chr12	+	4382901	4414522	26584	True	-244.250	-243.783	0.000	0.000	-5.208	0.000	0.335	0.900	-0.231	1666.180	875.160	1.504	390.400	477.400	1.109	50	50	50	245	245	245	755.086	395.157	0.988	188.533	209.182	-0.022	384.130	219.046	0.195	72.181	109.990	0.460	1666.180
460	uc011bty.2	SENP5	chr3	+	196594726	196661584	63417	True	-218.694	-219.635	0.000	0.000	14.174	0.000	0.218	0.404	-0.302	101.640	92.460	1.170	1151.040	1103.280	0.702	109	109	109	170	170	170	51.465	34.406	0.590	77.248	95.889	-0.299	14.361	12.470	0.300	150.733	178.831	0.496	1151.040
461	uc002lvb.4	DOT1L	chr19	+	2164147	2232577	66496	True	-125.269	-80.366	0.000	0.000	68.435	0.011	0.916	0.171	-0.411	137.440	125.280	1.288	86.260	87.240	1.054	218	218	218	95	95	95	72.844	55.902	0.419	33.967	37.343	-0.108	23.699	23.978	0.307	14.004	16.257	0.312	137.440
462	uc010uio.2	SNX1	chr15	+	64388082	64436433	43878	True	-395.420	-396.006	0.000	0.000	9.178	0.000	0.000	0.562	-0.384	782.180	542.760	1.816	163.400	237.240	1.093	133	133	133	218	218	218	179.356	112.130	0.452	15.093	21.670	-0.507	243.864	152.355	0.764	23.553	32.785	0.499	782.180
463	uc002kdz.1	CCDC57	chr17	-	80111485	80170689	3980	True	-182.364	-182.921	0.000	0.000	12.678	0.000	0.367	0.442	-0.219	159.920	102.920	1.374	44.620	76.920	1.533	95	95	95	199	199	199	64.251	40.461	0.681	24.422	23.446	0.126	26.066	18.083	0.267	7.997	11.321	0.455	159.920
464	uc002ykh.2	CXADR	chr21	+	18885223	18942429	53482	True	-219.933	-219.695	0.000	0.000	20.420	0.000	0.143	0.709	-0.359	142.080	91.980	1.420	1597.860	1482.520	0.877	68	68	68	175	175	175	56.554	32.827	0.695	85.596	82.367	-0.374	39.713	21.142	0.307	273.235	241.412	0.492	1597.860
465	uc001ssg.4	GNS	chr12	-	65107221	65153226	2820	True	-79.861	-80.277	0.000	0.000	48.097	0.000	0.871	0.416	-0.275	621.860	331.260	1.426	903.780	806.520	0.709	80	80	80	139	139	139	313.283	188.966	0.726	208.931	197.987	0.035	107.095	60.893	0.245	145.387	127.572	0.298	903.780
466	uc001fdb.4	GATAD2B	chr1	-	153777202	153895451	5060	True	-189.937	-189.520	0.000	0.000	50.374	0.000	0.433	0.723	-0.248	100.200	55.540	1.695	71.440	97.000	0.808	90	90	90	164	164	164	52.726	31.336	0.712	28.760	35.027	-0.260	15.786	8.216	0.358	13.072	19.121	0.449	100.200
467	uc001xle.3	SLC39A9	chr14	+	69865384	69929107	60855	True	-41.317	-36.617	0.000	0.000	58.086	0.000	0.922	0.262	-0.348	472.820	315.580	1.161	205.200	242.880	0.776	79	79	79	141	141	141	176.143	118.136	0.555	95.867	101.543	-0.052	73.822	46.911	0.207	36.233	43.990	0.245	472.820
468	uc003uky.2	CDK14	chr7	+	90225719	90839904	611280	True	-134.123	-134.085	0.000	0.000	60.877	0.000	0.839	0.673	-0.390	125.900	59.880	1.804	46.600	60.680	1.035	69	69	69	143	143	143	57.893	30.728	0.886	23.896	27.485	-0.162	26.409	14.211	0.307	7.526	10.357	0.405	125.900
469	uc001smx.3	TMEM194A	chr12	-	57449425	57472574	3120	True	-117.322	-115.382	0.000	0.000	59.103	0.000	0.875	0.455	-0.297	225.820	97.660	1.335	60.380	83.920	0.327	98	98	98	152	152	152	53.692	36.452	0.448	31.212	38.689	-0.314	36.891	17.452	0.368	12.221	14.744	0.272	225.820
470	uc010iwd.3	IL6ST	chr5	-	55230924	55272121	4420	True	-89.560	-53.322	0.000	0.000	73.625	0.000	0.944	0.370	-0.260	150.060	166.400	0.353	141.940	236.640	-0.170	113	113	113	142	142	142	66.382	73.424	-0.142	56.024	98.739	-0.785	31.752	33.599	0.254	22.016	42.249	0.250	150.060
471	uc011dkz.2	ZKSCAN8	chr6	+	28109988	28127250	12405	True	-322.009	-323.246	0.000	0.000	-15.605	0.000	0.017	0.597	-0.330	36.940	25.540	1.400	91.980	88.180	1.535	84	84	84	240	240	240	19.292	14.700	0.392	11.624	18.927	-0.642	6.488	5.033	0.371	9.188	12.113	0.588	91.980
472	uc001nmh.4	CTNND1	chr11	+	57529233	57586652	55035	True	-67.231	-29.490	0.000	0.000	60.383	0.000	0.934	0.231	-0.384	439.600	300.980	0.956	229.360	192.300	0.432	132	132	132	76	76	76	207.647	136.109	0.587	121.534	122.120	-0.035	75.005	44.078	0.166	41.045	33.715	0.305	439.600
473	uc011dxn.3	ZNF451	chr6	+	56954807	56974512	12693	True	-611.831	-612.028	0.000	0.000	-38.969	0.000	0.000	0.919	-0.317	196.760	112.380	1.822	461.720	435.040	1.109	109	109	109	349	349	349	20.571	12.666	0.608	22.509	25.330	-0.620	26.498	16.484	0.623	60.162	57.698	0.678	461.720
474	uc001uss.4	KATNAL1	chr13	-	30776766	30881191	4780	True	-424.956	-424.143	0.000	0.000	-13.149	0.000	0.000	0.671	-0.346	255.020	257.200	1.653	559.440	481.760	1.524	109	109	109	232	232	232	74.074	47.070	0.629	25.057	26.603	-0.616	56.280	41.042	0.330	78.430	67.482	0.724	559.440
475	uc010aqx.3	SLC39A9	chr14	+	69865384	69929107	60855	True	-42.309	-37.255	0.000	0.000	56.819	0.000	0.922	0.263	-0.347	472.820	315.580	1.161	205.200	242.880	0.776	78	78	78	141	141	141	174.929	117.344	0.554	95.867	101.543	-0.052	73.506	46.682	0.209	36.233	43.990	0.245	472.820
476	uc003apo.4	FOXRED2	chr22	-	36883232	36903090	2040	True	-75.892	-76.198	0.000	0.000	65.764	0.000	0.861	0.310	-0.412	578.900	306.980	1.229	600.220	603.260	0.757	125	125	125	101	101	101	323.553	195.736	0.707	203.519	202.930	-0.012	98.413	49.424	0.242	107.243	102.220	0.319	600.220
477	uc011lnk.2	MTAP	chr9	+	21802640	21865969	60574	True	-188.875	-187.971	0.000	0.000	34.701	0.000	0.424	0.530	-0.417	212.260	108.980	1.534	805.660	853.260	1.549	89	89	89	132	132	132	76.177	42.485	0.720	38.342	42.261	-0.315	54.271	27.484	0.319	111.707	114.482	0.523	805.660
478	uc010kso.3	SDK1	chr7	+	4050597	4308631	255418	True	-168.335	-168.676	0.000	0.000	70.464	0.000	0.732	0.247	-0.433	71.440	83.320	0.674	34.300	69.340	0.733	211	211	211	127	127	127	37.864	39.496	-0.027	13.485	23.297	-0.692	10.893	14.093	0.268	6.599	12.562	0.496	71.440
479	uc010ssr.2	GNS	chr12	-	65107221	65153226	2820	True	-79.972	-80.590	0.000	0.000	46.172	0.000	0.863	0.415	-0.272	621.860	331.260	1.426	903.780	806.520	0.709	79	79	79	139	139	139	314.169	189.854	0.722	208.931	197.987	0.035	107.479	60.760	0.244	145.387	127.572	0.298	903.780
480	uc011bpx.2	NCEH1	chr3	-	172348434	172429008	1880	True	-166.458	-166.349	0.000	0.000	61.120	0.000	0.691	0.561	-0.669	117.680	66.680	1.949	44.560	69.700	0.844	106	106	106	94	94	94	45.670	23.854	0.876	19.315	24.837	-0.349	22.565	11.654	0.373	11.447	16.372	0.506	117.680
481	uc004dba.4	KLHL15	chrX	-	24001832	24045303	3380	True	-293.617	-293.451	0.000	0.000	55.043	0.000	0.249	0.584	-0.519	17.020	11.960	2.103	6.780	11.760	1.572	129	129	129	169	169	169	6.087	3.969	0.575	2.031	3.211	-0.447	3.163	2.689	0.658	1.243	1.983	0.693	17.020
482	uc002vaz.4	INO80D	chr2	-	206858444	206950906	10220	True	-920.986	-922.403	0.000	0.000	-141.769	0.000	0.000	0.657	-0.249	11.340	10.860	2.149	84.140	97.420	1.798	158	158	158	511	511	511	5.475	4.396	0.246	5.938	11.150	-0.870	2.389	1.962	0.785	7.832	12.416	0.646	84.140
483	uc003iev.1	FGF2	chr4	+	123747862	123819390	67043	True	-383.902	-382.277	0.000	0.000	11.212	0.000	0.000	0.790	-0.411	147.920	69.520	1.631	34.600	36.680	1.704	105	105	105	196	196	196	42.451	21.036	0.853	6.694	9.042	-0.518	31.641	14.531	0.485	5.718	5.447	0.746	147.920
484	uc011dca.2	GRPEL2	chr5	+	148724976	148734146	6724	True	-105.752	-106.250	0.000	0.000	63.305	0.000	0.931	0.667	-0.416	130.900	61.740	1.677	45.620	51.680	0.664	68	68	68	116	116	116	48.862	24.793	0.970	21.797	24.382	-0.153	30.103	15.301	0.283	7.922	8.899	0.346	130.900
485	uc004bzi.2	NCS1	chr9	+	132934856	132999583	61192	True	-48.153	13.175	0.000	0.000	62.547	0.000	0.985	0.416	-0.173	1039.840	523.480	1.268	299.200	237.960	1.075	54	54	54	132	132	132	550.315	263.874	1.052	162.972	118.426	0.470	270.767	129.999	0.096	44.381	36.391	0.190	1039.840
486	uc010myz.1	NCS1	chr9	+	132962871	132999583	33177	True	-48.046	13.114	0.000	0.000	62.605	0.000	0.985	0.419	-0.171	1039.840	523.480	1.268	299.200	237.960	1.075	54	54	54	132	132	132	550.315	263.874	1.052	162.972	118.426	0.470	270.767	129.999	0.096	44.381	36.391	0.190	1039.840
487	uc003sqs.1	ZNF12	chr7	-	6728063	6746566	2380	True	-70.116	-70.684	0.000	0.000	65.714	0.000	0.914	0.326	-0.443	89.020	73.080	1.205	93.660	119.460	0.392	93	93	93	116	116	116	55.950	41.016	0.450	43.200	57.255	-0.356	11.473	9.833	0.285	16.149	24.597	0.297	93.660
488	uc003qui.3	QKI	chr6	+	163835674	163999628	156951	True	-75.337	-76.085	0.000	0.000	59.059	0.000	0.909	0.429	-0.439	309.660	149.080	1.315	137.780	169.240	0.305	81	81	81	99	99	99	140.946	82.719	0.737	54.709	63.060	-0.165	54.465	28.770	0.249	26.951	34.631	0.270	309.660
489	uc003wwm.2	DLC1	chr8	-	12940871	13372429	1560	True	-130.852	-131.272	0.000	0.000	64.925	0.013	0.897	0.205	-0.557	99.300	71.140	1.407	43.120	66.400	1.283	206	206	206	78	78	78	48.061	31.982	0.486	21.920	27.155	-0.267	25.887	16.897	0.359	8.863	12.404	0.373	99.300
490	uc004bka.4	TLR4	chr9	+	120466452	120479769	10534	True	-114.386	-115.455	0.000	0.000	67.281	0.000	0.850	0.335	-0.420	72.320	69.280	1.976	45.620	63.300	0.460	120	120	120	133	133	133	35.812	28.274	0.394	21.045	27.731	-0.348	10.233	11.913	0.490	7.895	12.403	0.337	72.320
491	uc001ymb.4	RCOR1	chr14	+	103058995	103196913	134549	True	-211.028	-211.410	0.000	0.000	33.182	0.000	0.361	0.634	-0.344	61.140	48.020	1.681	47.160	50.060	0.887	85	85	85	166	166	166	35.747	21.971	0.741	19.565	23.442	-0.255	8.409	8.991	0.440	8.944	9.940	0.529	61.140
492	uc003dqu.3	CGGBP1	chr3	-	88101099	88199016	2360	True	-91.240	-92.163	0.000	0.000	61.724	0.000	0.949	0.505	-0.480	399.980	238.780	1.162	91.900	144.840	0.168	82	82	82	98	98	98	142.397	85.891	0.618	47.997	64.006	-0.376	113.495	63.583	0.320	17.336	26.785	0.259	399.980
493	uc003app.4	FOXRED2	chr22	-	36883232	36903148	2020	True	-76.022	-76.228	0.000	0.000	65.662	0.000	0.860	0.316	-0.406	578.900	306.980	1.229	600.220	603.260	0.757	126	126	126	100	100	100	322.518	195.372	0.704	203.622	203.461	-0.016	98.702	49.396	0.243	107.773	102.591	0.319	600.220
494	uc003szs.3	CREB5	chr7	+	28725720	28865511	133712	True	-392.421	-387.522	0.000	0.000	-40.541	0.000	0.000	0.856	-0.204	231.000	142.600	1.266	122.240	117.340	0.981	69	69	69	301	301	301	95.321	68.712	0.482	24.038	36.295	-0.604	54.830	38.399	0.334	14.335	17.227	0.475	231.000
495	uc001jrm.3	SGPL1	chr10	+	72575703	72640932	62048	True	-88.283	-88.171	0.000	0.000	64.825	0.000	0.905	0.554	-0.346	473.140	248.040	1.609	790.520	665.060	0.532	90	90	90	105	105	105	188.526	105.720	0.795	149.327	155.199	-0.045	77.181	35.569	0.277	97.566	91.175	0.239	790.520
496	uc031rkd.1	C19orf12	chr19	-	30189792	30206696	2880	True	-111.571	-111.842	0.000	0.000	25.492	0.000	0.565	0.455	-0.296	517.200	298.020	1.378	1013.020	889.240	1.083	65	65	65	131	131	131	291.139	146.888	1.002	69.734	58.396	0.200	100.595	57.265	0.146	136.154	119.868	0.396	1013.020
497	uc002lfc.4	MEX3C	chr18	-	48700919	48724051	1260	True	-133.622	-134.303	0.000	0.000	57.728	0.000	0.741	0.388	-0.852	224.720	106.720	1.569	103.280	115.260	0.838	124	124	124	58	58	58	89.243	47.684	0.872	39.796	48.828	-0.378	37.477	18.173	0.301	27.027	28.164	0.506	224.720
498	uc003omw.3	C6orf89	chr6	+	36853639	36896740	38803	True	-176.176	-176.437	0.000	0.000	25.238	0.005	0.562	0.436	-0.233	339.080	201.660	1.192	459.860	498.200	1.706	102	102	102	210	210	210	164.939	98.459	0.745	46.931	49.021	-0.062	61.522	38.768	0.231	51.300	54.278	0.338	459.860
499	uc009zoi.1	IKZF4	chr12	+	56415099	56432219	15175	True	-179.338	-179.505	0.000	0.000	61.408	0.000	0.589	0.492	-0.636	24.860	26.740	1.907	24.360	40.560	0.654	126	126	126	95	95	95	13.795	9.717	0.504	7.067	11.522	-0.651	5.227	4.584	0.503	5.196	7.860	0.477	24.860
500	uc003fig.3	NCEH1	chr3	-	172348434	172429008	1880	True	-165.363	-165.254	0.000	0.000	60.276	0.000	0.681	0.566	-0.663	117.680	66.680	1.949	44.560	69.700	0.844	104	104	104	94	94	94	45.858	23.961	0.875	19.315	24.837	-0.349	22.563	11.652	0.376	11.447	16.372	0.506	117.680
501	uc003quj.3	QKI	chr6	+	163835674	163999628	156951	True	-74.967	-75.720	0.000	0.000	58.557	0.000	0.909	0.431	-0.436	309.660	149.080	1.315	137.780	169.240	0.305	80	80	80	99	99	99	140.803	82.701	0.735	54.709	63.060	-0.165	54.800	28.947	0.250	26.951	34.631	0.270	309.660
502	uc003jpq.2	GPX8	chr5	+	54455983	54463129	5159	True	-67.841	-67.972	0.000	0.000	63.268	0.000	0.965	0.516	-0.443	888.260	407.340	1.366	446.020	415.240	0.521	82	82	82	85	85	85	371.339	185.664	0.851	122.694	134.721	-0.119	265.606	125.378	0.290	71.844	74.215	0.205	888.260
503	uc003smp.3	TTYH3	chr7	+	2671602	2704436	30439	True	-70.352	115.637	0.000	0.000	57.107	0.000	0.973	0.142	-0.144	4259.760	2107.600	1.179	3631.480	2516.640	0.955	87	87	87	112	112	112	2465.586	1296.942	0.913	1767.753	1159.606	0.629	776.841	370.895	0.131	709.045	499.448	0.096	4259.760
504	uc002dll.3	USP31	chr16	-	23072727	23160591	6420	True	-558.522	-559.601	0.000	0.000	17.019	0.000	0.000	0.619	-0.354	68.680	41.780	1.631	47.400	61.340	1.528	182	182	182	315	315	315	19.950	13.427	0.498	5.582	8.185	-0.427	12.551	8.070	0.615	5.233	7.487	0.645	68.680
505	uc003qqx.2	SYNJ2	chr6	+	158402887	158520207	114542	True	-229.879	-230.772	0.000	0.000	66.681	0.000	0.544	0.368	-0.500	322.840	150.340	1.830	64.580	86.240	0.463	174	174	174	136	136	136	67.010	40.065	0.562	20.852	26.901	-0.409	69.107	29.762	0.461	11.608	12.539	0.417	322.840
506	uc010zqr.1	SLC23A2	chr20	-	4833001	4982145	4060	True	-179.383	-178.776	0.000	0.000	12.610	0.000	0.387	0.448	-0.264	58.440	42.760	1.001	45.480	54.900	0.976	86	86	86	194	194	194	33.731	23.768	0.491	20.979	24.750	-0.218	9.123	6.811	0.244	8.489	10.143	0.424	58.440
507	uc001sje.1	IKZF4	chr12	+	56418523	56432219	11751	True	-181.441	-181.673	0.000	0.000	62.089	0.000	0.632	0.513	-0.621	24.860	26.740	1.907	24.360	40.560	0.654	128	128	128	95	95	95	13.711	9.642	0.505	7.067	11.522	-0.651	5.248	4.590	0.500	5.196	7.860	0.477	24.860
508	uc003wyx.4	PSD3	chr8	-	18384812	18541586	5300	True	-506.219	-506.842	0.000	0.000	10.142	0.000	0.030	0.493	-0.339	20.860	15.600	1.894	13.080	26.400	0.993	192	192	192	265	265	265	7.095	6.125	0.126	4.538	8.078	-0.800	3.840	2.963	0.651	2.821	3.792	0.619	20.860
509	uc001nln.4	CTNND1	chr11	+	57529233	57586652	55035	True	-67.344	-29.402	0.000	0.000	60.284	0.000	0.934	0.242	-0.372	439.600	300.980	0.956	229.360	192.300	0.432	132	132	132	76	76	76	207.647	136.109	0.587	121.534	122.120	-0.035	75.005	44.078	0.166	41.045	33.715	0.305	439.600
510	uc001nmf.4	CTNND1	chr11	+	57529233	57586652	55035	True	-66.930	-30.049	0.000	0.000	60.680	0.000	0.934	0.229	-0.390	439.600	300.980	0.956	229.360	192.300	0.432	132	132	132	76	76	76	207.647	136.109	0.587	121.534	122.120	-0.035	75.005	44.078	0.166	41.045	33.715	0.305	439.600
511	uc001nlm.4	CTNND1	chr11	+	57529233	57586652	55035	True	-66.930	-30.049	0.000	0.000	60.680	0.000	0.934	0.229	-0.390	439.600	300.980	0.956	229.360	192.300	0.432	132	132	132	76	76	76	207.647	136.109	0.587	121.534	122.120	-0.035	75.005	44.078	0.166	41.045	33.715	0.305	439.600
512	uc001dpn.3	TMED5	chr1	-	93615298	93646246	3640	True	-100.811	-101.220	0.000	0.000	57.343	0.000	0.826	0.520	-0.621	571.600	305.160	1.303	77.020	121.120	0.150	93	93	93	69	69	69	178.629	95.767	0.763	46.248	63.811	-0.414	160.859	81.384	0.321	17.065	28.668	0.269	571.600
513	uc011lmw.2	BNC2	chr9	-	16409500	16870786	8240	True	-699.921	-700.876	0.000	0.000	-61.556	0.000	0.000	0.456	-0.254	91.700	83.760	1.352	97.360	93.040	0.918	202	202	202	407	407	407	30.747	26.083	0.228	5.659	8.794	-0.653	18.453	16.725	0.428	7.688	8.474	0.642	97.360
514	uc001geo.3	MPZL1	chr1	+	167691186	167761156	67490	True	-82.049	-44.799	0.000	0.000	49.707	0.000	1.000	0.245	-0.479	378.260	208.940	1.673	177.020	160.840	0.397	106	106	106	61	61	61	143.394	84.315	0.682	97.650	96.500	-0.018	80.772	40.151	0.284	35.688	29.211	0.215	378.260
515	uc002lib.3	CCBE1	chr18	-	57098170	57364644	3940	True	-273.645	-273.745	0.000	0.000	32.373	0.000	0.137	0.690	-0.391	206.660	87.640	1.672	1683.400	1336.920	1.337	94	94	94	182	182	182	61.463	34.947	0.764	83.275	79.638	-0.351	42.158	19.105	0.408	231.518	201.053	0.577	1683.400
516	uc001nfn.3	CELF1	chr11	-	47487488	47574792	6254	True	-56.923	-56.511	0.000	0.000	67.100	0.000	0.986	0.649	-0.262	441.080	295.580	1.229	310.140	424.720	0.652	49	49	49	146	146	146	303.313	177.877	0.789	131.331	140.707	-0.059	76.697	55.520	0.150	56.126	71.275	0.288	441.080
517	uc001sjc.1	IKZF4	chr12	+	56414688	56432219	15606	True	-186.653	-186.846	0.000	0.000	61.384	0.000	0.670	0.528	-0.602	24.860	26.740	1.907	24.360	40.560	0.654	132	132	132	94	94	94	13.381	9.460	0.488	7.082	11.587	-0.658	5.457	4.640	0.497	5.222	7.876	0.474	24.860
518	uc001aml.3	ICMT	chr1	-	6281252	6296044	3320	True	-123.390	-123.006	0.000	0.000	32.111	0.000	0.750	0.655	-0.302	509.440	267.540	1.312	1549.840	1154.860	0.799	50	50	50	160	160	160	304.396	152.239	0.991	148.024	138.324	0.027	80.130	39.518	0.130	182.297	139.802	0.336	1549.840
519	uc004azd.3	TGFBR1	chr9	+	101867411	101916473	44730	True	-196.143	-190.504	0.000	0.000	30.927	0.000	0.543	0.693	-0.225	139.120	80.840	1.401	96.380	159.980	0.760	78	78	78	188	188	188	69.225	42.901	0.638	40.364	53.432	-0.288	29.877	17.114	0.341	19.129	31.066	0.411	139.120
520	uc003zmi.3	BNC2	chr9	-	16409500	16437522	8240	True	-682.137	-682.876	0.000	0.000	-70.657	0.000	0.000	0.451	-0.228	91.700	83.760	1.352	97.360	93.040	0.918	190	190	190	403	403	403	28.744	25.712	0.179	5.660	8.828	-0.659	17.137	17.178	0.400	7.725	8.510	0.642	97.360
521	uc001plt.3	SIK2	chr11	+	111473169	111597632	122890	True	-147.951	-147.111	0.000	0.000	65.245	0.000	0.824	0.285	-0.668	85.720	65.020	1.534	63.060	73.640	1.322	171	171	171	74	74	74	43.400	29.519	0.554	20.910	27.338	-0.356	13.777	10.129	0.369	15.181	18.305	0.475	85.720
522	uc002tzd.4	GPD2	chr2	+	157292899	157442915	146825	True	-205.874	-206.304	0.000	0.000	43.445	0.000	0.521	0.601	-0.408	171.720	107.320	1.319	54.220	101.280	1.264	94	94	94	146	146	146	85.851	51.660	0.703	22.291	31.306	-0.375	32.046	19.215	0.286	9.720	18.923	0.518	171.720
523	uc001hfg.3	PFKFB2	chr1	+	207226619	207251162	20909	True	-195.874	-195.937	0.000	0.000	50.347	0.000	0.544	0.401	-0.324	142.520	81.740	1.239	81.820	94.040	0.781	138	138	138	180	180	180	59.489	37.230	0.647	32.928	33.386	-0.096	26.322	15.735	0.297	18.485	16.402	0.435	142.520
524	uc010jqy.2	ZKSCAN8	chr6	+	28109687	28127250	12706	True	-323.983	-324.989	0.000	0.000	-17.080	0.000	0.017	0.584	-0.340	36.940	25.540	1.400	91.980	88.180	1.535	84	84	84	240	240	240	19.292	14.700	0.392	11.624	18.927	-0.642	6.488	5.033	0.371	9.188	12.113	0.588	91.980
525	uc003ipr.4	FAM198B	chr4	-	159045731	159094202	1880	True	-148.353	-148.786	0.000	0.000	63.245	0.000	0.806	0.453	-0.604	95.360	51.640	1.720	28.680	36.940	1.467	120	120	120	93	93	93	39.895	21.594	0.823	15.997	19.640	-0.236	22.471	11.798	0.365	5.404	7.601	0.437	95.360
526	uc010ggr.1	TTPAL	chr20	+	43108608	43123244	11595	True	-160.365	-149.172	0.000	0.000	49.596	0.000	0.718	0.348	-0.363	772.000	616.380	1.451	1000.320	886.600	1.464	121	121	121	149	149	149	85.958	67.503	0.480	74.164	84.849	-0.247	106.830	93.802	0.320	141.555	140.943	0.429	1000.320
527	uc003lcw.3	FAM53C	chr5	+	137673703	137685418	9707	True	-57.254	-58.097	0.000	0.000	54.001	0.000	0.872	0.361	-0.351	239.860	118.480	1.697	128.320	118.120	0.968	90	90	90	94	94	94	95.708	47.297	1.030	63.649	52.238	0.302	27.879	16.521	0.234	21.059	19.611	0.348	239.860
528	uc011jzx.2	SCRN1	chr7	-	29959718	30009545	3160	True	-53.041	-52.521	0.000	0.000	23.138	0.000	0.873	0.433	-0.143	967.160	530.960	1.237	709.740	857.700	0.865	60	60	60	158	158	158	468.902	277.177	0.742	388.506	365.608	0.147	144.812	73.436	0.167	108.160	152.536	0.269	967.160
529	uc001nmg.4	CTNND1	chr11	+	57529233	57586652	55035	True	-66.237	-30.334	0.000	0.000	57.842	0.000	0.921	0.241	-0.371	439.600	300.980	0.956	229.360	192.300	0.432	125	125	125	76	76	76	208.960	137.010	0.585	121.534	122.120	-0.035	76.575	44.821	0.169	41.045	33.715	0.305	439.600
530	uc001ust.4	KATNAL1	chr13	-	30776766	30881624	4780	True	-426.874	-426.274	0.000	0.000	-15.473	0.000	0.000	0.659	-0.341	255.020	257.200	1.653	559.440	481.760	1.524	109	109	109	232	232	232	74.074	47.070	0.629	25.057	26.603	-0.616	56.280	41.042	0.330	78.430	67.482	0.724	559.440
531	uc001rgq.1	KRAS	chr12	-	25358179	25403854	3700	True	-181.756	-175.527	0.000	0.000	43.778	0.000	0.762	0.777	-0.305	133.100	55.560	1.383	198.000	172.060	0.505	63	63	63	185	185	185	46.277	22.898	0.893	29.056	35.302	-0.289	31.770	12.446	0.269	26.842	27.050	0.355	198.000
532	uc011lmv.2	BNC2	chr9	-	16409500	16575354	8240	True	-689.911	-690.431	0.000	0.000	-64.202	0.000	0.000	0.451	-0.248	91.700	83.760	1.352	97.360	93.040	0.918	197	197	197	403	403	403	29.712	25.834	0.209	5.660	8.828	-0.659	17.412	16.856	0.415	7.725	8.510	0.642	97.360
533	uc003zmj.3	BNC2	chr9	-	16409500	16437522	8240	True	-688.790	-688.940	0.000	0.000	-72.211	0.000	0.000	0.450	-0.224	91.700	83.760	1.352	97.360	93.040	0.918	192	192	192	406	406	406	28.457	25.461	0.174	5.664	8.803	-0.653	17.277	17.264	0.403	7.697	8.483	0.643	97.360
534	uc002qnu.2	PEG3	chr19	-	57321444	57336374	3280	True	-231.510	-231.980	0.000	0.000	58.974	0.000	0.591	0.267	-0.335	77.800	89.880	1.519	68.120	162.040	0.547	239	239	239	164	164	164	24.608	23.314	0.137	21.272	35.271	-0.559	13.026	15.092	0.472	14.274	30.879	0.470	77.800
535	uc021xmr.1	LCORL	chr4	-	17882217	18023483	2680	True	-271.878	-271.639	0.000	0.000	65.429	0.000	0.284	0.890	-0.697	28.160	20.400	2.516	4.620	4.720	1.473	101	101	101	134	134	134	7.467	4.043	0.817	1.057	2.163	-0.720	7.783	4.728	0.642	1.094	1.020	0.730	28.160
536	uc001lds.1	CACUL1	chr10	-	120440493	120514758	4620	True	-205.366	-205.544	0.000	0.000	-2.017	0.000	0.230	0.647	-0.217	259.180	142.360	1.301	833.640	844.240	1.035	65	65	65	204	204	204	121.973	69.280	0.767	79.985	83.367	-0.097	61.675	30.981	0.261	116.598	115.226	0.386	833.640
537	uc003wsn.4	PPP1R3B	chr8	-	8993763	9008220	2980	True	-199.307	-198.905	0.000	0.000	64.369	0.000	0.604	0.519	-0.433	1473.520	1209.660	1.883	973.160	967.580	0.957	120	120	120	149	149	149	118.044	93.130	0.748	35.249	37.064	-0.187	298.749	256.221	0.398	113.925	112.338	0.489	1473.520
538	uc011kbh.2	GLI3	chr7	-	42000547	42276618	3140	True	-244.528	-244.735	0.000	0.000	72.624	0.000	0.673	0.301	-0.431	99.580	103.420	1.146	47.900	80.820	0.715	222	222	222	156	156	156	48.549	44.499	0.123	20.416	31.630	-0.578	15.400	14.649	0.422	8.269	14.162	0.470	99.580
539	uc001ttx.3	PTPN11	chr12	+	112856535	112947717	87313	True	-129.831	-130.849	0.000	0.000	15.284	0.000	0.592	0.453	-0.228	420.920	280.080	1.335	341.300	318.640	0.781	75	75	75	191	191	191	245.344	159.452	0.636	141.222	144.879	-0.032	71.099	52.441	0.330	59.293	64.152	0.279	420.920
540	uc001rgp.1	KRAS	chr12	-	25358179	25403854	3700	True	-196.811	-195.837	0.000	0.000	30.925	0.000	0.454	0.719	-0.300	133.100	55.560	1.383	198.000	172.060	0.505	67	67	67	185	185	185	43.643	21.659	0.832	29.056	35.302	-0.289	32.534	13.033	0.396	26.842	27.050	0.355	198.000
541	uc001sun.5	MDM2	chr12	+	69202796	69239320	31057	True	-226.533	-227.105	0.000	0.000	-23.441	0.000	0.244	0.782	-0.175	224.080	154.100	0.995	2555.040	2006.740	0.460	51	51	51	246	246	246	124.278	92.273	0.382	123.205	150.449	-0.560	54.304	34.071	0.257	276.052	223.676	0.354	2555.040
542	uc001hav.4	PPP1R15B	chr1	-	204372491	204380944	2180	True	-134.932	-135.477	0.000	0.000	64.945	0.000	0.740	0.368	-0.511	243.980	105.740	1.454	402.980	368.680	0.752	132	132	132	104	104	104	82.593	46.598	0.760	46.738	47.651	-0.190	41.841	19.486	0.315	74.091	60.393	0.367	402.980
543	uc001sqs.4	SLC16A7	chr12	+	59989820	60183635	184003	True	-954.362	-950.188	0.000	0.000	-203.624	0.000	0.000	1.138	-0.234	53.140	25.480	3.177	476.600	731.080	1.831	83	83	83	485	485	485	11.944	5.705	0.979	14.768	18.459	-0.370	8.626	4.545	0.647	61.231	79.430	0.787	476.600
544	uc001sqt.4	SLC16A7	chr12	+	59989820	60183635	184003	True	-953.979	-950.214	0.000	0.000	-203.643	0.000	0.000	1.141	-0.231	53.140	25.480	3.177	476.600	731.080	1.831	83	83	83	485	485	485	11.944	5.705	0.979	14.768	18.459	-0.370	8.626	4.545	0.647	61.231	79.430	0.787	476.600
545	uc001squ.4	SLC16A7	chr12	+	60083117	60183635	90706	True	-953.733	-949.094	0.000	0.000	-202.863	0.000	0.000	1.162	-0.210	53.140	25.480	3.177	476.600	731.080	1.831	83	83	83	485	485	485	11.944	5.705	0.979	14.768	18.459	-0.370	8.626	4.545	0.647	61.231	79.430	0.787	476.600
546	uc001puc.2	DDX6	chr11	-	118618472	118661972	3840	True	-109.664	-109.306	0.000	0.000	25.675	0.000	0.750	0.464	-0.217	210.260	132.480	0.994	179.460	240.020	0.925	72	72	72	192	192	192	126.724	84.363	0.585	71.300	77.548	-0.041	33.197	22.767	0.208	33.861	46.536	0.344	210.260
547	uc001nfl.3	CELF1	chr11	-	47487488	47510576	6254	True	-73.703	-73.336	0.000	0.000	48.513	0.000	0.952	0.640	-0.219	441.080	295.580	1.229	310.140	424.720	0.652	50	50	50	146	146	146	302.218	177.384	0.787	131.331	140.707	-0.059	76.311	55.070	0.149	56.126	71.275	0.288	441.080
548	uc001sjb.1	IKZF4	chr12	+	56413103	56432219	17171	True	-182.124	-182.301	0.000	0.000	61.228	0.000	0.589	0.486	-0.624	24.860	26.740	1.907	24.360	40.560	0.654	130	130	130	95	95	95	13.495	9.521	0.494	7.067	11.522	-0.651	5.418	4.648	0.498	5.196	7.860	0.477	24.860
549	uc003twc.4	CALN1	chr7	-	71244475	71912136	5820	True	-580.553	-515.847	0.000	0.000	-15.649	0.000	0.000	0.613	-0.361	88.200	47.060	2.100	390.260	379.620	1.066	147	147	147	279	279	279	17.750	9.924	0.568	13.473	15.521	-0.406	19.730	9.926	0.627	42.836	43.185	0.633	390.260
550	uc031qbm.1	AP5B1	chr11	-	65541368	65548062	2620	True	-165.676	-166.201	0.000	0.000	65.458	0.000	0.680	0.282	-0.401	206.760	123.640	1.607	1517.500	1125.080	1.206	194	194	194	125	125	125	104.295	54.441	0.882	99.385	80.950	0.187	53.697	27.887	0.337	217.938	164.061	0.416	1517.500
551	uc002adj.3	NEDD4	chr15	-	56119121	56209329	2020	True	-240.847	-241.214	0.000	0.000	67.615	0.000	0.545	0.329	-0.677	102.100	82.740	1.919	40.200	58.040	0.369	198	198	198	101	101	101	30.394	24.142	0.366	15.256	25.028	-0.696	24.690	19.835	0.481	10.129	15.268	0.523	102.100
552	uc010ezx.3	STRN	chr2	-	37064840	37193615	11260	True	-686.751	-682.815	0.000	0.000	-160.638	0.000	0.000	0.574	-0.134	197.860	109.440	1.251	120.160	87.680	1.527	101	101	101	422	422	422	95.870	62.591	0.580	11.013	13.392	-0.444	35.537	20.037	0.311	16.030	16.992	0.656	197.860
553	uc003eds.3	FSTL1	chr3	-	120113060	120169918	1760	True	-43.550	-10.990	0.000	0.000	55.113	0.000	1.000	0.314	-0.331	1493.880	832.100	1.367	731.700	835.880	0.487	76	76	76	81	81	81	641.144	388.956	0.704	405.358	403.309	0.047	313.351	176.903	0.168	121.044	154.010	0.208	1493.880
554	uc001nlf.2	TMX2-CTNND1	chr11	+	57479994	57586652	104274	True	-71.192	-31.804	0.000	0.000	56.970	0.000	0.921	0.191	-0.404	439.600	300.980	0.956	229.360	192.300	0.432	132	132	132	76	76	76	207.647	136.109	0.587	121.534	122.120	-0.035	75.005	44.078	0.166	41.045	33.715	0.305	439.600
555	uc010bfm.3	NEDD4	chr15	-	56119121	56209329	2020	True	-239.576	-239.937	0.000	0.000	67.244	0.000	0.545	0.328	-0.673	102.100	82.740	1.919	40.200	58.040	0.369	197	197	197	101	101	101	30.311	24.144	0.363	15.256	25.028	-0.696	24.725	19.885	0.480	10.129	15.268	0.523	102.100
556	uc001tnl.3	SSH1	chr12	-	109176465	109198960	5100	True	-212.544	-214.209	0.000	0.000	-19.383	0.000	0.244	0.374	-0.163	54.740	43.280	1.268	736.620	631.620	0.998	113	113	113	254	254	254	38.643	27.669	0.479	50.866	55.867	-0.200	7.681	6.485	0.307	82.295	70.446	0.341	736.620
557	uc001jwe.3	VCL	chr10	+	75757871	75879914	120109	True	-55.553	-56.860	0.000	0.000	51.539	0.000	0.913	0.252	-0.341	496.800	320.320	1.323	278.600	306.320	0.498	121	121	121	92	92	92	276.589	185.032	0.612	170.410	165.069	0.048	61.981	55.566	0.302	42.582	46.685	0.327	496.800
558	uc001pki.2	KDELC2	chr11	-	108342832	108362231	1920	True	-85.613	-86.561	0.000	0.000	57.638	0.000	0.948	0.457	-0.381	213.000	128.880	1.258	1258.120	1192.060	0.297	94	94	94	96	96	96	83.873	52.215	0.637	139.150	144.633	-0.170	43.569	23.597	0.295	255.095	240.783	0.311	1258.120
559	uc010heg.4	SLC6A6	chr3	+	14444075	14530857	82779	True	-116.408	-116.980	0.000	0.000	41.994	0.000	0.788	0.457	-0.239	141.120	102.040	1.107	85.480	92.180	0.430	87	87	87	184	184	184	80.273	54.016	0.570	38.198	42.196	-0.132	28.949	21.341	0.283	13.789	16.169	0.287	141.120
560	uc010ugj.2	NEDD4	chr15	-	56119121	56209329	2020	True	-238.160	-238.509	0.000	0.000	66.851	0.000	0.545	0.328	-0.669	102.100	82.740	1.919	40.200	58.040	0.369	196	196	196	101	101	101	30.109	24.081	0.360	15.256	25.028	-0.696	24.650	19.927	0.480	10.129	15.268	0.523	102.100
561	uc001nlq.4	CTNND1	chr11	+	57529233	57586652	55035	True	-65.835	-29.688	0.000	0.000	56.185	0.000	0.921	0.257	-0.350	439.600	300.980	0.956	229.360	192.300	0.432	121	121	121	76	76	76	208.075	136.904	0.579	121.534	122.120	-0.035	77.583	45.407	0.168	41.045	33.715	0.305	439.600
562	uc001nlt.4	CTNND1	chr11	+	57529233	57586652	55035	True	-65.835	-29.688	0.000	0.000	56.185	0.000	0.921	0.257	-0.350	439.600	300.980	0.956	229.360	192.300	0.432	121	121	121	76	76	76	208.075	136.904	0.579	121.534	122.120	-0.035	77.583	45.407	0.168	41.045	33.715	0.305	439.600
563	uc001nlv.4	CTNND1	chr11	+	57529233	57586652	55035	True	-65.808	-29.727	0.000	0.000	56.218	0.000	0.921	0.253	-0.354	439.600	300.980	0.956	229.360	192.300	0.432	121	121	121	76	76	76	208.075	136.904	0.579	121.534	122.120	-0.035	77.583	45.407	0.168	41.045	33.715	0.305	439.600
564	uc001nlw.4	CTNND1	chr11	+	57529233	57586652	55035	True	-65.833	-29.707	0.000	0.000	56.202	0.000	0.921	0.261	-0.345	439.600	300.980	0.956	229.360	192.300	0.432	121	121	121	76	76	76	208.075	136.904	0.579	121.534	122.120	-0.035	77.583	45.407	0.168	41.045	33.715	0.305	439.600
565	uc003xmf.4	TACC1	chr8	+	38644721	38710546	61311	True	-209.116	-208.470	0.000	0.000	-0.249	0.000	0.291	0.598	-0.281	124.700	73.340	1.324	161.440	250.180	0.611	63	63	63	220	220	220	60.280	41.699	0.498	38.167	53.173	-0.443	24.026	14.241	0.348	21.055	31.359	0.382	161.440
566	uc010sqa.1	IKZF4	chr12	+	56411921	56432219	18353	True	-179.531	-179.670	0.000	0.000	61.098	0.000	0.600	0.484	-0.641	24.860	26.740	1.907	24.360	40.560	0.654	126	126	126	95	95	95	13.795	9.717	0.504	7.067	11.522	-0.651	5.227	4.584	0.503	5.196	7.860	0.477	24.860
567	uc003byq.4	SLC6A6	chr3	+	14444075	14530857	82779	True	-116.500	-117.042	0.000	0.000	41.846	0.000	0.783	0.457	-0.239	141.120	102.040	1.107	85.480	92.180	0.430	87	87	87	184	184	184	80.407	54.101	0.570	38.198	42.196	-0.132	28.986	21.329	0.283	13.789	16.169	0.287	141.120
568	uc003cen.3	TGFBR2	chr3	+	30647993	30735633	85258	True	-38.116	-38.354	0.000	0.000	60.342	0.000	0.893	0.327	-0.340	273.980	196.800	1.198	169.420	195.380	0.829	82	82	82	112	112	112	160.933	101.247	0.701	83.115	81.054	0.097	47.703	36.850	0.209	31.925	39.118	0.335	273.980
569	uc003jwv.4	OCLN	chr5	+	68788589	68853931	61927	True	-132.299	-132.945	0.000	0.000	60.771	0.000	0.760	0.504	-0.457	214.320	127.860	1.434	1365.620	1202.580	0.435	115	115	115	96	96	96	89.432	53.544	0.630	122.485	114.970	-0.299	53.500	30.521	0.397	241.893	206.483	0.436	1365.620
570	uc010ydm.2	ZNF480	chr19	+	52800425	52829174	26006	True	-239.763	-240.153	0.000	0.000	50.611	0.000	0.244	0.847	-0.566	196.560	114.760	2.250	72.320	83.120	0.566	86	86	86	135	135	135	31.527	15.958	0.876	10.661	18.031	-0.750	45.041	23.094	0.591	10.259	12.185	0.572	196.560
571	uc021rvg.1	SLC39A9	chr14	+	69865095	69929107	61124	True	-72.194	-19.448	0.000	0.000	48.892	0.000	0.944	0.340	-0.238	472.820	315.580	0.849	205.200	242.880	0.776	65	65	65	142	142	142	168.143	118.478	0.492	95.512	101.078	-0.050	75.485	50.076	0.151	36.351	44.181	0.246	472.820
572	uc001nlr.4	CTNND1	chr11	+	57529233	57586652	55035	True	-66.353	-30.222	0.000	0.000	57.749	0.000	0.921	0.253	-0.359	439.600	300.980	0.956	229.360	192.300	0.432	125	125	125	76	76	76	208.960	137.010	0.585	121.534	122.120	-0.035	76.575	44.821	0.169	41.045	33.715	0.305	439.600
573	uc001nlk.4	CTNND1	chr11	+	57529233	57586652	55035	True	-66.353	-30.222	0.000	0.000	57.749	0.000	0.921	0.253	-0.359	439.600	300.980	0.956	229.360	192.300	0.432	125	125	125	76	76	76	208.960	137.010	0.585	121.534	122.120	-0.035	76.575	44.821	0.169	41.045	33.715	0.305	439.600
574	uc001nll.4	CTNND1	chr11	+	57529233	57586652	55035	True	-65.978	-30.977	0.000	0.000	58.120	0.000	0.934	0.239	-0.377	439.600	300.980	0.956	229.360	192.300	0.432	125	125	125	76	76	76	208.960	137.010	0.585	121.534	122.120	-0.035	76.575	44.821	0.169	41.045	33.715	0.305	439.600
575	uc001kia.3	IDE	chr10	-	94211440	94333852	2200	True	-174.188	-174.480	0.000	0.000	56.695	0.000	0.667	0.449	-0.668	112.100	89.000	1.364	35.920	62.360	0.057	133	133	133	81	81	81	52.932	40.497	0.406	16.097	27.727	-0.767	23.192	19.540	0.429	6.956	11.548	0.416	112.100
576	uc003zzj.3	RNF38	chr9	-	36336398	36400920	2600	True	-130.117	-130.295	0.000	0.000	58.138	0.000	0.742	0.503	-0.438	103.480	75.460	1.475	92.820	155.640	0.681	85	85	85	124	124	124	64.578	46.301	0.486	31.858	44.080	-0.399	13.814	12.082	0.355	16.413	28.356	0.473	103.480
577	uc001lcu.3	HSPA12A	chr10	-	118430702	118609716	2440	True	-129.720	-130.235	0.000	0.000	64.332	0.000	0.762	0.338	-0.448	73.120	59.060	1.068	45.740	51.740	0.721	128	128	128	122	122	122	36.585	26.836	0.432	18.957	23.664	-0.302	13.646	10.520	0.321	8.534	10.309	0.421	73.120
578	uc003gkg.1	AFAP1	chr4	-	7760439	7941653	3780	True	-239.288	-236.401	0.000	0.000	46.510	0.000	0.467	0.448	-0.388	67.080	48.160	1.509	36.540	37.880	1.221	141	141	141	165	165	165	32.974	21.769	0.611	14.848	16.884	-0.196	10.992	9.134	0.411	6.768	6.334	0.507	67.080
579	uc003twa.4	CALN1	chr7	-	71244475	71802208	5820	True	-597.759	-530.877	0.000	0.000	-30.876	0.000	0.000	0.636	-0.336	88.200	47.060	2.100	390.260	379.620	1.066	147	147	147	279	279	279	17.750	9.924	0.568	13.473	15.521	-0.406	19.730	9.926	0.627	42.836	43.185	0.633	390.260
580	uc031qsg.1	GCOM1	chr15	+	57884101	58009755	123852	True	-132.878	-133.673	0.000	0.000	61.856	0.000	0.807	0.340	-0.566	314.740	303.220	2.196	89.760	89.800	0.609	139	139	139	88	88	88	112.121	65.158	0.782	34.927	36.981	-0.119	94.537	57.437	0.383	17.118	15.746	0.342	314.740
581	uc002adi.3	NEDD4	chr15	-	56119121	56209329	2020	True	-235.674	-236.015	0.000	0.000	65.730	0.000	0.545	0.329	-0.661	102.100	82.740	1.919	40.200	58.040	0.369	193	193	193	101	101	101	30.078	24.146	0.354	15.256	25.028	-0.696	24.917	20.086	0.480	10.129	15.268	0.523	102.100
582	uc003wso.4	PPP1R3B	chr8	-	8993763	9009152	2980	True	-200.697	-200.173	0.000	0.000	63.125	0.000	0.604	0.529	-0.419	1473.520	1209.660	1.883	973.160	967.580	0.957	120	120	120	149	149	149	118.044	93.130	0.748	35.249	37.064	-0.187	298.749	256.221	0.398	113.925	112.338	0.489	1473.520
583	uc001iao.3	DESI2	chr1	+	244816351	244872334	53666	True	-90.408	-90.322	0.000	0.000	46.189	0.000	0.789	0.445	-0.374	110.040	68.600	1.788	94.940	115.480	0.631	68	68	68	114	114	114	62.135	36.220	0.832	42.538	49.299	-0.179	18.664	15.524	0.387	16.569	21.563	0.405	110.040
584	uc003ugq.4	PHTF2	chr7	+	77428108	77586821	156326	True	-126.746	-128.019	0.000	0.000	60.968	0.000	0.712	0.547	-0.503	98.660	64.620	1.471	46.840	82.840	0.293	91	91	91	104	104	104	51.578	31.669	0.649	21.161	29.378	-0.408	24.449	13.781	0.342	8.215	14.918	0.360	98.660
585	uc003ugt.4	PHTF2	chr7	+	77469446	77586821	114988	True	-125.942	-127.221	0.000	0.000	61.409	0.000	0.712	0.559	-0.493	98.660	64.620	1.471	46.840	82.840	0.293	91	91	91	104	104	104	51.578	31.669	0.649	21.161	29.378	-0.408	24.449	13.781	0.342	8.215	14.918	0.360	98.660
586	uc003ugu.4	PHTF2	chr7	+	77469446	77586821	114988	True	-125.942	-127.221	0.000	0.000	61.409	0.000	0.712	0.559	-0.493	98.660	64.620	1.471	46.840	82.840	0.293	91	91	91	104	104	104	51.578	31.669	0.649	21.161	29.378	-0.408	24.449	13.781	0.342	8.215	14.918	0.360	98.660
587	uc010aqz.3	KIAA0247	chr14	+	70078309	70181861	100561	True	-62.410	-62.510	0.000	0.000	47.165	0.000	0.814	0.349	-0.234	121.060	76.260	1.294	103.760	80.780	0.901	92	92	92	140	140	140	82.264	47.782	0.785	59.891	52.971	0.181	15.526	11.391	0.222	13.815	12.928	0.326	121.060
588	uc031tbi.1	YTHDF3	chr8	+	64081561	64125346	41439	True	-118.544	-117.883	0.000	0.000	51.774	0.000	0.805	0.329	-0.398	241.060	175.720	1.386	96.740	106.400	0.585	117	117	117	113	113	113	122.338	81.086	0.566	29.099	36.845	-0.357	41.970	27.223	0.293	16.623	18.548	0.366	241.060
589	uc021wyc.1	DAG1	chr3	+	49507564	49573051	63525	True	-64.433	-64.476	0.000	0.000	67.149	0.000	0.849	0.205	-0.444	597.720	389.700	1.292	345.600	344.620	1.023	155	155	155	93	93	93	325.022	208.837	0.647	171.198	164.530	0.084	84.841	60.113	0.283	67.339	73.023	0.311	597.720
590	uc021wyi.1	DAG1	chr3	+	49507564	49573051	63525	True	-64.315	-64.369	0.000	0.000	66.962	0.000	0.849	0.209	-0.440	597.720	389.700	1.292	345.600	344.620	1.023	155	155	155	93	93	93	325.022	208.837	0.647	171.198	164.530	0.084	84.841	60.113	0.283	67.339	73.023	0.311	597.720
591	uc021wyj.1	DAG1	chr3	+	49507564	49573051	63525	True	-64.315	-64.369	0.000	0.000	66.962	0.000	0.849	0.209	-0.440	597.720	389.700	1.292	345.600	344.620	1.023	155	155	155	93	93	93	325.022	208.837	0.647	171.198	164.530	0.084	84.841	60.113	0.283	67.339	73.023	0.311	597.720
592	uc021wyk.1	DAG1	chr3	+	49507564	49573051	63525	True	-63.803	-63.920	0.000	0.000	65.684	0.000	0.860	0.207	-0.430	597.720	389.700	1.292	345.600	344.620	1.023	155	155	155	93	93	93	325.022	208.837	0.647	171.198	164.530	0.084	84.841	60.113	0.283	67.339	73.023	0.311	597.720
593	uc003cxc.4	DAG1	chr3	+	49507564	49573051	63525	True	-64.390	-64.438	0.000	0.000	67.085	0.000	0.849	0.208	-0.441	597.720	389.700	1.292	345.600	344.620	1.023	155	155	155	93	93	93	325.022	208.837	0.647	171.198	164.530	0.084	84.841	60.113	0.283	67.339	73.023	0.311	597.720
594	uc003ehx.4	ZNF148	chr3	-	124944512	125094198	6660	True	-169.018	-168.522	0.000	0.000	38.493	0.000	0.576	0.417	-0.328	154.240	88.540	1.377	81.880	87.300	0.537	108	108	108	158	158	158	59.966	44.516	0.405	14.513	19.282	-0.490	26.732	16.324	0.339	16.635	19.098	0.389	154.240
595	uc003ehz.4	ZNF148	chr3	-	124944512	125094198	6660	True	-167.673	-167.137	0.000	0.000	40.894	0.000	0.614	0.412	-0.341	154.240	88.540	1.377	81.880	87.300	0.537	108	108	108	158	158	158	59.966	44.516	0.405	14.513	19.282	-0.490	26.732	16.324	0.339	16.635	19.098	0.389	154.240
596	uc010hsa.3	ZNF148	chr3	-	124944512	125094198	6660	True	-168.254	-167.752	0.000	0.000	39.774	0.000	0.595	0.426	-0.323	154.240	88.540	1.377	81.880	87.300	0.537	108	108	108	158	158	158	59.966	44.516	0.405	14.513	19.282	-0.490	26.732	16.324	0.339	16.635	19.098	0.389	154.240
597	uc003eia.4	ZNF148	chr3	-	124944512	125094198	6660	True	-166.832	-166.493	0.000	0.000	42.185	0.000	0.620	0.444	-0.314	154.240	88.540	1.377	81.880	87.300	0.537	108	108	108	158	158	158	59.966	44.516	0.405	14.513	19.282	-0.490	26.732	16.324	0.339	16.635	19.098	0.389	154.240
598	uc001xxo.4	FOXN3	chr14	-	89622515	90085494	5280	True	-327.196	-308.717	0.000	0.000	-17.811	0.000	0.046	0.537	-0.235	229.800	164.040	1.311	56.400	77.300	0.943	110	110	110	259	259	259	66.262	50.117	0.457	23.907	29.698	-0.260	27.577	26.633	0.440	11.024	15.474	0.415	229.800
599	uc002rpn.3	STRN	chr2	-	37064840	37193615	11260	True	-680.278	-676.410	0.000	0.000	-152.169	0.000	0.000	0.556	-0.135	197.860	116.720	1.251	120.160	87.680	1.527	105	105	105	422	422	422	96.843	63.976	0.569	11.013	13.392	-0.444	35.272	21.075	0.310	16.030	16.992	0.656	197.860
600	uc002dho.3	THUMPD1	chr16	-	20744988	20753199	2280	True	-99.755	-100.592	0.000	0.000	55.747	0.000	0.867	0.439	-0.391	142.680	67.640	1.792	54.020	49.300	0.536	94	94	94	105	105	105	48.250	28.523	0.733	26.315	28.677	-0.119	25.063	13.531	0.386	7.848	8.694	0.319	142.680
601	uc001iap.3	DESI2	chr1	+	244816351	244872334	53666	True	-82.358	-82.514	0.000	0.000	44.968	0.000	0.798	0.437	-0.359	110.040	68.600	1.668	94.940	115.480	0.631	65	65	65	114	114	114	61.044	36.727	0.792	42.538	49.299	-0.179	18.221	15.713	0.348	16.569	21.563	0.405	110.040
602	uc001gep.3	MPZL1	chr1	+	167691186	167761156	67470	True	-100.718	-86.872	0.000	0.000	7.385	0.000	0.887	0.254	-0.471	378.260	208.940	1.673	177.020	160.840	0.456	102	102	102	62	62	62	142.473	83.031	0.689	97.636	96.077	-0.010	81.789	40.000	0.288	35.399	29.162	0.221	378.260
603	uc002zqh.3	C22orf29	chr22	-	19833660	19842371	3600	True	-200.095	-200.497	0.000	0.000	40.631	0.000	0.456	0.380	-0.346	164.520	110.640	2.122	324.520	309.440	0.745	127	127	127	180	180	180	89.463	51.414	0.800	33.699	34.748	-0.050	34.076	21.500	0.286	46.589	46.138	0.375	324.520
604	uc003zzk.3	RNF38	chr9	-	36336398	36400920	2600	True	-132.162	-131.415	0.000	0.000	56.960	0.000	0.710	0.510	-0.423	103.480	75.460	1.475	92.820	155.640	0.681	85	85	85	124	124	124	64.578	46.301	0.486	31.858	44.080	-0.399	13.814	12.082	0.355	16.413	28.356	0.473	103.480
605	uc001sjd.1	IKZF4	chr12	+	56414688	56432219	15606	True	-177.930	-178.121	0.000	0.000	58.956	0.000	0.670	0.525	-0.601	24.860	26.740	1.907	24.360	40.560	0.654	122	122	122	94	94	94	13.603	9.730	0.480	7.082	11.587	-0.658	5.309	4.609	0.496	5.222	7.876	0.474	24.860
606	uc021rvh.1	SLC39A9	chr14	+	69865095	69929107	61124	True	-71.709	-21.892	0.000	0.000	49.626	0.000	0.958	0.335	-0.254	472.820	315.580	0.849	205.200	242.880	0.776	65	65	65	142	142	142	168.143	118.478	0.492	95.512	101.078	-0.050	75.485	50.076	0.151	36.351	44.181	0.246	472.820
607	uc001jis.4	NCOA4	chr10	+	51565107	51590734	24297	True	-29.655	-30.251	0.000	0.000	47.143	0.000	1.000	0.291	-0.404	1112.200	632.320	1.240	446.620	449.260	0.487	83	83	83	64	64	64	524.998	293.138	0.818	268.043	254.290	0.125	209.116	105.501	0.235	95.104	108.756	0.205	1112.200
608	uc001jit.3	NCOA4	chr10	+	51572363	51590734	17041	True	-29.070	-29.663	0.000	0.000	47.931	0.000	1.000	0.295	-0.405	1112.200	632.320	1.240	446.620	449.260	0.487	83	83	83	64	64	64	524.998	293.138	0.818	268.043	254.290	0.125	209.116	105.501	0.235	95.104	108.756	0.205	1112.200
609	uc011bjh.2	FSTL1	chr3	-	120113060	120169918	1760	True	-42.837	-8.660	0.000	0.000	53.691	0.000	1.000	0.315	-0.318	1329.000	764.480	1.367	731.700	835.880	0.487	73	73	73	81	81	81	611.117	373.167	0.699	405.358	403.309	0.047	280.431	161.492	0.169	121.044	154.010	0.208	1329.000
610	uc003jjs.4	IL7R	chr5	+	35856976	35879705	19648	True	-89.150	-89.744	0.000	0.000	42.716	0.000	0.921	0.589	-0.244	243.900	154.880	1.306	236.300	230.320	0.465	56	56	56	152	152	152	146.929	83.452	0.815	93.536	97.732	-0.080	40.640	24.800	0.231	37.901	34.798	0.253	243.900
611	uc001nlu.4	CTNND1	chr11	+	57529233	57586652	55035	True	-65.578	-30.280	0.000	0.000	56.485	0.000	0.921	0.254	-0.357	439.600	300.980	0.956	229.360	192.300	0.432	121	121	121	76	76	76	208.075	136.904	0.579	121.534	122.120	-0.035	77.583	45.407	0.168	41.045	33.715	0.305	439.600
612	uc003ceo.3	TGFBR2	chr3	+	30647993	30735633	85258	True	-37.681	-37.986	0.000	0.000	58.780	0.000	0.893	0.325	-0.336	273.980	196.800	1.198	169.420	195.380	0.829	80	80	80	112	112	112	163.619	103.198	0.690	83.115	81.054	0.097	45.130	35.155	0.198	31.925	39.118	0.335	273.980
613	uc031qwj.1	CSNK2A2	chr16	-	58193777	58199612	2640	True	-93.316	-89.691	0.000	0.000	45.755	0.000	0.871	0.430	-0.295	344.960	253.060	1.136	128.360	153.740	0.841	80	80	80	132	132	132	89.013	61.385	0.560	54.439	64.707	-0.196	58.345	41.460	0.298	23.069	30.807	0.362	344.960
614	uc021veu.1	EPT1	chr2	+	26568953	26618759	43579	True	-486.166	-485.661	0.000	0.000	-90.398	0.000	0.000	0.858	-0.218	172.960	88.240	1.420	86.640	130.500	0.943	67	67	67	306	306	306	86.575	50.937	0.726	19.352	27.247	-0.579	30.587	14.985	0.285	17.028	19.913	0.564	172.960
615	uc002cqt.4	PDPK1	chr16	+	2587964	2653191	59907	True	-167.805	-168.278	0.000	0.000	-24.049	0.000	0.526	0.654	-0.129	144.920	80.740	1.050	103.960	108.680	0.556	51	51	51	249	249	249	82.739	49.240	0.724	53.286	54.876	-0.058	27.065	14.104	0.195	19.054	17.963	0.268	144.920
616	uc002fix.4	GSE1	chr16	+	85646841	85709812	60569	True	-166.068	-166.562	0.000	0.000	64.011	0.000	0.688	0.203	-0.463	156.680	127.080	1.211	24.880	30.020	0.256	219	219	219	112	112	112	76.661	58.822	0.417	14.401	19.013	-0.401	33.854	28.748	0.297	4.299	4.415	0.386	156.680
617	uc001bej.2	ECE1	chr1	-	21543739	21606183	2260	True	-76.784	-2.269	0.000	0.000	60.523	0.000	0.956	0.276	-0.232	503.300	367.180	1.174	763.520	691.300	0.676	101	101	101	113	113	113	273.611	166.499	0.731	180.285	157.919	0.217	87.684	60.041	0.203	90.809	88.226	0.168	763.520
618	uc009wcx.3	RBMXL1	chr1	-	89445138	89458643	2100	True	-108.910	-108.671	0.000	0.000	54.773	0.000	0.850	0.277	-0.505	1049.320	673.800	1.407	46.500	52.840	0.811	114	114	114	100	100	100	161.383	94.137	0.701	23.970	26.295	-0.116	206.238	117.691	0.320	8.721	9.924	0.361	1049.320
619	uc001dms.3	RBMXL1	chr1	-	89445138	89458643	2100	True	-109.092	-108.478	0.000	0.000	54.364	0.000	0.850	0.283	-0.495	1049.320	673.800	1.407	46.500	52.840	0.811	114	114	114	100	100	100	161.383	94.137	0.701	23.970	26.295	-0.116	206.238	117.691	0.320	8.721	9.924	0.361	1049.320
620	uc004esv.3	CUL4B	chrX	-	119658445	119694817	1660	True	-116.716	-117.536	0.000	0.000	53.698	0.000	0.843	0.335	-0.531	144.480	124.820	1.455	77.620	110.480	0.484	121	121	121	83	83	83	70.172	55.276	0.390	34.824	47.428	-0.418	22.921	22.750	0.417	12.777	21.782	0.433	144.480
621	uc009zra.4	MDM2	chr12	+	69202796	69239320	31057	True	-230.445	-231.187	0.000	0.000	-30.651	0.000	0.146	0.787	-0.170	224.080	150.320	0.995	2555.040	2006.740	0.460	49	49	49	246	246	246	121.225	90.084	0.380	123.205	150.449	-0.560	53.162	32.914	0.262	276.052	223.676	0.354	2555.040
622	uc001suo.4	MDM2	chr12	+	69202987	69239320	30866	True	-226.883	-227.116	0.000	0.000	-32.277	0.000	0.163	0.771	-0.163	224.080	154.100	0.988	2555.040	2006.740	0.460	49	49	49	246	246	246	121.105	91.898	0.357	123.205	150.449	-0.560	53.033	34.706	0.231	276.052	223.676	0.354	2555.040
623	uc001ate.5	CLCN6	chr1	+	11866152	11903201	35787	True	-90.716	-90.360	0.000	0.000	61.652	0.000	0.982	0.207	-0.660	188.800	156.560	1.343	55.200	87.460	0.377	166	166	166	55	55	55	90.744	64.719	0.467	32.816	45.328	-0.405	41.437	30.574	0.315	10.419	17.880	0.252	188.800
624	uc003ezh.3	MBNL1	chr3	+	151985828	152183569	195645	True	-127.527	-128.912	0.000	0.000	60.475	0.000	0.874	0.213	-0.737	221.260	206.640	0.786	115.820	187.520	0.002	108	108	108	103	103	103	103.618	95.070	0.094	48.127	84.842	-0.822	45.308	38.752	0.313	27.529	47.684	0.381	221.260
625	uc003ezi.3	MBNL1	chr3	+	151985828	152183569	195645	True	-127.527	-128.912	0.000	0.000	60.475	0.000	0.874	0.213	-0.737	221.260	206.640	0.786	115.820	187.520	0.002	108	108	108	103	103	103	103.618	95.070	0.094	48.127	84.842	-0.822	45.308	38.752	0.313	27.529	47.684	0.381	221.260
626	uc004ddh.3	TMEM47	chrX	-	34645180	34675405	1820	True	-173.877	-174.038	0.000	0.000	57.272	0.000	0.544	0.630	-0.756	74.020	36.060	1.889	14.080	27.900	0.326	95	95	95	90	90	90	23.794	12.795	0.768	6.177	10.587	-0.630	16.363	8.099	0.419	2.657	5.499	0.518	74.020
627	uc001rpg.3	SLC38A2	chr12	-	46751970	46766645	2620	True	-59.192	-59.907	0.000	0.000	66.602	0.000	0.985	0.473	-0.377	1069.020	727.080	1.062	621.680	745.880	0.399	63	63	63	131	131	131	636.886	440.344	0.506	289.765	360.948	-0.294	212.986	127.951	0.291	126.728	172.081	0.209	1069.020
628	uc001kwf.4	WBP1L	chr10	+	104503726	104576021	70265	True	-73.634	-21.480	0.000	0.000	50.061	0.000	0.909	0.283	-0.249	242.740	159.700	1.624	271.860	203.860	1.376	93	93	93	99	99	99	142.214	82.268	0.808	108.384	95.709	0.238	38.556	27.427	0.213	40.352	41.230	0.368	271.860
629	uc010oau.3	CLCN6	chr1	+	11866152	11903201	35787	True	-88.651	-88.294	0.000	0.000	61.829	0.000	0.982	0.208	-0.657	188.800	156.560	1.343	55.200	87.460	0.377	165	165	165	55	55	55	90.233	64.640	0.462	32.816	45.328	-0.405	41.039	30.650	0.311	10.419	17.880	0.252	188.800
630	uc010atk.3	FOXN3	chr14	-	89622515	90085494	5280	True	-329.120	-311.480	0.000	0.000	-22.503	0.000	0.031	0.534	-0.232	229.800	164.040	1.311	56.400	77.300	0.943	109	109	109	259	259	259	66.627	50.459	0.452	23.907	29.698	-0.260	27.437	26.513	0.439	11.024	15.474	0.415	229.800
631	uc003dqs.3	CGGBP1	chr3	-	88101099	88108146	2360	True	-98.797	-99.479	0.000	0.000	57.129	0.000	0.878	0.488	-0.474	399.980	238.780	1.162	91.900	144.840	0.168	82	82	82	98	98	98	142.397	85.891	0.618	47.997	64.006	-0.376	113.495	63.583	0.320	17.336	26.785	0.259	399.980
632	uc003dqt.3	CGGBP1	chr3	-	88101099	88108146	2360	True	-100.067	-100.747	0.000	0.000	56.469	0.000	0.878	0.501	-0.459	399.980	238.780	1.162	91.900	144.840	0.168	82	82	82	98	98	98	142.397	85.891	0.618	47.997	64.006	-0.376	113.495	63.583	0.320	17.336	26.785	0.259	399.980
633	uc002rwh.1	FOXN2	chr2	+	48541794	48606434	60904	True	-244.146	-245.200	0.000	0.000	7.545	0.000	0.049	0.827	-0.314	46.640	36.140	1.843	40.300	58.980	1.013	62	62	62	183	183	183	27.195	17.598	0.660	11.358	15.754	-0.399	7.857	7.299	0.546	6.061	9.791	0.537	46.640
634	uc021wyb.1	DAG1	chr3	+	49507564	49573051	63525	True	-63.681	-63.847	0.000	0.000	64.769	0.000	0.849	0.216	-0.416	597.720	389.700	1.292	345.600	344.620	1.023	155	155	155	93	93	93	325.022	208.837	0.647	171.198	164.530	0.084	84.841	60.113	0.283	67.339	73.023	0.311	597.720
635	uc021wyd.1	DAG1	chr3	+	49507564	49573051	63525	True	-63.685	-63.847	0.000	0.000	64.868	0.000	0.849	0.216	-0.416	597.720	389.700	1.292	345.600	344.620	1.023	155	155	155	93	93	93	325.022	208.837	0.647	171.198	164.530	0.084	84.841	60.113	0.283	67.339	73.023	0.311	597.720
636	uc021wyg.1	DAG1	chr3	+	49507564	49573051	63525	True	-63.682	-63.847	0.000	0.000	64.778	0.000	0.849	0.202	-0.429	597.720	389.700	1.292	345.600	344.620	1.023	155	155	155	93	93	93	325.022	208.837	0.647	171.198	164.530	0.084	84.841	60.113	0.283	67.339	73.023	0.311	597.720
637	uc021wyh.1	DAG1	chr3	+	49507564	49573051	63525	True	-63.680	-63.848	0.000	0.000	64.724	0.000	0.849	0.202	-0.429	597.720	389.700	1.292	345.600	344.620	1.023	155	155	155	93	93	93	325.022	208.837	0.647	171.198	164.530	0.084	84.841	60.113	0.283	67.339	73.023	0.311	597.720
638	uc003fjv.4	GNB4	chr3	-	179113875	179169371	4400	True	-267.570	-267.300	0.000	0.000	-4.482	0.000	0.055	0.699	-0.276	223.500	112.900	1.279	1381.400	1333.300	0.910	71	71	71	218	218	218	110.702	64.072	0.736	89.787	91.731	-0.276	43.520	20.468	0.276	192.893	181.517	0.489	1381.400
639	uc003vpg.2	UBE2H	chr7	-	129470572	129592800	2560	True	-209.516	-148.438	0.000	0.000	-8.903	0.000	0.277	0.337	-0.370	200.420	90.260	1.295	94.300	101.660	1.110	97	97	97	119	119	119	66.559	40.035	0.654	42.277	45.335	-0.063	39.758	18.445	0.288	15.793	18.888	0.319	200.420
640	uc010zuh.2	PXMP4	chr20	-	32290549	32308136	4400	True	-152.860	-152.474	0.000	0.000	35.572	0.000	0.669	0.878	-0.211	88.300	34.060	2.105	1220.100	1108.480	1.073	55	55	55	151	151	151	31.932	13.078	1.241	118.673	107.298	0.159	17.080	7.554	0.287	242.793	221.528	0.384	1220.100
641	uc003ezj.3	MBNL1	chr3	+	151985828	152183569	195645	True	-120.302	-119.286	0.000	0.000	59.578	0.000	0.835	0.380	-0.538	221.260	206.640	0.710	115.820	187.520	0.002	103	103	103	103	103	103	98.388	93.092	0.064	48.127	84.842	-0.822	42.309	39.560	0.291	27.529	47.684	0.381	221.260
642	uc002cmg.3	HN1L	chr16	+	1728277	1752073	21734	True	-23.480	-23.215	0.000	0.000	54.576	0.000	1.000	0.426	-0.356	1125.000	517.060	1.251	589.760	579.100	0.509	70	70	70	69	69	69	551.359	276.507	0.985	341.614	297.987	0.222	221.255	109.514	0.121	96.748	102.972	0.134	1125.000
643	uc010uvk.2	HN1L	chr16	+	1730337	1752073	19674	True	-21.153	-20.871	0.000	0.000	55.372	0.000	1.000	0.436	-0.342	1125.000	517.060	1.251	589.760	579.100	0.509	70	70	70	69	69	69	551.359	276.507	0.985	341.614	297.987	0.222	221.255	109.514	0.121	96.748	102.972	0.134	1125.000
644	uc010nbh.3	NACC2	chr9	-	138898382	138987131	2760	True	-94.137	-54.523	0.000	0.000	61.129	0.000	0.871	0.271	-0.317	342.340	212.140	1.341	98.920	88.580	0.601	140	140	140	101	101	101	98.567	61.170	0.638	53.402	51.824	0.050	79.950	47.441	0.247	15.488	15.880	0.279	342.340
645	uc001moy.3	SPTY2D1	chr11	-	18627947	18656020	2460	True	-120.729	-121.412	0.000	0.000	63.864	0.000	0.807	0.302	-0.430	83.560	54.340	1.471	539.580	506.920	0.687	144	144	144	114	114	114	36.554	25.134	0.545	33.189	35.934	-0.184	13.869	11.133	0.337	71.513	69.408	0.349	539.580
646	uc002amc.3	CA12	chr15	-	63615729	63674075	1500	True	-50.281	-50.397	0.000	0.000	53.550	0.000	0.942	0.308	-0.463	295.340	169.960	1.355	317.020	286.860	0.602	97	97	97	69	69	69	174.106	101.072	0.774	99.175	98.286	0.005	48.715	27.019	0.228	46.102	41.928	0.273	317.020
647	uc002amd.3	CA12	chr15	-	63615729	63674075	1500	True	-50.281	-50.397	0.000	0.000	53.550	0.000	0.942	0.308	-0.463	295.340	169.960	1.355	317.020	286.860	0.602	97	97	97	69	69	69	174.106	101.072	0.774	99.175	98.286	0.005	48.715	27.019	0.228	46.102	41.928	0.273	317.020
648	uc011myn.2	ZNF275	chrX	+	152610233	152617037	3583	True	-213.406	-213.443	0.000	0.000	26.705	0.000	0.233	0.786	-0.266	58.380	31.860	1.846	29.020	36.500	1.757	74	74	74	159	159	159	27.221	16.436	0.742	11.436	14.897	-0.313	11.621	7.736	0.337	4.980	7.152	0.508	58.380
649	uc021rve.1	ZFP36L1	chr14	-	69254371	69262960	1560	True	-24.565	-25.664	0.000	0.000	50.448	0.000	0.987	0.348	-0.357	3050.820	1670.040	1.112	1512.180	1398.660	0.602	69	69	69	78	78	78	1831.409	1032.846	0.813	716.398	660.571	0.082	595.064	314.587	0.133	353.690	314.768	0.256	3050.820
650	uc003dvp.3	NFKBIZ	chr3	+	101568357	101579869	9984	True	-76.214	-76.459	0.000	0.000	50.463	0.000	0.946	0.372	-0.488	107.180	89.320	1.670	101.240	154.360	0.338	91	91	91	74	74	74	60.250	39.642	0.636	37.445	44.545	-0.228	20.184	16.495	0.356	23.087	29.887	0.291	107.180
651	uc001iab.2	AKT3	chr1	-	243663020	244006584	5400	True	-397.846	-397.294	0.000	0.000	-69.102	0.000	0.000	0.917	-0.197	106.840	50.680	2.126	56.320	73.820	1.766	54	54	54	269	269	269	54.416	29.290	0.870	18.357	21.785	-0.227	16.470	8.746	0.324	13.361	16.175	0.561	106.840
652	uc002vca.2	KLF7	chr2	-	207938861	208031580	6440	True	-286.773	-281.833	0.000	0.000	-17.038	0.000	0.012	0.833	-0.200	130.900	66.760	1.495	59.940	78.340	1.390	61	61	61	241	241	241	67.860	38.599	0.745	22.034	27.090	-0.313	24.807	9.581	0.391	12.443	14.273	0.406	130.900
653	uc004feu.3	VMA21	chrX	+	150565656	150577836	8691	True	-199.185	-196.085	0.000	0.000	23.761	0.000	0.319	0.922	-0.313	376.760	169.080	2.180	829.780	744.640	0.732	51	51	51	166	166	166	111.544	50.694	1.109	68.463	74.177	-0.236	128.709	57.963	0.279	115.234	103.943	0.429	829.780
654	uc004ayu.3	ANKS6	chr9	-	101494290	101558794	2500	True	-167.464	-159.070	0.000	0.000	61.014	0.000	0.776	0.241	-0.385	229.260	120.620	1.116	55.600	55.080	0.830	200	200	200	125	125	125	53.228	35.717	0.410	25.609	29.370	-0.226	50.314	25.957	0.372	11.215	11.151	0.377	229.260
655	uc031prf.1	MPZL1	chr1	+	167734294	167761156	24382	True	-43.286	-12.761	0.000	0.000	51.469	0.000	1.000	0.213	-0.433	346.520	208.940	1.067	177.020	160.840	0.397	92	92	92	61	61	61	126.915	80.602	0.600	97.650	96.500	-0.018	70.924	40.386	0.193	35.688	29.211	0.215	346.520
656	uc004atw.3	FAM120A	chr9	+	96214172	96328397	113018	True	-53.069	-53.185	0.000	0.000	61.231	0.000	1.000	0.200	-0.557	494.060	349.180	1.199	348.580	481.900	0.269	147	147	147	58	58	58	263.622	177.022	0.569	137.232	159.272	-0.186	75.419	53.208	0.257	67.038	88.027	0.235	494.060
657	uc003lcv.3	FAM53C	chr5	+	137673223	137685418	10207	True	-62.509	-63.498	0.000	0.000	52.602	0.000	0.882	0.368	-0.351	239.860	118.480	1.697	128.320	118.120	0.968	91	91	91	93	93	93	95.261	47.146	1.027	63.742	52.439	0.298	28.048	16.492	0.236	21.153	19.620	0.347	239.860
658	uc001mrl.3	LIN7C	chr11	-	27515964	27528326	3380	True	-177.515	-178.042	0.000	0.000	43.805	0.000	0.414	0.938	-0.276	330.320	143.840	1.675	765.560	616.400	0.588	63	63	63	140	140	140	87.986	43.503	0.958	49.012	50.862	-0.247	70.388	32.509	0.361	100.231	84.054	0.478	765.560
659	uc009ygl.3	TEAD1	chr11	+	12901254	12966284	57881	True	-318.189	-319.876	0.000	0.000	-147.523	0.000	0.006	0.751	-0.093	143.200	112.800	0.678	153.200	294.560	0.649	43	43	43	355	355	355	90.322	73.753	0.288	53.132	81.796	-0.548	24.447	19.423	0.192	24.978	46.143	0.326	153.200
660	uc002fhk.2	HSDL1	chr16	-	84155743	84178800	1700	True	-84.103	-84.433	0.000	0.000	56.504	0.000	0.933	0.559	-0.510	231.920	114.700	1.436	296.340	330.160	0.710	80	80	80	75	75	75	98.870	51.109	0.899	72.380	84.447	-0.175	54.910	26.282	0.258	42.901	51.574	0.294	296.340
661	uc002zdk.3	RRP1B	chr21	+	45079431	45115960	33899	True	-89.834	-46.859	0.000	0.000	43.134	0.000	0.915	0.308	-0.239	360.100	181.480	1.284	252.980	239.260	0.650	87	87	87	129	129	129	163.599	98.122	0.711	132.477	118.391	0.142	50.476	23.421	0.243	51.134	44.325	0.240	360.100
662	uc001sxu.3	PHLDA1	chr12	-	76419226	76425556	2360	True	-265.553	-225.022	0.000	0.000	50.216	0.000	0.591	0.360	-0.578	265.560	145.540	1.486	536.180	551.560	0.567	169	169	169	115	115	115	79.031	42.094	0.649	41.441	44.339	-0.373	73.994	34.068	0.504	96.792	93.160	0.406	536.180
663	uc003krf.3	TMED7	chr5	-	114948904	114961876	1880	True	-63.262	-63.438	0.000	0.000	53.787	0.000	0.940	0.383	-0.536	582.780	259.860	1.224	189.060	234.760	0.399	86	86	86	67	67	67	207.435	113.299	0.771	77.747	90.484	-0.212	128.648	56.928	0.259	39.892	48.922	0.249	582.780
664	uc003aeb.3	CCDC117	chr22	+	29168661	29185283	14135	True	-72.708	-72.537	0.000	0.000	54.891	0.000	0.925	0.558	-0.309	149.180	71.800	1.959	638.640	559.920	0.931	58	58	58	120	120	120	77.897	38.886	1.013	52.636	48.007	0.150	25.134	14.843	0.294	80.020	71.646	0.300	638.640
665	uc003tve.3	KCTD7	chr7	+	66093867	66108216	11635	True	-118.274	-118.741	0.000	0.000	60.861	0.000	0.840	0.469	-0.358	122.160	54.060	2.127	70.640	84.700	1.178	100	100	100	125	125	125	47.886	24.774	0.920	27.158	25.960	0.072	25.781	12.617	0.368	9.828	10.533	0.366	122.160
666	uc002pyv.3	ZNF480	chr19	+	52800425	52829174	26006	True	-235.344	-235.632	0.000	0.000	44.200	0.000	0.163	0.798	-0.570	190.480	83.020	2.250	72.320	83.120	0.566	82	82	82	135	135	135	26.684	12.779	0.880	10.661	18.031	-0.750	38.065	15.875	0.605	10.259	12.185	0.572	190.480
667	uc011cqg.2	SNX18	chr5	+	53813588	53842416	26180	True	-150.023	-150.607	0.000	0.000	51.738	0.000	0.655	0.360	-0.428	362.700	290.740	1.786	75.600	85.820	1.089	124	124	124	113	113	113	103.889	58.858	0.848	31.096	31.886	-0.065	53.645	38.778	0.291	18.664	18.533	0.425	362.700
668	uc021xeq.1	MRAS	chr3	+	138067969	138124377	53982	True	-56.026	-56.165	0.000	0.000	61.405	0.000	0.983	0.514	-0.303	169.840	88.500	1.515	101.240	116.400	0.969	66	66	66	116	116	116	83.267	43.595	0.912	48.256	47.406	0.065	33.168	17.195	0.252	17.695	20.047	0.276	169.840
669	uc003knc.3	RGMB	chr5	+	98104998	98132198	25310	True	-126.810	-127.060	0.000	0.000	55.676	0.000	0.728	0.406	-0.610	121.320	73.980	1.719	29.640	35.580	0.538	110	110	110	81	81	81	56.248	32.225	0.761	15.499	18.263	-0.248	31.404	18.718	0.384	5.705	5.797	0.377	121.320
670	uc010zch.2	GPD2	chr2	+	157291964	157442915	147760	True	-174.044	-174.793	0.000	0.000	36.534	0.000	0.555	0.630	-0.409	171.720	107.320	1.319	54.220	101.280	1.264	70	70	70	146	146	146	83.895	53.895	0.600	22.291	31.306	-0.375	35.741	21.360	0.250	9.720	18.923	0.518	171.720
671	uc003wyz.3	PSD3	chr8	-	18384812	18666405	5320	True	-799.887	-682.251	0.000	0.000	-164.370	0.000	0.000	0.441	-0.364	20.860	15.600	1.894	13.080	26.400	0.993	193	193	193	266	266	266	7.096	6.115	0.129	4.542	8.074	-0.798	3.830	2.957	0.650	2.817	3.785	0.619	20.860
672	uc001xhw.2	CHURC1	chr14	+	65381078	65402084	18597	True	-117.173	-116.556	0.000	0.000	55.066	0.000	0.915	0.834	-0.385	1617.280	654.920	1.853	447.800	464.220	0.586	51	51	51	118	118	118	397.881	167.214	1.107	48.071	54.588	-0.139	530.893	218.816	0.348	61.763	68.401	0.359	1617.280
673	uc001xhv.3	CHURC1	chr14	+	65381078	65402084	18597	True	-117.229	-116.556	0.000	0.000	55.074	0.000	0.915	0.834	-0.385	1617.280	654.920	1.853	447.800	464.220	0.586	51	51	51	118	118	118	396.742	166.735	1.107	48.071	54.588	-0.139	529.093	218.043	0.348	61.763	68.401	0.359	1617.280
674	uc011ahw.2	SNAP29	chr22	+	21213291	21245501	29475	True	-98.717	-98.841	0.000	0.000	59.880	0.000	0.944	0.672	-0.318	593.540	339.020	1.844	1046.060	811.460	0.723	62	62	62	126	126	126	219.609	115.910	0.997	125.078	120.282	0.003	155.793	87.656	0.326	185.261	164.565	0.307	1046.060
675	uc002gyw.4	C17orf51	chr17	-	21431570	21454941	6380	True	-387.016	-385.930	0.000	0.000	-77.723	0.000	0.000	0.751	-0.176	156.160	84.040	1.604	105.980	92.980	1.151	62	62	62	288	288	288	58.831	27.955	1.039	32.668	27.967	0.101	27.211	12.307	0.254	26.162	18.459	0.497	156.160
676	uc001efp.4	SIKE1	chr1	-	115312104	115323308	3440	True	-190.803	-187.539	0.000	0.000	67.443	0.000	0.745	0.801	-0.373	610.040	310.580	1.629	479.300	526.580	0.591	91	91	91	141	141	141	141.853	72.945	0.723	32.042	42.673	-0.476	177.186	90.322	0.463	65.064	75.102	0.432	610.040
677	uc010gld.2	CXADR	chr21	+	18885223	18942429	53482	True	-223.645	-222.821	0.000	0.000	9.589	0.000	0.080	0.727	-0.342	142.080	91.980	1.420	1597.860	1482.520	0.877	62	62	62	174	174	174	54.946	31.559	0.695	85.986	82.686	-0.373	40.455	20.925	0.320	273.971	242.067	0.493	1597.860
678	uc001mkk.4	TEAD1	chr11	+	12900989	12966284	58166	True	-319.097	-315.745	0.000	0.000	-102.614	0.000	0.011	0.777	-0.071	141.560	112.800	0.743	153.200	294.560	0.649	53	53	53	354	354	354	88.029	71.252	0.300	53.192	81.937	-0.550	24.052	19.409	0.233	24.987	46.131	0.325	153.200
679	uc002oim.4	SPRED3	chr19	+	38880839	38890523	6940	True	-112.380	-112.739	0.000	0.000	61.239	0.000	0.788	0.502	-0.328	92.700	51.540	1.885	767.440	743.320	0.996	102	102	102	118	118	118	41.452	22.105	0.892	63.737	64.157	-0.020	16.878	9.364	0.297	101.948	100.988	0.382	767.440
680	uc010jhi.3	DCTN4	chr5	-	150088308	150138657	1620	True	-94.376	-80.290	0.000	0.000	49.723	0.000	0.926	0.418	-0.453	261.280	133.980	1.454	107.700	172.780	0.442	84	84	84	81	81	81	131.204	87.497	0.574	57.931	70.243	-0.241	37.324	23.279	0.366	19.231	29.002	0.293	261.280
681	uc003lsv.3	DCTN4	chr5	-	150088308	150138657	1620	True	-94.376	-80.290	0.000	0.000	49.723	0.000	0.926	0.418	-0.453	261.280	133.980	1.454	107.700	172.780	0.442	84	84	84	81	81	81	131.204	87.497	0.574	57.931	70.243	-0.241	37.324	23.279	0.366	19.231	29.002	0.293	261.280
682	uc001sqm.3	CTDSP2	chr12	-	58213709	58240747	2500	True	-34.127	13.148	0.000	0.000	52.794	0.000	0.942	0.239	-0.235	660.540	380.520	1.225	213.500	175.220	0.805	86	86	86	121	121	121	338.220	195.896	0.794	132.752	104.083	0.367	132.009	79.998	0.177	29.624	28.354	0.194	660.540
683	uc003vpf.2	UBE2H	chr7	-	129470572	129592800	2580	True	-214.009	-167.155	0.000	0.000	-23.760	0.000	0.042	0.343	-0.371	200.420	90.260	1.516	94.300	101.660	1.110	97	97	97	120	120	120	67.424	40.176	0.665	42.251	45.196	-0.058	40.064	18.410	0.300	15.730	18.870	0.321	200.420
684	uc011ddb.1	MFAP3	chr5	+	153418518	153437014	15701	True	-101.641	-101.385	0.000	0.000	52.176	0.000	0.784	0.489	-0.302	96.040	62.220	1.140	90.200	64.560	0.704	79	79	79	134	134	134	48.500	30.787	0.643	31.465	34.384	-0.146	15.024	9.837	0.234	13.053	11.920	0.357	96.040
685	uc001ssf.3	GNS	chr12	-	65107221	65146651	2820	True	-82.112	-82.941	0.000	0.000	28.691	0.000	0.773	0.421	-0.211	539.160	309.800	1.122	903.780	806.520	0.720	72	72	72	141	141	141	298.255	186.120	0.681	206.969	195.836	0.043	95.763	57.696	0.207	145.292	127.939	0.304	903.780
686	uc002xzi.3	STX16	chr20	+	57226308	57254582	25914	True	-73.368	-74.435	0.000	0.000	61.320	0.000	0.982	0.374	-0.479	273.740	166.040	1.149	1087.740	1099.420	0.489	77	77	77	111	111	111	136.842	81.356	0.693	130.024	144.385	-0.186	66.978	36.446	0.261	153.359	152.529	0.269	1087.740
687	uc002xzm.3	STX16	chr20	+	57226308	57254582	25914	True	-73.368	-74.435	0.000	0.000	61.320	0.000	0.982	0.374	-0.479	273.740	166.040	1.149	1087.740	1099.420	0.489	77	77	77	111	111	111	136.842	81.356	0.693	130.024	144.385	-0.186	66.978	36.446	0.261	153.359	152.529	0.269	1087.740
688	uc021wye.1	DAG1	chr3	+	49507564	49573051	63525	True	-63.678	-63.865	0.000	0.000	64.416	0.000	0.849	0.204	-0.425	597.720	389.700	1.292	345.600	344.620	1.023	155	155	155	93	93	93	325.022	208.837	0.647	171.198	164.530	0.084	84.841	60.113	0.283	67.339	73.023	0.311	597.720
689	uc001tfj.3	TMPO	chr12	+	98909350	98944157	33240	True	-57.698	-57.881	0.000	0.000	53.762	0.000	0.986	0.269	-0.498	520.500	253.940	1.551	985.320	896.920	0.526	100	100	100	74	74	74	138.364	75.681	0.712	134.619	128.037	-0.032	126.592	57.159	0.311	180.194	161.219	0.226	985.320
690	uc003uys.4	CUX1	chr7	+	101459183	101901513	433868	True	-735.674	-736.713	0.000	0.000	-49.545	0.000	0.000	0.491	-0.265	192.440	118.520	1.375	37.560	42.300	1.052	214	214	214	421	421	421	43.999	30.734	0.402	6.807	10.588	-0.599	38.168	19.618	0.478	4.413	5.625	0.604	192.440
691	uc002wzv.3	PXMP4	chr20	-	32290549	32308136	4400	True	-152.260	-152.229	0.000	0.000	34.506	0.000	0.673	0.884	-0.210	88.300	34.060	2.105	1220.100	1108.480	1.073	54	54	54	150	150	150	32.066	13.104	1.245	119.373	107.948	0.157	17.209	7.621	0.288	243.449	222.121	0.385	1220.100
692	uc011dtr.2	C6orf89	chr6	+	36853639	36896740	38923	True	-168.477	-166.043	0.000	0.000	12.870	0.005	0.488	0.378	-0.254	339.080	201.660	1.192	459.860	498.200	1.706	93	93	93	203	203	203	158.411	98.317	0.673	46.273	48.762	-0.072	68.425	41.457	0.233	52.011	55.130	0.336	459.860
693	uc001pgt.3	YAP1	chr11	+	101981191	102104154	120941	True	-113.141	-113.661	0.000	0.000	63.586	0.000	0.818	0.321	-0.549	400.800	305.220	1.372	154.340	195.360	0.597	133	133	133	88	88	88	159.459	98.200	0.630	65.085	79.195	-0.266	99.153	57.524	0.316	29.603	36.871	0.312	400.800
694	uc001pgu.3	YAP1	chr11	+	101981191	102104154	120941	True	-113.141	-113.661	0.000	0.000	63.586	0.000	0.818	0.321	-0.549	400.800	305.220	1.372	154.340	195.360	0.597	133	133	133	88	88	88	159.459	98.200	0.630	65.085	79.195	-0.266	99.153	57.524	0.316	29.603	36.871	0.312	400.800
695	uc002ikk.3	ARL17A	chr17	-	44412267	44439163	3480	True	-190.005	-182.437	0.000	0.000	31.189	0.000	0.453	0.605	-0.295	244.940	124.860	1.716	844.200	847.280	0.700	78	78	78	172	172	172	107.908	62.096	0.724	48.998	55.307	-0.265	53.306	23.065	0.369	92.191	92.739	0.368	844.200
696	uc031qns.1	PPP1R3E	chr14	-	23765129	23772057	2340	True	-149.933	-150.027	0.000	0.000	58.476	0.000	0.709	0.575	-0.505	94.340	43.300	1.697	62.400	52.820	1.194	86	86	86	117	117	117	39.610	20.987	0.890	12.722	13.477	-0.113	17.747	9.256	0.384	8.091	6.715	0.467	94.340
697	uc003wwk.1	DLC1	chr8	-	12940871	12990809	1600	True	-128.788	-129.627	0.000	0.000	62.488	0.013	0.886	0.205	-0.595	99.300	71.140	1.407	43.120	66.400	1.283	181	181	181	79	79	79	55.352	36.547	0.568	22.258	27.279	-0.254	20.146	12.777	0.322	8.903	12.298	0.377	99.300
698	uc001ngp.4	PTPRJ	chr11	+	48002109	48192394	188066	True	-268.954	-268.716	0.000	0.000	63.238	0.000	0.606	0.263	-0.649	81.500	51.060	1.418	20.640	39.060	0.597	220	220	220	109	109	109	25.223	18.098	0.305	9.285	14.910	-0.639	19.479	10.866	0.504	5.015	8.139	0.495	81.500
699	uc010hvp.3	MBNL1	chr3	+	152132729	152183569	49244	True	-132.294	-103.466	0.000	0.000	51.809	0.000	0.962	0.355	-0.558	221.260	206.640	0.710	115.820	187.520	-0.475	112	112	112	78	78	78	83.998	85.191	-0.053	48.284	91.890	-0.970	40.718	39.288	0.325	29.430	50.142	0.299	221.260
700	uc010cot.3	ZNF286A	chr17	+	15602890	15624100	18642	True	-225.532	-225.933	0.000	0.000	59.632	0.000	0.468	0.531	-0.614	1171.260	1051.520	1.547	96.500	126.620	1.096	117	117	117	126	126	126	84.459	68.372	0.662	8.086	10.927	-0.461	215.867	189.405	0.493	11.242	13.510	0.602	1171.260
701	uc010vwa.2	ZNF286A	chr17	+	15602890	15624100	18622	True	-226.165	-226.312	0.000	0.000	59.308	0.000	0.465	0.523	-0.618	1171.260	1051.520	1.547	512.240	556.040	1.096	116	116	116	127	127	127	80.771	64.168	0.669	12.056	15.219	-0.458	213.094	184.705	0.490	45.945	50.024	0.601	1171.260
702	uc002sdp.3	ACTR2	chr2	+	65454828	65498390	41369	True	-41.973	-5.439	0.000	0.000	45.078	0.000	1.000	0.358	-0.235	1541.100	776.060	1.177	689.900	493.120	0.566	60	60	60	79	79	79	784.302	429.948	0.869	278.958	233.150	0.236	240.541	132.132	0.158	137.703	101.851	0.201	1541.100
703	uc002sdq.3	ACTR2	chr2	+	65454828	65498390	41369	True	-41.973	-5.439	0.000	0.000	45.078	0.000	1.000	0.358	-0.235	1541.100	776.060	1.177	689.900	493.120	0.566	60	60	60	79	79	79	784.302	429.948	0.869	278.958	233.150	0.236	240.541	132.132	0.158	137.703	101.851	0.201	1541.100
704	uc002wzh.1	CBFA2T2	chr20	+	32150170	32237837	83982	True	-263.171	-263.026	0.000	0.000	58.981	0.000	0.522	0.479	-0.393	1019.560	1063.760	1.571	292.940	231.520	0.723	152	152	152	182	182	182	63.391	59.481	0.368	23.516	28.832	-0.514	154.574	160.345	0.431	35.876	28.646	0.502	1019.560
705	uc003ets.2	SLC25A36	chr3	+	140660661	140698785	35363	True	-136.122	-133.071	0.000	0.000	34.553	0.000	0.625	0.505	-0.358	223.720	104.680	1.810	84.140	115.240	0.438	70	70	70	136	136	136	74.538	52.647	0.500	39.146	50.469	-0.357	35.305	23.058	0.455	16.808	21.318	0.327	223.720
706	uc003etr.2	SLC25A36	chr3	+	140660661	140698785	35360	True	-135.951	-132.908	0.000	0.000	34.698	0.000	0.632	0.505	-0.358	223.720	105.900	1.810	83.540	113.780	0.391	70	70	70	136	136	136	74.658	52.778	0.499	39.136	50.468	-0.358	35.339	23.146	0.455	16.809	21.323	0.326	223.720
707	uc001efo.4	SIKE1	chr1	-	115312104	115323308	3440	True	-191.961	-186.760	0.000	0.000	67.038	0.000	0.745	0.804	-0.370	607.380	310.580	1.629	479.300	526.580	0.591	90	90	90	141	141	141	139.678	71.879	0.720	32.042	42.673	-0.476	177.239	90.402	0.465	65.064	75.102	0.432	607.380
708	uc002fiy.4	GSE1	chr16	+	85646841	85709812	60569	True	-160.813	-161.326	0.000	0.000	61.379	0.000	0.688	0.204	-0.450	156.680	127.080	1.211	24.880	30.020	0.256	210	210	210	112	112	112	77.482	59.745	0.408	14.401	19.013	-0.401	34.300	28.966	0.295	4.299	4.415	0.386	156.680
709	uc010ymp.2	LCLAT1	chr2	+	30670122	30867091	195120	True	-160.300	-123.444	0.000	0.000	46.061	0.000	0.744	0.292	-0.550	72.980	77.960	0.888	151.460	278.520	-0.019	121	121	121	90	90	90	26.683	22.215	0.240	21.994	36.905	-0.695	12.882	10.759	0.318	20.365	38.489	0.365	151.460
710	uc002tel.3	LIMS1	chr2	+	109150810	109303702	149930	True	-103.505	-103.971	0.000	0.000	49.201	0.000	0.917	0.758	-0.284	869.260	428.660	1.280	1175.960	999.500	0.399	47	47	47	144	144	144	369.345	198.845	0.845	145.677	156.698	-0.240	229.242	122.916	0.209	216.888	191.016	0.317	1175.960
711	uc003ekb.3	SEC61A1	chr3	+	127771211	127790526	17587	True	-44.022	3.813	0.000	0.000	45.532	0.000	1.000	0.294	-0.247	1901.120	1410.580	1.264	1497.180	1571.600	0.476	66	66	66	78	78	78	1261.565	786.788	0.711	865.495	783.021	0.172	302.592	254.213	0.278	230.156	266.870	0.172	1901.120
712	uc011ctl.2	DHFR	chr5	-	79922044	79950800	2260	True	-82.950	-84.236	0.000	0.000	55.673	0.000	0.894	0.567	-0.331	540.160	252.800	1.374	422.800	348.080	0.622	66	66	66	113	113	113	220.726	111.842	0.905	122.709	118.880	0.007	123.239	54.356	0.262	58.215	48.036	0.325	540.160
713	uc003smq.3	TTYH3	chr7	+	2687336	2704436	14685	True	-63.451	137.546	0.000	0.000	48.627	0.000	1.000	0.157	-0.091	3698.840	2107.600	1.152	3631.480	2516.640	1.009	66	66	66	119	119	119	2234.789	1224.804	0.864	1706.511	1116.493	0.638	721.216	381.434	0.102	733.791	516.428	0.105	3698.840
714	uc002rqd.3	PRKD3	chr2	-	37477645	37544222	2420	True	-89.205	-88.997	0.000	0.000	60.188	0.000	0.849	0.273	-0.418	138.620	139.480	0.891	63.880	85.360	0.741	113	113	113	119	119	119	77.419	67.698	0.238	27.900	37.163	-0.356	23.600	26.387	0.317	11.715	17.402	0.358	138.620
715	uc009zrh.4	MDM2	chr12	+	69202987	69239320	30866	True	-230.962	-231.572	0.000	0.000	-40.027	0.000	0.069	0.775	-0.157	224.080	150.320	0.988	2555.040	2006.740	0.460	47	47	47	246	246	246	117.787	89.601	0.354	123.205	150.449	-0.560	51.544	33.520	0.235	276.052	223.676	0.354	2555.040
716	uc003ezm.3	MBNL1	chr3	+	152017193	152183569	164280	True	-125.722	-121.788	0.000	0.000	61.745	0.000	0.845	0.234	-0.683	221.260	206.640	0.786	115.820	187.520	0.002	109	109	109	103	103	103	102.980	94.479	0.095	48.127	84.842	-0.822	45.584	39.060	0.311	27.529	47.684	0.381	221.260
717	uc003xzu.4	UBE2W	chr8	-	74698454	74791145	5820	True	-355.468	-345.304	0.000	0.000	16.593	0.000	0.038	0.642	-0.373	110.180	58.740	1.740	214.320	626.820	0.743	118	118	118	186	186	186	37.073	20.495	0.607	10.600	18.415	-0.549	31.989	16.123	0.570	28.167	65.553	0.646	214.320
718	uc003xzv.4	UBE2W	chr8	-	74698454	74791145	5820	True	-355.468	-345.304	0.000	0.000	16.593	0.000	0.038	0.642	-0.373	110.180	58.740	1.740	214.320	626.820	0.743	118	118	118	186	186	186	37.073	20.495	0.607	10.600	18.415	-0.549	31.989	16.123	0.570	28.167	65.553	0.646	214.320
719	uc002gnj.3	MAP2K4	chr17	+	11924134	12047051	121149	True	-67.941	-68.290	0.000	0.000	53.313	0.000	0.930	0.475	-0.409	96.800	68.040	1.533	61.160	66.320	0.833	74	74	74	86	86	86	63.988	37.298	0.805	32.239	34.058	-0.044	15.123	12.499	0.356	10.850	13.538	0.311	96.800
720	uc002gnk.3	MAP2K4	chr17	+	11924134	12047051	121149	True	-67.941	-68.290	0.000	0.000	53.313	0.000	0.930	0.475	-0.409	96.800	68.040	1.533	61.160	66.320	0.833	74	74	74	86	86	86	63.988	37.298	0.805	32.239	34.058	-0.044	15.123	12.499	0.356	10.850	13.538	0.311	96.800
721	uc001hdh.1	SLC41A1	chr1	-	205758220	205782161	1600	True	-50.876	-51.402	0.000	0.000	56.772	0.000	0.935	0.258	-0.494	220.800	116.480	1.514	100.300	124.020	0.652	100	100	100	77	77	77	97.500	56.239	0.805	60.449	60.746	-0.004	39.286	23.357	0.266	16.701	17.209	0.271	220.800
722	uc010fdq.3	TGFA	chr2	-	70674411	70780770	2220	True	-159.999	-160.882	0.000	0.000	52.283	0.000	0.577	0.658	-0.478	44.380	21.520	2.256	20.300	28.700	1.032	82	82	82	111	111	111	21.145	10.558	0.934	9.294	11.025	-0.201	9.670	5.185	0.490	5.322	6.600	0.489	44.380
723	uc010fdr.3	TGFA	chr2	-	70674411	70780770	2220	True	-159.999	-160.882	0.000	0.000	52.283	0.000	0.577	0.658	-0.478	44.380	21.520	2.256	20.300	28.700	1.032	82	82	82	111	111	111	21.145	10.558	0.934	9.294	11.025	-0.201	9.670	5.185	0.490	5.322	6.600	0.489	44.380
724	uc001vdj.2	KPNA3	chr13	-	50273442	50367057	1920	True	-78.182	-78.049	0.000	0.000	52.166	0.000	0.920	0.483	-0.418	250.860	204.560	1.327	178.840	257.100	0.414	75	75	75	88	88	88	156.111	99.323	0.641	74.649	87.975	-0.208	45.583	28.380	0.308	40.710	54.823	0.303	250.860
725	uc003jcm.3	LPCAT1	chr5	-	1461541	1524076	1660	True	-52.990	-12.887	0.000	0.000	52.282	0.000	0.940	0.291	-0.303	507.600	284.480	1.442	433.520	395.380	1.246	83	83	83	83	83	83	312.741	170.332	0.908	197.854	163.742	0.360	82.722	57.817	0.214	78.038	80.483	0.362	507.600
726	uc001rph.3	SLC38A2	chr12	-	46751970	46766645	2520	True	-36.186	-35.215	0.000	0.000	61.315	0.000	0.976	0.373	-0.378	1069.020	727.080	1.052	621.680	745.880	0.399	57	57	57	126	126	126	581.475	433.125	0.395	288.401	363.409	-0.310	216.302	136.945	0.248	128.929	174.956	0.196	1069.020
727	uc010bru.3	HN1L	chr16	+	1728277	1752073	21734	True	-21.884	-21.612	0.000	0.000	52.849	0.000	1.000	0.442	-0.334	1125.000	517.060	1.251	589.760	579.100	0.509	65	65	65	70	70	70	530.963	268.066	0.978	339.743	296.082	0.224	215.019	108.183	0.122	97.304	103.452	0.134	1125.000
728	uc002xzk.3	STX16	chr20	+	57226308	57254582	25914	True	-72.140	-73.011	0.000	0.000	60.434	0.000	0.982	0.375	-0.474	273.740	166.040	1.149	1087.740	1099.420	0.489	75	75	75	111	111	111	136.816	81.570	0.688	130.024	144.385	-0.186	67.709	36.871	0.262	153.359	152.529	0.269	1087.740
729	uc002xzj.3	STX16	chr20	+	57226308	57254582	25914	True	-72.140	-73.011	0.000	0.000	60.434	0.000	0.982	0.375	-0.474	273.740	166.040	1.149	1087.740	1099.420	0.489	75	75	75	111	111	111	136.816	81.570	0.688	130.024	144.385	-0.186	67.709	36.871	0.262	153.359	152.529	0.269	1087.740
730	uc010nqm.1	ZBTB33	chrX	+	119384606	119392251	4762	True	-239.090	-239.211	0.000	0.000	59.428	0.000	0.415	0.657	-0.572	42.340	16.420	2.047	14.200	27.160	1.680	104	104	104	142	142	142	14.565	8.170	0.728	5.607	9.868	-0.658	7.841	3.554	0.583	2.550	5.063	0.716	42.340
731	uc004esn.1	ZBTB33	chrX	+	119384606	119392251	4762	True	-238.722	-239.095	0.000	0.000	59.521	0.000	0.423	0.658	-0.571	42.340	16.420	2.047	14.200	27.160	1.680	104	104	104	142	142	142	14.565	8.170	0.728	5.607	9.868	-0.658	7.841	3.554	0.583	2.550	5.063	0.716	42.340
732	uc002sgn.4	PCYOX1	chr2	+	70485230	70508317	20235	True	-161.883	-152.633	0.000	0.000	41.645	0.000	0.574	0.386	-0.330	519.320	254.720	1.353	518.600	453.380	0.860	113	113	113	141	141	141	143.940	84.021	0.609	84.173	87.205	-0.127	111.298	51.244	0.344	97.182	90.357	0.418	519.320
733	uc003cnf.2	ZNF445	chr3	-	44481261	44519162	6060	True	-404.345	-405.625	0.000	0.000	-10.589	0.000	0.070	0.359	-0.236	54.860	36.800	1.470	519.700	508.760	0.946	182	182	182	302	302	302	26.095	20.170	0.353	45.196	48.220	-0.237	8.039	5.952	0.385	77.388	76.781	0.510	519.700
734	uc011azw.1	ZNF445	chr3	-	44481261	44561226	6060	True	-404.508	-405.835	0.000	0.000	-10.799	0.000	0.070	0.362	-0.233	54.860	36.800	1.470	519.700	508.760	0.946	182	182	182	302	302	302	26.095	20.170	0.353	45.196	48.220	-0.237	8.039	5.952	0.385	77.388	76.781	0.510	519.700
735	uc003jpt.2	GPX8	chr5	+	54455995	54463129	5147	True	-58.578	-58.702	0.000	0.000	59.675	0.000	0.964	0.524	-0.402	888.260	407.340	1.191	446.020	415.240	0.521	74	74	74	84	84	84	357.078	182.312	0.811	122.036	133.755	-0.117	273.796	130.571	0.276	72.015	74.122	0.205	888.260
736	uc003jpr.2	GPX8	chr5	+	54455983	54463129	5159	True	-62.248	-62.368	0.000	0.000	58.444	0.000	0.977	0.540	-0.401	788.100	369.140	1.366	446.020	415.240	0.521	71	71	71	86	86	86	322.793	164.996	0.812	122.679	134.849	-0.121	249.767	121.244	0.293	71.426	73.792	0.204	788.100
737	uc002wds.3	TBC1D20	chr20	-	416123	443187	2040	True	-111.505	-112.449	0.000	0.000	56.138	0.000	0.808	0.429	-0.461	251.640	135.800	1.572	462.680	415.120	0.936	99	99	99	99	99	99	108.119	57.682	0.878	74.264	72.173	-0.012	54.887	29.545	0.296	87.311	78.557	0.399	462.680
738	uc021wya.1	DAG1	chr3	+	49507564	49573051	63525	True	-63.831	-64.096	0.000	0.000	63.174	0.000	0.839	0.202	-0.419	597.720	389.700	1.292	345.600	344.620	1.023	155	155	155	93	93	93	325.022	208.837	0.647	171.198	164.530	0.084	84.841	60.113	0.283	67.339	73.023	0.311	597.720
739	uc021wyf.1	DAG1	chr3	+	49507564	49573051	63525	True	-63.821	-64.082	0.000	0.000	63.226	0.000	0.839	0.203	-0.418	597.720	389.700	1.292	345.600	344.620	1.023	155	155	155	93	93	93	325.022	208.837	0.647	171.198	164.530	0.084	84.841	60.113	0.283	67.339	73.023	0.311	597.720
740	uc031qme.1	KLF12	chr13	-	74260148	74708066	7940	True	-753.027	-752.377	0.000	0.000	-101.654	0.000	0.000	0.850	-0.277	24.660	21.360	1.841	4.440	13.080	1.579	118	118	118	392	392	392	11.337	9.094	0.315	1.311	2.542	-0.602	6.290	5.284	0.587	1.042	1.698	0.837	24.660
741	uc003mbl.1	FBXW11	chr5	-	171288555	171433877	2040	True	-86.797	-87.451	0.000	0.000	50.486	0.000	0.832	0.451	-0.385	216.900	150.040	1.558	58.720	75.320	0.705	82	82	82	95	95	95	70.941	47.083	0.682	35.996	41.317	-0.153	39.564	30.869	0.344	11.805	16.417	0.433	216.900
742	uc002kyt.2	ZNF24	chr18	-	32912177	32924407	4240	True	-233.458	-228.394	0.000	0.000	13.619	0.000	0.275	0.564	-0.271	146.680	96.160	1.372	45.260	76.020	0.685	90	90	90	204	204	204	52.640	33.051	0.533	19.755	25.306	-0.336	31.875	15.349	0.408	8.515	12.055	0.376	146.680
743	uc002kys.2	ZNF24	chr18	-	32912177	32924426	4240	True	-233.479	-228.361	0.000	0.000	13.672	0.000	0.275	0.562	-0.274	146.680	96.160	1.372	45.260	76.020	0.685	90	90	90	204	204	204	52.640	33.051	0.533	19.755	25.306	-0.336	31.875	15.349	0.408	8.515	12.055	0.376	146.680
744	uc001qlp.3	TSPAN9	chr12	+	3186520	3395730	206310	True	-54.693	-54.460	0.000	0.000	32.492	0.000	0.906	0.477	-0.199	296.680	152.280	1.384	209.060	226.800	0.976	52	52	52	139	139	139	152.992	78.792	0.955	69.265	59.043	0.248	51.151	27.709	0.122	29.536	31.542	0.249	296.680
745	uc021qtd.1	TSPAN9	chr12	+	3186520	3395730	206310	True	-55.498	-55.022	0.000	0.000	31.913	0.000	0.906	0.477	-0.197	296.680	152.280	1.384	209.060	226.800	0.976	52	52	52	139	139	139	152.992	78.792	0.955	69.265	59.043	0.248	51.151	27.709	0.122	29.536	31.542	0.249	296.680
746	uc001wze.3	FRMD6	chr14	+	52164830	52197444	30232	True	-73.474	-26.224	0.000	0.000	47.331	0.000	0.894	0.301	-0.244	757.200	659.600	0.935	405.960	494.460	0.315	78	78	78	113	113	113	446.578	346.739	0.394	228.484	253.979	-0.151	146.449	132.393	0.196	68.126	79.922	0.257	757.200
747	uc011azv.1	ZNF445	chr3	-	44481261	44497188	6060	True	-401.840	-403.616	0.000	0.000	-13.007	0.000	0.070	0.359	-0.229	54.860	36.800	1.470	519.700	508.760	0.946	180	180	180	302	302	302	26.080	20.250	0.345	45.196	48.220	-0.237	8.080	5.933	0.380	77.388	76.781	0.510	519.700
748	uc009yii.3	LIN7C	chr11	-	27515964	27528326	3380	True	-177.235	-177.720	0.000	0.000	39.640	0.000	0.379	0.947	-0.265	272.740	133.220	1.675	765.560	616.400	0.588	60	60	60	140	140	140	81.349	40.763	0.951	49.012	50.862	-0.247	60.761	29.222	0.367	100.231	84.054	0.478	765.560
749	uc003pyy.1	SERINC1	chr6	-	122764492	122792952	1400	True	-43.252	-43.411	0.000	0.000	47.835	0.000	1.000	0.432	-0.414	413.660	219.900	1.291	328.640	301.320	0.462	65	65	65	69	69	69	237.906	126.469	0.901	152.548	146.150	0.038	69.963	35.862	0.189	72.746	64.706	0.235	413.660
750	uc003yby.2	ZNF704	chr8	-	81540685	81787016	11380	True	-1039.002	-1033.953	0.000	0.000	-228.832	0.000	0.000	0.669	-0.158	67.740	42.700	1.704	58.780	46.560	1.620	123	123	123	566	566	566	20.516	13.032	0.557	5.017	5.948	-0.354	12.419	6.768	0.400	6.678	6.728	0.756	67.740
751	uc003qmj.3	TAB2	chr6	+	149639062	149732747	91930	True	-61.827	-62.673	0.000	0.000	53.762	0.000	0.905	0.321	-0.406	186.840	124.700	1.132	169.760	191.540	0.168	101	101	101	84	84	84	106.068	77.152	0.477	73.884	92.582	-0.337	22.184	20.980	0.348	30.029	32.126	0.222	186.840
752	uc002aec.3	TCF12	chr15	+	57210832	57580714	368322	True	-97.904	-98.691	0.000	0.000	47.103	0.000	0.882	0.270	-0.552	166.860	120.200	1.452	83.800	119.080	0.582	107	107	107	76	76	76	72.600	55.990	0.375	39.254	53.814	-0.418	25.684	18.902	0.386	16.442	26.216	0.359	166.860
753	uc002aed.3	TCF12	chr15	+	57210832	57580714	368322	True	-98.490	-99.283	0.000	0.000	46.875	0.000	0.882	0.265	-0.556	157.380	120.200	1.452	83.800	119.080	0.582	107	107	107	76	76	76	72.511	55.897	0.376	39.254	53.814	-0.418	25.373	18.847	0.389	16.442	26.216	0.359	157.380
754	uc001hub.3	C1orf198	chr1	-	230972864	231004302	2140	True	-56.208	-56.251	0.000	0.000	56.101	0.000	0.962	0.452	-0.312	150.780	70.820	1.771	87.460	80.500	0.958	73	73	73	105	105	105	67.453	33.842	0.989	36.829	31.854	0.223	34.683	17.728	0.273	15.520	14.618	0.274	150.780
755	uc002zvn.3	MAPK1	chr22	-	22113946	22221970	3800	True	-109.783	-106.924	0.000	0.000	40.141	0.000	0.699	0.453	-0.283	655.980	358.080	1.259	535.540	448.020	0.586	77	77	77	143	143	143	362.929	211.718	0.776	127.101	125.870	-0.098	104.764	60.178	0.217	112.662	89.338	0.343	655.980
756	uc021rup.1	CHURC1	chr14	+	65381078	65402084	18597	True	-117.227	-115.861	0.000	0.000	53.159	0.000	0.915	0.851	-0.377	1617.280	654.920	1.853	447.800	464.220	0.586	49	49	49	118	118	118	363.368	152.884	1.101	48.071	54.588	-0.139	512.789	211.164	0.354	61.763	68.401	0.359	1617.280
757	uc001xbb.4	SAMD4A	chr14	+	55034329	55260033	222504	True	-147.499	-137.112	0.000	0.000	22.978	0.000	0.639	0.246	-0.309	514.480	408.320	1.221	225.700	283.340	0.443	142	142	142	158	158	158	199.179	143.848	0.421	94.738	109.031	-0.173	97.199	66.209	0.289	44.671	58.352	0.298	514.480
758	uc002sdl.4	CEP68	chr2	+	65283494	65314142	27698	True	-244.205	-241.884	0.000	0.000	51.679	0.000	0.428	0.541	-0.487	80.180	45.000	1.569	1260.100	1236.700	1.121	124	124	124	145	145	145	34.103	18.089	0.832	63.169	59.185	-0.229	14.523	7.122	0.387	219.461	199.872	0.582	1260.100
759	uc010yqc.2	CEP68	chr2	+	65283549	65314142	27643	True	-244.325	-242.128	0.000	0.000	51.421	0.000	0.428	0.542	-0.487	80.180	45.000	1.569	1260.100	1236.700	1.121	124	124	124	145	145	145	34.103	18.089	0.832	63.169	59.185	-0.229	14.523	7.122	0.387	219.461	199.872	0.582	1260.100
760	uc003vwk.3	KIAA1147	chr7	-	141356527	141401953	5380	True	-341.145	-341.540	0.000	0.000	-17.575	0.000	0.007	0.793	-0.230	54.500	25.580	2.373	22.520	24.220	1.537	78	78	78	269	269	269	21.118	9.846	0.989	9.058	9.250	-0.005	11.007	4.734	0.462	3.817	4.149	0.517	54.500
761	uc003yeu.4	OTUD6B	chr8	+	92082423	92099323	15408	True	-74.265	-74.234	0.000	0.000	49.542	0.000	0.956	0.472	-0.540	133.240	71.000	1.234	44.340	62.080	0.181	74	74	74	68	68	68	47.171	28.171	0.649	18.343	24.087	-0.367	31.909	17.713	0.287	8.198	11.005	0.278	133.240
762	uc011aki.2	CCDC117	chr22	+	29168661	29185283	14135	True	-73.289	-73.219	0.000	0.000	52.753	0.000	0.917	0.559	-0.305	149.180	71.800	1.959	638.640	559.920	0.931	57	57	57	120	120	120	78.165	39.118	1.009	52.636	48.007	0.150	25.272	14.868	0.295	80.020	71.646	0.300	638.640
763	uc001pkj.2	KDELC2	chr11	-	108342832	108369159	2020	True	-79.499	-79.462	0.000	0.000	58.799	0.000	0.919	0.409	-0.376	213.000	128.880	1.258	1258.120	1192.060	0.485	98	98	98	99	99	99	95.604	57.219	0.690	136.154	141.171	-0.135	47.445	23.753	0.280	251.749	237.908	0.285	1258.120
764	uc002ame.3	CA12	chr15	-	63615729	63674075	1500	True	-40.445	-40.650	0.000	0.000	51.849	0.000	0.942	0.305	-0.432	295.340	169.960	1.261	317.020	286.860	0.602	90	90	90	69	69	69	170.323	101.510	0.740	99.175	98.286	0.005	47.559	27.772	0.199	46.102	41.928	0.273	317.020
765	uc003fix.4	TBL1XR1	chr3	-	176738541	176915048	3040	True	-265.346	-216.063	0.000	0.000	34.835	0.000	0.507	0.380	-0.392	237.020	198.100	1.262	86.900	107.560	0.446	136	136	136	152	152	152	83.979	61.805	0.320	22.484	34.704	-0.588	60.504	41.260	0.422	15.225	21.883	0.374	237.020
766	uc011bpw.2	NCEH1	chr3	-	172348434	172429008	1880	True	-148.419	-148.299	0.000	0.000	53.217	0.000	0.670	0.568	-0.714	88.340	46.080	1.949	44.560	69.700	0.664	84	84	84	88	88	88	41.844	21.408	0.882	19.687	25.873	-0.402	20.116	9.231	0.415	11.683	16.410	0.471	88.340
767	uc011bpy.2	NCEH1	chr3	-	172348434	172429008	1880	True	-148.544	-148.415	0.000	0.000	53.139	0.000	0.670	0.596	-0.686	88.340	46.080	1.949	44.560	69.700	0.664	84	84	84	88	88	88	41.844	21.408	0.882	19.687	25.873	-0.402	20.116	9.231	0.415	11.683	16.410	0.471	88.340
768	uc003ing.2	TRIM2	chr4	+	154074269	154260474	182236	True	-339.831	-340.276	0.000	0.000	21.518	0.000	0.026	0.690	-0.398	28.800	21.680	2.327	15.360	19.720	2.017	110	110	110	196	196	196	15.170	8.979	0.712	5.085	6.123	-0.207	5.483	3.592	0.595	2.626	3.319	0.742	28.800
769	uc001hjm.3	NSL1	chr1	-	212899494	212965139	11340	True	-663.405	-663.306	0.000	0.000	-139.470	0.000	0.000	0.787	-0.241	252.540	117.600	1.796	538.060	467.620	1.922	80	80	80	377	377	377	65.883	33.600	0.884	12.562	12.489	-0.281	57.326	26.244	0.438	53.814	49.917	0.696	538.060
770	uc003ome.3	KCTD20	chr6	+	36410543	36458315	45176	True	-86.067	-67.457	0.000	0.000	48.461	0.000	0.875	0.351	-0.282	220.680	115.660	1.477	1591.320	1350.600	0.814	89	89	89	128	128	128	105.940	58.860	0.817	130.076	117.040	0.128	35.976	16.847	0.278	217.707	182.488	0.260	1591.320
771	uc031ptb.1	LARP4B	chr10	-	852853	977645	4040	True	-334.520	-328.308	0.000	0.000	34.318	0.000	0.159	0.350	-0.493	53.900	45.020	1.549	20.060	50.380	1.333	176	176	176	151	151	151	22.736	17.738	0.279	3.581	7.484	-0.562	13.376	10.176	0.499	4.544	10.338	0.715	53.900
772	uc003lbp.3	SPOCK1	chr5	-	136310986	136835018	2620	True	-134.442	-133.995	0.000	0.000	56.492	0.000	0.727	0.566	-0.389	192.300	121.520	1.347	53.940	87.480	0.552	82	82	82	128	128	128	91.721	53.182	0.799	23.269	29.034	-0.236	41.525	27.626	0.253	9.065	15.855	0.379	192.300
773	uc031rny.1	CDC42EP3	chr2	-	37869024	37899342	2800	True	-179.114	-178.482	0.000	0.000	38.432	0.000	0.444	0.469	-0.410	172.080	104.680	1.537	47.000	100.140	0.666	96	96	96	135	135	135	85.943	51.568	0.703	17.996	24.855	-0.409	41.397	25.104	0.329	7.959	13.525	0.392	172.080
774	uc031rnz.1	CDC42EP3	chr2	-	37869024	37899342	2800	True	-178.115	-177.729	0.000	0.000	39.237	0.000	0.459	0.467	-0.417	172.080	104.680	1.537	47.000	100.140	0.666	96	96	96	135	135	135	85.943	51.568	0.703	17.996	24.855	-0.409	41.397	25.104	0.329	7.959	13.525	0.392	172.080
775	uc003esi.4	MRAS	chr3	+	138067507	138124377	54444	True	-56.277	-56.416	0.000	0.000	61.202	0.000	0.983	0.500	-0.316	169.840	88.500	1.515	101.240	116.400	0.969	66	66	66	116	116	116	83.267	43.595	0.912	48.256	47.406	0.065	33.168	17.195	0.252	17.695	20.047	0.276	169.840
776	uc003xcu.2	TNFRSF10B	chr8	-	22877647	22926700	1780	True	-57.947	-11.281	0.000	0.000	56.693	0.000	0.944	0.300	-0.287	491.280	265.740	1.217	2018.920	1735.280	0.865	90	90	90	89	89	89	245.699	135.542	0.832	251.785	213.576	0.261	95.703	48.829	0.177	316.897	279.286	0.204	2018.920
777	uc003mbn.1	FBXW11	chr5	-	171288555	171433877	2040	True	-86.721	-87.375	0.000	0.000	50.218	0.000	0.832	0.454	-0.384	216.900	150.040	1.558	58.720	75.320	0.705	81	81	81	95	95	95	71.581	47.540	0.680	35.996	41.317	-0.153	39.385	30.781	0.346	11.805	16.417	0.433	216.900
778	uc002nsk.3	C19orf12	chr19	-	30189792	30206452	2880	True	-113.149	-113.366	0.000	0.000	19.702	0.000	0.519	0.414	-0.301	517.200	298.020	1.378	1013.020	889.240	1.083	65	65	65	131	131	131	291.139	146.888	1.002	69.734	58.396	0.200	100.595	57.265	0.146	136.154	119.868	0.396	1013.020
779	uc004ewp.4	RAP2C	chrX	-	131337051	131352189	1420	True	-83.001	-83.596	0.000	0.000	49.095	0.000	0.859	0.369	-0.662	132.140	90.200	1.844	209.660	192.260	0.521	83	83	83	64	64	64	65.807	36.023	0.887	30.969	32.833	-0.133	32.827	20.679	0.302	32.736	29.977	0.330	209.660
780	uc004ewq.5	RAP2C	chrX	-	131337051	131353508	1420	True	-82.944	-83.491	0.000	0.000	49.095	0.000	0.859	0.378	-0.652	132.140	90.200	1.844	209.660	192.260	0.521	83	83	83	64	64	64	65.807	36.023	0.887	30.969	32.833	-0.133	32.827	20.679	0.302	32.736	29.977	0.330	209.660
781	uc001pgv.3	YAP1	chr11	+	101981191	102104154	120941	True	-108.872	-109.426	0.000	0.000	61.647	0.000	0.816	0.319	-0.538	400.800	305.220	1.372	154.340	195.360	0.597	129	129	129	87	87	87	160.225	99.228	0.618	65.236	79.436	-0.268	100.576	58.104	0.313	29.739	37.014	0.314	400.800
782	uc021qpf.1	YAP1	chr11	+	101981191	102104154	120941	True	-108.872	-109.426	0.000	0.000	61.647	0.000	0.816	0.319	-0.538	400.800	305.220	1.372	154.340	195.360	0.597	129	129	129	87	87	87	160.225	99.228	0.618	65.236	79.436	-0.268	100.576	58.104	0.313	29.739	37.014	0.314	400.800
783	uc004csr.3	TBL1X	chrX	+	9433200	9687780	251879	True	-100.834	-98.957	0.000	0.000	52.903	0.000	0.848	0.374	-0.329	127.180	76.180	1.381	96.960	129.140	0.615	96	96	96	132	132	132	68.828	45.488	0.549	47.346	56.158	-0.187	25.043	13.878	0.342	20.810	29.402	0.309	127.180
784	uc009xzf.1	NANOS1	chr10	+	120789227	120793854	2120	True	-250.904	-250.523	0.000	0.000	32.381	0.000	0.089	0.618	-0.513	47.480	16.380	2.936	552.980	430.640	2.208	101	101	101	123	123	123	17.550	7.165	1.194	21.971	18.978	0.083	10.644	4.419	0.489	70.677	56.239	0.767	552.980
785	uc010len.3	STEAP2	chr7	+	89840999	89866992	21211	True	-400.976	-401.351	0.000	0.000	-9.510	0.000	0.000	0.930	-0.383	27.940	12.920	2.379	2805.580	2405.000	1.420	80	80	80	221	221	221	12.430	5.789	0.968	70.495	62.295	-0.349	5.926	2.694	0.551	324.384	275.873	0.715	2805.580
786	uc003ujz.3	STEAP2	chr7	+	89840999	89866992	21211	True	-400.478	-401.275	0.000	0.000	-9.415	0.000	0.000	0.936	-0.377	27.940	12.920	2.379	2805.580	2405.000	1.420	80	80	80	221	221	221	12.430	5.789	0.968	70.495	62.295	-0.349	5.926	2.694	0.551	324.384	275.873	0.715	2805.580
787	uc010oat.3	CLCN6	chr1	+	11866152	11903201	35787	True	-67.172	-66.867	0.000	0.000	58.130	0.000	0.982	0.151	-0.655	182.380	156.560	1.234	55.200	87.460	0.377	145	145	145	55	55	55	85.467	64.351	0.404	32.816	45.328	-0.405	39.947	32.237	0.279	10.419	17.880	0.252	182.380
788	uc003pdo.4	ZNF451	chr6	+	56956235	56974512	11365	True	-613.622	-613.575	0.000	0.000	-47.676	0.000	0.000	0.914	-0.299	34.140	19.160	1.822	461.720	435.040	1.109	109	109	109	344	344	344	15.430	9.699	0.575	22.641	25.503	-0.629	6.464	3.447	0.635	60.587	58.098	0.679	461.720
789	uc001gnk.3	TOR1AIP2	chr1	-	179809101	179846941	4800	True	-338.350	-338.821	0.000	0.000	7.670	0.000	0.044	0.497	-0.316	61.180	65.800	1.194	1301.100	1018.060	2.099	130	130	130	206	206	206	32.860	27.743	0.299	91.611	90.586	-0.497	15.749	15.545	0.326	203.895	161.215	0.656	1301.100
790	uc001ebp.2	FAM212B	chr1	-	112264685	112298419	3180	True	-144.522	-126.326	0.000	0.000	28.174	0.000	0.622	0.296	-0.252	272.680	200.560	1.418	163.240	135.140	1.267	126	126	126	148	148	148	105.553	61.280	0.799	48.124	40.173	0.234	62.139	39.872	0.296	28.203	23.556	0.341	272.680
791	uc001nmx.4	ZFP91	chr11	+	58346586	58389023	38742	True	-133.344	-134.094	0.000	0.000	27.021	0.000	0.464	0.508	-0.255	352.580	202.520	1.163	182.700	222.940	0.394	73	73	73	153	153	153	217.564	138.181	0.630	83.622	94.958	-0.159	65.388	36.799	0.269	36.629	44.823	0.358	352.580
792	uc001nmy.4	ZFP91	chr11	+	58346586	58389023	38742	True	-133.327	-134.104	0.000	0.000	27.043	0.000	0.464	0.508	-0.255	352.580	206.600	1.163	182.700	222.940	0.394	73	73	73	153	153	153	217.752	138.276	0.631	83.622	94.958	-0.159	65.520	36.926	0.269	36.629	44.823	0.358	352.580
793	uc004css.3	TBL1X	chrX	+	9651430	9687780	33829	True	-97.323	-97.806	0.000	0.000	58.871	0.000	0.839	0.430	-0.300	134.420	76.940	1.381	96.960	129.140	0.615	102	102	102	124	124	124	65.161	44.060	0.510	47.952	57.735	-0.214	26.100	14.578	0.332	21.014	29.522	0.299	134.420
794	uc003bvc.3	VHL	chr3	+	10183318	10195354	8872	True	-142.995	-143.534	0.000	0.000	-1.415	0.000	0.244	0.534	-0.221	557.420	287.440	1.216	832.720	688.120	1.076	55	55	55	156	156	156	265.417	141.354	0.878	165.352	148.226	0.158	133.637	64.437	0.142	169.647	148.161	0.391	832.720
795	uc003ekc.3	SEC61A1	chr3	+	127771300	127790526	17498	True	-43.035	8.466	0.000	0.000	44.490	0.000	1.000	0.280	-0.244	1901.120	1410.580	1.253	1497.180	1571.600	0.476	63	63	63	78	78	78	1258.607	796.113	0.689	865.495	783.021	0.172	300.765	254.129	0.265	230.156	266.870	0.172	1901.120
796	uc010yqu.2	PCYOX1	chr2	+	70485230	70508317	20235	True	-166.265	-153.864	0.000	0.000	38.996	0.000	0.567	0.389	-0.327	519.320	254.720	1.353	518.600	453.380	0.860	111	111	111	141	141	141	141.317	82.624	0.605	84.173	87.205	-0.127	110.535	50.613	0.345	97.182	90.357	0.418	519.320
797	uc004bkn.2	FBXW2	chr9	-	123519253	123555669	5340	True	-269.094	-265.309	0.000	0.000	49.681	0.000	0.445	0.388	-0.429	392.160	202.040	1.721	615.100	540.940	1.309	173	173	173	146	146	146	81.955	46.929	0.499	39.545	41.464	-0.368	97.690	54.306	0.597	101.163	94.879	0.458	615.100
798	uc002mqm.3	KANK2	chr19	-	11274942	11305266	1960	True	-82.383	-31.996	0.000	0.000	59.887	0.000	0.969	0.246	-0.322	200.280	134.880	1.450	462.740	656.680	0.795	124	124	124	97	97	97	115.794	67.712	0.797	90.166	84.700	0.193	34.745	24.703	0.294	62.302	86.941	0.258	462.740
799	uc003kjz.2	ARRDC3	chr5	-	90664540	90679149	1320	True	-130.405	-130.026	0.000	0.000	50.248	0.000	0.773	0.367	-0.691	86.440	63.000	1.694	38.560	50.660	0.275	116	116	116	66	66	66	46.944	32.740	0.521	20.361	28.387	-0.508	14.916	12.006	0.411	9.028	11.050	0.437	86.440
800	uc001ovl.4	RNF169	chr11	+	74459912	74553458	88418	True	-212.517	-213.780	0.000	0.000	6.098	0.000	0.343	0.387	-0.192	56.300	41.500	1.530	72.500	79.280	0.890	124	124	124	254	254	254	27.251	18.542	0.587	22.869	26.132	-0.162	8.608	7.899	0.423	11.149	13.479	0.346	72.500
801	uc010qhe.2	NCOA4	chr10	+	51565107	51590734	24297	True	-41.451	-20.427	0.000	0.000	43.523	0.000	1.000	0.282	-0.371	958.980	632.320	1.240	446.620	449.260	0.487	72	72	72	64	64	64	470.814	275.282	0.774	268.043	254.290	0.125	153.727	96.123	0.221	95.104	108.756	0.205	958.980
802	uc011cvc.2	FBXL17	chr5	-	107194733	107717799	1640	True	-214.859	-215.145	0.000	0.000	52.394	0.000	0.427	0.395	-0.878	44.240	24.280	2.461	31.400	29.640	0.963	142	142	142	75	75	75	19.035	10.189	0.824	6.024	7.832	-0.432	9.210	4.774	0.531	5.342	5.110	0.652	44.240
803	uc001wvr.3	KLHL28	chr14	-	45393526	45431179	3120	True	-291.873	-291.265	0.000	0.000	59.407	0.000	0.342	0.500	-0.533	71.220	39.920	2.172	1175.740	1133.100	0.918	156	156	156	149	149	149	17.592	12.070	0.427	57.040	56.398	-0.601	15.247	9.239	0.522	199.791	184.518	0.610	1175.740
804	uc001ppi.4	CADM1	chr11	-	115044344	115375241	2020	True	-84.065	-84.890	0.000	0.000	48.785	0.000	0.905	0.377	-0.383	456.400	277.660	1.414	73.080	74.760	0.799	90	90	90	95	95	95	163.497	90.680	0.767	35.375	37.147	-0.103	125.246	69.638	0.311	14.225	12.668	0.323	456.400
805	uc001pph.5	CADM1	chr11	-	115044344	115375241	2020	True	-84.065	-84.890	0.000	0.000	48.785	0.000	0.905	0.377	-0.383	456.400	277.660	1.414	73.080	74.760	0.799	90	90	90	95	95	95	163.497	90.680	0.767	35.375	37.147	-0.103	125.246	69.638	0.311	14.225	12.668	0.323	456.400
806	uc003xkm.2	RAB11FIP1	chr8	-	37716464	37757015	2000	True	-196.619	-196.031	0.000	0.000	44.352	0.000	0.780	0.142	-0.395	464.720	408.700	1.521	794.740	674.060	0.415	279	279	279	100	100	100	60.827	41.848	0.581	104.907	112.153	-0.216	55.920	49.137	0.388	134.217	109.771	0.267	794.740
807	uc001gnl.3	TOR1AIP2	chr1	-	179809101	179846941	4800	True	-337.387	-337.504	0.000	0.000	11.927	0.000	0.058	0.451	-0.383	61.180	65.800	1.194	1301.100	1018.060	2.099	130	130	130	206	206	206	32.860	27.743	0.299	91.611	90.586	-0.497	15.749	15.545	0.326	203.895	161.215	0.656	1301.100
808	uc011jws.2	CYTH3	chr7	-	6201411	6212706	2020	True	-72.530	27.363	0.000	0.000	52.183	0.000	0.990	0.221	-0.202	815.700	498.520	1.028	771.700	799.240	0.509	92	92	92	101	101	101	360.144	230.755	0.614	324.813	299.410	0.133	217.139	133.265	0.156	124.200	125.524	0.161	815.700
809	uc003gnm.2	CPEB2	chr4	+	15004297	15071777	63739	True	-384.398	-383.698	0.000	0.000	33.394	0.000	0.022	0.667	-0.480	31.900	37.000	2.302	9.360	11.100	1.901	133	133	133	185	185	185	9.983	7.087	0.595	2.622	3.788	-0.419	6.295	6.655	0.595	1.996	2.464	0.903	31.900
810	uc003gnj.2	CPEB2	chr4	+	15004297	15071777	63739	True	-384.398	-383.698	0.000	0.000	33.394	0.000	0.022	0.667	-0.480	31.900	37.000	2.302	9.360	11.100	1.901	133	133	133	185	185	185	9.983	7.087	0.595	2.622	3.788	-0.419	6.295	6.655	0.595	1.996	2.464	0.903	31.900
811	uc003gnk.2	CPEB2	chr4	+	15004297	15071777	63739	True	-385.113	-384.317	0.000	0.000	34.652	0.000	0.027	0.661	-0.482	31.900	37.000	2.302	9.360	11.100	1.901	135	135	135	185	185	185	9.856	6.987	0.598	2.622	3.788	-0.419	6.335	6.656	0.592	1.996	2.464	0.903	31.900
812	uc003gni.2	CPEB2	chr4	+	15004297	15071777	63739	True	-385.113	-384.317	0.000	0.000	34.652	0.000	0.027	0.661	-0.482	31.900	37.000	2.302	9.360	11.100	1.901	135	135	135	185	185	185	9.856	6.987	0.598	2.622	3.788	-0.419	6.335	6.656	0.592	1.996	2.464	0.903	31.900
813	uc031ruk.1	PMEPA1	chr20	-	56223447	56265680	3100	True	-41.620	-41.665	0.000	0.000	32.303	0.000	0.877	0.418	-0.169	1620.760	834.260	1.264	505.400	393.920	0.771	60	60	60	155	155	155	773.365	411.489	0.900	172.253	148.173	0.201	501.531	267.404	0.157	83.834	63.586	0.211	1620.760
814	uc003ezl.3	MBNL1	chr3	+	152017193	152183569	164280	True	-127.907	-120.137	0.000	0.000	59.948	0.000	0.845	0.236	-0.678	221.260	206.640	0.786	115.820	187.520	0.002	105	105	105	103	103	103	103.856	95.402	0.092	48.127	84.842	-0.822	45.869	39.250	0.314	27.529	47.684	0.381	221.260
815	uc001ryw.4	SCN8A	chr12	+	51985019	52206648	216606	True	-398.387	-399.388	0.000	0.000	38.712	0.000	0.341	0.280	-0.331	48.080	71.860	1.576	21.400	29.960	1.213	268	268	268	249	249	249	13.666	14.958	-0.037	6.498	9.956	-0.531	6.759	9.860	0.494	3.816	5.609	0.597	48.080
816	uc011lae.1	CDCA2	chr8	+	25316512	25365425	47713	True	-57.077	-57.213	0.000	0.000	45.671	0.000	1.000	0.326	-0.588	214.160	110.200	1.405	83.600	98.660	0.507	77	77	77	57	57	57	93.344	56.065	0.721	52.783	63.620	-0.253	37.249	19.878	0.279	11.962	15.852	0.290	214.160
817	uc003gnl.2	CPEB2	chr4	+	15004297	15071777	64639	True	-384.669	-383.698	0.000	0.000	34.408	0.000	0.050	0.514	-0.657	31.900	37.000	2.302	9.360	11.100	1.901	179	179	179	140	140	140	8.228	5.892	0.511	2.506	4.264	-0.639	6.305	6.172	0.655	1.960	2.446	0.832	31.900
818	uc003gnn.2	CPEB2	chr4	+	15004297	15071777	64639	True	-384.669	-383.698	0.000	0.000	34.408	0.000	0.050	0.514	-0.657	31.900	37.000	2.302	9.360	11.100	1.901	179	179	179	140	140	140	8.228	5.892	0.511	2.506	4.264	-0.639	6.305	6.172	0.655	1.960	2.446	0.832	31.900
819	uc003jmb.3	PRKAA1	chr5	-	40759480	40798297	2840	True	-133.273	-133.964	0.000	0.000	50.801	0.000	0.713	0.452	-0.453	352.580	199.800	1.111	449.300	353.400	0.709	93	93	93	108	108	108	127.043	80.920	0.546	36.947	46.304	-0.579	79.479	42.987	0.331	61.212	51.467	0.484	449.300
820	uc003jmc.3	PRKAA1	chr5	-	40759480	40798297	2840	True	-133.273	-133.964	0.000	0.000	50.801	0.000	0.713	0.452	-0.453	352.580	199.800	1.111	449.300	353.400	0.709	93	93	93	108	108	108	127.043	80.920	0.546	36.947	46.304	-0.579	79.479	42.987	0.331	61.212	51.467	0.484	449.300
821	uc002eyh.2	PDPR	chr16	+	70179657	70195184	12820	True	-46.476	-15.867	0.000	0.000	46.895	0.000	0.842	0.245	-0.197	206.480	163.480	0.686	453.760	479.340	0.166	113	113	113	133	133	133	87.024	79.230	0.124	80.836	101.547	-0.330	36.239	30.627	0.205	54.287	58.719	0.243	453.760
822	uc002mqo.4	KANK2	chr19	-	11274942	11308243	1960	True	-82.196	-32.479	0.000	0.000	59.457	0.000	0.959	0.228	-0.339	200.280	134.880	1.450	462.740	656.680	0.795	123	123	123	97	97	97	116.380	68.097	0.794	90.166	84.700	0.193	34.270	24.429	0.294	62.302	86.941	0.258	462.740
823	uc003efk.3	DTX3L	chr3	+	122283184	122294049	8700	True	-114.262	-115.177	0.000	0.000	63.839	0.000	0.792	0.257	-0.422	1454.180	1139.220	1.423	82.660	101.540	0.673	168	168	168	106	106	106	119.368	93.342	0.488	37.380	42.099	-0.173	219.408	179.259	0.343	14.473	15.477	0.363	1454.180
824	uc002nup.3	CEBPG	chr19	+	33864574	33873592	7275	True	-67.903	-67.789	0.000	0.000	52.185	0.000	0.971	0.425	-0.496	332.640	155.580	1.491	69.980	83.700	0.552	85	85	85	68	68	68	102.994	53.908	0.840	40.561	42.931	-0.069	97.502	50.632	0.313	14.556	16.593	0.206	332.640
825	uc021usd.1	CEBPG	chr19	+	33865429	33873592	6420	True	-67.382	-67.270	0.000	0.000	51.746	0.000	0.971	0.444	-0.467	332.640	155.580	1.491	69.980	83.700	0.552	85	85	85	68	68	68	102.994	53.908	0.840	40.561	42.931	-0.069	97.502	50.632	0.313	14.556	16.593	0.206	332.640
826	uc011bmz.1	SLC25A36	chr3	+	140660661	140698785	35360	True	-123.871	-122.575	0.000	0.000	33.525	0.000	0.669	0.483	-0.340	223.720	105.900	1.570	83.540	113.780	0.391	68	68	68	136	136	136	74.494	53.676	0.461	39.136	50.468	-0.358	35.825	22.872	0.402	16.809	21.323	0.326	223.720
827	uc001ptq.3	ARCN1	chr11	+	118443101	118473747	28618	True	-77.601	-77.921	0.000	0.000	56.566	0.000	0.901	0.550	-0.406	396.540	168.360	1.459	448.720	387.340	0.379	73	73	73	91	91	91	173.347	92.347	0.862	144.925	165.746	-0.203	72.664	33.222	0.271	76.061	70.344	0.270	448.720
828	uc004dus.3	UBQLN2	chrX	+	56590025	56593443	2200	True	-72.127	-72.157	0.000	0.000	56.288	0.000	0.964	0.348	-0.708	234.120	151.280	1.235	168.560	185.140	0.528	95	95	95	56	56	56	147.053	88.218	0.745	79.479	100.356	-0.331	33.835	24.221	0.261	27.571	34.773	0.271	234.120
829	uc002hqa.3	SOCS7	chr17	+	36508006	36561846	47999	True	-397.549	-398.285	0.000	0.000	-56.536	0.000	0.000	0.708	-0.203	59.260	33.360	2.084	705.460	592.080	1.434	81	81	81	290	290	290	31.490	15.452	0.976	32.589	32.440	-0.057	11.079	6.449	0.440	71.277	63.186	0.476	705.460
830	uc002lgl.1	WDR7	chr18	+	54318615	54697036	376439	True	-216.158	-215.320	0.000	0.000	57.822	0.000	0.763	0.259	-0.609	25.560	27.100	1.503	11.040	30.080	1.093	197	197	197	97	97	97	12.597	12.358	0.068	5.369	9.367	-0.614	4.247	5.285	0.612	2.193	5.747	0.563	25.560
831	uc003hbt.1	PAICS	chr4	+	57302268	57327534	23729	True	-48.493	-48.877	0.000	0.000	45.352	0.000	0.973	0.409	-0.401	4235.000	2464.780	1.351	1443.860	1681.120	0.816	64	64	64	75	75	75	2127.499	1134.386	0.921	740.429	707.006	0.144	1104.670	649.735	0.226	265.279	351.048	0.300	4235.000
832	uc003hbu.1	PAICS	chr4	+	57302268	57327534	23729	True	-48.493	-48.877	0.000	0.000	45.352	0.000	0.973	0.409	-0.401	4235.000	2464.780	1.351	1443.860	1681.120	0.816	64	64	64	75	75	75	2127.499	1134.386	0.921	740.429	707.006	0.144	1104.670	649.735	0.226	265.279	351.048	0.300	4235.000
833	uc003ydw.1	CPNE3	chr8	+	87559533	87573726	12062	True	-77.655	-77.981	0.000	0.000	58.146	0.000	0.919	0.510	-0.390	265.780	193.900	1.135	125.580	181.080	0.168	76	76	76	99	99	99	128.345	90.322	0.452	60.017	83.240	-0.442	66.924	43.663	0.266	24.878	36.872	0.292	265.780
834	uc003ipq.4	FAM198B	chr4	-	159045731	159094202	1860	True	-160.408	-160.794	0.000	0.000	55.379	0.000	0.742	0.431	-0.584	95.360	51.640	1.720	28.680	36.940	1.467	120	120	120	93	93	93	38.506	20.899	0.781	15.963	19.603	-0.234	23.293	12.112	0.441	5.424	7.647	0.438	95.360
835	uc001dfw.3	NEGR1	chr1	-	71868624	72748405	3240	True	-143.143	-143.420	0.000	0.000	50.293	0.000	0.677	0.473	-0.473	309.280	153.960	1.122	35.240	64.640	0.522	105	105	105	96	96	96	83.044	51.652	0.544	18.613	26.042	-0.450	75.109	39.738	0.342	7.378	11.061	0.488	309.280
836	uc010whv.2	NBR1	chr17	+	41323245	41363707	38854	True	-45.962	-46.721	0.000	0.000	48.612	0.000	0.959	0.264	-0.376	213.680	182.200	1.406	141.460	210.220	0.557	109	109	109	73	73	73	120.051	83.647	0.550	76.170	84.191	-0.074	30.401	28.063	0.348	26.230	42.671	0.293	213.680
837	uc004fof.3	MAGT1	chrX	-	77081861	77151065	2380	True	-55.987	-55.416	0.000	0.000	49.627	0.000	0.958	0.533	-0.232	426.740	214.880	1.368	708.360	612.340	0.851	57	57	57	119	119	119	205.940	102.615	0.935	140.379	125.144	0.179	112.530	52.814	0.217	103.934	96.404	0.269	708.360
838	uc001kak.3	ZCCHC24	chr10	-	81142082	81205383	1740	True	-164.682	-142.240	0.000	0.000	13.977	0.000	0.655	0.256	-0.488	119.900	80.520	1.533	119.580	106.600	1.044	145	145	145	87	87	87	63.042	37.852	0.737	37.150	38.132	0.026	20.419	13.815	0.292	23.657	25.198	0.406	119.900
839	uc003ekd.3	SEC61A1	chr3	+	127771601	127790526	17197	True	-41.066	21.518	0.000	0.000	41.605	0.000	1.000	0.266	-0.207	1901.120	1410.580	1.253	1497.180	1571.600	0.476	56	56	56	78	78	78	1262.161	827.295	0.629	865.495	783.021	0.172	315.753	252.133	0.215	230.156	266.870	0.172	1901.120
840	uc002nsm.4	C19orf12	chr19	-	30189792	30206452	2880	True	-116.071	-116.042	0.000	0.000	14.205	0.000	0.466	0.437	-0.291	517.200	298.020	1.378	1013.020	889.240	1.083	59	59	59	131	131	131	280.269	142.093	0.999	69.734	58.396	0.200	97.675	57.376	0.152	136.154	119.868	0.396	1013.020
841	uc021upe.1	KANK2	chr19	-	11274942	11306346	1960	True	-81.945	-32.204	0.000	0.000	59.729	0.000	0.969	0.239	-0.329	200.280	134.880	1.450	462.740	656.680	0.795	123	123	123	97	97	97	116.380	68.097	0.794	90.166	84.700	0.193	34.270	24.429	0.294	62.302	86.941	0.258	462.740
842	uc003sud.2	HDAC9	chr7	+	18535368	18708466	171047	True	-83.706	-84.052	0.000	0.000	53.356	0.000	0.884	0.449	-0.399	172.180	95.580	1.216	92.040	107.320	0.231	83	83	83	95	95	95	86.438	56.370	0.572	37.030	44.864	-0.296	33.716	17.495	0.294	19.620	21.198	0.316	172.180
843	uc010xxk.2	OPA3	chr19	-	46049538	46105466	5060	True	-452.404	-422.446	0.000	0.000	-113.123	0.000	0.000	0.390	-0.213	668.160	680.380	1.222	1010.220	697.440	2.029	127	127	127	238	238	238	151.304	107.524	0.640	80.397	73.594	-0.025	134.036	126.298	0.337	129.913	105.628	0.543	1010.220
844	uc003jol.3	EMB	chr5	-	49692030	49707829	2020	True	-113.744	-114.066	0.000	0.000	51.739	0.000	0.784	0.559	-0.507	490.580	263.360	1.390	90.240	155.120	0.282	80	80	80	88	88	88	159.273	91.121	0.679	34.298	51.967	-0.490	117.193	56.256	0.341	18.409	34.757	0.339	490.580
845	uc002mpn.3	ILF3	chr19	+	10764936	10803095	36298	True	-103.984	-14.685	0.000	0.000	49.876	0.000	0.988	0.105	-0.346	1524.800	990.580	1.104	226.580	228.200	0.123	163	163	163	81	81	81	625.414	402.666	0.532	123.944	135.982	-0.145	408.138	240.554	0.289	41.200	40.860	0.148	1524.800
846	uc001hoy.3	LBR	chr1	-	225589203	225615815	1400	True	-62.469	-63.059	0.000	0.000	49.322	0.000	1.000	0.350	-0.483	338.340	203.020	1.452	164.700	213.000	0.445	86	86	86	70	70	70	176.807	107.212	0.700	83.093	94.553	-0.108	67.277	38.786	0.308	34.025	50.637	0.272	338.340
847	uc010hpp.3	ALCAM	chr3	+	105252446	105295757	41354	True	-44.983	-20.807	0.000	0.000	48.324	0.000	0.958	0.394	-0.264	1077.000	988.240	0.656	717.780	1075.340	0.182	56	56	56	96	96	96	572.780	492.387	0.222	359.662	495.841	-0.431	211.280	190.173	0.193	170.077	259.666	0.231	1077.000
848	uc011jyc.2	HDAC9	chr7	+	18535368	18708466	171047	True	-82.627	-82.963	0.000	0.000	52.026	0.000	0.884	0.461	-0.391	172.180	95.580	1.216	92.040	107.320	0.231	79	79	79	95	95	95	88.201	57.516	0.571	37.030	44.864	-0.296	33.774	17.326	0.299	19.620	21.198	0.316	172.180
849	uc010vnv.1	HSDL1	chr16	-	84155743	84178800	1700	True	-76.280	-76.626	0.000	0.000	51.661	0.000	0.933	0.580	-0.454	231.920	114.700	1.436	296.340	330.160	0.710	70	70	70	75	75	75	88.747	46.192	0.884	72.380	84.447	-0.175	49.434	22.972	0.269	42.901	51.574	0.294	296.340
850	uc003ukb.3	STEAP2	chr7	+	89841173	89866992	21037	True	-401.124	-401.792	0.000	0.000	-9.983	0.000	0.000	0.952	-0.359	27.940	12.920	2.379	2805.580	2405.000	1.420	80	80	80	221	221	221	12.430	5.789	0.968	70.495	62.295	-0.349	5.926	2.694	0.551	324.384	275.873	0.715	2805.580
851	uc011cwd.2	TMED7	chr5	-	114948904	114961733	1880	True	-59.839	-60.083	0.000	0.000	48.866	0.000	0.940	0.445	-0.462	363.780	190.680	1.211	189.060	234.760	0.399	75	75	75	67	67	67	171.539	97.638	0.731	77.747	90.484	-0.212	86.175	37.563	0.249	39.892	48.922	0.249	363.780
852	uc001kym.3	SORCS1	chr10	-	108333420	108924466	3320	True	-273.583	-273.771	0.000	0.000	32.758	0.000	0.175	0.414	-0.376	7.220	4.620	2.086	7.360	11.200	0.895	148	148	148	166	166	166	1.599	0.940	0.440	0.304	0.562	-0.212	1.262	0.975	0.740	0.880	1.287	0.487	7.360
853	uc003ftx.4	ATP13A3	chr3	-	194123402	194146258	1780	True	-63.354	12.909	0.000	0.000	50.006	0.000	0.977	0.233	-0.240	160.180	195.260	0.273	221.820	382.440	-0.227	87	87	87	88	88	88	82.889	99.549	-0.230	67.515	113.580	-0.723	32.132	42.392	0.228	39.673	69.432	0.166	221.820
854	uc001gcs.3	PBX1	chr1	+	164528596	164821060	287704	True	-317.136	-318.120	0.000	0.000	-43.650	0.000	0.000	0.673	-0.260	84.080	51.060	1.598	29.300	32.800	1.295	64	64	64	235	235	235	51.312	27.940	0.872	11.965	12.380	-0.041	16.387	10.582	0.358	5.867	6.179	0.501	84.080
855	uc010snl.3	SCN8A	chr12	+	51985019	52206648	216586	True	-397.821	-398.650	0.000	0.000	34.596	0.000	0.308	0.279	-0.322	48.080	71.860	1.544	21.400	29.960	1.213	263	263	263	250	250	250	13.856	15.169	-0.050	6.527	9.993	-0.531	6.642	9.776	0.477	3.834	5.629	0.596	48.080
856	uc001dea.2	GNG12	chr1	-	68167148	68299155	3240	True	-171.772	-170.231	0.000	0.000	7.289	0.000	0.259	0.785	-0.249	901.980	427.260	1.378	418.100	354.500	0.716	46	46	46	158	158	158	366.497	178.492	1.028	144.953	143.700	-0.007	173.916	80.715	0.224	70.843	62.693	0.418	901.980
857	uc001dxm.2	SORT1	chr1	-	109852187	109940563	4200	True	-220.173	-220.364	0.000	0.000	16.283	0.000	0.286	0.506	-0.247	273.980	114.220	1.717	66.140	88.840	0.623	99	99	99	203	203	203	128.449	71.135	0.849	32.536	35.257	-0.055	40.471	22.454	0.339	12.393	17.280	0.337	273.980
858	uc001mwq.2	TRAF6	chr11	-	36505316	36531863	5460	True	-506.086	-507.476	0.000	0.000	-53.182	0.000	0.000	0.695	-0.281	90.360	56.060	1.690	1096.640	960.140	1.569	99	99	99	271	271	271	43.303	25.253	0.721	23.540	23.340	-0.328	19.787	11.022	0.377	101.178	87.593	0.770	1096.640
859	uc001hjn.3	NSL1	chr1	-	212899494	212965139	11340	True	-660.418	-660.816	0.000	0.000	-144.522	0.000	0.000	0.776	-0.234	252.540	117.600	1.796	538.060	467.620	1.922	78	78	78	376	376	376	67.331	34.386	0.870	12.588	12.502	-0.278	57.330	26.109	0.435	53.883	49.983	0.695	538.060
860	uc002ntj.2	DPY19L3	chr19	+	32968388	32976799	5976	True	-109.455	-109.299	0.000	0.000	42.434	0.000	0.697	0.472	-0.325	47.100	54.060	0.673	25.540	36.460	0.114	78	78	78	119	119	119	18.232	17.915	0.056	9.685	16.565	-0.745	10.331	10.935	0.298	5.084	7.319	0.391	47.100
861	uc001xkh.2	ZFP36L1	chr14	-	69254371	69260631	1500	True	-22.433	-23.713	0.000	0.000	47.571	0.000	1.000	0.325	-0.386	3050.820	1670.040	1.112	1512.180	1398.660	0.454	68	68	68	69	69	69	1806.293	1035.324	0.784	711.053	666.683	0.060	601.064	311.313	0.145	349.932	321.453	0.245	3050.820
862	uc002pck.4	OPA3	chr19	-	46049538	46088122	6640	True	-458.048	-444.556	0.000	0.000	-128.001	0.000	0.000	0.645	-0.103	276.440	135.540	1.202	1010.220	697.440	2.029	56	56	56	317	317	317	138.143	72.596	0.909	101.784	88.101	0.102	53.349	26.767	0.160	144.155	122.154	0.543	1010.220
863	uc010ezr.2	SLC30A6	chr2	+	32390909	32449181	55832	True	-113.822	-113.895	0.000	0.000	53.572	0.000	0.811	0.463	-0.418	702.340	587.920	1.103	46.180	74.300	0.538	90	90	90	106	106	106	98.861	82.278	0.356	22.452	33.327	-0.524	124.731	113.907	0.341	10.090	16.122	0.378	702.340
864	uc002zqg.3	C22orf29	chr22	-	19833660	19842339	3600	True	-208.064	-208.163	0.000	0.000	33.811	0.000	0.417	0.356	-0.352	164.520	110.640	2.122	324.520	309.440	0.745	127	127	127	180	180	180	89.463	51.414	0.800	33.699	34.748	-0.050	34.076	21.500	0.286	46.589	46.138	0.375	324.520
865	uc021pxw.1	SORCS1	chr10	-	108333420	108924466	3320	True	-278.320	-278.634	0.000	0.000	35.589	0.000	0.175	0.409	-0.387	7.220	4.620	2.086	7.360	11.200	0.895	154	154	154	166	166	166	1.574	0.906	0.453	0.304	0.562	-0.212	1.252	0.971	0.743	0.880	1.287	0.487	7.360
866	uc001kwe.4	WBP1L	chr10	+	104535887	104576021	38104	True	-73.647	-29.235	0.000	0.000	48.777	0.000	0.889	0.297	-0.251	242.740	159.700	1.624	271.860	203.860	1.376	91	91	91	99	99	99	144.236	83.507	0.805	108.384	95.709	0.238	36.454	26.409	0.214	40.352	41.230	0.368	271.860
867	uc004bnh.4	ZBTB6	chr9	-	125670334	125675607	2700	True	-252.565	-253.364	0.000	0.000	18.782	0.000	0.007	0.964	-0.470	27.960	12.840	2.552	11.300	10.100	1.692	64	64	64	135	135	135	14.278	5.949	1.131	4.408	4.912	-0.207	5.779	2.508	0.469	2.307	1.973	0.844	27.960
868	uc002fsm.3	CRK	chr17	-	1324646	1359561	1740	True	-41.832	-0.240	0.000	0.000	45.990	0.000	0.977	0.352	-0.227	446.900	219.160	1.317	1086.280	990.680	0.958	55	55	55	87	87	87	241.808	131.718	0.867	191.450	161.379	0.291	75.646	39.302	0.161	201.582	182.598	0.206	1086.280
869	uc010rup.1	YAP1	chr11	+	102056748	102104154	45384	True	-73.494	-74.213	0.000	0.000	56.559	0.000	0.885	0.382	-0.392	366.500	305.220	1.032	154.340	195.360	0.597	104	104	104	87	87	87	131.536	91.352	0.509	65.236	79.436	-0.268	84.668	60.296	0.240	29.739	37.014	0.314	366.500
870	uc011kgj.1	YWHAG	chr7	-	75956107	75988342	1840	True	-58.623	6.671	0.000	0.000	49.862	0.000	0.908	0.238	-0.263	1418.800	736.540	1.111	697.960	630.500	0.755	83	83	83	87	87	87	739.763	400.519	0.868	377.114	302.575	0.331	287.143	146.139	0.116	154.888	133.664	0.209	1418.800
871	uc011dio.2	SMIM13	chr6	+	11094265	11138969	42450	True	-226.719	-184.740	0.000	0.000	43.092	0.000	0.407	0.539	-0.581	202.740	79.700	2.067	25.280	34.280	1.141	105	105	105	91	91	91	45.605	24.787	0.708	9.626	13.417	-0.491	43.943	18.205	0.519	5.240	5.666	0.493	202.740
872	uc002rgu.2	KIF3C	chr2	-	26149454	26205443	2040	True	-62.573	-62.862	0.000	0.000	54.007	0.000	0.875	0.205	-0.434	224.060	139.880	1.337	86.940	89.000	0.797	123	123	123	88	88	88	101.485	60.943	0.754	44.375	41.768	0.042	29.739	22.799	0.209	19.304	16.870	0.321	224.060
873	uc010ykr.1	KIF3C	chr2	-	26149454	26205443	2040	True	-62.573	-62.862	0.000	0.000	54.007	0.000	0.875	0.205	-0.434	224.060	139.880	1.337	86.940	89.000	0.797	123	123	123	88	88	88	101.485	60.943	0.754	44.375	41.768	0.042	29.739	22.799	0.209	19.304	16.870	0.321	224.060
874	uc002mpo.3	ILF3	chr19	+	10764936	10803095	36298	True	-104.672	-15.023	0.000	0.000	49.780	0.000	0.988	0.104	-0.346	1524.800	990.580	1.104	226.580	228.200	0.123	164	164	164	81	81	81	627.449	404.713	0.531	123.944	135.982	-0.145	407.743	241.193	0.288	41.200	40.860	0.148	1524.800
875	uc003ojr.2	C6orf106	chr6	-	34555065	34664625	3040	True	-54.469	-54.997	0.000	0.000	38.088	0.000	0.908	0.536	-0.193	466.440	229.060	1.646	336.020	322.120	1.268	49	49	49	152	152	152	230.028	109.724	1.075	128.581	103.585	0.355	105.013	53.685	0.189	51.293	51.487	0.270	466.440
876	uc002fsl.3	CRK	chr17	-	1324646	1359561	1740	True	-45.679	-1.393	0.000	0.000	48.812	0.000	0.977	0.329	-0.245	446.900	219.160	1.317	1086.280	990.680	0.958	64	64	64	87	87	87	225.223	122.518	0.872	191.450	161.379	0.291	81.698	43.312	0.173	201.582	182.598	0.206	1086.280
877	uc021wfi.1	STX16	chr20	+	57226308	57254582	25674	True	-72.311	-70.525	0.000	0.000	53.810	0.000	0.919	0.539	-0.292	273.740	166.040	1.149	1087.740	1099.420	0.783	60	60	60	123	123	123	146.662	86.131	0.741	123.835	135.381	-0.135	65.365	38.202	0.211	146.932	147.471	0.305	1087.740
878	uc003xct.2	TNFRSF10B	chr8	-	22877647	22926700	1780	True	-55.456	-12.627	0.000	0.000	55.218	0.000	0.944	0.315	-0.282	491.280	265.740	1.217	2018.920	1735.280	0.865	84	84	84	89	89	89	249.409	136.799	0.843	251.785	213.576	0.261	96.758	49.809	0.176	316.897	279.286	0.204	2018.920
879	uc001mvw.3	CD44	chr11	+	35160416	35253949	92239	True	-77.402	-36.086	0.000	0.000	57.981	0.000	0.937	0.145	-0.511	2010.320	816.060	1.300	175.140	193.080	0.309	140	140	140	63	63	63	393.965	238.059	0.540	113.044	126.689	-0.142	423.541	219.275	0.287	27.677	36.383	0.193	2010.320
880	uc001mvv.3	CD44	chr11	+	35160416	35253949	92219	True	-88.717	-49.594	0.000	0.000	59.084	0.000	0.953	0.144	-0.522	2010.320	816.060	1.300	175.140	193.080	0.309	160	160	160	64	64	64	346.383	209.494	0.522	112.545	125.847	-0.138	415.687	218.556	0.297	27.744	36.711	0.195	2010.320
881	uc002iso.3	ANKRD40	chr17	-	48770550	48785270	1380	True	-61.809	-30.126	0.000	0.000	54.881	0.000	0.912	0.209	-0.426	608.240	526.780	1.325	624.140	631.980	0.854	119	119	119	68	68	68	173.872	103.922	0.784	123.457	114.703	0.142	94.952	70.216	0.218	118.485	113.852	0.287	624.140
882	uc002lkf.3	TMX3	chr18	-	66340924	66382353	2380	True	-117.904	-118.102	0.000	0.000	55.366	0.000	0.752	0.518	-0.451	129.080	75.380	1.118	61.460	100.920	0.412	81	81	81	109	109	109	59.076	39.198	0.508	24.527	34.223	-0.476	28.713	13.761	0.311	13.259	17.942	0.396	129.080
883	uc003dwm.5	BBX	chr3	+	107364743	107530176	160113	True	-289.536	-289.601	0.000	0.000	20.846	0.000	0.274	0.457	-0.263	118.900	72.540	1.401	142.100	267.220	0.648	137	137	137	234	234	234	50.765	42.002	0.206	18.913	28.494	-0.511	24.537	13.761	0.447	14.423	26.150	0.434	142.100
884	uc003evo.3	C3orf58	chr3	+	143690639	143711210	18532	True	-130.070	-130.390	0.000	0.000	52.851	0.000	0.713	0.528	-0.554	117.640	55.600	1.637	38.120	56.420	1.090	85	85	85	94	94	94	60.719	30.405	0.951	19.384	21.771	-0.135	25.870	12.207	0.292	6.264	8.409	0.477	117.640
885	uc031rqz.1	KLF7	chr2	-	207938861	208030740	6160	True	-308.391	-291.046	0.000	0.000	-67.175	0.000	0.000	0.666	-0.210	130.900	66.760	1.495	59.940	78.340	1.390	57	57	57	227	227	227	56.031	36.551	0.540	20.993	26.650	-0.345	25.046	10.594	0.405	11.758	14.334	0.397	130.900
886	uc003esh.4	MRAS	chr3	+	138066489	138124377	55462	True	-57.815	-57.957	0.000	0.000	60.160	0.000	0.974	0.508	-0.304	169.840	88.500	1.515	101.240	116.400	0.969	66	66	66	116	116	116	83.267	43.595	0.912	48.256	47.406	0.065	33.168	17.195	0.252	17.695	20.047	0.276	169.840
887	uc002lbw.3	C18orf25	chr18	+	43753987	43846955	89884	True	-177.787	-177.728	0.000	0.000	44.303	0.000	0.493	0.531	-0.378	103.340	58.780	1.671	58.220	36.940	0.867	93	93	93	148	148	148	43.786	22.194	0.842	15.658	15.995	-0.087	31.587	15.233	0.365	8.133	6.465	0.436	103.340
888	uc002tfb.3	SOWAHC	chr2	+	110371910	110376564	3260	True	-113.582	-114.330	0.000	0.000	70.859	0.000	0.873	0.308	-0.827	411.700	224.620	1.482	723.920	739.580	0.396	155	155	155	55	55	55	182.096	97.964	0.765	105.296	121.616	-0.346	110.805	51.477	0.318	136.768	138.056	0.428	723.920
889	uc021pag.1	ADAR	chr1	-	154554533	154578776	2000	True	-111.943	33.047	0.000	0.000	52.791	0.000	0.980	0.090	-0.275	320.300	341.340	1.198	264.440	325.600	0.512	151	151	151	99	99	99	193.050	151.190	0.408	178.802	201.120	-0.148	50.469	59.969	0.318	39.814	55.837	0.183	320.300
890	uc001kmr.3	LCOR	chr10	+	98592016	98724198	126172	True	-422.788	-422.450	0.000	0.000	-96.788	0.000	0.000	0.807	-0.214	34.220	22.580	1.336	52.000	116.440	1.119	55	55	55	298	298	298	18.705	11.948	0.631	12.684	19.225	-0.561	6.269	4.611	0.338	8.345	13.136	0.539	52.000
891	uc003fmu.3	DVL3	chr3	+	183882279	183891314	7607	True	-73.068	-42.923	0.000	0.000	50.407	0.000	0.957	0.160	-0.447	507.280	346.680	1.167	228.680	218.580	0.407	130	130	130	69	69	69	172.840	112.164	0.517	68.237	71.925	-0.118	145.565	88.960	0.287	43.268	36.649	0.239	507.280
892	uc001sot.3	PIP4K2C	chr12	+	57984941	57997211	10927	True	-33.922	13.677	0.000	0.000	45.958	0.000	1.000	0.264	-0.292	286.340	154.620	1.514	258.460	206.600	0.661	68	68	68	60	60	60	175.229	90.402	0.970	112.651	84.395	0.425	42.054	26.731	0.179	37.350	31.034	0.141	286.340
893	uc001pgw.2	YAP1	chr11	+	101984874	102104154	117258	True	-85.302	-85.968	0.000	0.000	56.986	0.000	0.830	0.353	-0.445	366.500	305.220	1.139	154.340	195.360	0.597	109	109	109	88	88	88	133.589	90.834	0.536	65.085	79.195	-0.266	83.679	59.023	0.263	29.603	36.871	0.312	366.500
894	uc021sxt.1	CHSY1	chr15	-	101715927	101792137	1560	True	-84.827	-85.322	0.000	0.000	51.828	0.000	0.904	0.246	-0.526	171.420	84.660	1.319	145.340	159.340	1.019	122	122	122	73	73	73	73.135	43.347	0.729	44.864	48.093	-0.048	28.011	14.498	0.345	23.157	28.884	0.304	171.420
895	uc001wwj.4	MDGA2	chr14	-	47308827	48144157	1740	True	-206.522	-206.897	0.000	0.000	58.779	0.000	0.576	0.384	-0.762	91.900	51.480	1.566	13.020	24.260	0.724	151	151	151	85	85	85	19.272	12.663	0.554	5.268	8.373	-0.637	14.458	8.871	0.487	3.750	5.427	0.488	91.900
896	uc010etr.2	PEG3	chr19	-	57321444	57352094	3280	True	-239.110	-239.397	0.000	0.000	48.342	0.000	0.451	0.211	-0.354	77.800	89.880	1.519	68.120	162.040	0.547	241	241	241	164	164	164	24.424	23.145	0.134	21.272	35.271	-0.559	13.127	15.142	0.471	14.274	30.879	0.470	77.800
897	uc010osb.2	DDAH1	chr1	-	85784167	85870180	1900	True	-102.707	-103.582	0.000	0.000	48.676	0.000	0.747	0.612	-0.370	197.280	102.040	1.864	142.760	196.200	0.527	71	71	71	95	95	95	79.992	43.453	0.906	64.740	77.607	-0.269	46.247	24.262	0.378	28.768	34.304	0.398	197.280
898	uc002gpa.3	ZNF286A	chr17	+	15603328	15624100	18164	True	-232.447	-232.609	0.000	0.000	53.841	0.000	0.430	0.541	-0.589	1171.260	1051.520	1.547	1034.160	1030.300	1.096	115	115	115	128	128	128	72.481	55.766	0.674	20.041	23.150	-0.454	194.502	161.942	0.488	100.957	102.322	0.600	1171.260
899	uc003azx.4	TEF	chr22	+	41763336	41795332	29452	True	-60.357	-60.488	0.000	0.000	50.781	0.000	0.919	0.455	-0.221	149.540	70.820	1.781	150.980	120.400	1.104	75	75	75	124	124	124	87.695	41.708	1.053	78.624	60.015	0.403	25.534	11.681	0.280	22.277	19.759	0.241	150.980
900	uc010vyp.2	EPN2	chr17	+	19186262	19240028	52086	True	-85.824	-86.605	0.000	0.000	53.232	0.000	0.817	0.307	-0.474	89.580	71.000	1.353	82.100	108.080	0.795	112	112	112	82	82	82	54.526	35.576	0.629	35.044	40.089	-0.143	16.229	13.236	0.327	20.270	24.959	0.374	89.580
901	uc010vyq.2	EPN2	chr17	+	19186262	19240028	52086	True	-85.773	-86.554	0.000	0.000	53.224	0.000	0.817	0.307	-0.473	89.580	71.000	1.353	82.100	108.080	0.795	112	112	112	82	82	82	54.501	35.565	0.629	35.044	40.089	-0.143	16.250	13.247	0.327	20.270	24.959	0.374	89.580
902	uc002wxp.3	POFUT1	chr20	+	30795695	30826467	28340	True	-77.261	-77.372	0.000	0.000	53.192	0.000	0.852	0.297	-0.304	407.100	229.480	1.462	394.480	366.500	1.008	125	125	125	108	108	108	204.629	113.583	0.844	135.642	119.498	0.239	84.580	46.324	0.216	65.492	69.287	0.279	407.100
903	uc003gfl.4	SH3BP2	chr4	+	2820540	2842823	16703	True	-476.785	-473.714	0.000	0.000	-35.349	0.000	0.000	0.548	-0.245	62.660	43.540	1.599	1175.760	1061.340	1.990	138	138	138	252	252	252	32.325	19.033	0.758	40.244	38.670	-0.077	12.999	8.638	0.388	137.242	125.009	0.722	1175.760
904	uc001ind.4	HSPA14	chr10	+	14880158	14888998	6811	True	-114.715	-115.197	0.000	0.000	49.473	0.000	0.758	0.321	-0.467	89.340	75.880	1.198	657.880	698.440	0.924	106	106	106	99	99	99	54.002	37.305	0.494	54.716	60.743	-0.324	22.626	16.801	0.314	135.960	140.873	0.411	657.880
905	uc003xva.4	YTHDF3	chr8	+	64081561	64125346	41439	True	-122.731	-122.162	0.000	0.000	36.338	0.000	0.628	0.294	-0.359	232.640	174.260	1.357	96.740	106.400	0.585	114	114	114	113	113	113	121.333	81.198	0.553	29.099	36.845	-0.357	41.930	27.543	0.285	16.623	18.548	0.366	232.640
906	uc002xuu.4	B4GALT5	chr20	-	48249482	48330421	2480	True	-65.760	-66.085	0.000	0.000	56.192	0.000	0.873	0.374	-0.312	482.120	242.680	1.316	332.440	336.020	0.753	87	87	87	118	118	118	235.541	136.201	0.784	118.473	112.162	0.075	88.814	52.320	0.258	59.332	55.314	0.273	482.120
907	uc002roe.2	SLC30A6	chr2	+	32390909	32449181	55812	True	-114.611	-114.698	0.000	0.000	54.184	0.000	0.804	0.469	-0.417	702.340	587.920	1.103	46.180	74.300	0.538	90	90	90	107	107	107	99.224	82.464	0.365	22.304	33.081	-0.520	124.510	113.797	0.339	10.157	16.245	0.379	702.340
908	uc010ymw.2	SLC30A6	chr2	+	32390909	32449181	55832	True	-112.256	-112.309	0.000	0.000	53.046	0.000	0.811	0.461	-0.412	702.340	587.920	1.103	46.180	74.300	0.538	89	89	89	106	106	106	99.331	82.868	0.350	22.452	33.327	-0.524	125.357	114.408	0.337	10.090	16.122	0.378	702.340
909	uc002bcs.3	HMG20A	chr15	+	77713242	77777945	63469	True	-47.899	-47.925	0.000	0.000	51.619	0.000	0.964	0.279	-0.511	126.400	77.280	1.227	77.820	103.980	0.481	107	107	107	55	55	55	70.941	43.468	0.683	43.503	47.823	-0.109	18.718	10.160	0.249	14.029	17.972	0.245	126.400
910	uc010whw.2	NBR1	chr17	+	41323245	41363707	38854	True	-45.829	-46.580	0.000	0.000	47.746	0.000	0.959	0.273	-0.373	213.680	182.200	1.406	141.460	210.220	0.557	104	104	104	73	73	73	120.377	83.292	0.558	76.170	84.191	-0.074	30.974	28.126	0.345	26.230	42.671	0.293	213.680
911	uc003ezn.3	MBNL1	chr3	+	152017193	152183569	164280	True	-129.806	-117.857	0.000	0.000	57.594	0.000	0.845	0.237	-0.670	212.540	199.920	0.786	115.820	187.520	0.002	100	100	100	103	103	103	101.349	93.512	0.083	48.127	84.842	-0.822	44.931	37.904	0.319	27.529	47.684	0.381	212.540
912	uc003ezo.3	MBNL1	chr3	+	152017193	152183569	164280	True	-129.806	-117.857	0.000	0.000	57.594	0.000	0.845	0.237	-0.670	212.540	199.920	0.786	115.820	187.520	0.002	100	100	100	103	103	103	101.349	93.512	0.083	48.127	84.842	-0.822	44.931	37.904	0.319	27.529	47.684	0.381	212.540
913	uc001qhb.3	JAM3	chr11	+	133938819	134021652	80981	True	-59.281	-59.336	0.000	0.000	51.158	0.000	0.934	0.473	-0.355	188.940	92.860	1.425	125.000	118.200	0.657	67	67	67	91	91	91	105.630	56.935	0.869	56.091	55.440	0.039	33.606	15.867	0.266	22.567	24.279	0.258	188.940
914	uc010qhf.2	NCOA4	chr10	+	51565107	51590734	24317	True	-39.840	-17.260	0.000	0.000	41.968	0.000	1.000	0.290	-0.352	958.980	632.320	1.240	446.620	449.260	0.487	68	68	68	63	63	63	458.849	272.238	0.756	268.245	255.372	0.119	152.169	98.575	0.222	95.842	109.273	0.203	958.980
915	uc001lvh.3	IGF2	chr11	-	2150341	2170833	3060	True	-235.292	-235.496	0.000	0.000	8.892	0.000	0.039	0.854	-0.300	159.320	101.780	1.245	189.120	174.420	0.661	62	62	62	153	153	153	65.575	41.120	0.627	57.436	76.660	-0.581	40.793	24.892	0.270	40.612	35.757	0.615	189.120
916	uc001xbc.3	SAMD4A	chr14	+	55034329	55260033	222504	True	-157.277	-146.647	0.000	0.000	8.221	0.000	0.487	0.250	-0.297	514.480	408.320	1.221	225.700	283.340	0.443	131	131	131	158	158	158	205.899	148.570	0.420	94.738	109.031	-0.173	98.136	66.759	0.297	44.671	58.352	0.298	514.480
917	uc002tmg.3	EPB41L5	chr2	+	120770603	120936697	162073	True	-225.680	-226.776	0.000	0.000	2.527	0.000	0.141	0.629	-0.276	55.180	37.360	1.708	34.900	61.220	0.798	71	71	71	198	198	198	29.694	21.013	0.482	14.051	18.435	-0.278	9.259	6.579	0.541	5.121	10.379	0.558	55.180
918	uc003vkz.3	WASL	chr7	-	123321996	123389116	1240	True	-149.146	-142.739	0.000	0.000	45.706	0.000	0.855	0.283	-0.799	126.080	67.160	1.627	30.240	60.500	0.148	123	123	123	62	62	62	28.824	21.318	0.346	14.740	26.681	-0.772	19.162	9.932	0.462	6.033	13.045	0.410	126.080
919	uc001dde.2	MIER1	chr1	+	67390577	67454302	60497	True	-120.006	-119.851	0.000	0.000	54.017	0.000	0.811	0.522	-0.403	157.480	105.180	1.471	213.520	299.720	0.462	84	84	84	111	111	111	50.801	34.437	0.460	24.846	35.433	-0.464	36.178	21.306	0.358	27.868	40.376	0.384	213.520
920	uc002qnv.2	PEG3	chr19	-	57321444	57352094	3280	True	-239.425	-239.910	0.000	0.000	47.767	0.000	0.445	0.207	-0.356	77.800	89.880	1.519	68.120	162.040	0.547	241	241	241	164	164	164	24.424	23.145	0.134	21.272	35.271	-0.559	13.127	15.142	0.471	14.274	30.879	0.470	77.800
921	uc010hpr.4	BBX	chr3	+	107241782	107530176	283074	True	-291.242	-291.117	0.000	0.000	20.694	0.000	0.274	0.425	-0.288	118.900	72.540	1.401	142.100	267.220	0.648	139	139	139	234	234	234	50.492	41.776	0.207	18.913	28.494	-0.511	24.470	13.794	0.444	14.423	26.150	0.434	142.100
922	uc022aln.1	UBE2H	chr7	-	129470572	129592783	2960	True	-226.963	-182.422	0.000	0.000	-65.051	0.000	0.000	0.409	-0.231	165.300	84.960	1.516	94.300	101.660	1.110	71	71	71	144	144	144	65.869	40.577	0.663	41.078	42.078	0.021	28.241	15.318	0.290	14.744	18.753	0.360	165.300
923	uc003bax.1	C22orf46	chr22	+	42086546	42094140	4480	True	-55.110	-55.833	0.000	0.000	25.356	0.000	0.727	0.304	-0.170	173.040	131.540	1.423	159.260	277.260	1.410	86	86	86	154	154	154	84.936	62.975	0.487	71.300	84.975	-0.186	31.162	29.096	0.339	23.614	41.059	0.308	173.040
924	uc003xdw.1	STC1	chr8	-	23699433	23712320	2180	True	-54.695	-54.730	0.000	0.000	50.855	0.000	0.911	0.445	-0.320	180.880	120.780	1.141	101.260	110.560	0.763	65	65	65	101	101	101	103.286	63.564	0.690	48.080	51.902	-0.063	33.989	21.291	0.227	18.727	23.676	0.298	180.880
925	uc010pti.2	NSL1	chr1	-	212899494	212965139	11340	True	-662.488	-662.602	0.000	0.000	-148.376	0.000	0.000	0.785	-0.232	252.540	117.600	1.796	538.060	467.620	1.922	76	76	76	376	376	376	67.354	34.344	0.870	12.588	12.502	-0.278	57.954	26.348	0.441	53.883	49.983	0.695	538.060
926	uc010oqs.2	NEGR1	chr1	-	71868624	72748405	3240	True	-143.405	-142.542	0.000	0.000	47.877	0.000	0.667	0.488	-0.463	309.280	153.960	1.122	35.240	64.640	0.522	100	100	100	96	96	96	81.514	50.466	0.542	18.613	26.042	-0.450	76.472	40.199	0.349	7.378	11.061	0.488	309.280
927	uc001kog.1	PI4K2A	chr10	+	99400442	99436187	34015	True	-54.927	-52.245	0.000	0.000	52.149	0.000	0.970	0.318	-0.432	276.260	136.280	1.539	215.640	202.260	0.786	105	105	105	66	66	66	157.033	82.374	0.893	131.474	116.652	0.188	53.292	23.945	0.276	35.237	36.004	0.200	276.260
928	uc002cxx.4	GLYR1	chr16	-	4853203	4897303	1980	True	-47.891	-6.663	0.000	0.000	47.538	0.000	0.970	0.374	-0.211	355.020	209.600	1.656	259.900	217.840	1.060	56	56	56	99	99	99	196.949	102.552	0.970	127.234	97.914	0.396	63.800	40.856	0.238	50.430	43.415	0.204	355.020
929	uc001nxs.3	C11orf95	chr11	-	63527363	63533776	2420	True	-88.668	-89.503	0.000	0.000	35.383	0.000	0.711	0.334	-0.274	125.460	63.400	1.472	121.660	86.840	1.078	91	91	91	121	121	121	67.693	34.817	0.945	50.561	40.538	0.292	21.827	12.328	0.296	20.523	15.168	0.329	125.460
930	uc002qnw.2	PEG3	chr19	-	57321444	57352094	3280	True	-216.804	-217.066	0.000	0.000	48.732	0.000	0.463	0.207	-0.357	77.800	89.880	1.519	68.120	162.040	0.547	223	223	223	164	164	164	25.200	24.248	0.112	21.272	35.271	-0.559	12.751	15.024	0.464	14.274	30.879	0.470	77.800
931	uc002gsy.4	SMCR8	chr17	+	18218593	18231370	8517	True	-200.969	-201.147	0.000	0.000	-3.028	0.000	0.318	0.191	-0.225	71.500	57.220	1.758	738.920	701.040	0.729	174	174	174	211	211	211	39.628	25.967	0.639	64.175	63.122	-0.015	10.589	9.791	0.371	100.599	94.549	0.306	738.920
932	uc001gct.3	PBX1	chr1	+	164528596	164821060	287704	True	-318.288	-319.581	0.000	0.000	-42.105	0.000	0.000	0.640	-0.258	84.080	51.060	1.598	29.300	32.800	1.295	68	68	68	236	236	236	49.206	26.992	0.841	11.974	12.359	-0.037	18.014	10.965	0.369	5.856	6.174	0.503	84.080
933	uc002yhf.3	DNAJC5	chr20	+	62526454	62567384	37743	True	-52.436	-44.851	0.000	0.000	23.232	0.000	0.752	0.279	-0.182	373.960	192.940	1.650	209.060	158.920	1.171	88	88	88	157	157	157	217.952	122.442	0.841	110.026	81.436	0.416	57.867	33.490	0.206	39.168	25.894	0.253	373.960
934	uc010itl.1	PAPD7	chr5	+	6746100	6757161	9623	True	-41.869	-4.076	0.000	0.000	48.316	0.000	0.985	0.295	-0.310	176.000	145.840	0.735	205.140	242.360	0.165	74	74	74	68	68	68	116.277	92.764	0.330	103.396	127.142	-0.288	29.336	25.384	0.177	36.441	44.259	0.185	205.140
935	uc009zqi.4	SLC16A7	chr12	+	60083117	60183635	90706	True	-973.641	-966.350	0.000	0.000	-241.922	0.000	0.000	1.177	-0.210	53.140	25.480	3.177	476.600	731.080	1.831	70	70	70	485	485	485	11.405	5.277	0.999	14.768	18.459	-0.370	9.215	4.643	0.677	61.231	79.430	0.787	476.600
936	uc010ssi.3	SLC16A7	chr12	+	60083117	60183635	90706	True	-973.942	-967.024	0.000	0.000	-242.492	0.000	0.000	1.174	-0.214	53.140	25.480	3.177	476.600	731.080	1.831	70	70	70	485	485	485	11.405	5.277	0.999	14.768	18.459	-0.370	9.215	4.643	0.677	61.231	79.430	0.787	476.600
937	uc010ezs.2	SLC30A6	chr2	+	32390909	32449181	55832	True	-106.828	-106.824	0.000	0.000	51.773	0.000	0.811	0.452	-0.401	702.340	587.920	1.082	46.180	74.300	0.538	86	86	86	106	106	106	99.957	84.279	0.329	22.452	33.327	-0.524	127.450	116.111	0.322	10.090	16.122	0.378	702.340
938	uc009zre.4	MDM2	chr12	+	69202987	69239320	30866	True	-240.634	-241.463	0.000	0.000	-57.695	0.000	0.004	0.775	-0.145	204.300	147.780	0.995	2555.040	2006.740	0.460	43	43	43	246	246	246	109.053	84.598	0.337	123.205	150.449	-0.560	44.615	31.101	0.248	276.052	223.676	0.354	2555.040
939	uc003csh.1	CDC25A	chr3	-	48198667	48229801	1200	True	-46.600	-46.772	0.000	0.000	39.827	0.000	0.967	0.250	-0.469	120.620	75.660	1.428	130.300	103.340	0.491	81	81	81	60	60	60	66.957	39.119	0.770	54.496	56.034	-0.069	19.561	12.731	0.268	22.692	20.709	0.192	130.300
940	uc031rzi.1	CDC25A	chr3	-	48198667	48229801	1200	True	-46.600	-46.772	0.000	0.000	39.827	0.000	0.967	0.250	-0.469	120.620	75.660	1.428	130.300	103.340	0.491	81	81	81	60	60	60	66.957	39.119	0.770	54.496	56.034	-0.069	19.561	12.731	0.268	22.692	20.709	0.192	130.300
941	uc001hxw.2	LGALS8	chr1	+	236681513	236716279	30318	True	-222.953	-221.362	0.000	0.000	11.869	0.000	0.101	0.847	-0.326	188.620	99.520	1.214	114.960	196.500	0.547	54	54	54	179	179	179	85.116	47.049	0.756	20.720	28.090	-0.471	46.242	23.470	0.288	21.026	29.643	0.471	188.620
942	uc021rxa.1	DIO2	chr14	-	80663867	80677868	4280	True	-340.796	-338.686	0.000	0.000	-16.870	0.000	0.000	0.699	-0.282	30.620	20.720	2.285	56.240	51.060	1.937	87	87	87	213	213	213	15.276	10.045	0.596	5.952	7.530	-0.274	4.608	3.781	0.494	5.772	5.984	0.656	56.240
943	uc001mws.2	TRAF6	chr11	-	36505316	36531863	5460	True	-507.078	-508.349	0.000	0.000	-54.067	0.000	0.000	0.693	-0.275	90.360	56.060	1.690	1096.640	960.140	1.569	99	99	99	271	271	271	43.303	25.253	0.721	23.540	23.340	-0.328	19.787	11.022	0.377	101.178	87.593	0.770	1096.640
944	uc010ovw.2	AHCYL1	chr1	+	110527386	110566364	37289	True	-49.810	-51.112	0.000	0.000	46.849	0.000	0.890	0.412	-0.418	642.400	341.280	1.149	400.520	531.460	0.558	60	60	60	82	82	82	352.623	193.484	0.837	214.125	219.196	-0.016	132.648	65.647	0.171	68.222	83.972	0.306	642.400
945	uc002tpm.3	AMMECR1L	chr2	-	128619206	128643514	2260	True	-126.438	-107.935	0.000	0.000	16.659	0.000	0.688	0.296	-0.325	146.740	227.160	1.186	126.300	116.640	0.543	98	98	98	112	112	112	68.541	50.875	0.518	45.201	47.667	-0.092	22.503	32.965	0.361	24.526	25.305	0.285	146.740
946	uc002yeh.3	YTHDF1	chr20	-	61826781	61847538	1020	True	-41.188	-11.687	0.000	0.000	44.493	0.000	0.980	0.178	-0.449	653.660	414.600	1.359	567.460	619.820	0.778	90	90	90	51	51	51	443.136	254.670	0.797	247.693	225.307	0.251	101.442	59.905	0.211	111.587	131.806	0.302	653.660
947	uc004bgj.4	SNX30	chr9	+	115513133	115637267	118170	True	-330.111	-326.613	0.000	0.000	-59.660	0.000	0.000	0.747	-0.164	54.660	35.240	1.916	40.000	56.360	1.074	59	59	59	289	289	289	32.090	17.845	0.900	18.060	19.017	-0.053	9.837	7.812	0.420	7.040	8.567	0.462	54.660
948	uc003bvd.3	VHL	chr3	+	10183318	10195354	8872	True	-147.138	-147.351	0.000	0.000	-8.400	0.000	0.179	0.547	-0.211	557.420	287.440	1.216	832.720	688.120	1.076	51	51	51	156	156	156	268.565	142.756	0.880	165.352	148.226	0.158	138.142	66.689	0.146	169.647	148.161	0.391	832.720
949	uc010nsu.2	IDS	chrX	-	148560294	148614590	3460	True	-160.760	-160.939	0.000	0.000	-2.779	0.000	0.335	0.618	-0.253	523.980	360.140	1.133	1127.580	920.480	0.572	49	49	49	161	161	161	267.416	168.580	0.649	131.859	126.391	-0.271	174.822	112.228	0.194	236.319	181.172	0.411	1127.580
950	uc021tkz.1	AP1G1	chr16	-	71762904	71842976	2600	True	-120.572	-113.055	0.000	0.000	46.843	0.000	0.708	0.169	-0.439	179.740	166.140	1.429	103.940	162.700	0.656	129	129	129	130	130	130	101.637	88.860	0.229	39.677	52.420	-0.321	35.752	37.340	0.295	16.702	30.228	0.406	179.740
951	uc010srs.2	PIP4K2C	chr12	+	57984941	57997211	10927	True	-33.309	14.323	0.000	0.000	44.785	0.000	1.000	0.267	-0.282	286.340	154.620	1.514	258.460	206.600	0.661	65	65	65	60	60	60	174.074	90.265	0.964	112.651	84.395	0.425	42.232	27.212	0.180	37.350	31.034	0.141	286.340
952	uc002qnx.2	PEG3	chr19	-	57321444	57352094	3280	True	-216.205	-216.543	0.000	0.000	48.184	0.000	0.457	0.207	-0.356	77.800	89.880	1.519	68.120	162.040	0.547	222	222	222	164	164	164	25.215	24.302	0.109	21.272	35.271	-0.559	12.782	15.042	0.463	14.274	30.879	0.470	77.800
953	uc010fll.3	EPB41L5	chr2	+	120770603	120936697	162073	True	-226.507	-227.506	0.000	0.000	-0.547	0.000	0.116	0.665	-0.273	55.180	34.260	1.708	34.900	61.220	0.798	66	66	66	198	198	198	29.916	20.181	0.537	14.051	18.435	-0.278	9.539	5.929	0.520	5.121	10.379	0.558	55.180
954	uc001izl.3	ZNF37A	chr10	+	38383263	38412278	26134	True	-254.315	-254.886	0.000	0.000	37.934	0.000	0.254	0.316	-0.455	435.920	408.020	1.445	110.540	146.260	0.182	161	161	161	142	142	142	28.857	25.940	0.109	17.369	32.569	-0.853	55.302	49.842	0.533	15.267	24.571	0.480	435.920
955	uc001izm.3	ZNF37A	chr10	+	38383263	38412278	26134	True	-254.315	-254.886	0.000	0.000	37.934	0.000	0.254	0.316	-0.455	435.920	408.020	1.445	110.540	146.260	0.182	161	161	161	142	142	142	28.857	25.940	0.109	17.369	32.569	-0.853	55.302	49.842	0.533	15.267	24.571	0.480	435.920
956	uc003jmo.3	C5orf51	chr5	+	41904469	41921738	13048	True	-247.156	-247.504	0.000	0.000	-25.215	0.000	0.010	1.030	-0.199	95.280	43.120	1.465	60.220	107.540	0.697	39	39	39	209	209	209	49.386	26.645	0.875	26.419	40.035	-0.513	15.087	8.136	0.285	12.776	22.118	0.483	95.280
957	uc002gve.4	EPN2	chr17	+	19140689	19240028	97659	True	-86.644	-87.088	0.000	0.000	53.484	0.000	0.817	0.262	-0.519	89.580	71.000	1.353	82.100	108.080	0.795	113	113	113	82	82	82	54.271	35.415	0.628	35.044	40.089	-0.143	16.370	13.285	0.325	20.270	24.959	0.374	89.580
958	uc002dhp.3	THUMPD1	chr16	-	20744985	20753199	2280	True	-81.279	-81.788	0.000	0.000	50.543	0.000	0.894	0.508	-0.354	142.680	67.640	1.370	54.980	48.160	0.538	67	67	67	104	104	104	57.444	33.538	0.739	26.395	28.819	-0.123	23.266	11.886	0.303	7.799	8.612	0.321	142.680
959	uc001tfk.3	TMPO	chr12	+	98909350	98944157	33240	True	-54.891	-54.829	0.000	0.000	48.891	0.000	0.986	0.276	-0.473	520.500	253.940	1.551	985.320	896.920	0.526	89	89	89	74	74	74	134.592	73.605	0.694	134.619	128.037	-0.032	133.517	60.180	0.320	180.194	161.219	0.226	985.320
960	uc002ilt.2	KPNB1	chr17	+	45727203	45761004	32606	True	-28.687	-30.108	0.000	0.000	44.567	0.000	0.983	0.214	-0.454	3366.320	2699.660	1.126	2359.800	2157.160	0.672	91	91	91	58	58	58	1406.273	933.080	0.651	820.115	774.889	0.030	462.104	445.636	0.259	587.425	529.586	0.181	3366.320
961	uc002iow.3	ZNF652	chr17	-	47366567	47439835	8360	True	-818.029	-813.941	0.000	0.000	-125.416	0.000	0.000	0.710	-0.247	36.240	34.960	1.782	2236.160	1978.560	2.089	125	125	125	418	418	418	15.461	11.836	0.370	32.178	33.999	-0.579	7.966	6.128	0.579	167.945	148.533	0.824	2236.160
962	uc009zqg.3	CTDSP2	chr12	-	58213709	58240747	2500	True	-46.302	10.179	0.000	0.000	32.580	0.000	0.917	0.243	-0.200	586.440	380.520	1.200	213.500	175.220	0.805	69	69	69	121	121	121	324.476	194.018	0.749	132.752	104.083	0.367	130.116	81.014	0.162	29.624	28.354	0.194	586.440
963	uc001vjf.3	KLF12	chr13	-	74260148	74708066	7940	True	-688.213	-688.903	0.000	0.000	-73.697	0.000	0.000	0.823	-0.266	24.660	21.360	1.841	4.440	13.080	1.579	124	124	124	353	353	353	11.475	9.265	0.310	1.297	2.465	-0.580	6.183	5.276	0.585	1.071	1.728	0.856	24.660
964	uc002alz.3	RAB8B	chr15	+	63481727	63559973	75698	True	-154.392	-142.777	0.000	0.000	50.612	0.000	0.656	0.467	-0.391	151.520	95.420	1.507	31.940	55.440	0.505	97	97	97	122	122	122	55.122	34.082	0.643	16.463	20.456	-0.248	35.849	20.440	0.362	5.658	9.521	0.402	151.520
965	uc002ewp.2	CHTF8	chr16	-	69151911	69166493	1340	True	-41.207	32.034	0.000	0.000	40.853	0.000	1.000	0.224	-0.212	888.260	415.440	1.430	686.940	581.040	0.917	68	68	68	61	61	61	465.873	217.410	1.111	451.858	318.327	0.555	162.247	79.043	0.117	114.111	122.413	0.238	888.260
966	uc003hub.3	TSPAN5	chr4	-	99391517	99579812	1100	True	-37.907	-37.987	0.000	0.000	42.931	0.000	1.000	0.238	-0.532	465.080	246.760	1.607	235.660	277.520	0.449	80	80	80	53	53	53	229.180	128.978	0.815	124.928	123.314	0.047	81.090	43.190	0.264	37.719	46.719	0.194	465.080
967	uc004ezk.3	SLC9A6	chrX	+	135067585	135129428	59365	True	-93.569	-94.035	0.000	0.000	55.681	0.000	0.879	0.501	-0.334	80.100	48.240	1.820	45.260	41.920	0.985	79	79	79	116	116	116	47.311	28.275	0.746	24.792	26.599	-0.076	14.522	9.184	0.398	6.225	7.803	0.373	80.100
968	uc001iko.4	CELF2	chr10	+	11206992	11378672	166206	True	-253.382	-253.361	0.000	0.000	35.208	0.000	0.128	0.809	-0.374	35.600	15.460	1.864	15.380	21.400	1.142	91	91	91	148	148	148	14.736	7.511	0.836	4.882	6.707	-0.352	7.920	3.805	0.479	2.851	4.096	0.607	35.600
969	uc001ikp.4	CELF2	chr10	+	11206992	11378672	166206	True	-253.320	-253.158	0.000	0.000	36.091	0.000	0.149	0.815	-0.376	35.600	15.680	1.861	15.380	21.400	1.142	91	91	91	148	148	148	14.694	7.442	0.844	4.882	6.707	-0.352	7.926	3.795	0.478	2.851	4.096	0.607	35.600
970	uc003dwk.5	BBX	chr3	+	107241782	107530176	283074	True	-291.459	-291.413	0.000	0.000	18.905	0.000	0.265	0.426	-0.285	118.900	72.540	1.401	142.100	267.220	0.648	137	137	137	234	234	234	50.765	42.002	0.206	18.913	28.494	-0.511	24.537	13.761	0.447	14.423	26.150	0.434	142.100
971	uc004ebk.4	CHIC1	chrX	+	72782983	72906937	118966	True	-428.139	-425.409	0.000	0.000	-28.494	0.000	0.000	0.913	-0.324	91.720	40.220	1.524	17.380	29.060	1.131	80	80	80	247	247	247	27.376	15.177	0.663	5.401	8.542	-0.535	20.971	8.518	0.477	3.174	5.182	0.675	91.720
972	uc001ydw.2	DICER1	chr14	-	95552564	95608085	4100	True	-398.868	-399.995	0.000	0.000	48.529	0.000	0.254	0.319	-0.420	59.420	81.420	1.207	26.900	42.620	0.903	248	248	248	205	205	205	25.084	26.710	-0.050	8.696	15.036	-0.721	10.128	13.762	0.488	5.206	8.667	0.638	59.420
973	uc011dey.1	FBXW11	chr5	-	171288555	171423991	2020	True	-83.088	-83.591	0.000	0.000	48.787	0.000	0.830	0.454	-0.361	216.900	150.040	1.263	58.720	75.320	0.705	80	80	80	94	94	94	70.137	47.276	0.657	36.103	41.560	-0.160	40.308	31.247	0.327	11.822	16.334	0.430	216.900
974	uc002tvh.3	SPOPL	chr2	+	139259349	139330805	67796	True	-246.335	-247.324	0.000	0.000	-2.285	0.000	0.012	0.696	-0.335	55.420	36.500	1.381	32.800	31.680	1.031	65	65	65	162	162	162	25.854	16.571	0.655	8.629	11.444	-0.423	10.481	8.244	0.291	6.479	7.728	0.593	55.420
975	uc003xga.1	SCARA3	chr8	+	27491576	27530537	37540	True	-55.901	-19.689	0.000	0.000	48.180	0.000	0.986	0.232	-0.365	334.360	187.160	1.264	234.740	232.400	1.133	95	95	95	69	69	69	219.734	124.139	0.819	150.843	141.485	0.106	38.812	22.213	0.207	29.576	34.896	0.253	334.360
976	uc001nsh.3	FADS1	chr11	-	61567096	61581006	2400	True	-60.097	-59.717	0.000	0.000	43.262	0.000	0.904	0.530	-0.240	591.140	384.180	1.209	722.760	656.980	0.655	54	54	54	114	114	114	410.655	238.103	0.807	207.336	205.425	0.043	68.503	57.292	0.197	121.216	111.619	0.299	722.760
977	uc004eem.3	APOOL	chrX	+	84258897	84348323	85378	True	-458.042	-415.318	0.000	0.000	-71.063	0.000	0.000	0.663	-0.364	133.660	84.380	1.983	500.780	412.320	0.678	106	106	106	196	196	196	34.144	19.407	0.555	20.574	23.781	-0.489	38.807	21.226	0.616	54.586	46.959	0.546	500.780
978	uc002ate.2	THSD4	chr15	+	71839566	72075722	231664	True	-511.199	-490.663	0.000	0.000	11.974	0.000	0.000	0.685	-0.473	43.440	21.080	4.342	5.460	6.260	1.807	146	146	146	218	218	218	11.434	5.335	0.918	1.274	1.595	-0.211	10.421	4.746	0.755	1.232	1.296	0.810	43.440
979	uc003zph.3	MTAP	chr9	+	21802634	21865969	60580	True	-147.420	-146.584	0.000	0.000	36.477	0.000	0.577	0.540	-0.369	212.260	108.980	1.424	805.660	853.260	1.549	88	88	88	97	97	97	76.741	42.871	0.711	47.072	50.986	-0.294	54.318	27.399	0.309	129.160	132.433	0.532	805.660
980	uc011jyb.2	HDAC9	chr7	+	18535368	18708466	171047	True	-81.852	-82.207	0.000	0.000	51.080	0.000	0.874	0.458	-0.385	172.180	95.580	1.216	92.040	107.320	0.231	78	78	78	95	95	95	88.200	57.523	0.570	37.030	44.864	-0.296	33.978	17.420	0.300	19.620	21.198	0.316	172.180
981	uc010opg.1	MIER1	chr1	+	67390577	67454302	60497	True	-110.049	-109.892	0.000	0.000	52.909	0.000	0.820	0.480	-0.406	157.480	105.180	1.046	213.520	299.720	0.462	81	81	81	111	111	111	48.387	33.879	0.422	24.846	35.433	-0.464	35.722	21.688	0.321	27.868	40.376	0.384	213.520
982	uc001ddf.2	MIER1	chr1	+	67390577	67454302	60497	True	-110.057	-109.900	0.000	0.000	52.921	0.000	0.820	0.480	-0.406	157.480	105.180	1.046	213.520	299.720	0.462	81	81	81	111	111	111	48.381	33.873	0.422	24.846	35.433	-0.464	35.728	21.695	0.321	27.868	40.376	0.384	213.520
983	uc003mch.3	CREBRF	chr5	+	172483354	172566291	78898	True	-371.009	-371.363	0.000	0.000	38.926	0.000	0.121	0.496	-0.493	21.740	11.340	1.783	12.400	16.000	1.705	158	158	158	190	190	190	7.428	4.967	0.428	2.730	4.286	-0.538	4.930	2.776	0.571	2.412	3.195	0.673	21.740
984	uc002mpq.3	ILF3	chr19	+	10796603	10803095	4091	True	-54.699	3.913	0.000	0.000	50.564	0.000	0.955	0.337	-0.201	712.420	513.820	1.073	226.580	228.200	0.408	60	60	60	111	111	111	386.519	279.400	0.486	122.831	129.422	-0.081	189.587	144.821	0.170	42.152	41.678	0.189	712.420
985	uc002dlv.3	UBFD1	chr16	+	23568861	23585710	13899	True	-119.281	-115.138	0.000	0.000	33.313	0.000	0.690	0.483	-0.257	458.680	280.800	1.611	180.140	143.080	1.006	76	76	76	142	142	142	171.023	91.076	0.862	80.554	74.353	0.127	103.332	55.304	0.312	21.719	21.928	0.335	458.680
986	uc011klj.1	NAPEPLD	chr7	-	102740022	102790007	3380	True	-325.444	-325.651	0.000	0.000	4.067	0.000	0.000	0.815	-0.422	35.600	24.320	1.807	90.460	94.740	1.449	86	86	86	169	169	169	15.341	8.561	0.769	8.673	10.141	-0.474	7.951	4.990	0.480	14.671	11.590	0.740	90.460
987	uc002ewn.2	CHTF8	chr16	-	69151911	69166071	1340	True	-40.257	29.922	0.000	0.000	40.911	0.000	1.000	0.241	-0.204	888.260	415.440	1.430	686.940	581.040	0.917	67	67	67	61	61	61	466.724	217.946	1.110	451.858	318.327	0.555	163.302	79.508	0.117	114.111	122.413	0.238	888.260
988	uc002qnt.2	PEG3	chr19	-	57321444	57336109	3280	True	-232.633	-233.039	0.000	0.000	50.176	0.000	0.476	0.240	-0.330	77.800	89.880	1.519	68.120	162.040	0.547	237	237	237	164	164	164	24.597	23.325	0.137	21.272	35.271	-0.559	13.076	15.152	0.474	14.274	30.879	0.470	77.800
989	uc002zdn.4	PDXK	chr21	+	45138977	45182188	39834	True	-94.724	-52.244	0.000	0.000	52.562	0.028	0.861	0.352	-0.218	5176.100	2781.140	1.609	820.100	734.520	1.512	167	167	167	72	72	72	695.361	387.114	0.786	211.948	182.335	0.203	915.975	487.304	0.233	122.223	98.051	0.328	5176.100
990	uc001vlt.3	GPC6	chr13	+	93879077	95060273	1177091	True	-242.690	-242.654	0.000	0.000	28.717	0.000	0.243	0.472	-0.438	119.500	72.300	1.584	31.760	50.820	0.638	103	103	103	169	169	169	54.181	34.671	0.592	12.117	17.535	-0.460	27.944	15.892	0.370	4.845	8.640	0.472	119.500
991	uc003dct.3	DUSP7	chr3	-	52082936	52090461	1280	True	-50.964	-14.937	0.000	0.000	44.645	0.000	1.000	0.237	-0.355	523.980	260.580	1.384	219.240	201.980	0.615	90	90	90	61	61	61	184.588	98.551	0.890	114.551	93.571	0.300	73.206	36.139	0.232	33.278	30.973	0.187	523.980
992	uc010uih.2	RAB8B	chr15	+	63481727	63559973	75698	True	-154.975	-142.730	0.000	0.000	50.103	0.000	0.656	0.471	-0.390	151.520	95.420	1.507	31.940	55.440	0.505	96	96	96	122	122	122	54.919	33.909	0.644	16.463	20.456	-0.248	35.980	20.475	0.364	5.658	9.521	0.402	151.520
993	uc003xcv.2	TNFRSF10B	chr8	-	22877647	22926700	1780	True	-55.740	-8.068	0.000	0.000	51.271	0.000	0.944	0.281	-0.286	422.940	230.520	1.217	2018.920	1735.280	0.865	78	78	78	89	89	89	229.293	129.141	0.808	251.785	213.576	0.261	84.095	45.152	0.172	316.897	279.286	0.204	2018.920
994	uc002iov.4	ZNF652	chr17	-	47366567	47439476	8360	True	-817.643	-813.753	0.000	0.000	-125.228	0.000	0.000	0.700	-0.256	36.240	34.960	1.782	2236.160	1978.560	2.089	125	125	125	418	418	418	15.461	11.836	0.370	32.178	33.999	-0.579	7.966	6.128	0.579	167.945	148.533	0.824	2236.160
995	uc002ugx.3	DCAF17	chr2	+	172290760	172341562	46983	True	-286.435	-287.764	0.000	0.000	-16.342	0.000	0.000	0.878	-0.320	87.980	48.120	1.637	39.840	61.840	1.504	57	57	57	189	189	189	38.836	20.729	0.828	10.876	14.058	-0.266	19.671	9.211	0.349	6.526	9.971	0.629	87.980
996	uc002mku.3	ZNF317	chr19	+	9251055	9274091	21734	True	-46.363	-46.621	0.000	0.000	48.066	0.000	0.984	0.203	-0.466	111.120	70.540	1.475	53.820	55.020	0.460	114	114	114	63	63	63	66.760	42.700	0.645	32.392	31.876	0.036	17.475	12.072	0.289	9.224	10.205	0.280	111.120
997	uc010srt.2	PIP4K2C	chr12	+	57984941	57997211	10927	True	-32.979	12.306	0.000	0.000	43.806	0.000	1.000	0.273	-0.282	286.340	154.620	1.514	258.460	206.600	0.661	63	63	63	60	60	60	176.080	90.953	0.969	112.651	84.395	0.425	43.396	27.462	0.184	37.350	31.034	0.141	286.340
998	uc031pno.1	SIKE1	chr1	-	115312104	115323308	3440	True	-192.254	-188.587	0.000	0.000	56.698	0.000	0.667	0.794	-0.381	566.040	310.580	1.629	479.300	526.580	0.591	82	82	82	141	141	141	111.713	57.524	0.698	32.042	42.673	-0.476	156.716	80.283	0.481	65.064	75.102	0.432	566.040
999	uc002rnj.3	LCLAT1	chr2	+	30670122	30867091	193900	True	-180.158	-180.221	0.000	0.000	26.077	0.000	0.331	0.557	-0.339	72.980	44.240	1.241	151.460	278.520	0.680	78	78	78	151	151	151	36.689	25.039	0.513	20.968	29.594	-0.381	13.903	8.799	0.344	16.756	31.782	0.509	151.460
1000	uc002mex.1	SLC25A23	chr19	-	6440074	6459781	1520	True	-40.949	18.215	0.000	0.000	51.195	0.000	1.000	0.251	-0.279	728.060	333.680	1.272	344.220	282.480	0.733	72	72	72	74	74	74	419.868	207.934	1.000	225.683	168.724	0.410	137.730	64.936	0.124	57.931	40.193	0.130	728.060
1001	uc010tcg.2	ZNF268	chr12	+	133757994	133783697	22015	True	-164.508	-163.498	0.000	0.000	51.247	0.000	0.643	0.664	-0.398	67.560	29.720	1.577	47.960	72.300	0.549	82	82	82	126	126	126	27.095	15.379	0.758	14.182	17.256	-0.309	11.941	6.162	0.420	7.578	9.616	0.450	67.560
1002	uc004bql.3	ZBTB43	chr9	+	129567284	129600487	29181	True	-285.652	-283.502	0.000	0.000	1.436	0.000	0.030	0.631	-0.298	50.640	33.220	1.489	604.600	588.140	1.360	83	83	83	199	199	199	22.213	13.944	0.709	31.947	32.226	-0.236	9.119	7.558	0.416	87.602	78.918	0.548	604.600
1003	uc010mxf.3	ZBTB43	chr9	+	129567284	129600487	29181	True	-284.987	-282.508	0.000	0.000	2.406	0.000	0.035	0.648	-0.282	50.640	33.220	1.489	604.600	588.140	1.360	83	83	83	199	199	199	22.213	13.944	0.709	31.947	32.226	-0.236	9.119	7.558	0.416	87.602	78.918	0.548	604.600
1004	uc009zkz.3	CCNT1	chr12	-	49082240	49110781	5200	True	-282.706	-280.801	0.000	0.000	-62.487	0.000	0.004	0.666	-0.137	50.580	33.400	1.144	68.880	66.980	1.281	56	56	56	260	260	260	35.035	21.439	0.686	25.398	27.927	-0.138	8.598	5.566	0.260	11.559	12.369	0.400	68.880
1005	uc003vpj.2	KLHDC10	chr7	+	129710348	129775560	60608	True	-373.052	-373.752	0.000	0.000	-33.359	0.000	0.000	0.918	-0.287	81.800	62.600	1.826	20.120	33.200	1.447	65	65	65	228	228	228	43.685	24.478	0.861	9.207	11.533	-0.287	23.029	14.558	0.425	4.108	5.624	0.653	81.800
1006	uc003jpi.4	SNX18	chr5	+	53813592	53842416	26176	True	-128.142	-128.822	0.000	0.000	47.325	0.000	0.674	0.342	-0.443	362.700	290.740	1.403	75.600	85.820	1.089	117	117	117	95	95	95	108.812	61.676	0.857	35.377	36.149	-0.054	50.627	37.981	0.238	17.203	17.083	0.437	362.700
1007	uc009zcz.2	JAM3	chr11	+	133938819	134021652	80981	True	-54.176	-54.201	0.000	0.000	48.106	0.000	0.934	0.477	-0.327	188.940	92.860	1.425	125.000	118.200	0.657	61	61	61	91	91	91	103.992	57.068	0.845	56.091	55.440	0.039	32.465	15.824	0.266	22.567	24.279	0.258	188.940
1008	uc004ebl.4	CHIC1	chrX	+	72782983	72906937	118966	True	-427.381	-424.724	0.000	0.000	-29.890	0.000	0.000	0.916	-0.322	91.720	40.220	1.524	17.380	29.060	1.131	79	79	79	247	247	247	27.090	15.064	0.659	5.401	8.542	-0.535	20.949	8.512	0.478	3.174	5.182	0.675	91.720
1009	uc011mql.2	CHIC1	chrX	+	72782983	72906937	118966	True	-427.812	-424.863	0.000	0.000	-29.971	0.000	0.000	0.916	-0.322	91.720	40.220	1.524	17.380	29.060	1.131	79	79	79	247	247	247	27.104	15.064	0.659	5.401	8.542	-0.535	20.969	8.512	0.478	3.174	5.182	0.675	91.720
1010	uc003bix.2	ZBED4	chr22	+	50247496	50283726	33725	True	-146.630	-146.628	0.000	0.000	62.224	0.000	0.735	0.184	-0.459	111.140	118.640	1.291	82.220	80.180	0.629	195	195	195	117	117	117	61.601	49.357	0.347	25.637	30.646	-0.260	20.517	20.643	0.328	13.042	13.605	0.427	111.140
1011	uc003csi.1	CDC25A	chr3	-	48198667	48229801	1200	True	-45.602	-45.760	0.000	0.000	39.103	0.000	0.967	0.259	-0.466	120.620	75.660	1.428	130.300	103.340	0.491	77	77	77	60	60	60	67.718	39.675	0.767	54.496	56.034	-0.069	19.634	12.812	0.270	22.692	20.709	0.192	130.300
1012	uc021wxk.1	CDC25A	chr3	-	48198667	48229801	1200	True	-45.602	-45.760	0.000	0.000	39.103	0.000	0.967	0.259	-0.466	120.620	75.660	1.428	130.300	103.340	0.491	77	77	77	60	60	60	67.718	39.675	0.767	54.496	56.034	-0.069	19.634	12.812	0.270	22.692	20.709	0.192	130.300
1013	uc001ldd.2	SLC18A2	chr10	+	119000583	119038941	36409	True	-120.038	-119.792	0.000	0.000	50.792	0.000	0.747	0.751	-0.509	51.560	32.080	2.271	15.700	17.840	0.962	60	60	60	95	95	95	21.895	11.903	0.875	7.426	9.681	-0.338	9.124	5.910	0.427	3.071	3.566	0.455	51.560
1014	uc001fnd.4	MEX3A	chr1	-	156041803	156051789	4360	True	-261.328	-261.973	0.000	0.000	-9.414	0.000	0.083	0.571	-0.220	137.500	89.780	1.398	29.740	39.380	1.338	84	84	84	218	218	218	56.883	35.416	0.698	11.532	12.704	-0.060	31.919	20.613	0.316	5.290	6.760	0.485	137.500
1015	uc001nrq.3	CPSF7	chr11	-	61170119	61197464	1680	True	-48.791	0.829	0.000	0.000	46.658	0.000	1.000	0.278	-0.266	510.860	327.920	1.256	410.800	332.620	0.680	74	74	74	76	76	76	294.377	171.854	0.791	207.876	176.740	0.247	75.778	53.290	0.209	69.359	60.501	0.198	510.860
1016	uc004fxi.1	SPRY3	chrY	+	59100456	59115123	8997	True	-480.196	-471.734	0.000	0.000	-20.696	0.000	0.000	0.475	-0.328	10.220	6.540	2.255	3.040	6.240	1.578	145	145	145	270	270	270	3.777	2.769	0.368	0.348	0.616	-0.150	1.867	1.559	0.788	0.554	1.057	0.660	10.220
1017	uc010hdx.1	VGLL4	chr3	-	11597543	11685398	1540	True	-57.313	1.425	0.000	0.000	48.216	0.000	0.973	0.194	-0.344	435.860	263.800	1.184	147.480	123.320	0.652	84	84	84	73	73	73	159.886	93.313	0.761	81.744	68.419	0.273	73.831	42.520	0.178	22.226	21.715	0.187	435.860
1018	uc003kvg.1	LYRM7	chr5	+	130506640	130541119	30123	True	-352.689	-309.020	0.000	0.000	4.623	0.000	0.000	0.858	-0.264	123.780	91.820	1.864	1601.320	1276.640	0.861	83	83	83	190	190	190	23.804	10.856	0.874	97.861	89.085	-0.274	24.218	11.920	0.501	233.418	192.220	0.575	1601.320
1019	uc001dyx.3	AHCYL1	chr1	+	110527386	110566364	37169	True	-52.927	-54.233	0.000	0.000	47.639	0.000	0.977	0.455	-0.376	642.400	341.280	1.149	400.520	531.460	0.595	59	59	59	88	88	88	371.219	200.139	0.874	213.475	213.830	0.022	124.327	63.725	0.142	66.022	83.520	0.328	642.400
1020	uc001hpu.4	SDE2	chr1	-	226170402	226187066	1620	True	-149.901	-149.810	0.000	0.000	52.516	0.000	0.658	0.525	-0.670	465.980	427.260	2.464	575.860	610.100	0.819	105	105	105	76	76	76	53.427	35.052	0.868	72.055	73.897	-0.338	70.057	61.373	0.427	151.084	146.148	0.487	575.860
1021	uc001cpb.4	PIK3R3	chr1	-	46505811	46598380	3040	True	-179.170	-177.270	0.000	0.000	19.998	0.000	0.401	0.444	-0.432	113.360	78.980	1.881	70.060	55.720	1.168	77	77	77	152	152	152	51.365	35.080	0.551	20.307	23.600	-0.206	23.602	16.787	0.474	8.748	9.251	0.417	113.360
1022	uc001rwi.4	LIMA1	chr12	-	50569562	50616488	900	True	-43.979	-28.610	0.000	0.000	38.733	0.000	1.000	0.132	-0.530	309.820	292.840	1.343	185.020	245.600	0.047	95	95	95	45	45	45	196.488	160.343	0.348	124.048	150.908	-0.297	45.343	54.686	0.318	33.428	41.980	0.251	309.820
1023	uc010aeq.3	KLF12	chr13	-	74260148	74708394	7940	True	-690.559	-691.456	0.000	0.000	-76.746	0.000	0.000	0.788	-0.278	24.660	21.360	1.841	4.440	13.080	1.579	124	124	124	353	353	353	11.475	9.265	0.310	1.297	2.465	-0.580	6.183	5.276	0.585	1.071	1.728	0.856	24.660
1024	uc001rwk.4	LIMA1	chr12	-	50569562	50677353	1060	True	-46.243	-47.309	0.000	0.000	39.441	0.000	1.000	0.254	-0.429	309.820	292.840	1.343	218.860	245.600	0.102	100	100	100	53	53	53	201.302	154.121	0.437	133.042	156.040	-0.253	46.292	53.666	0.329	38.261	41.865	0.255	309.820
1025	uc010sup.2	NUDT4	chr12	+	93771700	93797024	22192	True	-183.062	-179.892	0.000	0.000	7.786	0.000	0.115	0.657	-0.323	335.420	150.020	1.804	1508.640	1064.320	1.961	56	56	56	148	148	148	142.007	66.727	0.994	77.605	72.179	-0.022	97.491	39.971	0.341	183.119	133.135	0.429	1508.640
1026	uc001tcm.3	NUDT4	chr12	+	93771700	93797024	22192	True	-183.078	-179.891	0.000	0.000	7.773	0.000	0.115	0.657	-0.322	335.420	150.020	1.804	1508.640	1064.320	1.961	56	56	56	148	148	148	142.064	66.760	0.994	77.605	72.179	-0.022	97.607	40.028	0.341	183.119	133.135	0.429	1508.640
1027	uc010ifc.3	RELL1	chr4	-	37612255	37687999	2220	True	-123.214	-123.291	0.000	0.000	23.426	0.000	0.378	0.621	-0.311	127.400	66.000	1.239	873.820	821.680	0.697	54	54	54	111	111	111	73.510	38.856	0.884	97.421	91.159	-0.052	26.905	12.933	0.214	169.109	152.592	0.455	873.820
1028	uc002ttw.4	MGAT5	chr2	+	135011829	135212192	196870	True	-144.301	-140.446	0.000	0.000	32.840	0.000	0.590	0.191	-0.231	189.080	158.500	1.488	104.700	154.020	0.630	194	194	194	173	173	173	55.630	41.385	0.450	48.292	53.629	-0.099	26.868	23.005	0.368	18.975	26.494	0.338	189.080
1029	uc010vls.1	PDPR	chr16	+	70179657	70195184	12820	True	-99.896	-74.004	0.000	0.000	-19.808	0.000	0.617	0.218	-0.193	206.480	163.480	0.686	453.760	479.340	0.166	113	113	113	133	133	133	87.024	79.230	0.124	80.836	101.547	-0.330	36.239	30.627	0.205	54.287	58.719	0.243	453.760
1030	uc001qmk.1	PARP11	chr12	-	3918026	3939236	2960	True	-217.279	-217.670	0.000	0.000	2.961	0.000	0.007	0.841	-0.311	52.640	28.860	1.967	530.740	536.020	1.508	54	54	54	145	145	145	25.832	14.683	0.822	22.990	25.046	-0.328	10.554	6.972	0.426	67.828	66.355	0.558	530.740
1031	uc001rwh.4	LIMA1	chr12	-	50569562	50616268	900	True	-43.695	-28.734	0.000	0.000	38.439	0.000	1.000	0.163	-0.499	309.820	292.840	1.343	185.020	245.600	0.047	94	94	94	45	45	45	196.552	160.645	0.346	124.048	150.908	-0.297	45.579	54.897	0.319	33.428	41.980	0.251	309.820
1032	uc003zpo.3	CDKN2B	chr9	-	22002901	22009312	2000	True	-149.913	-150.107	0.000	0.000	51.998	0.000	0.818	0.689	-0.598	5.800	5.700	2.491	1.920	1.720	1.546	73	73	73	99	99	99	2.385	0.813	0.983	0.240	0.400	-0.160	1.235	1.060	0.730	0.404	0.475	0.515	5.800
1033	uc004bga.2	HSDL2	chr9	+	115142188	115234685	91343	True	-73.458	-74.050	0.000	0.000	47.235	0.000	0.946	0.408	-0.651	272.000	170.920	1.180	90.780	98.320	0.304	79	79	79	56	56	56	103.375	62.321	0.682	36.837	45.851	-0.384	75.527	45.501	0.248	22.960	24.462	0.338	272.000
1034	uc002kei.3	CSNK1D	chr17	-	80200536	80231594	1600	True	-47.478	13.154	0.000	0.000	49.900	0.000	0.987	0.220	-0.302	1241.240	714.220	1.266	606.280	512.380	0.708	74	74	74	78	78	78	583.786	336.523	0.814	335.621	273.517	0.303	236.261	139.272	0.210	90.978	78.210	0.140	1241.240
1035	uc003zpn.3	CDKN2B	chr9	-	22002901	22009312	2000	True	-154.693	-154.885	0.000	0.000	54.030	0.000	0.808	0.663	-0.617	5.800	5.700	2.491	1.920	1.720	1.546	79	79	79	99	99	99	2.312	0.756	0.994	0.240	0.400	-0.160	1.230	1.035	0.720	0.404	0.475	0.515	5.800
1036	uc001ddj.1	MIER1	chr1	+	67395925	67454302	55149	True	-109.959	-109.803	0.000	0.000	52.483	0.000	0.820	0.505	-0.383	157.480	105.180	1.046	213.520	299.720	0.462	80	80	80	111	111	111	48.819	34.172	0.423	24.846	35.433	-0.464	35.734	21.664	0.323	27.868	40.376	0.384	213.520
1037	uc002rnl.3	LCLAT1	chr2	+	30670136	30867091	193886	True	-178.776	-178.906	0.000	0.000	23.010	0.000	0.325	0.575	-0.328	72.980	44.240	1.199	151.460	278.520	0.680	74	74	74	151	151	151	37.208	25.566	0.512	20.968	29.594	-0.381	13.141	8.581	0.339	16.756	31.782	0.509	151.460
1038	uc002kog.2	RAB31	chr18	+	9708227	9862553	151557	True	-98.571	-98.509	0.000	0.000	25.334	0.000	0.778	0.687	-0.253	499.720	231.160	1.540	188.660	218.720	0.966	40	40	40	135	135	135	250.048	125.579	1.019	96.993	91.368	0.149	120.694	63.859	0.199	32.648	40.472	0.388	499.720
1039	uc003ean.2	NAA50	chr3	-	113435306	113465120	4120	True	-242.163	-236.717	0.000	0.000	-15.202	0.000	0.060	0.379	-0.360	2143.680	1174.680	1.059	853.720	622.140	0.662	77	77	77	167	167	167	465.610	270.168	0.696	112.539	116.972	-0.384	423.682	218.378	0.217	130.465	123.165	0.644	2143.680
1040	uc002jas.3	CYB561	chr17	-	61509664	61523545	1420	True	-38.272	22.590	0.000	0.000	43.083	0.000	1.000	0.253	-0.232	395.080	209.120	1.438	1233.780	1101.880	0.838	63	63	63	67	67	67	265.207	128.486	1.046	248.817	183.451	0.543	58.515	31.173	0.166	211.021	196.550	0.181	1233.780
1041	uc011cdz.2	TSPAN5	chr4	-	99391517	99578800	1100	True	-25.626	-25.531	0.000	0.000	42.363	0.000	1.000	0.299	-0.435	465.080	246.760	1.518	235.660	277.520	0.449	73	73	73	52	52	52	225.680	130.324	0.772	125.999	124.385	0.047	79.141	42.045	0.224	37.273	46.516	0.196	465.080
1042	uc001sxd.4	ATXN7L3B	chr12	+	74931550	74935232	2340	True	-37.668	-24.262	0.000	0.000	45.706	0.000	1.000	0.188	-0.422	425.980	175.380	1.291	264.300	182.080	0.574	99	99	99	65	65	65	181.353	100.006	0.844	135.419	112.643	0.229	55.301	25.632	0.217	55.810	39.520	0.223	425.980
1043	uc001rwj.4	LIMA1	chr12	-	50569562	50677353	1060	True	-46.268	-47.337	0.000	0.000	39.070	0.000	1.000	0.255	-0.427	309.820	292.840	1.343	218.860	245.600	0.102	99	99	99	53	53	53	201.411	154.345	0.436	133.042	156.040	-0.253	46.512	53.889	0.330	38.261	41.865	0.255	309.820
1044	uc010xph.2	SLC35E1	chr19	-	16660647	16683193	3100	True	-80.872	-80.494	0.000	0.000	42.510	0.000	0.805	0.407	-0.221	361.440	183.800	1.358	991.380	838.360	0.715	88	88	88	128	128	128	172.083	100.208	0.753	157.106	142.799	0.123	53.521	24.171	0.246	186.728	163.863	0.314	991.380
1045	uc011akj.2	CCDC117	chr22	+	29168661	29185283	14135	True	-76.346	-76.310	0.000	0.000	38.680	0.000	0.851	0.569	-0.277	149.180	71.800	1.959	638.640	559.920	0.931	49	49	49	121	121	121	73.499	37.333	0.995	52.373	47.794	0.148	24.896	15.152	0.300	79.741	71.387	0.300	638.640
1046	uc001gdt.1	POGK	chr1	+	166808723	166823709	14018	True	-44.194	-44.222	0.000	0.000	55.763	0.000	1.000	0.201	-0.612	345.480	214.700	1.237	107.240	133.140	0.422	129	129	129	46	46	46	160.348	92.594	0.756	82.418	87.879	-0.057	77.853	43.751	0.222	9.735	22.505	0.269	345.480
1047	uc010bbi.3	THBS1	chr15	+	39880800	39889668	7022	True	-60.021	49.672	0.000	0.000	42.898	0.000	1.000	0.165	-0.193	1712.640	1509.940	0.705	1093.600	987.520	0.222	87	87	87	74	74	74	1048.537	799.144	0.404	551.524	534.421	0.018	269.612	247.926	0.145	245.924	224.184	0.154	1712.640
1048	uc003lzr.5	TENM2	chr5	+	167181992	167691162	507921	True	-143.238	-106.222	0.000	0.000	57.836	0.000	0.963	0.097	-0.512	298.680	415.400	1.153	187.720	295.860	-0.166	338	338	338	54	54	54	144.476	155.299	-0.018	97.659	149.482	-0.618	43.095	74.125	0.435	37.009	57.673	0.235	298.680
1049	uc004bkb.4	TLR4	chr9	+	120466452	120479769	10534	True	-81.742	-82.733	0.000	0.000	59.299	0.000	0.855	0.304	-0.378	72.320	69.280	1.222	45.620	63.300	0.460	98	98	98	131	131	131	36.678	30.958	0.276	21.220	27.994	-0.352	10.440	11.465	0.389	7.825	12.312	0.338	72.320
1050	uc031tkj.1	RAP2C	chrX	-	131337051	131353508	1420	True	-76.493	-76.750	0.000	0.000	44.480	0.000	0.859	0.472	-0.523	132.140	90.200	1.844	209.660	192.260	0.521	73	73	73	64	64	64	65.669	36.767	0.858	30.969	32.833	-0.133	34.667	21.841	0.304	32.736	29.977	0.330	209.660
1051	uc002eqa.3	CMTM4	chr16	-	66648652	66730610	7140	True	-543.616	-541.057	0.000	0.000	-218.875	0.000	0.000	0.977	-0.103	69.620	34.620	1.595	48.380	65.520	1.654	35	35	35	357	357	357	40.812	20.577	0.989	18.032	19.109	-0.012	10.009	6.964	0.252	8.105	11.905	0.555	69.620
1052	uc010sra.2	TMEM194A	chr12	-	57449425	57472574	3120	True	-77.160	-77.175	0.000	0.000	37.282	0.000	0.816	0.321	-0.295	100.440	81.060	1.078	60.380	83.920	0.327	79	79	79	152	152	152	41.957	33.063	0.325	31.212	38.689	-0.314	19.551	14.565	0.263	12.221	14.744	0.272	100.440
1053	uc003vgo.1	C7orf60	chr7	-	112459201	112579932	2560	True	-148.499	-148.825	0.000	0.000	48.967	0.000	0.732	0.879	-0.397	58.880	34.080	1.746	23.880	29.560	1.687	55	55	55	127	127	127	26.722	12.548	1.056	9.834	11.711	-0.176	12.146	6.775	0.438	4.631	6.192	0.514	58.880
1054	uc002kej.3	CSNK1D	chr17	-	80200536	80231594	1600	True	-46.090	12.919	0.000	0.000	49.918	0.000	0.987	0.224	-0.302	1241.240	714.220	1.266	606.280	512.380	0.708	73	73	73	78	78	78	583.266	335.139	0.818	335.621	273.517	0.303	237.832	139.717	0.208	90.978	78.210	0.140	1241.240
1055	uc002jhl.4	PRKAR1A	chr17	+	66510961	66529570	16436	True	-39.996	-40.815	0.000	0.000	45.560	0.000	0.914	0.319	-0.387	1349.740	685.600	1.209	427.020	372.620	0.651	80	80	80	70	70	70	606.108	354.564	0.751	194.691	191.506	-0.026	300.071	168.765	0.168	93.011	76.932	0.318	1349.740
1056	uc010asy.3	DIO2	chr14	-	80663867	80697397	4280	True	-333.499	-333.130	0.000	0.000	-21.397	0.000	0.000	0.706	-0.248	30.620	20.720	1.575	56.240	51.060	1.937	84	84	84	212	212	212	15.574	10.354	0.557	5.977	7.554	-0.271	4.386	3.468	0.447	5.774	5.987	0.656	56.240
1057	uc011cyr.2	FAM53C	chr5	+	137673703	137685418	9707	True	-47.529	-48.475	0.000	0.000	45.359	0.000	0.857	0.430	-0.253	144.440	82.020	1.831	128.320	118.120	1.070	66	66	66	98	98	98	90.616	45.501	1.038	61.718	50.515	0.316	33.253	18.944	0.259	22.665	20.949	0.351	144.440
1058	uc010ryg.2	ARCN1	chr11	+	118443101	118473747	28618	True	-63.678	-63.713	0.000	0.000	52.312	0.000	0.901	0.552	-0.355	396.540	168.360	1.378	448.720	387.340	0.379	62	62	62	91	91	91	167.573	93.150	0.801	144.925	165.746	-0.203	75.378	35.464	0.241	76.061	70.344	0.270	448.720
1059	uc004fnq.1	SPRY3	chrX	+	154997450	155012117	8997	True	-483.898	-474.709	0.000	0.000	-24.275	0.000	0.000	0.461	-0.326	10.220	6.540	2.255	3.040	6.240	1.578	145	145	145	270	270	270	3.777	2.769	0.368	0.345	0.613	-0.151	1.867	1.559	0.788	0.554	1.055	0.656	10.220
1060	uc002rog.2	SLC30A6	chr2	+	32390909	32449181	55832	True	-94.216	-92.582	0.000	0.000	47.201	0.000	0.811	0.367	-0.429	702.340	587.920	1.082	46.180	74.300	0.538	78	78	78	106	106	106	101.529	88.374	0.268	22.452	33.327	-0.524	133.598	121.131	0.272	10.090	16.122	0.378	702.340
1061	uc003iik.3	ELMOD2	chr4	+	141445311	141474924	27052	True	-219.491	-219.280	0.000	0.000	27.885	0.000	0.071	0.769	-0.479	86.220	44.980	1.799	9.500	13.520	1.012	72	72	72	126	126	126	22.784	10.951	0.838	3.881	5.564	-0.458	23.878	10.817	0.382	2.233	2.772	0.659	86.220
1062	uc031rkl.1	SPRED3	chr19	+	38880931	38890523	6848	True	-103.661	-103.410	0.000	0.000	55.115	0.000	0.805	0.510	-0.324	79.200	37.960	1.478	767.440	743.320	0.996	83	83	83	118	118	118	40.451	21.452	0.882	63.737	64.157	-0.020	14.072	7.437	0.279	101.948	100.988	0.382	767.440
1063	uc001qmp.3	C12orf5	chr12	+	4430358	4469190	32227	True	-365.465	-367.172	0.000	0.000	-73.558	0.000	0.000	0.737	-0.065	531.180	233.220	1.395	782.360	722.700	1.198	68	68	68	243	243	243	235.633	115.474	0.895	54.425	55.685	-0.288	136.885	63.997	0.371	119.351	111.057	0.508	782.360
1064	uc001qjn.3	ADIPOR2	chr12	+	1800260	1897845	95129	True	-52.530	-53.405	0.000	0.000	20.336	0.000	0.835	0.386	-0.205	455.220	281.020	1.416	541.060	450.160	0.986	53	53	53	121	121	121	334.130	192.349	0.816	250.752	224.382	0.175	74.668	53.349	0.197	85.968	79.077	0.277	541.060
1065	uc002mkw.3	ZNF317	chr19	+	9251055	9274091	21734	True	-46.721	-46.987	0.000	0.000	46.898	0.000	0.968	0.205	-0.462	111.120	70.540	1.475	53.820	55.020	0.460	111	111	111	63	63	63	67.124	42.993	0.643	32.392	31.876	0.036	17.559	12.098	0.293	9.224	10.205	0.280	111.120
1066	uc003dvq.3	NFKBIZ	chr3	+	101568357	101579869	10004	True	-67.790	-67.934	0.000	0.000	43.345	0.000	0.918	0.417	-0.438	107.180	89.320	1.670	101.240	154.360	0.338	71	71	71	73	73	73	63.998	42.658	0.612	37.538	44.813	-0.235	21.191	16.998	0.356	23.231	30.003	0.287	107.180
1067	uc002ybs.3	TAF4	chr20	-	60549853	60640866	920	True	-110.527	-110.515	0.000	0.000	60.073	0.000	0.935	0.251	-0.840	101.060	66.820	1.599	26.960	31.280	0.412	154	154	154	46	46	46	43.891	28.171	0.714	13.149	17.088	-0.335	23.499	17.143	0.369	6.008	7.641	0.381	101.060
1068	uc002wdv.3	TBC1D20	chr20	-	416123	443187	2040	True	-94.251	-95.490	0.000	0.000	47.085	0.000	0.758	0.349	-0.466	251.640	135.800	1.572	462.680	415.120	0.936	81	81	81	99	99	99	101.295	57.109	0.803	74.264	72.173	-0.012	58.007	32.224	0.272	87.311	78.557	0.399	462.680
1069	uc001hud.2	C1orf198	chr1	-	230972864	231005335	2140	True	-56.073	-56.064	0.000	0.000	51.928	0.000	0.943	0.497	-0.264	150.780	70.820	1.771	87.460	80.500	0.958	65	65	65	106	106	106	64.382	32.397	0.988	36.714	31.732	0.225	35.097	18.011	0.265	15.491	14.603	0.273	150.780
1070	uc003qtr.1	AGPAT4	chr6	-	161551056	161695107	5780	True	-485.781	-480.637	0.000	0.000	-62.273	0.000	0.000	0.755	-0.242	62.600	42.700	1.808	15.360	25.060	1.895	79	79	79	283	283	283	28.234	19.495	0.541	4.245	5.858	-0.290	15.374	10.558	0.370	2.497	4.450	0.766	62.600
1071	uc009zrg.4	MDM2	chr12	+	69202987	69239320	30866	True	-241.408	-241.803	0.000	0.000	-68.085	0.000	0.000	0.753	-0.135	180.100	147.780	0.988	2555.040	2006.740	0.460	41	41	41	246	246	246	104.519	83.776	0.305	123.205	150.449	-0.560	40.563	31.619	0.208	276.052	223.676	0.354	2555.040
1072	uc010sli.2	SLC38A2	chr12	-	46751970	46759090	2520	True	-50.258	-20.265	0.000	0.000	53.315	0.000	0.968	0.471	-0.201	1069.020	727.080	0.832	621.680	745.880	0.399	52	52	52	126	126	126	552.213	421.566	0.357	288.401	363.409	-0.310	219.559	141.054	0.218	128.929	174.956	0.196	1069.020
1073	uc003fhy.3	FNDC3B	chr3	+	171757417	172118492	358576	True	-246.881	-246.332	0.000	0.000	47.005	0.000	0.535	0.324	-0.539	224.820	154.340	1.398	75.680	109.220	0.915	169	169	169	114	114	114	87.555	69.215	0.348	21.213	34.586	-0.867	34.571	30.346	0.408	21.059	27.167	0.544	224.820
1074	uc003ddl.2	WDR82	chr3	-	52288437	52312659	2400	True	-64.773	-1.605	0.000	0.000	44.880	0.000	0.922	0.295	-0.215	604.160	363.840	1.112	1760.960	1444.660	0.799	65	65	65	115	115	115	356.790	207.068	0.797	329.548	284.020	0.256	72.636	51.522	0.182	269.109	235.479	0.227	1760.960
1075	uc003mkk.3	CANX	chr5	+	179125929	179158639	30322	True	-43.786	-44.233	0.000	0.000	50.933	0.000	0.974	0.302	-0.383	2674.360	2116.000	1.125	1204.300	1327.080	0.260	93	93	93	78	78	78	1196.239	746.870	0.665	487.566	519.956	-0.095	595.024	383.586	0.265	242.746	259.607	0.139	2674.360
1076	uc003mkl.3	CANX	chr5	+	179125929	179158639	30322	True	-43.686	-44.133	0.000	0.000	51.023	0.000	0.974	0.310	-0.375	2674.360	2116.000	1.125	1204.300	1327.080	0.260	93	93	93	78	78	78	1196.239	746.870	0.665	487.566	519.956	-0.095	595.024	383.586	0.265	242.746	259.607	0.139	2674.360
1077	uc001kyl.3	SORCS1	chr10	-	108333420	108924466	3320	True	-270.788	-271.162	0.000	0.000	26.262	0.000	0.114	0.417	-0.359	7.220	4.620	2.086	7.360	11.200	0.895	140	140	140	166	166	166	1.620	0.990	0.412	0.304	0.562	-0.212	1.266	0.979	0.750	0.880	1.287	0.487	7.360
1078	uc001jao.1	RASGEF1A	chr10	-	43689983	43725187	1380	True	-59.385	-59.448	0.000	0.000	44.500	0.000	0.942	0.438	-0.445	208.700	114.600	1.846	64.760	54.040	0.820	67	67	67	69	69	69	113.065	59.733	0.977	36.480	33.447	0.113	67.320	36.814	0.256	12.843	11.053	0.328	208.700
1079	uc003awg.3	GTPBP1	chr22	+	39101806	39129592	24930	True	-85.126	-85.894	0.000	0.000	36.745	0.000	0.723	0.408	-0.235	141.140	85.960	1.442	322.700	345.980	0.793	79	79	79	141	141	141	77.648	46.228	0.747	48.705	45.806	0.123	21.253	13.434	0.262	40.540	43.424	0.327	322.700
1080	uc001nlz.4	CTNND1	chr11	+	57529233	57586652	55035	True	-60.770	-22.707	0.000	0.000	44.822	0.000	0.895	0.296	-0.265	400.660	300.980	0.840	229.360	192.300	0.432	91	91	91	76	76	76	182.066	125.796	0.527	121.534	122.120	-0.035	60.314	42.267	0.141	41.045	33.715	0.305	400.660
1081	uc001nmb.4	CTNND1	chr11	+	57529233	57586652	55035	True	-60.770	-22.707	0.000	0.000	44.822	0.000	0.895	0.296	-0.265	400.660	300.980	0.840	229.360	192.300	0.432	91	91	91	76	76	76	182.066	125.796	0.527	121.534	122.120	-0.035	60.314	42.267	0.141	41.045	33.715	0.305	400.660
1082	uc001ptt.3	PHLDB1	chr11	+	118478305	118528748	49267	True	-86.336	32.708	0.000	0.000	46.564	0.018	0.965	0.123	-0.282	389.000	290.300	1.428	389.040	356.840	0.891	161	161	161	57	57	57	191.367	114.553	0.807	194.494	164.865	0.282	70.674	56.738	0.276	81.532	81.554	0.177	389.040
1083	uc002bmt.2	AEN	chr15	+	89164526	89175512	9682	True	-39.150	32.206	0.000	0.000	49.625	0.000	0.984	0.203	-0.281	776.360	437.760	1.289	532.700	428.200	1.026	78	78	78	63	63	63	546.752	271.375	1.020	351.406	241.323	0.560	108.562	64.274	0.139	72.550	65.812	0.170	776.360
1084	uc002jhh.4	PRKAR1A	chr17	+	66508519	66529570	18878	True	-39.633	-40.448	0.000	0.000	45.061	0.000	0.914	0.316	-0.387	1349.320	685.600	1.227	427.020	372.620	0.651	79	79	79	70	70	70	600.074	352.240	0.748	194.691	191.506	-0.026	296.752	168.434	0.166	93.011	76.932	0.318	1349.320
1085	uc002jhi.4	PRKAR1A	chr17	+	66508519	66529570	18878	True	-39.697	-40.511	0.000	0.000	45.111	0.000	0.914	0.325	-0.379	1349.320	685.600	1.227	427.020	372.620	0.651	79	79	79	70	70	70	600.074	352.240	0.748	194.691	191.506	-0.026	296.752	168.434	0.166	93.011	76.932	0.318	1349.320
1086	uc001xut.3	DIO2	chr14	-	80663867	80677868	4280	True	-349.468	-346.470	0.000	0.000	-19.292	0.000	0.000	0.650	-0.279	30.620	20.720	2.285	56.240	51.060	1.937	92	92	92	214	214	214	14.506	9.537	0.575	5.925	7.498	-0.275	5.519	4.245	0.499	5.771	5.988	0.655	56.240
1087	uc002wxu.5	C20orf112	chr20	-	31030861	31071385	4000	True	-229.083	-229.996	0.000	0.000	6.435	0.000	0.115	0.589	-0.259	95.380	148.120	1.720	27.600	28.960	0.917	80	80	80	200	200	200	37.208	24.443	0.692	13.619	14.609	-0.075	17.784	21.185	0.508	4.381	5.442	0.430	95.380
1088	uc002ffx.2	CENPN	chr16	+	81040102	81065090	22831	True	-62.510	-62.059	0.000	0.000	48.059	0.000	0.896	0.324	-0.419	753.760	311.120	1.408	359.880	393.780	1.159	66	66	66	106	106	106	206.436	102.401	0.796	86.055	84.898	0.040	215.209	86.541	0.283	74.453	76.718	0.286	753.760
1089	uc010hpn.3	NXPE3	chr3	+	101498285	101547075	43602	True	-312.970	-312.890	0.000	0.000	8.871	0.000	0.070	0.280	-0.485	311.780	235.980	1.928	855.320	720.660	0.800	130	130	130	199	199	199	136.599	96.279	0.538	37.214	38.704	-0.535	67.332	50.348	0.346	110.384	98.923	0.599	855.320
1090	uc001csp.3	EPS15	chr1	-	51819934	51887793	1780	True	-112.980	-113.685	0.000	0.000	37.445	0.013	0.713	0.348	-0.470	149.480	107.420	0.982	104.140	105.960	0.971	92	92	92	80	80	80	71.161	53.262	0.427	19.623	26.166	-0.564	29.144	23.020	0.234	21.729	24.034	0.513	149.480
1091	uc001nrr.3	CPSF7	chr11	-	61170119	61197464	1680	True	-48.458	0.684	0.000	0.000	45.676	0.000	1.000	0.280	-0.261	510.860	327.920	1.256	410.800	332.620	0.680	72	72	72	76	76	76	295.085	172.644	0.788	207.876	176.740	0.247	76.777	53.858	0.211	69.359	60.501	0.198	510.860
1092	uc004aty.3	FAM120A	chr9	+	96233422	96328397	93768	True	-54.679	-30.642	0.000	0.000	52.044	0.000	0.966	0.183	-0.480	494.060	349.180	1.199	348.580	481.900	0.269	118	118	118	58	58	58	255.310	181.291	0.488	137.232	159.272	-0.186	78.260	56.728	0.219	67.038	88.027	0.235	494.060
1093	uc001ddg.2	MIER1	chr1	+	67390577	67454302	60497	True	-105.110	-104.744	0.000	0.000	50.958	0.000	0.820	0.463	-0.403	144.280	105.180	1.046	213.520	299.720	0.462	77	77	77	111	111	111	45.118	32.514	0.404	24.846	35.433	-0.464	30.949	20.274	0.315	27.868	40.376	0.384	213.520
1094	uc002wzw.3	PXMP4	chr20	-	32290549	32308136	4400	True	-160.865	-160.602	0.000	0.000	17.182	0.000	0.430	0.928	-0.182	88.300	34.060	2.105	1220.100	1108.480	1.073	46	46	46	151	151	151	30.642	12.293	1.264	118.673	107.298	0.159	17.938	7.849	0.306	242.793	221.528	0.384	1220.100
1095	uc001wvq.4	KLHL28	chr14	-	45393526	45430335	3120	True	-296.239	-295.216	0.000	0.000	56.580	0.000	0.322	0.466	-0.560	71.220	39.920	2.172	1175.740	1133.100	0.918	156	156	156	149	149	149	17.592	12.070	0.427	57.040	56.398	-0.601	15.247	9.239	0.522	199.791	184.518	0.610	1175.740
1096	uc010rmv.2	C11orf95	chr11	-	63527363	63536113	2100	True	-118.938	-119.643	0.000	0.000	38.731	0.000	0.657	0.210	-0.328	125.460	86.840	2.403	96.760	82.520	1.078	164	164	164	105	105	105	58.460	31.178	0.942	47.075	38.447	0.272	25.697	16.445	0.394	17.404	13.568	0.345	125.460
1097	uc001mvu.3	CD44	chr11	+	35160416	35253949	91579	True	-103.652	-103.464	0.000	0.000	43.321	0.000	0.750	0.219	-0.390	2010.320	816.060	3.012	175.140	193.080	0.502	132	132	132	96	96	96	395.347	233.433	0.607	108.908	112.121	-0.001	442.567	233.872	0.400	28.856	38.864	0.263	2010.320
1098	uc003yrx.3	TRIB1	chr8	+	126442562	126450644	6645	True	-39.055	-39.642	0.000	0.000	49.365	0.000	0.957	0.295	-0.472	194.500	98.080	1.399	114.620	113.720	0.564	76	76	76	70	70	70	110.871	62.169	0.836	62.300	59.702	0.072	26.555	16.330	0.216	23.803	24.745	0.246	194.500
1099	uc001izk.3	ZNF37A	chr10	+	38383263	38412278	26134	True	-259.010	-259.536	0.000	0.000	33.440	0.000	0.211	0.220	-0.531	435.920	408.020	1.445	110.540	146.260	0.182	161	161	161	142	142	142	28.857	25.940	0.109	17.369	32.569	-0.853	55.302	49.842	0.533	15.267	24.571	0.480	435.920
1100	uc001hya.2	LGALS8	chr1	+	236687026	236716279	24805	True	-227.230	-225.552	0.000	0.000	2.490	0.000	0.061	0.824	-0.356	188.620	99.520	1.214	114.960	196.500	0.547	50	50	50	179	179	179	86.231	47.682	0.749	20.720	28.090	-0.471	47.844	24.250	0.297	21.026	29.643	0.471	188.620
1101	uc001ppk.4	CADM1	chr11	-	115044344	115375241	2200	True	-67.801	-68.326	0.000	0.000	43.276	0.000	0.899	0.423	-0.289	456.400	277.660	1.414	73.080	74.760	0.799	79	79	79	89	89	89	179.924	98.507	0.826	37.822	37.784	-0.009	124.945	70.779	0.267	13.312	12.772	0.299	456.400
1102	uc001ffw.3	SHC1	chr1	-	154934773	154943223	1180	True	-28.836	-29.481	0.000	0.000	43.652	0.000	0.949	0.261	-0.417	1766.460	822.600	1.523	595.000	535.880	1.144	83	83	83	59	59	59	791.842	412.508	0.978	335.398	267.351	0.356	339.801	183.446	0.231	99.310	96.299	0.297	1766.460
1103	uc001ffv.3	SHC1	chr1	-	154934773	154943223	1180	True	-28.836	-29.481	0.000	0.000	43.652	0.000	0.949	0.261	-0.417	1766.460	822.600	1.523	595.000	535.880	1.144	83	83	83	59	59	59	791.842	412.508	0.978	335.398	267.351	0.356	339.801	183.446	0.231	99.310	96.299	0.297	1766.460
1104	uc021zzt.1	ETV1	chr7	-	13930855	14026139	3580	True	-315.036	-314.709	0.000	0.000	8.735	0.000	0.000	0.645	-0.357	12.380	7.120	2.235	12.560	19.940	1.807	99	99	99	175	175	175	4.465	2.125	0.759	0.718	1.079	-0.202	2.709	1.536	0.694	1.583	2.339	0.608	12.560
1105	uc021zzw.1	ETV1	chr7	-	13930855	14026139	3580	True	-314.999	-314.662	0.000	0.000	8.752	0.000	0.000	0.646	-0.357	12.380	7.120	2.235	12.560	19.940	1.807	99	99	99	175	175	175	4.465	2.124	0.760	0.718	1.079	-0.202	2.709	1.536	0.693	1.583	2.339	0.608	12.560
1106	uc001hsl.4	IBA57	chr1	+	228353428	228369958	11714	True	-305.279	-304.116	0.000	0.000	10.205	0.000	0.069	0.538	-0.181	197.760	118.200	1.849	1115.140	954.860	2.029	145	145	145	175	175	175	70.316	32.548	1.003	64.382	56.574	0.256	52.249	25.583	0.397	161.255	139.291	0.612	1115.140
1107	uc001apd.3	RERE	chr1	-	8412463	8483747	2260	True	-100.614	-101.007	0.000	0.000	54.065	0.000	0.823	0.202	-0.375	80.040	74.240	1.436	44.200	68.000	0.392	157	157	157	113	113	113	31.796	28.463	0.185	21.573	30.476	-0.437	16.702	15.922	0.363	7.718	12.856	0.328	80.040
1108	uc003irx.3	PALLD	chr4	+	169819127	169849608	28736	True	-42.006	0.294	0.000	0.000	44.974	0.000	0.962	0.311	-0.257	481.740	408.000	0.633	277.680	433.460	0.218	60	60	60	79	79	79	304.618	254.975	0.253	162.033	205.706	-0.324	91.494	77.166	0.162	53.931	75.963	0.183	481.740
1109	uc011lnl.2	MTAP	chr9	+	21818023	21865969	45191	True	-141.699	-140.890	0.000	0.000	33.897	0.000	0.562	0.557	-0.334	212.260	108.980	1.388	805.660	853.260	1.549	84	84	84	96	96	96	74.226	42.488	0.683	47.258	51.086	-0.292	53.997	28.012	0.284	129.818	133.118	0.534	805.660
1110	uc001wzg.3	FRMD6	chr14	+	52184000	52197444	11942	True	-46.399	26.831	0.000	0.000	46.925	0.000	1.000	0.197	-0.276	757.200	659.600	0.450	378.700	494.460	0.031	94	94	94	57	57	57	354.591	305.947	0.189	247.428	300.155	-0.281	164.512	131.530	0.139	62.853	72.464	0.181	757.200
1111	uc002olf.3	MED29	chr19	+	39881962	39891203	8034	True	-45.350	-15.608	0.000	0.000	55.947	0.000	0.964	0.248	-0.431	591.980	393.480	1.263	655.800	510.080	0.906	109	109	109	56	56	56	185.213	98.424	0.933	147.916	121.254	0.245	90.915	57.499	0.180	126.689	92.453	0.218	655.800
1112	uc021xep.1	MRAS	chr3	+	138067507	138124377	54464	True	-44.706	-44.883	0.000	0.000	55.445	0.000	1.000	0.484	-0.303	141.580	74.120	1.515	101.240	116.400	0.969	57	57	57	110	110	110	77.716	41.572	0.882	47.957	47.986	0.039	31.187	16.427	0.263	18.107	20.402	0.258	141.580
1113	uc002shn.3	TEX261	chr2	-	71213067	71222001	1780	True	-55.063	-4.813	0.000	0.000	42.169	0.000	0.955	0.319	-0.202	580.600	332.540	1.421	430.160	323.120	1.009	64	64	64	89	89	89	357.783	180.567	1.025	274.900	207.931	0.424	101.549	67.117	0.214	61.609	57.434	0.292	580.600
1114	uc011lgh.2	OTUD6B	chr8	+	92082423	92099323	15408	True	-67.590	-67.690	0.000	0.000	43.157	0.000	0.985	0.455	-0.551	95.460	54.540	1.234	44.340	62.080	0.181	59	59	59	68	68	68	35.807	21.387	0.637	18.343	24.087	-0.367	20.789	10.599	0.302	8.198	11.005	0.278	95.460
1115	uc001kos.3	GOLGA7B	chr10	+	99609994	99631335	18092	True	-268.311	-268.877	0.000	0.000	3.339	0.000	0.000	0.273	-0.313	19.880	12.160	1.987	0.660	1.920	0.731	150	150	150	128	128	128	1.624	1.418	0.124	0.050	0.225	-0.175	2.391	1.817	0.884	0.129	0.402	0.368	19.880
1116	uc003vpk.2	KLHDC10	chr7	+	129710348	129775560	60608	True	-374.651	-375.442	0.000	0.000	-37.209	0.000	0.000	0.926	-0.282	81.800	62.600	1.826	20.120	33.200	1.447	63	63	63	228	228	228	44.786	25.089	0.867	9.207	11.533	-0.287	22.533	14.371	0.428	4.108	5.624	0.653	81.800
1117	uc001lct.3	HSPA12A	chr10	-	118430702	118502085	2440	True	-143.718	-144.047	0.000	0.000	61.064	0.000	0.730	0.359	-0.414	95.000	59.060	1.287	45.740	51.740	0.721	135	135	135	122	122	122	38.585	27.398	0.461	18.957	23.664	-0.302	16.182	10.791	0.339	8.534	10.309	0.421	95.000
1118	uc031tan.1	TNFRSF10B	chr8	-	22877647	22926700	1780	True	-54.484	-4.843	0.000	0.000	49.298	0.000	0.933	0.274	-0.281	422.940	230.520	1.217	2018.920	1735.280	0.865	73	73	73	89	89	89	231.960	131.269	0.798	251.785	213.576	0.261	86.285	45.788	0.165	316.897	279.286	0.204	2018.920
1119	uc010vnm.1	CENPN	chr16	+	81040102	81065090	22831	True	-62.954	-62.480	0.000	0.000	46.523	0.000	0.896	0.324	-0.417	753.760	311.120	1.408	359.880	393.780	1.159	65	65	65	106	106	106	201.846	100.311	0.791	86.055	84.898	0.040	213.628	85.536	0.283	74.453	76.718	0.286	753.760
1120	uc003kgy.1	DHFR	chr5	-	79922044	79950800	2380	True	-68.578	-68.476	0.000	0.000	43.700	0.000	0.991	0.666	-0.284	540.160	252.800	1.374	422.800	348.080	0.622	42	42	42	107	107	107	297.380	142.380	1.032	131.726	123.393	0.077	102.841	42.589	0.169	55.082	46.549	0.317	540.160
1121	uc003mej.4	FAF2	chr5	+	175875355	175937075	58673	True	-75.087	-74.944	0.000	0.000	9.973	0.000	0.673	0.455	-0.171	210.480	112.600	1.271	129.280	133.780	0.922	51	51	51	147	147	147	104.959	66.314	0.637	63.567	63.259	0.038	35.127	18.437	0.249	19.776	23.299	0.302	210.480
1122	uc001qjm.3	ADIPOR2	chr12	+	1800246	1897845	95143	True	-49.899	-50.821	0.000	0.000	22.233	0.000	0.843	0.390	-0.204	455.220	281.020	1.416	541.060	450.160	0.986	53	53	53	121	121	121	334.130	192.349	0.816	250.752	224.382	0.175	74.668	53.349	0.197	85.968	79.077	0.277	541.060
1123	uc002ved.3	LANCL1	chr2	-	211295972	211341491	2760	True	-151.240	-151.993	0.000	0.000	17.604	0.000	0.449	0.531	-0.295	307.760	190.240	1.446	76.100	102.040	0.918	67	67	67	136	136	136	140.055	80.111	0.796	35.368	40.039	-0.146	72.799	43.963	0.315	14.418	18.247	0.384	307.760
1124	uc001wzf.3	FRMD6	chr14	+	52180363	52197444	15579	True	-50.351	23.374	0.000	0.000	48.019	0.000	1.000	0.196	-0.288	757.200	659.600	0.596	378.700	494.460	0.031	100	100	100	57	57	57	368.759	314.346	0.202	247.428	300.155	-0.281	169.915	132.628	0.149	62.853	72.464	0.181	757.200
1125	uc002wlv.3	CDS2	chr20	+	5156747	5178533	15460	True	-511.901	-511.970	0.000	0.000	-73.245	0.000	0.000	0.586	-0.215	322.860	201.340	1.629	120.740	141.440	2.352	99	99	99	285	285	285	95.843	56.581	0.726	9.089	10.583	-0.219	87.601	52.537	0.370	10.903	12.670	0.723	322.860
1126	uc011ccz.2	AFF1	chr4	+	87856153	88062206	200738	True	-297.291	-298.804	0.000	0.000	-12.398	0.000	0.159	0.332	-0.230	46.980	56.680	1.697	52.920	110.200	0.785	148	148	148	264	264	264	22.758	18.653	0.314	18.266	26.607	-0.450	7.975	8.362	0.428	8.598	16.248	0.506	52.920
1127	uc002phj.4	EHD2	chr19	+	48216600	48246391	28377	True	-53.514	-25.507	0.000	0.000	46.286	0.000	0.957	0.257	-0.364	508.040	294.100	1.413	531.940	471.920	0.877	88	88	88	69	69	69	359.432	198.024	0.868	199.712	174.458	0.258	78.595	51.234	0.223	80.691	84.418	0.257	531.940
1128	uc002jbg.3	MAP3K3	chr17	+	61699800	61773670	71488	True	-78.054	-22.250	0.000	0.000	38.849	0.000	0.855	0.269	-0.239	167.520	131.920	1.613	118.520	96.080	0.843	74	74	74	117	117	117	96.426	61.725	0.695	54.096	44.009	0.284	28.656	26.291	0.296	16.580	12.382	0.232	167.520
1129	uc002ycv.2	CABLES2	chr20	-	60963685	60982339	2040	True	-99.563	-99.877	0.000	0.000	39.383	0.000	0.755	0.527	-0.337	51.380	26.380	2.323	49.360	40.640	1.143	65	65	65	102	102	102	31.659	13.941	1.206	21.125	17.424	0.246	9.785	6.058	0.418	10.662	8.143	0.366	51.380
1130	uc021zzv.1	ETV1	chr7	-	13930855	14026139	3580	True	-314.637	-314.260	0.000	0.000	7.751	0.000	0.000	0.646	-0.354	12.380	7.120	2.235	12.560	19.940	1.807	98	98	98	175	175	175	4.469	2.133	0.756	0.718	1.079	-0.202	2.722	1.542	0.696	1.583	2.339	0.608	12.560
1131	uc021zzy.1	ETV1	chr7	-	13930855	14026139	3580	True	-314.344	-314.033	0.000	0.000	7.948	0.000	0.000	0.646	-0.354	12.380	7.120	2.235	12.560	19.940	1.807	98	98	98	175	175	175	4.469	2.132	0.756	0.718	1.079	-0.202	2.722	1.542	0.696	1.583	2.339	0.608	12.560
1132	uc003his.3	G3BP2	chr4	-	76567952	76598667	1520	True	-68.932	-65.159	0.000	0.000	43.950	0.000	0.907	0.222	-0.433	564.500	423.260	1.478	101.460	107.220	0.867	109	109	109	75	75	75	182.647	120.236	0.579	60.465	65.482	-0.102	116.507	77.626	0.276	22.100	24.120	0.312	564.500
1133	uc010ztt.2	POFUT1	chr20	+	30795695	30826467	28340	True	-70.999	-70.985	0.000	0.000	47.264	0.000	0.843	0.280	-0.294	407.100	229.480	1.462	394.480	366.500	1.008	113	113	113	108	108	108	194.193	111.204	0.811	135.642	119.498	0.239	80.615	47.599	0.200	65.492	69.287	0.279	407.100
1134	uc003jhj.4	C5orf22	chr5	+	31532372	31555165	21127	True	-59.478	-59.576	0.000	0.000	44.411	0.000	0.870	0.417	-0.427	99.360	43.800	1.586	50.980	80.460	0.613	72	72	72	69	69	69	47.431	26.195	0.831	29.554	32.578	-0.079	17.651	8.957	0.255	8.943	14.812	0.380	99.360
1135	uc001jzn.3	POLR3A	chr10	-	79734906	79789298	2180	True	-114.906	-115.326	0.000	0.000	54.868	0.000	0.761	0.252	-0.370	126.600	112.780	1.728	84.960	87.600	0.509	159	159	159	109	109	109	50.757	40.430	0.397	34.351	40.363	-0.234	18.640	19.804	0.441	14.736	15.954	0.340	126.600
1136	uc009xxs.3	SORCS1	chr10	-	108333420	108924466	3320	True	-266.518	-266.812	0.000	0.000	22.583	0.000	0.090	0.420	-0.346	7.220	4.620	2.086	7.360	11.200	0.895	134	134	134	166	166	166	1.649	1.032	0.396	0.304	0.562	-0.212	1.276	0.979	0.746	0.880	1.287	0.487	7.360
1137	uc002roh.2	SLC30A6	chr2	+	32390909	32449181	55832	True	-94.535	-92.722	0.000	0.000	47.019	0.000	0.811	0.388	-0.407	702.340	587.920	1.082	46.180	74.300	0.538	78	78	78	106	106	106	101.529	88.374	0.268	22.452	33.327	-0.524	133.598	121.131	0.272	10.090	16.122	0.378	702.340
1138	uc002rsv.4	ZFP36L2	chr2	-	43449540	43453745	980	True	-43.726	-43.101	0.000	0.000	54.347	0.000	1.000	0.196	-0.636	204.120	120.840	1.603	67.360	62.680	0.541	120	120	120	45	45	45	118.171	64.426	0.887	40.604	39.394	0.077	47.062	28.260	0.240	14.389	15.204	0.241	204.120
1139	uc010ygt.2	ZNF805	chr19	+	57752052	57774106	14568	True	-664.756	-663.075	0.000	0.000	-88.036	0.000	0.000	0.684	-0.241	32.460	19.880	1.939	2048.900	1740.580	1.800	116	116	116	371	371	371	8.477	6.285	0.471	55.982	50.486	-0.461	4.944	4.268	0.527	230.553	191.957	0.725	2048.900
1140	uc011mjv.2	ZFX	chrX	+	24169807	24234372	60402	True	-361.333	-362.632	0.000	0.000	20.213	0.000	0.026	0.477	-0.407	75.700	53.440	1.911	477.860	352.720	1.145	147	147	147	189	189	189	29.581	22.000	0.406	17.688	20.008	-0.539	16.548	12.427	0.556	55.866	43.550	0.636	477.860
1141	uc001siw.3	RAB5B	chr12	+	56367794	56390467	19486	True	-114.017	-114.399	0.000	0.000	21.967	0.021	0.713	0.433	-0.218	334.940	178.200	1.373	1265.560	1089.220	1.799	89	89	89	94	94	94	201.854	107.596	0.913	161.380	144.751	0.192	56.724	32.270	0.202	206.938	182.054	0.400	1265.560
1142	uc010plf.1	POGK	chr1	+	166808723	166823709	14018	True	-37.181	-37.234	0.000	0.000	52.674	0.000	1.000	0.190	-0.593	345.480	214.700	1.215	107.240	133.140	0.422	118	118	118	46	46	46	156.079	92.044	0.728	82.418	87.879	-0.057	79.665	45.472	0.207	9.735	22.505	0.269	345.480
1143	uc001hyc.2	LGALS8	chr1	+	236689267	236716279	22564	True	-223.545	-220.603	0.000	0.000	1.071	0.000	0.073	0.843	-0.300	188.620	99.520	1.135	114.960	196.500	0.547	49	49	49	179	179	179	83.712	47.274	0.719	20.720	28.090	-0.471	47.547	24.321	0.274	21.026	29.643	0.471	188.620
1144	uc010fdo.3	PCYOX1	chr2	+	70484841	70508317	19944	True	-184.623	-179.941	0.000	0.000	4.358	0.000	0.206	0.507	-0.241	331.120	170.940	1.353	518.600	453.380	0.860	70	70	70	175	175	175	157.200	90.330	0.724	77.313	78.158	-0.051	76.628	35.274	0.264	88.464	83.283	0.419	518.600
1145	uc010hqm.2	NAA50	chr3	-	113435306	113458434	4120	True	-251.750	-238.984	0.000	0.000	-19.825	0.000	0.024	0.439	-0.338	1569.040	869.320	1.059	853.720	622.140	0.662	70	70	70	167	167	167	359.647	215.343	0.675	112.539	116.972	-0.384	254.187	126.943	0.216	130.465	123.165	0.644	1569.040
1146	uc011bij.2	NAA50	chr3	-	113435306	113464641	4120	True	-251.872	-239.076	0.000	0.000	-20.030	0.000	0.024	0.437	-0.338	1569.040	869.320	1.059	853.720	622.140	0.662	70	70	70	167	167	167	359.647	215.343	0.675	112.539	116.972	-0.384	254.187	126.943	0.216	130.465	123.165	0.644	1569.040
1147	uc001qej.2	ETS1	chr11	-	128328655	128457453	2920	True	-152.632	-150.525	0.000	0.000	34.670	0.000	0.514	0.473	-0.285	464.060	298.260	1.898	275.660	257.740	0.483	89	89	89	146	146	146	247.441	150.719	0.721	84.089	83.659	-0.091	118.297	74.961	0.373	45.706	42.583	0.387	464.060
1148	uc004awf.3	ZNF367	chr9	-	99148224	99180669	1480	True	-91.439	-91.559	0.000	0.000	44.190	0.000	0.871	0.423	-0.576	166.800	78.040	1.613	46.680	50.560	0.494	86	86	86	62	62	62	74.383	38.164	0.931	29.160	31.000	-0.101	38.899	18.796	0.325	8.631	8.689	0.295	166.800
1149	uc002mkx.3	ZNF317	chr19	+	9266600	9274091	6189	True	-57.878	-32.853	0.000	0.000	47.259	0.000	0.968	0.185	-0.450	111.120	70.540	1.155	53.820	55.020	0.460	105	105	105	63	63	63	67.793	44.395	0.596	32.392	31.876	0.036	17.737	11.011	0.238	9.224	10.205	0.280	111.120
1150	uc021vdr.1	RRM2	chr2	+	10262694	10271546	7906	True	-37.081	-17.356	0.000	0.000	47.773	0.000	1.000	0.182	-0.524	2342.360	1159.280	1.373	839.400	755.260	0.366	100	100	100	44	44	44	1018.432	517.503	0.870	241.611	229.370	0.070	712.676	354.916	0.257	180.224	167.933	0.163	2342.360
1151	uc021qyz.1	RNF41	chr12	-	56596287	56615485	3020	True	-86.776	-86.012	0.000	0.000	24.936	0.000	0.701	0.337	-0.227	326.540	170.940	1.413	1355.280	1013.680	1.031	86	86	86	117	117	117	115.391	65.789	0.697	176.214	151.231	0.109	74.518	32.090	0.271	294.970	240.205	0.337	1355.280
1152	uc001skf.2	RNF41	chr12	-	56596287	56615715	3020	True	-86.971	-86.132	0.000	0.000	24.849	0.000	0.701	0.321	-0.242	326.540	170.940	1.413	1355.280	1013.680	1.031	86	86	86	117	117	117	115.391	65.789	0.697	176.214	151.231	0.109	74.518	32.090	0.271	294.970	240.205	0.337	1355.280
1153	uc001skg.2	RNF41	chr12	-	56596287	56615753	3020	True	-86.588	-85.826	0.000	0.000	25.053	0.000	0.701	0.333	-0.231	326.540	170.940	1.413	1355.280	1013.680	1.031	86	86	86	117	117	117	115.391	65.789	0.697	176.214	151.231	0.109	74.518	32.090	0.271	294.970	240.205	0.337	1355.280
1154	uc002atb.1	THSD4	chr15	+	71433787	72075722	637523	True	-539.560	-540.627	0.000	0.000	15.383	0.000	0.000	0.498	-0.474	43.440	21.080	4.342	5.460	6.260	1.807	199	199	199	214	214	214	8.523	3.947	0.741	1.262	1.603	-0.221	10.166	4.675	0.779	1.235	1.306	0.812	43.440
1155	uc001sym.4	E2F7	chr12	-	77415025	77459360	1340	True	-183.342	-175.217	0.000	0.000	44.350	0.000	0.776	0.207	-0.702	89.600	83.340	1.639	60.540	76.400	0.482	185	185	185	67	67	67	50.551	44.677	0.223	25.059	37.783	-0.595	14.512	16.541	0.462	14.090	19.594	0.514	89.600
1156	uc001iha.3	KLF6	chr10	-	3818187	3827473	2160	True	-44.571	-43.790	0.000	0.000	53.731	0.000	0.910	0.266	-0.450	662.060	356.300	1.219	207.540	261.100	0.481	107	107	107	67	67	67	302.434	179.106	0.720	114.040	120.240	-0.024	134.288	71.424	0.231	43.879	52.305	0.237	662.060
1157	uc001hxo.3	NID1	chr1	-	236139131	236228481	1320	True	-124.170	-124.413	0.000	0.000	48.109	0.000	0.875	0.204	-0.580	194.720	125.400	1.511	71.100	94.280	0.427	184	184	184	56	56	56	81.465	53.732	0.549	40.222	48.133	-0.259	34.811	18.435	0.359	11.798	13.656	0.324	194.720
1158	uc031rxe.1	UBE2L3	chr22	+	21903735	21978323	72748	True	-52.439	-52.484	0.000	0.000	48.536	0.000	0.989	0.564	-0.329	3060.980	1365.140	1.396	317.880	290.380	0.421	51	51	51	90	90	90	959.468	478.473	0.924	146.564	145.533	-0.022	866.228	423.719	0.284	77.371	71.409	0.227	3060.980
1159	uc009ymn.3	CTNND1	chr11	+	57529233	57586652	55035	True	-60.654	-22.549	0.000	0.000	44.975	0.000	0.895	0.291	-0.271	400.660	300.980	0.840	229.360	192.300	0.432	91	91	91	76	76	76	182.066	125.796	0.527	121.534	122.120	-0.035	60.314	42.267	0.141	41.045	33.715	0.305	400.660
1160	uc003gbh.3	PCGF3	chr4	+	727672	764427	32727	True	-183.112	-182.899	0.000	0.000	7.634	0.000	0.198	0.759	-0.354	100.260	57.520	1.417	53.840	47.760	0.455	45	45	45	162	162	162	58.781	34.762	0.739	17.223	22.714	-0.379	19.178	10.924	0.306	8.825	10.307	0.418	100.260
1161	uc010lmb.2	KLHDC10	chr7	+	129710348	129775560	60608	True	-369.800	-370.785	0.000	0.000	-55.908	0.000	0.000	0.934	-0.247	79.720	62.600	1.826	20.120	33.200	1.447	54	54	54	228	228	228	41.441	25.207	0.786	9.207	11.533	-0.287	21.734	15.391	0.403	4.108	5.624	0.653	79.720
1162	uc011dkp.3	HCG11	chr6	+	26521933	26527612	2720	True	-210.399	-206.684	0.000	0.000	44.432	0.000	0.431	0.435	-0.439	179.680	97.980	2.272	821.440	671.360	1.183	124	124	124	130	130	130	38.382	22.985	0.675	67.731	62.269	-0.199	34.555	18.978	0.437	152.055	128.244	0.522	821.440
1163	uc004bgc.2	HSDL2	chr9	+	115142188	115234685	91343	True	-70.261	-70.822	0.000	0.000	44.163	0.000	0.946	0.425	-0.621	272.000	170.920	1.180	90.780	98.320	0.304	72	72	72	56	56	56	99.537	60.711	0.665	36.837	45.851	-0.384	77.715	47.080	0.251	22.960	24.462	0.338	272.000
1164	uc001mhg.2	NRIP3	chr11	-	9002122	9025596	2620	True	-44.043	-44.135	0.000	0.000	14.763	0.000	0.845	0.452	-0.153	164.500	113.880	1.204	1191.040	1050.740	0.714	42	42	42	129	129	129	100.365	55.242	0.889	132.081	113.050	0.247	30.083	21.587	0.175	210.365	183.476	0.239	1191.040
1165	uc011bac.2	KIAA1143	chr3	-	44790235	44803173	3420	True	-186.686	-186.076	0.000	0.000	13.159	0.000	0.259	0.544	-0.254	223.260	114.960	1.319	806.560	699.480	1.025	78	78	78	170	170	170	48.574	27.816	0.591	45.137	46.715	-0.204	60.728	30.934	0.315	113.523	107.879	0.428	806.560
1166	uc001fwb.2	VANGL2	chr1	+	160370230	160398468	25737	True	-138.803	-135.609	0.000	0.000	54.287	0.000	0.696	0.417	-0.420	198.380	100.460	1.320	83.260	165.440	0.662	106	106	106	115	115	115	67.174	41.827	0.598	36.632	46.509	-0.248	37.031	18.536	0.354	16.375	29.405	0.441	198.380
1167	uc003ken.4	F2R	chr5	+	76011867	76031595	17751	True	-42.478	-43.342	0.000	0.000	47.105	0.000	0.931	0.337	-0.336	379.620	188.480	1.157	1366.340	1252.140	0.593	76	76	76	87	87	87	178.536	105.944	0.733	193.627	179.378	0.068	62.521	33.870	0.237	266.882	235.915	0.265	1366.340
1168	uc010wpp.2	MAP3K3	chr17	+	61699800	61773670	71488	True	-77.636	-23.131	0.000	0.000	38.059	0.000	0.855	0.271	-0.238	167.520	131.920	1.613	118.520	96.080	0.843	73	73	73	117	117	117	96.907	62.032	0.696	54.096	44.009	0.284	28.555	26.338	0.298	16.580	12.382	0.232	167.520
1169	uc002ioi.3	UBE2Z	chr17	+	46985730	47006422	19335	True	-44.662	28.277	0.000	0.000	42.218	0.000	1.000	0.219	-0.224	1804.540	1132.200	1.541	814.480	708.700	0.976	71	71	71	66	66	66	584.965	302.873	0.977	471.280	343.963	0.506	244.393	153.230	0.173	163.922	149.646	0.217	1804.540
1170	uc003kjj.3	MEF2C	chr5	-	88014057	88179283	3440	True	-339.862	-339.519	0.000	0.000	14.475	0.000	0.000	0.757	-0.442	16.640	6.700	2.606	4.960	7.780	2.007	99	99	99	172	172	172	6.239	3.277	0.739	1.065	1.635	-0.326	3.745	1.762	0.694	1.271	1.684	0.769	16.640
1171	uc003kjk.3	MEF2C	chr5	-	88014057	88179283	3440	True	-339.862	-339.519	0.000	0.000	14.475	0.000	0.000	0.757	-0.442	16.640	6.700	2.606	4.960	7.780	2.007	99	99	99	172	172	172	6.239	3.277	0.739	1.065	1.635	-0.326	3.745	1.762	0.694	1.271	1.684	0.769	16.640
1172	uc003ank.3	HMGXB4	chr22	+	35653444	35691800	36695	True	-56.661	-56.726	0.000	0.000	42.947	0.000	1.000	0.271	-0.427	249.960	200.360	1.432	154.500	155.460	0.254	85	85	85	75	75	75	126.223	88.496	0.542	76.361	85.474	-0.155	40.050	34.677	0.377	25.842	29.251	0.201	249.960
1173	uc002pyj.3	ZNF614	chr19	-	52516576	52531680	2380	True	-154.309	-155.417	0.000	0.000	43.890	0.000	0.619	0.459	-0.471	41.720	35.400	1.481	21.620	27.580	1.165	89	89	89	118	118	118	21.121	14.936	0.521	9.956	13.060	-0.354	7.319	6.684	0.495	4.593	5.936	0.490	41.720
1174	uc002xho.4	RPRD1B	chr20	+	36661947	36720766	56800	True	-51.456	-22.202	0.000	0.000	45.868	0.000	0.947	0.317	-0.304	130.680	70.580	1.664	184.280	160.540	0.665	60	60	60	95	95	95	77.690	42.153	0.888	65.259	58.631	0.179	19.311	12.027	0.265	30.429	30.101	0.218	184.280
1175	uc001bal.3	RCC2	chr1	-	17733250	17765059	1700	True	-63.946	-9.670	0.000	0.000	49.456	0.000	0.976	0.273	-0.277	724.200	406.380	1.307	627.980	521.700	0.615	88	88	88	84	84	84	420.541	220.703	0.930	360.137	313.208	0.217	138.800	74.846	0.146	104.845	97.738	0.205	724.200
1176	uc001kew.3	PAPSS2	chr10	+	89419475	89507462	86313	True	-56.407	-56.109	0.000	0.000	41.918	0.000	0.922	0.327	-0.400	423.380	339.520	1.531	152.880	144.580	0.995	74	74	74	77	77	77	204.460	126.318	0.767	59.356	58.422	0.078	74.750	65.549	0.322	26.931	29.879	0.283	423.380
1177	uc001kex.3	PAPSS2	chr10	+	89419475	89507462	86313	True	-56.407	-56.109	0.000	0.000	41.918	0.000	0.922	0.327	-0.400	423.380	339.520	1.531	152.880	144.580	0.995	74	74	74	77	77	77	204.460	126.318	0.767	59.356	58.422	0.078	74.750	65.549	0.322	26.931	29.879	0.283	423.380
1178	uc003coq.3	LIMD1	chr3	+	45636322	45722755	83291	True	-128.791	-129.494	0.000	0.000	23.602	0.000	0.542	0.248	-0.221	162.720	110.580	1.233	490.720	479.320	1.195	140	140	140	155	155	155	60.844	39.665	0.603	76.714	81.934	-0.090	28.291	18.074	0.289	68.625	67.534	0.342	490.720
1179	uc003phw.2	TMEM30A	chr6	-	75962637	75994632	2340	True	-55.634	-56.240	0.000	0.000	50.535	0.000	0.908	0.432	-0.359	945.080	489.020	1.118	402.940	453.500	0.412	83	83	83	76	76	76	377.391	223.911	0.681	164.810	185.944	-0.188	198.319	88.517	0.245	106.962	124.845	0.276	945.080
1180	uc001ffa.2	IL6R	chr1	+	154377668	154441926	60721	True	-241.135	-241.631	0.000	0.000	-2.926	0.000	0.029	0.610	-0.278	40.940	27.820	2.032	515.780	486.080	1.262	74	74	74	171	171	171	21.027	11.039	0.880	23.874	22.265	-0.008	7.670	4.672	0.381	70.168	61.639	0.562	515.780
1181	uc002syy.3	INPP4A	chr2	+	99061320	99207496	143258	True	-177.404	-177.286	0.000	0.000	50.480	0.000	0.655	0.342	-0.517	139.140	97.440	1.414	32.840	50.800	0.718	127	127	127	113	113	113	57.258	41.153	0.487	11.449	17.088	-0.546	29.458	22.311	0.353	6.902	10.204	0.458	139.140
1182	uc002syx.3	INPP4A	chr2	+	99061320	99207496	143258	True	-177.404	-177.286	0.000	0.000	50.480	0.000	0.655	0.342	-0.517	139.140	97.440	1.414	32.840	50.800	0.718	127	127	127	113	113	113	57.258	41.153	0.487	11.449	17.088	-0.546	29.458	22.311	0.353	6.902	10.204	0.458	139.140
1183	uc003ihe.4	PCDH18	chr4	-	138440073	138453629	1840	True	-235.077	-235.078	0.000	0.000	56.606	0.000	0.714	0.282	-0.745	6.520	7.100	1.874	2.620	3.900	0.895	178	178	178	91	91	91	2.379	1.960	0.241	0.453	1.222	-0.565	1.368	1.432	0.708	0.690	1.063	0.647	6.520
1184	uc003tqp.3	LANCL2	chr7	+	55433140	55501435	66178	True	-80.330	-80.036	0.000	0.000	37.914	0.000	0.837	0.381	-0.405	401.040	265.000	1.867	63.280	52.840	0.921	65	65	65	92	92	92	205.972	108.044	0.971	30.429	28.841	0.111	75.134	51.078	0.272	9.871	10.623	0.351	401.040
1185	uc004ezj.3	SLC9A6	chrX	+	135067585	135129428	59365	True	-90.688	-91.181	0.000	0.000	50.119	0.000	0.828	0.493	-0.315	80.100	48.240	1.820	45.260	41.920	0.985	74	74	74	116	116	116	47.990	29.175	0.705	24.792	26.599	-0.076	14.660	8.659	0.371	6.225	7.803	0.373	80.100
1186	uc003dvn.3	NXPE3	chr3	+	101498028	101547075	43859	True	-313.490	-313.085	0.000	0.000	8.205	0.000	0.070	0.307	-0.453	311.780	235.980	1.928	855.320	720.660	0.800	130	130	130	199	199	199	136.599	96.279	0.538	37.214	38.704	-0.535	67.332	50.348	0.346	110.384	98.923	0.599	855.320
1187	uc002spr.3	MAT2A	chr2	+	85766100	85772403	5072	True	-24.671	-25.099	0.000	0.000	41.357	0.000	1.000	0.337	-0.425	1513.840	916.960	1.153	968.420	757.600	0.429	57	57	57	59	59	59	949.544	541.185	0.806	447.639	419.831	0.050	292.632	166.745	0.137	196.210	148.909	0.239	1513.840
1188	uc010tcb.2	ZNF268	chr12	+	133757994	133783697	22015	True	-235.167	-233.555	0.000	0.000	18.882	0.000	0.085	0.695	-0.360	67.560	28.720	1.577	47.960	72.300	1.644	75	75	75	165	165	165	26.350	14.619	0.776	11.863	14.362	-0.263	12.171	5.783	0.432	7.878	9.962	0.529	67.560
1189	uc011jxa.1	ZNF12	chr7	-	6728063	6744854	2400	True	-42.803	-43.390	0.000	0.000	55.693	0.000	0.915	0.333	-0.297	89.020	73.080	1.205	93.660	119.460	0.392	82	82	82	117	117	117	55.482	41.461	0.425	43.210	57.126	-0.353	11.442	10.158	0.284	16.080	24.531	0.298	93.660
1190	uc001jwf.3	AP3M1	chr10	-	75880014	75910519	3020	True	-120.095	-116.148	0.000	0.000	22.365	0.000	0.613	0.366	-0.330	348.680	247.560	1.549	1095.100	1025.220	1.166	72	72	72	137	137	137	202.053	122.009	0.708	88.230	85.834	-0.054	67.004	38.059	0.277	166.913	158.066	0.373	1095.100
1191	uc002hax.2	TNFAIP1	chr17	+	26658151	26674035	14598	True	-47.437	-2.966	0.000	0.000	48.040	0.000	0.984	0.226	-0.348	415.300	226.120	1.218	214.700	177.320	0.432	92	92	92	61	61	61	224.861	129.264	0.752	123.128	110.888	0.161	100.889	51.474	0.187	31.020	29.577	0.184	415.300
1192	uc003ybx.5	ZBTB10	chr8	+	81398447	81438500	33790	True	-389.151	-379.118	0.000	0.000	19.166	0.000	0.035	0.424	-0.502	70.460	49.700	1.483	19.640	27.440	1.117	144	144	144	198	198	198	28.925	19.753	0.510	5.874	8.289	-0.509	14.262	9.398	0.467	4.439	5.045	0.695	70.460
1193	uc010lzt.4	ZBTB10	chr8	+	81398447	81438500	33790	True	-389.041	-379.101	0.000	0.000	19.148	0.000	0.035	0.424	-0.502	70.460	49.700	1.483	19.640	27.440	1.117	144	144	144	198	198	198	28.946	19.774	0.510	5.874	8.289	-0.509	14.264	9.406	0.467	4.439	5.045	0.695	70.460
1194	uc003ihf.4	PCDH18	chr4	-	138440073	138453629	1840	True	-234.678	-234.680	0.000	0.000	56.353	0.000	0.714	0.283	-0.745	6.520	7.100	1.874	2.620	3.900	0.895	177	177	177	91	91	91	2.382	1.962	0.242	0.453	1.222	-0.565	1.371	1.436	0.710	0.690	1.063	0.647	6.520
1195	uc002hay.3	TNFAIP1	chr17	+	26662547	26674035	9882	True	-50.108	-10.961	0.000	0.000	48.330	0.000	0.961	0.244	-0.346	455.260	229.040	1.218	214.700	177.320	0.762	77	77	77	77	77	77	250.650	140.818	0.803	121.290	104.089	0.238	96.841	49.857	0.165	31.369	30.723	0.229	455.260
1196	uc001pha.3	TMEM123	chr11	-	102267055	102323775	1360	True	-26.482	-25.432	0.000	0.000	47.527	0.000	1.000	0.286	-0.483	2158.160	1025.060	1.095	440.600	500.360	0.268	83	83	83	50	50	50	567.882	320.748	0.710	278.181	290.955	-0.057	470.676	221.770	0.226	83.536	90.304	0.150	2158.160
1197	uc003mxf.4	SSR1	chr6	-	7281287	7313541	7660	True	-468.138	-470.170	0.000	0.000	-101.431	0.000	0.000	0.483	-0.108	1003.540	518.800	1.244	989.480	1012.500	1.614	87	87	87	270	270	270	322.218	172.800	0.792	49.255	49.827	-0.361	264.193	132.100	0.235	115.628	115.513	0.741	1003.540
1198	uc010ulb.1	CD276	chr15	+	73976621	74006859	29113	True	-43.158	17.947	0.000	0.000	41.764	0.000	0.981	0.176	-0.324	1192.240	549.120	1.245	539.420	438.860	0.923	79	79	79	53	53	53	499.144	253.847	0.940	334.424	248.526	0.439	216.760	93.893	0.144	72.212	64.533	0.133	1192.240
1199	uc001wxu.3	L2HGDH	chr14	-	50709151	50778947	4620	True	-199.820	-201.676	0.000	0.000	-13.336	0.000	0.041	0.751	-0.138	282.740	133.160	1.312	2357.760	3614.140	1.308	53	53	53	170	170	170	113.883	59.991	0.839	208.555	314.905	-0.048	62.418	26.289	0.230	402.663	672.863	0.496	2357.760
1200	uc002ulo.3	TTC30A	chr2	-	178479025	178483694	1820	True	-224.097	-224.059	0.000	0.000	45.068	0.000	0.405	0.445	-0.808	40.580	23.080	2.058	16.100	30.700	1.606	130	130	130	79	79	79	19.369	10.749	0.773	3.755	6.395	-0.510	7.585	3.902	0.480	3.351	6.617	0.800	40.580
1201	uc011bmi.2	MRAS	chr3	+	138066489	138124377	55462	True	-46.270	-46.443	0.000	0.000	54.166	0.000	0.982	0.494	-0.290	141.580	74.120	1.515	101.240	116.400	0.969	56	56	56	111	111	111	78.245	41.737	0.888	47.958	47.845	0.043	31.210	16.526	0.262	18.025	20.363	0.262	141.580
1202	uc011bmj.2	MRAS	chr3	+	138067691	138124377	54260	True	-45.526	-45.701	0.000	0.000	54.729	0.000	0.982	0.485	-0.302	141.580	74.120	1.515	101.240	116.400	0.969	56	56	56	111	111	111	78.245	41.737	0.888	47.958	47.845	0.043	31.210	16.526	0.262	18.025	20.363	0.262	141.580
1203	uc001yni.2	BAG5	chr14	-	104022880	104028655	2400	True	-92.944	-94.198	0.000	0.000	49.745	0.000	0.880	0.427	-0.304	97.900	61.320	1.517	551.580	542.860	0.802	110	110	110	92	92	92	49.626	30.957	0.666	80.094	84.091	-0.099	17.792	11.522	0.373	89.051	84.986	0.289	551.580
1204	uc010ibh.3	PCGF3	chr4	+	699572	764427	60827	True	-190.305	-190.037	0.000	0.000	5.690	0.000	0.136	0.758	-0.297	118.740	64.080	1.417	53.840	47.760	0.455	49	49	49	162	162	162	61.393	35.987	0.746	17.223	22.714	-0.379	21.644	11.618	0.301	8.825	10.307	0.418	118.740
1205	uc001vmd.4	ABCC4	chr13	-	95672082	95953687	1740	True	-135.222	-135.990	0.000	0.000	52.175	0.000	0.699	0.315	-0.525	64.380	46.320	1.491	34.180	43.780	0.581	139	139	139	83	83	83	31.762	24.282	0.385	16.754	22.614	-0.415	9.836	7.866	0.452	6.313	8.227	0.452	64.380
1206	uc010fdy.3	TEX261	chr2	-	71213067	71221834	1780	True	-51.672	-3.904	0.000	0.000	41.558	0.000	0.966	0.322	-0.207	580.600	332.540	1.415	430.160	323.120	1.009	59	59	59	89	89	89	370.017	188.192	1.009	274.900	207.931	0.424	93.885	63.736	0.212	61.609	57.434	0.292	580.600
1207	uc002hio.2	RFFL	chr17	-	33336130	33416348	2200	True	-100.813	-100.308	0.000	0.000	42.501	0.000	0.682	0.464	-0.324	139.560	72.620	1.797	313.520	244.160	0.945	77	77	77	110	110	110	69.434	35.771	0.959	48.308	40.471	0.167	26.002	14.984	0.271	45.323	32.246	0.392	313.520
1208	uc003dwo.5	BBX	chr3	+	107493565	107530176	32411	True	-185.040	-168.733	0.000	0.000	14.519	0.000	0.425	0.374	-0.204	56.320	68.700	1.132	142.100	267.220	0.648	111	111	111	179	179	179	30.196	31.789	-0.064	17.081	28.495	-0.612	12.050	13.218	0.308	15.061	29.220	0.431	142.100
1209	uc001bjh.3	NIPAL3	chr1	+	24742244	24799473	55131	True	-84.924	-85.793	0.000	0.000	57.855	0.000	0.810	0.257	-0.432	184.380	117.480	1.150	245.340	190.660	0.530	125	125	125	100	100	100	58.478	36.674	0.584	39.147	41.493	-0.112	41.440	21.721	0.300	33.750	27.531	0.308	245.340
1210	uc010vnl.1	CENPN	chr16	+	81040102	81065090	22831	True	-63.300	-62.719	0.000	0.000	43.227	0.000	0.877	0.320	-0.411	753.760	311.120	1.408	359.880	393.780	1.159	63	63	63	106	106	106	210.629	104.513	0.785	86.055	84.898	0.040	219.374	87.995	0.285	74.453	76.718	0.286	753.760
1211	uc001str.4	DYRK2	chr12	+	68042511	68056444	10694	True	-268.005	-268.411	0.000	0.000	24.265	0.000	0.150	0.470	-0.391	89.740	57.580	1.902	24.620	34.340	0.922	121	121	121	160	160	160	47.203	26.807	0.763	9.518	13.076	-0.434	21.595	12.361	0.364	5.054	6.779	0.488	89.740
1212	uc009yxc.3	TMEM123	chr11	-	102267055	102323775	1360	True	-26.728	-25.634	0.000	0.000	46.926	0.000	1.000	0.288	-0.479	2158.160	1025.060	1.095	440.600	500.360	0.268	82	82	82	50	50	50	558.526	315.594	0.708	278.181	290.955	-0.057	465.802	218.122	0.227	83.536	90.304	0.150	2158.160
1213	uc011kms.1	C7orf60	chr7	-	112459201	112579932	2560	True	-171.609	-171.986	0.000	0.000	30.980	0.000	0.297	0.813	-0.389	58.880	34.080	1.746	23.880	29.560	1.687	57	57	57	128	128	128	25.785	12.108	1.019	9.773	11.645	-0.179	12.905	7.045	0.472	4.663	6.212	0.512	58.880
1214	uc021rxb.1	DIO2	chr14	-	80663867	80677970	4280	True	-341.993	-340.550	0.000	0.000	-28.763	0.000	0.000	0.676	-0.249	30.620	20.720	1.575	56.240	51.060	1.937	84	84	84	212	212	212	15.574	10.354	0.557	5.977	7.554	-0.271	4.386	3.468	0.447	5.774	5.987	0.656	56.240
1215	uc002kkz.3	YES1	chr18	-	721591	812542	2340	True	-82.081	-83.238	0.000	0.000	50.460	0.000	0.821	0.414	-0.331	360.100	200.700	1.198	2017.640	1301.940	0.650	85	85	85	106	106	106	163.508	105.910	0.552	234.648	229.657	-0.194	85.212	44.929	0.293	347.408	255.226	0.334	2017.640
1216	uc001cbd.2	MEAF6	chr1	-	37955560	37979867	3260	True	-112.380	-111.566	0.000	0.000	21.814	0.000	0.595	0.472	-0.313	528.680	235.180	1.222	678.260	625.960	0.995	58	58	58	126	126	126	214.524	110.782	0.914	77.847	73.620	0.051	104.453	48.192	0.184	144.045	137.281	0.394	678.260
1217	uc031pml.1	NSUN4	chr1	+	46806849	46830824	21312	True	-120.589	-121.255	0.000	0.000	22.266	0.000	0.481	0.475	-0.269	213.220	126.120	1.414	168.380	178.560	1.885	74	74	74	106	106	106	105.341	60.406	0.792	30.461	31.925	0.107	58.295	33.981	0.225	34.552	41.709	0.503	213.220
1218	uc001qml.2	PARP11	chr12	-	3918026	3982608	2960	True	-218.263	-218.724	0.000	0.000	0.561	0.000	0.000	0.807	-0.340	59.000	28.860	1.967	530.740	536.020	1.508	53	53	53	145	145	145	25.850	14.705	0.820	22.990	25.046	-0.328	10.961	7.093	0.430	67.828	66.355	0.558	530.740
1219	uc010cwy.1	WIPF2	chr17	+	38376041	38438439	58835	True	-160.327	-159.758	0.000	0.000	1.256	0.000	0.432	0.500	-0.211	147.800	85.900	1.732	426.560	382.260	0.830	74	74	74	176	176	176	78.395	46.264	0.814	72.087	71.659	-0.021	26.652	19.705	0.361	57.902	51.724	0.330	426.560
1220	uc002rof.2	SLC30A6	chr2	+	32390909	32449181	55832	True	-119.439	-119.477	0.000	0.000	51.735	0.000	0.794	0.436	-0.411	702.340	587.920	1.103	46.180	74.300	0.538	95	95	95	107	107	107	94.646	78.985	0.328	22.412	33.191	-0.520	122.738	111.750	0.368	10.051	16.108	0.379	702.340
1221	uc002wny.3	BTBD3	chr20	+	11871476	11907243	33425	True	-110.177	-110.496	0.000	0.000	33.091	0.000	0.609	0.335	-0.337	140.320	108.260	1.192	64.160	81.740	0.799	92	92	92	110	110	110	71.955	50.680	0.497	30.148	35.283	-0.228	28.637	21.758	0.215	14.353	16.541	0.422	140.320
1222	uc002vci.3	CCNYL1	chr2	+	208576263	208620896	42908	True	-102.783	-103.163	0.000	0.000	42.413	0.000	0.776	0.513	-0.541	185.400	116.260	1.405	107.860	100.180	0.634	70	70	70	76	76	76	69.147	39.023	0.773	24.635	29.542	-0.298	35.399	17.829	0.323	16.167	15.102	0.438	185.400
1223	uc001fwc.2	VANGL2	chr1	+	160370363	160398468	25564	True	-144.010	-141.137	0.000	0.000	48.860	0.000	0.641	0.413	-0.422	198.380	100.460	1.320	83.260	165.440	0.662	104	104	104	117	117	117	67.884	42.161	0.603	36.523	46.132	-0.239	37.025	18.552	0.355	16.258	29.294	0.443	198.380
1224	uc002mky.3	ZNF317	chr19	+	9266600	9274091	6189	True	-57.323	-32.595	0.000	0.000	45.720	0.000	0.968	0.184	-0.446	111.120	70.540	1.155	53.820	55.020	0.460	101	101	101	63	63	63	68.374	44.955	0.588	32.392	31.876	0.036	17.829	10.839	0.238	9.224	10.205	0.280	111.120
1225	uc001qfm.3	PRDM10	chr11	-	129769600	129872730	2220	True	-203.822	-204.222	0.000	0.000	50.874	0.000	0.455	0.324	-0.515	25.680	24.820	1.985	14.540	37.340	0.388	155	155	155	110	110	110	12.076	9.655	0.304	6.911	10.755	-0.553	4.139	3.695	0.570	3.320	6.095	0.499	25.680
1226	uc001qfn.3	PRDM10	chr11	-	129769600	129872730	2220	True	-203.822	-204.222	0.000	0.000	50.874	0.000	0.455	0.324	-0.515	25.680	24.820	1.985	14.540	37.340	0.388	155	155	155	110	110	110	12.076	9.655	0.304	6.911	10.755	-0.553	4.139	3.695	0.570	3.320	6.095	0.499	25.680
1227	uc010suq.2	NUDT4	chr12	+	93772353	93797024	21539	True	-182.730	-177.150	0.000	0.000	1.834	0.000	0.074	0.715	-0.280	335.420	150.020	1.804	1508.640	1064.320	1.961	50	50	50	148	148	148	124.419	59.085	0.976	77.605	72.179	-0.022	87.672	34.936	0.356	183.119	133.135	0.429	1508.640
1228	uc001tco.3	NUDT4	chr12	+	93772353	93797024	21539	True	-182.672	-177.188	0.000	0.000	1.781	0.000	0.074	0.715	-0.280	335.420	150.020	1.804	1508.640	1064.320	1.961	50	50	50	148	148	148	124.482	59.122	0.976	77.605	72.179	-0.022	87.829	35.017	0.356	183.119	133.135	0.429	1508.640
1229	uc009xgd.3	NID1	chr1	-	236139131	236228481	1320	True	-122.561	-122.818	0.000	0.000	45.826	0.000	0.875	0.217	-0.575	194.720	125.400	1.511	71.100	94.280	0.427	171	171	171	56	56	56	81.927	53.584	0.557	40.222	48.133	-0.259	35.771	18.645	0.370	11.798	13.656	0.324	194.720
1230	uc010ymq.2	LCLAT1	chr2	+	30670136	30867091	193866	True	-183.882	-182.847	0.000	0.000	21.455	0.000	0.303	0.584	-0.318	72.980	44.240	1.199	151.460	278.520	0.680	73	73	73	152	152	152	37.216	25.407	0.519	21.072	29.644	-0.379	13.231	8.530	0.336	16.749	31.683	0.508	151.460
1231	uc010spz.2	RAB5B	chr12	+	56367794	56390467	19486	True	-113.147	-113.626	0.000	0.000	19.493	0.011	0.713	0.441	-0.207	334.940	178.200	1.373	1265.560	1089.220	1.799	85	85	85	94	94	94	198.831	106.673	0.906	161.380	144.751	0.192	56.215	32.708	0.203	206.938	182.054	0.400	1265.560
1232	uc010qaj.2	KLF6	chr10	-	3818187	3827473	2160	True	-45.714	-44.308	0.000	0.000	52.495	0.000	0.910	0.275	-0.446	662.060	356.300	1.219	207.540	261.100	0.481	103	103	103	67	67	67	296.221	174.770	0.722	114.040	120.240	-0.024	132.892	69.013	0.234	43.879	52.305	0.237	662.060
1233	uc001xtd.3	KIAA1737	chr14	+	77564577	77583630	16170	True	-143.688	-143.132	0.000	0.000	7.240	0.000	0.331	0.522	-0.232	105.540	65.640	1.625	506.040	452.740	0.832	59	59	59	142	142	142	69.985	35.122	0.995	67.530	61.295	0.109	17.570	11.007	0.235	79.950	65.907	0.428	506.040
1234	uc002jat.3	CYB561	chr17	-	61509664	61523722	1400	True	-39.218	26.735	0.000	0.000	42.207	0.000	1.000	0.230	-0.233	395.080	209.120	1.438	1233.780	1101.880	0.838	64	64	64	66	66	66	265.854	129.340	1.041	247.942	183.456	0.540	58.283	31.662	0.169	212.493	198.033	0.181	1233.780
1235	uc010khc.3	GPR126	chr6	+	142623055	142767403	141538	True	-240.474	-240.968	0.000	0.000	32.016	0.000	0.254	0.347	-0.457	17.380	19.520	1.928	11.040	22.120	1.593	137	137	137	138	138	138	7.967	6.634	0.268	4.070	6.311	-0.453	3.091	3.139	0.682	2.173	4.065	0.672	17.380
1236	uc003kzn.2	PHF15	chr5	+	133861372	133918918	55114	True	-145.388	-125.664	0.000	0.000	45.143	0.000	0.681	0.186	-0.356	170.020	99.340	1.458	80.240	79.460	1.084	174	174	174	119	119	119	72.622	44.703	0.634	35.783	33.416	0.088	43.413	25.324	0.334	14.552	12.638	0.353	170.020
1237	uc010afk.3	ABCC4	chr13	-	95672082	95953687	1740	True	-132.379	-133.181	0.000	0.000	51.254	0.000	0.699	0.322	-0.519	64.380	46.320	1.491	34.180	43.780	0.581	134	134	134	83	83	83	31.862	24.354	0.386	16.754	22.614	-0.415	9.943	7.965	0.449	6.313	8.227	0.452	64.380
1238	uc002yjt.3	HSPA13	chr21	-	15743436	15755509	2220	True	-103.483	-103.586	0.000	0.000	34.089	0.000	0.730	0.417	-0.321	295.920	154.980	1.507	118.440	102.720	0.860	76	76	76	111	111	111	143.372	81.741	0.785	44.759	46.288	-0.107	54.657	27.811	0.273	24.630	21.487	0.370	295.920
1239	uc003qla.3	FBXO30	chr6	-	146119271	146135921	1680	True	-169.118	-169.563	0.000	0.000	50.133	0.000	0.564	0.415	-0.683	95.460	61.720	2.020	24.460	36.940	0.618	123	123	123	78	78	78	33.911	21.911	0.594	11.493	16.848	-0.528	17.898	11.312	0.469	5.684	7.678	0.470	95.460
1240	uc003axy.3	SMCR7L	chr22	+	39898283	39914137	12318	True	-100.264	-100.758	0.000	0.000	6.814	0.000	0.497	0.420	-0.234	230.320	135.260	1.099	962.860	791.820	0.638	54	54	54	147	147	147	160.692	90.685	0.833	115.783	98.963	0.135	30.395	20.843	0.152	121.223	99.398	0.334	962.860
1241	uc010ksn.3	TTYH3	chr7	+	2687051	2704436	15110	True	-59.697	156.884	0.000	0.000	45.946	0.000	0.972	0.101	-0.105	3698.840	2107.600	1.003	3631.480	2516.640	0.955	64	64	64	107	107	107	2046.787	1154.307	0.827	1789.613	1177.926	0.622	689.938	388.025	0.074	717.182	502.798	0.093	3698.840
1242	uc010xez.2	TMX3	chr18	-	66340924	66382353	2380	True	-104.743	-105.095	0.000	0.000	49.849	0.000	0.752	0.460	-0.451	129.080	75.380	1.100	61.460	100.920	0.412	71	71	71	109	109	109	52.425	37.028	0.445	24.527	34.223	-0.476	23.382	12.953	0.278	13.259	17.942	0.396	129.080
1243	uc002him.1	RFFL	chr17	-	33336130	33353580	2200	True	-101.506	-101.016	0.000	0.000	41.624	0.000	0.682	0.462	-0.323	139.560	72.620	1.797	313.520	244.160	0.945	77	77	77	110	110	110	69.434	35.771	0.959	48.308	40.471	0.167	26.002	14.984	0.271	45.323	32.246	0.392	313.520
1244	uc003fju.4	GNB4	chr3	-	179113875	179134344	4380	True	-278.663	-272.881	0.000	0.000	-35.043	0.000	0.000	0.732	-0.195	162.560	97.720	1.279	1381.400	1333.300	0.910	56	56	56	218	218	218	96.673	58.773	0.674	89.608	91.625	-0.278	36.113	18.101	0.287	192.914	181.536	0.488	1381.400
1245	uc003phx.2	TMEM30A	chr6	-	75962637	75994632	2340	True	-53.531	-54.178	0.000	0.000	49.462	0.000	0.908	0.437	-0.347	945.080	489.020	1.115	402.940	453.500	0.412	80	80	80	76	76	76	369.789	221.493	0.669	164.810	185.944	-0.188	197.854	89.246	0.240	106.962	124.845	0.276	945.080
1246	uc003gbe.3	PCGF3	chr4	+	699572	764427	60827	True	-190.652	-190.257	0.000	0.000	5.465	0.000	0.136	0.763	-0.291	118.740	64.080	1.417	53.840	47.760	0.455	49	49	49	162	162	162	61.393	35.987	0.746	17.223	22.714	-0.379	21.644	11.618	0.301	8.825	10.307	0.418	118.740
1247	uc002hui.1	WIPF2	chr17	+	38375608	38438439	59268	True	-166.976	-167.602	0.000	0.000	-8.993	0.000	0.273	0.445	-0.216	147.800	85.900	1.732	426.560	382.260	0.830	74	74	74	176	176	176	78.395	46.264	0.814	72.087	71.659	-0.021	26.652	19.705	0.361	57.902	51.724	0.330	426.560
1248	uc010qal.2	KLF6	chr10	-	3818187	3827473	2160	True	-44.362	-43.142	0.000	0.000	51.067	0.000	0.910	0.276	-0.436	662.060	356.300	1.224	207.540	261.100	0.481	100	100	100	67	67	67	297.000	176.826	0.711	114.040	120.240	-0.024	137.074	73.119	0.236	43.879	52.305	0.237	662.060
1249	uc004dve.3	ZXDA	chrX	-	57931863	57937067	1900	True	-274.694	-275.132	0.000	0.000	49.166	0.000	0.330	0.438	-0.776	81.020	34.720	2.664	18.100	20.140	2.199	155	155	155	94	94	94	22.263	11.247	0.912	3.744	5.035	-0.381	14.152	7.374	0.505	3.098	3.468	0.814	81.020
1250	uc002xzl.3	STX16	chr20	+	57226308	57254582	25914	True	-62.773	-51.532	0.000	0.000	51.605	0.000	0.937	0.309	-0.456	237.480	166.040	1.149	1087.740	1099.420	0.489	58	58	58	111	111	111	116.933	74.727	0.606	130.024	144.385	-0.186	61.592	37.180	0.234	153.359	152.529	0.269	1087.740
1251	uc003dqn.3	VGLL3	chr3	-	86987122	87040257	8740	True	-642.523	-639.249	0.000	0.000	-161.701	0.000	0.000	0.980	-0.183	33.840	31.420	1.759	89.620	107.060	1.113	60	60	60	369	369	369	17.738	10.804	0.670	6.384	8.742	-0.426	6.638	5.098	0.485	9.965	11.365	0.663	89.620
1252	uc004exk.3	PHF6	chrX	+	133507341	133562822	53189	True	-163.140	-154.549	0.000	0.000	47.995	0.000	0.523	0.491	-0.459	68.440	36.760	2.035	59.920	50.720	0.523	96	96	96	107	107	107	32.486	20.685	0.620	21.190	25.740	-0.376	13.591	8.044	0.442	11.538	9.039	0.459	68.440
1253	uc001jtc.3	MCU	chr10	+	74451888	74647452	194034	True	-43.147	-43.785	0.000	0.000	43.520	0.000	1.000	0.467	-0.363	182.300	94.080	1.511	82.840	107.740	0.656	55	55	55	74	74	74	103.290	56.517	0.865	53.372	53.806	0.059	37.545	20.849	0.289	13.609	22.303	0.318	182.300
1254	uc011cxk.2	AFF4	chr5	-	132211070	132299354	5640	True	-182.358	-184.367	0.000	0.000	-50.259	0.000	0.203	0.197	-0.255	72.480	86.160	0.761	118.240	204.700	0.194	94	94	94	281	281	281	42.259	43.056	-0.029	35.754	53.471	-0.537	13.928	14.099	0.317	16.053	26.880	0.306	118.240
1255	uc004atz.3	FAM120A	chr9	+	96277951	96328397	49239	True	-50.929	-15.872	0.000	0.000	50.434	0.000	0.966	0.211	-0.410	494.060	349.180	0.879	348.580	481.900	0.269	107	107	107	58	58	58	248.958	182.356	0.446	137.232	159.272	-0.186	79.067	59.004	0.180	67.038	88.027	0.235	494.060
1256	uc003vns.3	CALU	chr7	+	128379345	128413477	30871	True	-238.882	-240.040	0.000	0.000	-33.187	0.000	0.000	0.311	-0.198	853.560	479.300	1.177	388.800	422.700	1.807	87	87	87	160	160	160	340.635	194.163	0.793	83.607	77.518	-0.040	181.034	99.038	0.147	98.540	94.094	0.601	853.560
1257	uc010wpg.2	CYB561	chr17	-	61509664	61523722	1400	True	-37.541	30.983	0.000	0.000	41.234	0.000	1.000	0.228	-0.220	395.080	209.120	1.418	1233.780	1101.880	0.838	60	60	60	66	66	66	265.860	130.999	1.021	247.942	183.456	0.540	58.451	31.290	0.152	212.493	198.033	0.181	1233.780
1258	uc010cti.1	RFFL	chr17	-	33336130	33396546	2200	True	-106.542	-106.331	0.000	0.000	40.673	0.000	0.673	0.487	-0.312	139.560	72.620	1.797	313.520	244.160	0.945	77	77	77	110	110	110	69.434	35.771	0.959	48.308	40.471	0.167	26.002	14.984	0.271	45.323	32.246	0.392	313.520
1259	uc021zzu.1	ETV1	chr7	-	13930855	14026139	3580	True	-308.515	-307.909	0.000	0.000	5.329	0.000	0.000	0.665	-0.341	12.380	7.120	2.235	12.560	19.940	1.807	92	92	92	175	175	175	4.295	2.025	0.751	0.718	1.079	-0.202	2.721	1.487	0.700	1.583	2.339	0.608	12.560
1260	uc021zzx.1	ETV1	chr7	-	13930855	14026139	3580	True	-308.150	-307.535	0.000	0.000	5.676	0.000	0.000	0.665	-0.341	12.380	7.120	2.235	12.560	19.940	1.807	92	92	92	175	175	175	4.295	2.024	0.752	0.718	1.079	-0.202	2.721	1.487	0.699	1.583	2.339	0.608	12.560
1261	uc003bvv.3	ATP2B2	chr3	-	10365706	10547268	4240	True	-221.364	-221.855	0.000	0.000	2.952	0.000	0.086	0.222	-0.220	3.120	3.080	1.740	2.220	3.000	1.356	171	171	171	198	198	198	0.598	0.302	0.293	0.124	0.229	-0.110	0.594	0.538	0.589	0.371	0.458	0.353	3.120
1262	uc001jsn.3	CHST3	chr10	+	73724119	73773322	45230	True	-165.502	-39.039	0.000	0.000	26.764	0.000	0.741	0.213	-0.179	217.360	176.680	1.667	201.700	215.560	1.083	125	125	125	197	197	197	109.367	67.463	0.719	98.967	93.127	0.158	29.854	23.556	0.282	34.754	44.020	0.308	217.360
1263	uc001fuv.1	PIGM	chr1	-	159997461	160001783	2660	True	-142.537	-142.902	0.000	0.000	31.757	0.000	0.350	0.608	-0.352	192.040	101.920	1.396	769.680	765.000	0.868	71	71	71	103	103	103	94.174	45.704	1.013	47.044	46.986	-0.159	41.016	19.705	0.185	108.306	104.895	0.493	769.680
1264	uc001ffx.3	SHC1	chr1	-	154934773	154946959	1180	True	-38.301	-17.604	0.000	0.000	38.612	0.000	0.948	0.255	-0.391	1766.460	822.600	1.180	595.000	535.880	1.058	64	64	64	58	58	58	875.582	472.553	0.878	333.505	268.498	0.342	324.919	156.119	0.152	99.102	96.726	0.281	1766.460
1265	uc001ffy.3	SHC1	chr1	-	154934773	154946959	1180	True	-38.301	-17.604	0.000	0.000	38.612	0.000	0.948	0.255	-0.391	1766.460	822.600	1.180	595.000	535.880	1.058	64	64	64	58	58	58	875.582	472.553	0.878	333.505	268.498	0.342	324.919	156.119	0.152	99.102	96.726	0.281	1766.460
1266	uc003grx.2	RBPJ	chr4	+	26321331	26436752	111442	True	-209.532	-210.454	0.000	0.000	-14.111	0.000	0.065	0.580	-0.234	175.820	117.560	1.464	75.840	124.120	0.941	62	62	62	186	186	186	108.212	68.853	0.682	29.323	32.175	-0.048	26.732	23.166	0.308	10.813	18.624	0.462	175.820
1267	uc010qlr.2	ZCCHC24	chr10	-	81142082	81203928	1660	True	-120.641	-87.575	0.000	0.000	55.536	0.000	0.819	0.275	-0.440	119.900	80.520	1.533	119.580	106.600	1.044	136	136	136	83	83	83	62.218	38.414	0.699	36.106	37.730	0.011	20.471	14.124	0.283	23.666	25.681	0.410	119.900
1268	uc003vsb.3	CALD1	chr7	+	134464163	134655480	189927	True	-54.606	-54.488	0.000	0.000	47.263	0.000	0.948	0.223	-0.525	482.900	268.300	0.985	97.540	106.700	0.123	107	107	107	58	58	58	166.393	121.233	0.380	56.183	72.961	-0.357	108.219	64.482	0.275	15.403	20.572	0.260	482.900
1269	uc003kji.2	MEF2C	chr5	-	88014057	88119744	3440	True	-342.318	-342.141	0.000	0.000	11.751	0.000	0.000	0.737	-0.446	16.640	6.700	2.606	4.960	7.780	2.007	99	99	99	172	172	172	6.239	3.277	0.739	1.065	1.635	-0.326	3.745	1.762	0.694	1.271	1.684	0.769	16.640
1270	uc009vyb.3	PIK3R3	chr1	-	46505811	46598380	3320	True	-185.407	-183.860	0.000	0.000	9.346	0.000	0.187	0.577	-0.385	113.360	78.980	1.881	70.060	55.720	1.168	56	56	56	166	166	166	57.455	36.873	0.668	21.731	24.443	-0.174	24.538	18.288	0.475	9.981	9.829	0.422	113.360
1271	uc002xfh.3	DLGAP4	chr20	+	35090141	35157040	65374	True	-36.025	-11.031	0.000	0.000	39.815	0.000	1.000	0.168	-0.463	457.760	289.520	1.167	256.940	227.720	0.528	61	61	61	60	60	60	276.997	176.449	0.649	128.135	118.792	0.117	72.983	45.036	0.185	44.686	44.021	0.204	457.760
1272	uc002abn.3	TMOD3	chr15	+	52121824	52204331	79528	True	-100.595	-99.480	0.000	0.000	9.168	0.000	0.655	0.466	-0.230	299.160	146.580	1.307	943.920	961.820	0.769	53	53	53	142	142	142	133.004	77.411	0.725	89.334	89.818	0.016	66.126	35.021	0.286	136.752	141.467	0.276	943.920
1273	uc002zuz.2	UBE2L3	chr22	+	21921835	21978323	54648	True	-66.071	-66.278	0.000	0.000	49.782	0.000	1.000	0.618	-0.438	3060.980	1365.140	1.396	317.880	290.380	0.421	47	47	47	90	90	90	1040.489	518.811	0.958	146.564	145.533	-0.022	854.702	417.219	0.220	77.371	71.409	0.227	3060.980
1274	uc022awq.2	ZBTB10	chr8	+	81398447	81438500	33790	True	-388.726	-377.939	0.000	0.000	15.800	0.000	0.010	0.439	-0.500	70.460	49.700	1.483	19.640	27.440	1.117	138	138	138	198	198	198	29.076	19.693	0.521	5.874	8.289	-0.509	14.524	9.543	0.473	4.439	5.045	0.695	70.460
1275	uc001sts.4	DYRK2	chr12	+	68042511	68056444	10694	True	-265.530	-265.922	0.000	0.000	20.615	0.000	0.113	0.482	-0.385	89.740	57.580	1.902	24.620	34.340	0.922	114	114	114	160	160	160	46.717	26.630	0.756	9.518	13.076	-0.434	22.097	12.665	0.372	5.054	6.779	0.488	89.740
1276	uc002vap.2	PARD3B	chr2	+	205410515	206484886	1070504	True	-393.883	-394.671	0.000	0.000	24.985	0.000	0.047	0.510	-0.483	21.740	8.760	2.452	7.700	13.520	1.365	152	152	152	191	191	191	6.260	3.876	0.519	2.344	3.395	-0.380	3.689	1.842	0.689	1.548	2.413	0.799	21.740
1277	uc003bvw.3	ATP2B2	chr3	-	10365706	10749716	4240	True	-221.590	-222.001	0.000	0.000	2.843	0.000	0.086	0.226	-0.216	3.120	3.080	1.740	2.220	3.000	1.356	171	171	171	198	198	198	0.598	0.302	0.293	0.124	0.229	-0.110	0.594	0.538	0.589	0.371	0.458	0.353	3.120
1278	uc010khd.3	GPR126	chr6	+	142623055	142767403	141538	True	-238.216	-238.875	0.000	0.000	30.381	0.000	0.246	0.345	-0.450	17.380	19.520	1.928	11.040	22.120	1.593	135	135	135	138	138	138	7.891	6.630	0.259	4.070	6.311	-0.453	3.050	3.161	0.683	2.173	4.065	0.672	17.380
1279	uc003vvm.3	JHDM1D	chr7	-	139784545	139876741	5460	True	-484.555	-484.767	0.000	0.000	-0.068	0.000	0.000	0.642	-0.338	12.420	11.260	2.424	9.000	19.100	1.454	143	143	143	268	268	268	4.765	3.757	0.328	1.066	1.867	-0.369	2.325	2.235	0.781	1.258	2.534	0.770	12.420
1280	uc003iqz.4	TMEM192	chr4	-	165997229	166034024	2120	True	-138.082	-138.105	0.000	0.000	44.895	0.000	0.615	0.429	-0.425	941.620	678.620	1.676	437.680	409.760	1.016	104	104	104	96	96	96	98.927	68.656	0.708	49.040	49.188	-0.145	156.168	124.078	0.342	73.580	67.335	0.505	941.620
1281	uc021wyl.1	IP6K1	chr3	-	49761727	49823627	2360	True	-85.715	-7.980	0.000	0.000	39.986	0.008	0.847	0.259	-0.194	301.540	185.640	1.218	181.240	141.920	1.207	83	83	83	118	118	118	154.557	87.698	0.823	102.218	78.483	0.376	46.681	30.109	0.171	28.022	22.007	0.244	301.540
1282	uc003cxm.1	IP6K1	chr3	-	49761727	49823973	2360	True	-84.986	-7.058	0.000	0.000	40.842	0.008	0.856	0.245	-0.210	301.540	185.640	1.218	181.240	141.920	1.207	83	83	83	118	118	118	154.557	87.698	0.823	102.218	78.483	0.376	46.681	30.109	0.171	28.022	22.007	0.244	301.540
1283	uc021raf.2	MDM2	chr12	+	69202987	69239320	30866	True	-242.749	-243.105	0.000	0.000	-82.449	0.000	0.000	0.659	-0.192	160.540	147.780	0.623	2555.040	2006.740	0.460	38	38	38	246	246	246	99.363	82.791	0.264	123.205	150.449	-0.560	37.503	32.478	0.149	276.052	223.676	0.354	2555.040
1284	uc009zrc.4	MDM2	chr12	+	69202987	69239320	30866	True	-243.404	-243.160	0.000	0.000	-82.535	0.000	0.000	0.692	-0.158	160.540	147.780	0.623	2555.040	2006.740	0.460	38	38	38	246	246	246	99.363	82.791	0.264	123.205	150.449	-0.560	37.503	32.478	0.149	276.052	223.676	0.354	2555.040
1285	uc009zrd.4	MDM2	chr12	+	69202987	69239320	30866	True	-242.521	-243.288	0.000	0.000	-82.607	0.000	0.000	0.676	-0.176	160.540	147.780	0.623	2555.040	2006.740	0.460	38	38	38	246	246	246	99.363	82.791	0.264	123.205	150.449	-0.560	37.503	32.478	0.149	276.052	223.676	0.354	2555.040
1286	uc009zrf.4	MDM2	chr12	+	69202987	69239320	30866	True	-243.204	-243.201	0.000	0.000	-82.577	0.000	0.000	0.714	-0.135	160.540	147.780	0.623	2555.040	2006.740	0.460	38	38	38	246	246	246	99.363	82.791	0.264	123.205	150.449	-0.560	37.503	32.478	0.149	276.052	223.676	0.354	2555.040
1287	uc021rai.2	MDM2	chr12	+	69202987	69239320	30866	True	-242.838	-243.372	0.000	0.000	-82.667	0.000	0.000	0.668	-0.184	160.540	147.780	0.623	2555.040	2006.740	0.460	38	38	38	246	246	246	99.363	82.791	0.264	123.205	150.449	-0.560	37.503	32.478	0.149	276.052	223.676	0.354	2555.040
1288	uc021raj.2	MDM2	chr12	+	69202987	69239320	30866	True	-243.357	-243.541	0.000	0.000	-82.898	0.000	0.000	0.679	-0.170	160.540	147.780	0.623	2555.040	2006.740	0.460	38	38	38	246	246	246	99.363	82.791	0.264	123.205	150.449	-0.560	37.503	32.478	0.149	276.052	223.676	0.354	2555.040
1289	uc002lbx.3	C18orf25	chr18	+	43753987	43846955	89884	True	-170.763	-170.646	0.000	0.000	33.390	0.000	0.433	0.529	-0.334	103.340	58.780	1.671	58.220	36.940	0.867	86	86	86	141	141	141	46.467	23.540	0.844	16.024	16.160	-0.065	31.345	15.053	0.377	8.133	6.487	0.429	103.340
1290	uc002xxc.3	FAM210B	chr20	+	54933982	54943718	7724	True	-46.344	-45.852	0.000	0.000	45.203	0.000	0.990	0.575	-0.264	438.320	198.900	1.705	735.780	622.580	0.986	43	43	43	99	99	99	206.333	85.755	1.268	148.581	118.555	0.372	94.349	43.365	0.179	124.668	109.369	0.276	735.780
1291	uc011kzq.1	TNFRSF10B	chr8	-	22877647	22926700	1780	True	-51.949	-6.211	0.000	0.000	47.586	0.000	0.944	0.289	-0.275	421.400	230.520	1.217	2018.920	1735.280	0.865	67	67	67	89	89	89	235.381	132.463	0.808	251.785	213.576	0.261	87.537	46.951	0.165	316.897	279.286	0.204	2018.920
1292	uc002frj.3	FAM101B	chr17	-	289770	295731	2360	True	-51.597	-49.798	0.000	0.000	43.236	0.000	0.892	0.444	-0.263	345.860	162.480	1.571	1069.180	935.600	1.174	59	59	59	102	102	102	127.542	61.247	1.056	93.899	77.006	0.356	70.005	34.918	0.243	164.215	145.169	0.289	1069.180
1293	uc011lwv.2	HSDL2	chr9	+	115142188	115234685	91343	True	-66.658	-67.184	0.000	0.000	41.542	0.000	0.911	0.405	-0.624	272.000	170.920	1.180	90.780	98.320	0.304	66	66	66	56	56	56	88.361	55.645	0.644	36.837	45.851	-0.384	70.880	46.058	0.248	22.960	24.462	0.338	272.000
1294	uc003hqk.4	AFF1	chr4	+	87928152	88062206	128759	True	-305.540	-307.049	0.000	0.000	-19.000	0.000	0.129	0.334	-0.204	46.980	56.680	1.697	52.920	110.200	0.785	149	149	149	263	263	263	22.759	18.721	0.309	18.248	26.598	-0.450	7.948	8.375	0.430	8.609	16.278	0.506	52.920
1295	uc003vdx.3	PRKAR2B	chr7	+	106685177	106802256	115776	True	-100.619	-101.183	0.000	0.000	44.359	0.000	0.818	0.446	-0.876	184.100	92.840	1.489	35.660	56.420	0.059	89	89	89	44	44	44	61.664	33.064	0.775	22.545	32.240	-0.505	42.525	21.012	0.352	7.353	10.640	0.407	184.100
1296	uc001rao.2	DUSP16	chr12	-	12626215	12715448	2280	True	-83.506	-83.546	0.000	0.000	51.293	0.000	0.955	0.186	-0.508	97.900	74.160	1.537	113.420	136.120	0.324	154	154	154	67	67	67	47.528	35.019	0.439	48.762	58.331	-0.237	17.162	13.084	0.337	14.635	19.171	0.220	113.420
1297	uc001htl.4	CCSAP	chr1	-	229456751	229478688	2720	True	-225.446	-218.341	0.000	0.000	35.898	0.000	0.288	0.517	-0.412	62.160	35.040	1.479	32.820	53.100	1.243	112	112	112	132	132	132	21.473	13.037	0.612	10.087	12.871	-0.300	12.157	5.615	0.437	6.636	9.040	0.586	62.160
1298	uc001aau.3	LOC100132062	chr1	+	323891	328581	2767	True	-69.055	-68.002	0.000	0.000	32.180	0.899	0.000	-0.223	0.291	123.140	213.260	-0.074	156.760	179.860	1.155	111	111	111	89	89	89	64.759	99.581	-0.648	73.406	80.468	-0.026	27.612	39.171	0.263	39.223	50.056	0.371	156.760
1299	uc010lqk.1	RBM33	chr7	+	155437202	155574179	131724	True	-518.529	-519.391	0.000	0.000	-7.409	0.000	0.004	0.357	-0.363	80.100	47.680	1.507	34.340	43.780	1.388	200	200	200	261	261	261	17.713	13.980	0.172	7.062	10.529	-0.587	14.078	6.761	0.549	6.648	8.612	0.692	80.100
1300	uc004dbe.3	ZFX	chrX	+	24167761	24234372	62448	True	-368.927	-361.351	0.000	0.000	18.300	0.000	0.021	0.480	-0.392	75.700	53.440	1.911	477.860	352.720	1.145	146	146	146	189	189	189	29.744	22.155	0.393	17.688	20.008	-0.539	16.532	12.359	0.558	55.866	43.550	0.636	477.860
1301	uc001bvz.4	S100PBP	chr1	+	33283042	33324480	38742	True	-100.759	-101.044	0.000	0.000	34.959	0.000	0.740	0.503	-0.330	162.060	104.560	1.427	352.080	323.920	0.942	59	59	59	123	123	123	74.647	45.761	0.688	32.560	33.760	-0.121	30.134	18.336	0.299	55.232	49.560	0.349	352.080
1302	uc003yeb.4	MMP16	chr8	-	89049459	89339717	3260	True	-210.934	-194.788	0.000	0.000	-10.767	0.000	0.182	0.294	-0.327	194.200	111.080	1.090	72.380	73.280	0.960	122	122	122	148	148	148	82.459	55.787	0.522	28.522	31.067	-0.150	35.771	21.558	0.288	14.109	13.633	0.410	194.200
1303	uc002hct.1	FAM222B	chr17	-	27082995	27139453	1420	True	-95.673	-95.076	0.000	0.000	44.286	0.000	0.886	0.210	-0.538	172.900	135.060	1.340	65.780	69.380	0.773	126	126	126	70	70	70	109.563	72.580	0.608	34.962	38.683	-0.192	29.171	23.000	0.297	13.608	11.490	0.379	172.900
1304	uc003bvt.3	ATP2B2	chr3	-	10365706	10547268	4240	True	-222.317	-222.745	0.000	0.000	2.471	0.000	0.086	0.220	-0.219	3.120	3.080	1.740	2.220	3.000	1.356	172	172	172	198	198	198	0.595	0.304	0.288	0.124	0.229	-0.110	0.593	0.537	0.591	0.371	0.458	0.353	3.120
1305	uc010ddt.3	CYB561	chr17	-	61509664	61523545	1440	True	-51.126	10.725	0.000	0.000	36.364	0.028	0.958	0.254	-0.199	395.080	209.120	1.494	1233.780	1101.880	1.567	64	64	64	72	72	72	258.574	124.471	1.060	243.057	176.131	0.585	68.663	36.316	0.173	205.063	191.734	0.248	1233.780
1306	uc010rwo.2	ALG9	chr11	-	111652918	111750181	3980	True	-219.287	-219.249	0.000	0.000	-19.478	0.000	0.021	0.526	-0.355	114.300	67.080	1.838	325.480	317.660	0.861	55	55	55	193	193	193	59.806	38.791	0.657	26.883	28.772	-0.215	27.855	16.796	0.389	39.688	36.577	0.403	325.480
1307	uc011eha.1	PHF10	chr6	-	170107131	170116184	2360	True	-164.090	-163.909	0.000	0.000	30.709	0.000	0.351	0.694	-0.394	157.280	104.340	1.454	28.260	33.460	1.145	67	67	67	111	111	111	48.935	29.956	0.676	9.571	13.938	-0.429	41.847	26.985	0.321	4.818	7.736	0.560	157.280
1308	uc002hug.1	WIPF2	chr17	+	38375573	38438439	59303	True	-166.974	-167.640	0.000	0.000	-9.031	0.000	0.273	0.449	-0.212	147.800	85.900	1.732	426.560	382.260	0.830	74	74	74	176	176	176	78.395	46.264	0.814	72.087	71.659	-0.021	26.652	19.705	0.361	57.902	51.724	0.330	426.560
1309	uc002hin.1	RFFL	chr17	-	33336130	33390759	2200	True	-101.854	-101.260	0.000	0.000	41.401	0.000	0.673	0.458	-0.326	139.560	72.620	1.797	313.520	244.160	0.945	77	77	77	110	110	110	69.434	35.771	0.959	48.308	40.471	0.167	26.002	14.984	0.271	45.323	32.246	0.392	313.520
1310	uc002jqf.3	ACOX1	chr17	-	73937588	73975515	4020	True	-276.668	-276.811	0.000	0.000	7.217	0.000	0.149	0.367	-0.295	183.060	121.400	2.147	1317.200	1051.480	1.038	133	133	133	201	201	201	78.126	49.069	0.606	51.979	48.905	-0.182	44.195	24.421	0.361	146.529	119.413	0.496	1317.200
1311	uc003jom.3	EMB	chr5	-	49692030	49737234	2020	True	-126.087	-126.447	0.000	0.000	42.136	0.000	0.614	0.459	-0.477	490.580	263.360	1.390	90.240	155.120	0.282	86	86	86	88	88	88	175.552	98.393	0.701	34.298	51.967	-0.490	125.098	59.063	0.340	18.409	34.757	0.339	490.580
1312	uc002hip.2	RFFL	chr17	-	33336130	33416348	2200	True	-101.683	-101.304	0.000	0.000	40.343	0.000	0.664	0.470	-0.320	139.560	72.620	1.797	313.520	244.160	0.945	75	75	75	110	110	110	68.761	35.336	0.962	48.308	40.471	0.167	26.003	14.940	0.274	45.323	32.246	0.392	313.520
1313	uc001siv.3	RAB5B	chr12	+	56367696	56390467	19584	True	-118.122	-118.604	0.000	0.000	19.629	0.011	0.702	0.434	-0.213	334.940	178.200	1.373	1265.560	1089.220	1.799	89	89	89	94	94	94	201.854	107.596	0.913	161.380	144.751	0.192	56.724	32.270	0.202	206.938	182.054	0.400	1265.560
1314	uc011dtm.2	KCTD20	chr6	+	36410543	36458315	45196	True	-51.620	-50.456	0.000	0.000	31.404	0.000	0.827	0.296	-0.248	151.380	97.400	1.477	1591.320	1350.600	0.814	72	72	72	127	127	127	94.219	56.461	0.734	130.409	117.470	0.125	22.491	15.233	0.246	218.531	183.140	0.259	1591.320
1315	uc001jlw.3	RTKN2	chr10	-	63952952	64028466	3620	True	-337.734	-338.561	0.000	0.000	28.242	0.000	0.033	0.610	-0.437	255.700	130.960	1.548	286.360	500.000	1.222	124	124	124	180	180	180	33.267	18.516	0.427	7.779	13.662	-0.663	60.262	28.327	0.540	29.338	51.282	0.653	286.360
1316	uc003idg.3	PDE5A	chr4	-	120415549	120549239	3300	True	-314.667	-314.761	0.000	0.000	31.881	0.000	0.073	0.579	-0.455	41.140	37.240	2.614	35.020	23.340	1.250	126	126	126	165	165	165	10.077	7.276	0.482	4.575	6.300	-0.509	6.103	5.169	0.652	4.917	3.832	0.687	41.140
1317	uc001tmb.3	C12orf23	chr12	+	107349543	107367813	16979	True	-86.252	-86.245	0.000	0.000	46.005	0.000	0.902	0.418	-0.758	215.440	123.900	1.477	60.140	102.240	0.148	82	82	82	51	51	51	101.218	56.824	0.755	33.928	47.346	-0.464	49.116	23.631	0.329	10.695	15.607	0.278	215.440
1318	uc001tmc.3	C12orf23	chr12	+	107349543	107367813	16979	True	-86.220	-86.215	0.000	0.000	46.044	0.000	0.902	0.422	-0.754	215.440	123.900	1.477	60.140	102.240	0.148	82	82	82	51	51	51	101.218	56.824	0.755	33.928	47.346	-0.464	49.116	23.631	0.329	10.695	15.607	0.278	215.440
1319	uc011jye.2	HDAC9	chr7	+	18548899	18708466	157536	True	-82.016	-82.349	0.000	0.000	46.655	0.000	0.851	0.376	-0.401	172.180	95.580	1.216	92.040	107.320	0.231	81	81	81	94	94	94	82.410	55.146	0.543	37.125	45.060	-0.300	31.014	17.541	0.283	19.702	21.225	0.315	172.180
1320	uc003krb.1	FEM1C	chr5	-	114856607	114880591	3040	True	-204.514	-204.966	0.000	0.000	22.689	0.000	0.297	0.359	-0.391	104.940	46.380	1.329	55.760	68.780	1.229	109	109	109	145	145	145	42.430	28.336	0.533	12.092	15.218	-0.320	16.385	8.592	0.338	12.387	14.740	0.506	104.940
1321	uc010pkv.2	PBX1	chr1	+	164528596	164821060	287704	True	-281.498	-282.360	0.000	0.000	-39.124	0.000	0.000	0.633	-0.274	84.080	51.060	1.598	29.300	32.800	1.141	59	59	59	219	219	219	52.617	29.111	0.830	12.225	12.845	-0.056	16.280	10.086	0.377	5.799	6.124	0.469	84.080
1322	uc002uwc.3	BZW1	chr2	+	201676268	201688569	11101	True	-34.311	-8.242	0.000	0.000	40.676	0.000	1.000	0.278	-0.357	1622.220	811.800	1.207	769.340	680.680	0.541	66	66	66	54	54	54	808.855	446.781	0.835	483.723	422.960	0.204	307.455	149.152	0.191	100.786	101.035	0.157	1622.220
1323	uc001rzw.3	KRT80	chr12	-	52562779	52579533	1320	True	-94.731	-24.108	0.000	0.000	22.897	0.000	0.924	0.129	-0.249	1260.180	688.920	1.784	519.720	427.920	0.693	115	115	115	66	66	66	446.316	247.254	0.818	294.504	217.266	0.433	285.018	157.792	0.281	90.939	69.308	0.188	1260.180
1324	uc011bpz.2	TBL1XR1	chr3	-	176738541	176915048	3040	True	-173.507	-172.549	0.000	0.000	18.763	0.000	0.467	0.278	-0.377	237.020	198.100	0.866	86.900	107.560	0.446	104	104	104	152	152	152	67.870	57.509	0.155	22.484	34.704	-0.588	56.437	44.297	0.324	15.225	21.883	0.374	237.020
1325	uc010fxq.3	CAB39	chr2	+	231578262	231685790	105548	True	-53.594	-53.112	0.000	0.000	35.847	0.000	0.814	0.392	-0.302	139.740	128.780	1.528	93.180	121.680	0.973	55	55	55	97	97	97	84.486	57.208	0.702	40.947	39.280	0.176	27.920	31.794	0.434	16.549	24.547	0.435	139.740
1326	uc001mld.3	FAR1	chr11	+	13690205	13753893	61293	True	-128.152	-117.854	0.000	0.000	47.325	0.000	0.800	0.334	-0.542	346.380	214.000	1.558	86.740	150.280	0.407	115	115	115	75	75	75	122.265	86.538	0.399	43.628	65.150	-0.549	71.602	40.353	0.386	18.832	29.722	0.345	346.380
1327	uc001sou.3	PIP4K2C	chr12	+	57984941	57997211	10927	True	-30.354	14.241	0.000	0.000	39.144	0.000	1.000	0.282	-0.252	286.340	154.620	1.393	258.460	206.600	0.661	52	52	52	60	60	60	186.502	97.728	0.941	112.651	84.395	0.425	38.473	24.721	0.172	37.350	31.034	0.141	286.340
1328	uc001iux.3	KIAA1462	chr10	-	30301728	30348488	3680	True	-495.334	-493.964	0.000	0.000	59.958	0.000	0.198	0.398	-0.592	39.340	31.560	2.181	30.020	25.920	1.081	271	271	271	182	182	182	14.107	10.863	0.374	3.726	5.766	-0.594	7.374	6.440	0.614	3.902	4.056	0.750	39.340
1329	uc001ebo.2	FAM212B	chr1	-	112264685	112282046	3180	True	-134.986	-124.461	0.000	0.000	18.798	0.000	0.579	0.282	-0.244	272.680	200.560	1.418	163.240	135.140	1.267	129	129	129	121	121	121	107.125	61.470	0.811	55.673	46.122	0.268	62.304	39.455	0.303	25.564	21.873	0.345	272.680
1330	uc002hra.3	LASP1	chr17	+	37026111	37078023	49606	True	-55.188	114.901	0.000	0.000	49.411	0.000	0.991	0.170	-0.104	2550.500	1371.140	1.095	2848.540	1917.940	0.919	60	60	60	106	106	106	1803.871	942.598	0.935	1505.254	962.022	0.660	489.439	254.769	0.075	478.016	334.663	0.116	2848.540
1331	uc001tmd.3	C12orf23	chr12	+	107360862	107367813	5660	True	-86.690	-86.702	0.000	0.000	46.067	0.000	0.882	0.433	-0.736	215.440	123.900	1.477	60.140	102.240	0.148	83	83	83	51	51	51	102.150	57.402	0.755	33.928	47.346	-0.464	49.542	24.064	0.327	10.695	15.607	0.278	215.440
1332	uc003aiy.1	OSBP2	chr22	+	31090792	31303811	211991	True	-61.073	-28.939	0.000	0.000	45.719	0.000	0.959	0.177	-0.438	122.460	84.620	2.077	49.620	60.140	1.327	133	133	133	49	49	49	63.799	38.219	0.803	32.092	28.053	0.275	23.123	17.810	0.330	10.995	13.022	0.354	122.460
1333	uc003aiz.1	OSBP2	chr22	+	31090792	31303811	211991	True	-61.087	-28.917	0.000	0.000	45.712	0.000	0.959	0.177	-0.438	122.460	84.620	2.077	49.620	60.140	1.327	133	133	133	49	49	49	63.791	38.218	0.803	32.092	28.053	0.275	23.124	17.810	0.330	10.995	13.022	0.354	122.460
1334	uc001mdn.4	TIMM10B	chr11	+	6502676	6505911	1958	True	-58.490	-59.168	0.000	0.000	40.545	0.000	0.959	0.441	-0.540	314.400	166.300	1.457	299.520	367.640	0.551	71	71	71	49	49	49	116.870	58.096	1.003	81.663	87.091	0.011	60.980	31.564	0.226	81.185	94.348	0.369	314.400
1335	uc011apq.2	POLDIP3	chr22	-	42979726	43010962	1580	True	-54.836	27.277	0.000	0.000	42.769	0.000	0.974	0.216	-0.207	657.380	301.980	1.478	417.460	320.280	1.129	74	74	74	78	78	78	363.547	183.088	0.982	258.356	175.373	0.561	100.361	47.996	0.159	55.293	41.137	0.176	657.380
1336	uc003tpi.2	GRB10	chr7	-	50657759	50800065	1220	True	-91.053	-87.197	0.000	0.000	51.641	0.000	0.898	0.226	-0.581	203.300	124.420	1.382	75.020	92.720	0.241	140	140	140	59	59	59	83.177	56.301	0.494	37.900	47.859	-0.330	42.723	25.166	0.305	14.414	17.068	0.346	203.300
1337	uc001tcn.3	NUDT4	chr12	+	93771700	93797024	22192	True	-188.728	-183.910	0.000	0.000	-4.466	0.000	0.014	0.644	-0.325	335.420	150.020	1.804	1508.640	1064.320	1.961	50	50	50	148	148	148	124.482	59.122	0.976	77.605	72.179	-0.022	87.829	35.017	0.356	183.119	133.135	0.429	1508.640
1338	uc011mxd.2	IDS	chrX	-	148560294	148571971	3440	True	-160.359	-160.444	0.000	0.000	-4.600	0.000	0.269	0.620	-0.226	523.980	360.140	1.133	1127.580	920.480	0.572	49	49	49	160	160	160	258.686	163.177	0.635	132.577	127.070	-0.272	176.422	112.988	0.218	236.881	181.533	0.412	1127.580
1339	uc009zog.3	RAB5B	chr12	+	56367794	56390467	19486	True	-112.381	-112.896	0.000	0.000	16.369	0.011	0.691	0.439	-0.199	299.080	178.200	1.373	1265.560	1089.220	1.799	81	81	81	94	94	94	195.924	106.296	0.895	161.380	144.751	0.192	50.898	31.986	0.201	206.938	182.054	0.400	1265.560
1340	uc003kjl.3	MEF2C	chr5	-	88014057	88199922	3440	True	-342.059	-341.712	0.000	0.000	13.657	0.000	0.000	0.754	-0.434	16.640	6.700	2.606	4.960	7.780	2.007	100	100	100	172	172	172	6.007	3.117	0.741	1.065	1.635	-0.326	3.846	1.804	0.703	1.271	1.684	0.769	16.640
1341	uc004apz.3	SPIN1	chr9	+	91003296	91093622	87956	True	-58.389	-47.654	0.000	0.000	22.299	0.000	0.871	0.251	-0.267	280.420	201.220	1.179	200.800	215.880	0.398	84	84	84	116	116	116	120.840	80.817	0.586	115.191	119.889	-0.046	47.334	33.804	0.253	40.348	44.230	0.219	280.420
1342	uc001art.3	TARDBP	chr1	+	11072678	11085549	10522	True	-38.786	-8.070	0.000	0.000	34.363	0.000	1.000	0.240	-0.337	1451.240	884.780	1.344	1060.040	926.240	0.385	78	78	78	43	43	43	753.622	443.980	0.752	575.176	503.281	0.204	339.601	199.192	0.215	179.558	165.266	0.110	1451.240
1343	uc003tdb.2	KBTBD2	chr7	-	32907777	32931468	1140	True	-46.158	-45.974	0.000	0.000	43.816	0.000	0.982	0.207	-0.536	382.360	297.620	1.381	189.160	245.640	0.496	92	92	92	56	56	56	171.306	126.250	0.481	92.124	107.042	-0.178	59.301	54.256	0.338	37.366	49.792	0.269	382.360
1344	uc003vhf.3	MDFIC	chr7	+	114562208	114659970	94193	True	-179.703	-179.665	0.000	0.000	17.241	0.000	0.060	0.777	-0.469	191.160	69.900	1.691	798.860	781.820	1.098	51	51	51	117	117	117	53.291	26.516	0.957	38.143	41.941	-0.308	33.446	14.507	0.308	101.934	99.592	0.561	798.860
1345	uc010fxr.3	CAB39	chr2	+	231578262	231685790	105548	True	-55.202	-54.572	0.000	0.000	34.347	0.000	0.814	0.419	-0.271	139.740	128.780	1.528	93.180	121.680	0.973	55	55	55	97	97	97	84.486	57.208	0.702	40.947	39.280	0.176	27.920	31.794	0.434	16.549	24.547	0.435	139.740
1346	uc001ydx.2	DICER1	chr14	-	95552564	95623759	3920	True	-404.972	-406.194	0.000	0.000	42.100	0.000	0.219	0.287	-0.434	59.420	81.420	1.207	26.900	42.620	0.903	257	257	257	196	196	196	24.529	26.178	-0.060	8.671	15.197	-0.738	10.424	13.850	0.492	5.172	8.735	0.638	59.420
1347	uc002jmp.3	KCTD2	chr17	+	73043278	73061981	17134	True	-65.209	9.009	0.000	0.000	46.156	0.000	0.974	0.224	-0.251	397.720	196.400	1.578	282.480	228.860	1.118	91	91	91	76	76	76	211.541	115.209	0.895	164.852	127.865	0.384	64.118	39.625	0.217	41.323	37.114	0.235	397.720
1348	uc010tca.2	ZNF268	chr12	+	133757994	133783697	22015	True	-157.760	-157.248	0.000	0.000	39.829	0.000	0.475	0.660	-0.356	67.560	29.720	1.543	47.960	72.300	0.549	74	74	74	122	122	122	25.241	14.846	0.719	14.272	17.315	-0.306	10.955	6.057	0.416	7.683	9.765	0.456	67.560
1349	uc010asx.3	DIO2	chr14	-	80663867	80677868	4280	True	-346.375	-345.647	0.000	0.000	-26.995	0.000	0.000	0.629	-0.262	30.620	20.720	1.575	56.240	51.060	1.937	89	89	89	214	214	214	14.762	9.812	0.538	5.925	7.498	-0.275	5.414	4.038	0.454	5.771	5.988	0.655	56.240
1350	uc001cfg.4	ZMPSTE24	chr1	+	40723721	40759856	34655	True	-40.402	-40.850	0.000	0.000	37.874	0.000	0.958	0.402	-0.353	544.860	247.720	1.833	186.820	187.500	0.695	53	53	53	72	72	72	185.659	95.231	0.931	76.221	69.043	0.173	112.095	48.121	0.290	27.309	30.779	0.230	544.860
1351	uc001kzz.3	VTI1A	chr10	+	114206755	114578504	369413	True	-64.794	-65.193	0.000	0.000	42.441	0.000	0.866	0.431	-0.344	268.580	110.680	1.508	62.980	50.500	1.036	70	70	70	82	82	82	63.735	31.979	0.931	31.499	28.404	0.155	50.161	24.102	0.271	10.474	10.058	0.331	268.580
1352	uc010tbw.2	ZNF268	chr12	+	133757994	133783697	22015	True	-239.108	-234.376	0.000	0.000	14.999	0.000	0.073	0.706	-0.352	67.560	28.720	1.577	47.960	72.300	1.644	72	72	72	165	165	165	25.818	14.208	0.781	11.863	14.362	-0.263	12.115	5.531	0.440	7.878	9.962	0.529	67.560
1353	uc009wco.3	DDAH1	chr1	-	85784167	85930267	1540	True	-104.678	-99.400	0.000	0.000	44.982	0.000	0.805	0.446	-0.456	197.280	102.040	1.864	142.760	196.200	0.286	89	89	89	77	77	77	81.052	50.143	0.753	59.949	77.859	-0.367	42.244	26.497	0.459	28.541	37.240	0.372	197.280
1354	uc001uoa.2	ZDHHC20	chr13	-	21946709	22033508	3660	True	-238.277	-238.935	0.000	0.000	-20.964	0.000	0.000	0.746	-0.250	169.640	78.680	1.463	500.160	491.360	0.638	52	52	52	183	183	183	55.620	29.085	0.889	49.443	58.623	-0.313	28.427	12.984	0.291	63.960	61.268	0.470	500.160
1355	uc003dvz.3	ALCAM	chr3	+	105263445	105295757	30355	True	-46.461	-10.420	0.000	0.000	40.547	0.000	0.958	0.375	-0.223	1077.000	988.240	0.497	717.780	1075.340	0.182	47	47	47	96	96	96	543.374	489.363	0.164	359.662	495.841	-0.431	213.250	202.593	0.147	170.077	259.666	0.231	1077.000
1356	uc003lrc.3	PPARGC1B	chr5	+	149109814	149234585	117746	True	-625.320	-625.864	0.000	0.000	-50.485	0.000	0.000	0.587	-0.273	23.520	17.020	2.288	32.020	44.660	1.833	154	154	154	349	349	349	7.809	5.598	0.426	3.416	4.291	-0.246	4.004	3.088	0.726	3.219	4.114	0.795	32.020
1357	uc010jwk.3	KCTD20	chr6	+	36410543	36458315	45196	True	-69.319	-64.959	0.000	0.000	27.195	0.000	0.803	0.339	-0.235	220.680	115.660	1.477	1591.320	1350.600	0.814	71	71	71	127	127	127	101.581	58.941	0.756	130.409	117.470	0.125	36.136	17.502	0.278	218.531	183.140	0.259	1591.320
1358	uc001ynh.2	BAG5	chr14	-	104022880	104028655	2640	True	-99.571	-100.715	0.000	0.000	52.500	0.000	0.844	0.464	-0.271	97.900	61.320	1.517	551.580	542.860	0.802	103	103	103	109	109	109	49.150	29.893	0.721	71.947	74.566	-0.062	19.621	12.957	0.375	84.234	81.287	0.316	551.580
1359	uc003lrd.3	PPARGC1B	chr5	+	149109814	149234585	117746	True	-625.343	-625.337	0.000	0.000	-53.024	0.000	0.000	0.596	-0.270	23.520	17.020	2.288	32.020	44.660	1.833	150	150	150	349	349	349	7.908	5.675	0.424	3.416	4.291	-0.246	4.010	3.089	0.734	3.219	4.114	0.795	32.020
1360	uc001vmz.4	MBNL2	chr13	+	97874549	98046374	170266	True	-150.425	-151.023	0.000	0.000	48.988	0.000	0.671	0.319	-0.852	69.400	56.380	1.243	55.580	84.880	0.708	102	102	102	76	76	76	31.960	26.576	0.257	12.527	25.912	-0.850	15.108	12.152	0.453	10.390	20.318	0.626	69.400
1361	uc021sbc.1	DICER1	chr14	-	95552564	95599840	3920	True	-401.653	-402.691	0.000	0.000	42.326	0.000	0.214	0.320	-0.410	57.440	78.860	1.207	26.900	42.620	0.903	251	251	251	196	196	196	23.927	25.198	-0.052	8.671	15.197	-0.738	9.707	12.362	0.493	5.172	8.735	0.638	57.440
1362	uc010usd.2	CHSY1	chr15	-	101715927	101728266	1460	True	-59.000	-32.619	0.000	0.000	41.337	0.000	0.941	0.283	-0.319	100.920	76.360	1.238	145.340	159.340	1.019	88	88	88	68	68	68	61.377	42.194	0.546	45.619	49.645	-0.077	17.993	13.396	0.270	23.809	29.320	0.289	145.340
1363	uc003gjw.4	TADA2B	chr4	+	7045155	7059677	13213	True	-124.571	-120.805	0.000	0.000	51.978	0.000	0.842	0.261	-0.716	107.140	60.080	1.919	973.560	972.580	0.702	140	140	140	57	57	57	50.246	28.202	0.828	132.292	127.698	-0.150	20.363	11.287	0.356	256.848	243.016	0.423	973.560
1364	uc002rut.3	PRKCE	chr2	+	45879042	46415129	534431	True	-97.380	-97.384	0.000	0.000	58.759	0.000	0.802	0.236	-0.495	190.780	113.740	1.347	91.340	92.860	1.033	154	154	154	81	81	81	70.091	42.720	0.697	37.321	39.310	-0.029	45.698	27.310	0.293	19.342	23.053	0.374	190.780
1365	uc003hit.3	G3BP2	chr4	-	76567952	76598667	1520	True	-61.669	-57.640	0.000	0.000	42.397	0.000	0.899	0.215	-0.433	564.500	423.260	1.478	101.460	107.220	0.366	106	106	106	69	69	69	187.026	123.203	0.573	62.533	68.096	-0.116	115.153	76.656	0.277	21.749	23.306	0.292	564.500
1366	uc003etq.2	SLC25A36	chr3	+	140660661	140698785	35580	True	-86.191	-85.290	0.000	0.000	25.043	0.000	0.744	0.274	-0.388	122.100	105.900	0.869	83.540	113.780	0.297	68	68	68	125	125	125	60.341	50.604	0.276	39.631	51.848	-0.393	25.252	23.742	0.258	16.160	20.261	0.311	122.100
1367	uc001mel.1	TPP1	chr11	-	6633996	6640692	1300	True	-48.193	-48.934	0.000	0.000	44.016	0.000	0.892	0.312	-0.425	1066.760	619.100	1.137	377.780	458.200	0.387	84	84	84	65	65	65	530.300	304.874	0.777	197.731	215.848	-0.177	189.933	99.667	0.149	93.185	89.267	0.300	1066.760
1368	uc003kjm.3	MEF2C	chr5	-	88014057	88199922	3440	True	-341.415	-341.112	0.000	0.000	12.787	0.000	0.000	0.757	-0.431	16.640	6.700	2.606	4.960	7.780	2.007	99	99	99	172	172	172	5.991	3.114	0.739	1.065	1.635	-0.326	3.862	1.813	0.706	1.271	1.684	0.769	16.640
1369	uc003grz.2	RBPJ	chr4	+	26322184	26436752	110609	True	-211.852	-212.824	0.000	0.000	-16.753	0.000	0.054	0.563	-0.235	175.820	117.560	1.464	75.840	124.120	0.941	63	63	63	185	185	185	107.178	68.294	0.676	29.248	32.167	-0.050	27.740	23.398	0.308	10.794	18.674	0.462	175.820
1370	uc003hqj.4	AFF1	chr4	+	87928152	88062206	128759	True	-305.556	-306.963	0.000	0.000	-18.828	0.000	0.129	0.334	-0.204	46.980	55.720	1.697	52.920	110.200	0.785	149	149	149	263	263	263	22.766	18.720	0.310	18.248	26.598	-0.450	7.957	8.378	0.430	8.609	16.278	0.506	52.920
1371	uc003diw.4	PDE12	chr3	+	57541980	57547768	4028	True	-74.963	-74.898	0.000	0.000	45.190	0.000	0.870	0.295	-0.424	159.180	78.800	1.497	853.140	734.620	0.738	101	101	101	77	77	77	72.238	41.026	0.784	111.188	95.429	0.064	32.552	17.117	0.302	198.311	161.682	0.329	853.140
1372	uc002keh.3	CSNK1D	chr17	-	80200536	80212834	1600	True	-44.006	29.058	0.000	0.000	44.301	0.000	0.975	0.231	-0.225	1058.060	714.220	1.157	606.280	512.380	0.897	60	60	60	79	79	79	527.239	321.587	0.761	335.382	272.202	0.311	207.940	144.398	0.195	90.425	78.577	0.154	1058.060
1373	uc004aay.3	ALDH1B1	chr9	+	38392660	38398662	5156	True	-42.176	30.910	0.000	0.000	41.945	0.000	0.975	0.124	-0.348	760.380	382.080	1.410	641.220	510.560	1.147	103	103	103	40	40	40	402.202	204.252	0.987	253.092	177.689	0.525	129.607	72.796	0.154	116.711	91.769	0.170	760.380
1374	uc002imo.3	PNPO	chr17	+	46018888	46026674	5871	True	-46.487	-46.578	0.000	0.000	44.665	0.000	0.894	0.443	-0.287	458.180	234.680	1.490	1672.600	1484.240	0.993	58	58	58	94	94	94	220.436	102.544	1.119	278.141	212.970	0.372	89.416	47.425	0.182	363.440	298.918	0.295	1672.600
1375	uc001xos.3	ELMSAN1	chr14	-	74181824	74195879	2540	True	-77.137	-76.979	0.000	0.000	29.635	0.000	0.692	0.314	-0.162	154.840	150.020	1.794	531.160	459.940	0.500	116	116	116	117	117	117	82.464	65.943	0.356	98.754	107.606	-0.123	36.446	32.496	0.320	68.081	62.680	0.279	531.160
1376	uc002kwk.4	DSC2	chr18	-	28645941	28682388	1720	True	-205.728	-206.409	0.000	0.000	42.171	0.000	0.372	0.392	-0.709	27.980	25.620	2.164	27.060	36.880	1.367	121	121	121	86	86	86	14.696	11.052	0.475	4.875	7.333	-0.507	5.058	5.753	0.568	4.414	6.212	0.768	27.980
1377	uc001ske.2	RNF41	chr12	-	56596287	56615715	3020	True	-77.192	-76.979	0.000	0.000	16.886	0.000	0.667	0.264	-0.256	326.540	170.940	1.134	1355.280	1013.680	1.031	78	78	78	117	117	117	100.326	60.911	0.644	176.214	151.231	0.109	60.063	28.866	0.218	294.970	240.205	0.337	1355.280
1378	uc010sqh.2	RNF41	chr12	-	56596287	56615753	3020	True	-76.919	-76.645	0.000	0.000	17.083	0.000	0.684	0.276	-0.244	326.540	170.940	1.134	1355.280	1013.680	1.031	78	78	78	117	117	117	100.326	60.911	0.644	176.214	151.231	0.109	60.063	28.866	0.218	294.970	240.205	0.337	1355.280
1379	uc001dim.3	PTGFR	chr1	+	78956727	79006386	45603	True	-262.254	-261.871	0.000	0.000	-10.776	0.000	0.000	0.914	-0.314	35.660	19.260	2.104	20.380	20.920	1.858	51	51	51	171	171	171	21.926	9.300	1.178	7.350	7.562	-0.106	8.107	4.486	0.478	4.476	4.382	0.539	35.660
1380	uc002mok.2	PDE4A	chr19	+	10541520	10580307	37262	True	-92.290	-92.273	0.000	0.000	50.235	0.000	0.831	0.262	-0.525	91.220	69.640	1.989	30.060	35.000	0.797	124	124	124	71	71	71	41.862	27.547	0.688	16.242	16.428	-0.002	20.000	16.464	0.407	6.194	7.052	0.362	91.220
1381	uc001pce.3	FZD4	chr11	-	86656716	86666440	5400	True	-398.609	-405.970	0.000	0.000	-87.162	0.000	0.000	0.546	-0.203	51.260	26.800	1.991	651.580	488.280	1.885	83	83	83	268	268	268	28.857	15.324	0.877	31.558	30.220	0.064	9.521	5.036	0.442	76.161	62.315	0.627	651.580
1382	uc002moa.3	RAVER1	chr19	-	10426888	10444314	1160	True	-46.350	-6.452	0.000	0.000	45.382	0.000	0.965	0.221	-0.363	677.360	357.860	1.416	245.160	234.060	1.222	90	90	90	57	57	57	342.862	175.928	0.958	167.082	131.805	0.415	121.915	61.146	0.178	56.946	58.721	0.264	677.360
1383	uc003zri.4	TMEM215	chr9	+	32783496	32789199	1987	True	-141.296	-141.618	0.000	0.000	3.241	0.000	0.269	0.464	-0.234	3.920	2.420	1.585	0.600	1.780	0.650	65	65	65	175	175	175	1.103	0.542	0.458	0.026	0.127	-0.108	0.827	0.689	0.590	0.093	0.281	0.285	3.920
1384	uc003xeo.3	KCTD9	chr8	-	25285363	25315984	1460	True	-62.618	-63.446	0.000	0.000	40.387	0.000	0.871	0.493	-0.448	164.520	100.480	1.169	66.840	71.800	0.376	63	63	63	62	62	62	74.954	44.182	0.737	40.048	45.887	-0.200	30.542	17.348	0.235	11.089	12.112	0.338	164.520
1385	uc003tpj.2	GRB10	chr7	-	50657759	50800065	1220	True	-86.405	-83.005	0.000	0.000	50.327	0.000	0.864	0.227	-0.565	203.300	124.420	1.382	75.020	92.720	0.241	135	135	135	59	59	59	83.031	56.623	0.480	37.900	47.859	-0.330	43.485	25.537	0.301	14.414	17.068	0.346	203.300
1386	uc010epn.3	ZNF480	chr19	+	52800425	52829174	25786	True	-209.339	-209.523	0.000	0.000	17.426	0.000	0.055	0.690	-0.459	27.900	24.320	2.164	72.320	83.120	1.526	60	60	60	146	146	146	16.825	9.750	0.766	10.268	16.881	-0.633	4.113	3.794	0.549	9.967	12.394	0.700	72.320
1387	uc010jbd.3	FAM172A	chr5	-	92953430	93447404	2060	True	-123.855	-123.923	0.000	0.000	45.784	0.000	0.744	0.404	-0.470	51.880	39.940	1.573	23.720	35.200	0.844	103	103	103	86	86	86	28.286	18.973	0.576	11.841	15.316	-0.292	8.651	7.159	0.394	4.704	7.789	0.426	51.880
1388	uc002hzo.3	PTRF	chr17	-	40554466	40575338	1700	True	-65.424	75.610	0.000	0.000	43.625	0.012	0.952	0.137	-0.167	10194.820	5952.500	1.322	5388.480	3301.680	1.113	84	84	84	84	84	84	4295.039	2271.150	0.943	2964.629	1895.831	0.648	1695.683	982.149	0.139	744.889	479.815	0.140	10194.820
1389	uc001xrm.1	TMED10	chr14	-	75598170	75643349	1620	True	-49.358	-49.326	0.000	0.000	41.688	0.000	0.958	0.311	-0.388	3040.940	1381.500	1.427	514.200	629.900	0.060	116	116	116	48	48	48	837.547	434.690	0.578	121.043	149.742	-0.347	846.316	415.469	0.487	104.048	120.170	0.189	3040.940
1390	uc004dwf.3	MSN	chrX	+	64887510	64961793	73020	True	-62.077	10.929	0.000	0.000	38.563	0.000	1.000	0.147	-0.293	2261.460	1531.800	1.202	1039.580	1018.120	0.605	103	103	103	58	58	58	1264.228	753.568	0.769	715.234	575.526	0.330	298.834	232.014	0.199	152.656	155.110	0.188	2261.460
1391	uc002uqk.3	COL5A2	chr2	-	189896640	190044605	1640	True	-96.859	-97.388	0.000	0.000	46.350	0.000	0.917	0.179	-0.672	261.920	203.980	1.328	50.380	66.220	0.196	148	148	148	48	48	48	104.306	67.303	0.636	22.666	30.047	-0.379	44.289	30.234	0.286	12.530	16.659	0.348	261.920
1392	uc003vnq.3	CALU	chr7	+	128379345	128413477	30871	True	-237.263	-238.812	0.000	0.000	-35.303	0.000	0.000	0.293	-0.187	853.560	479.300	1.177	388.800	422.700	1.807	87	87	87	159	159	159	362.392	205.264	0.796	83.874	77.691	-0.038	166.694	90.192	0.153	98.792	94.364	0.603	853.560
1393	uc002woa.3	BTBD3	chr20	+	11898536	11907243	6365	True	-110.821	-111.130	0.000	0.000	32.444	0.000	0.600	0.346	-0.324	140.320	108.260	1.192	64.160	81.740	0.799	92	92	92	110	110	110	71.955	50.680	0.497	30.148	35.283	-0.228	28.637	21.758	0.215	14.353	16.541	0.422	140.320
1394	uc031tbf.1	YTHDF3	chr8	+	64081111	64125346	41889	True	-131.823	-131.555	0.000	0.000	28.224	0.000	0.540	0.243	-0.374	241.060	175.720	1.386	96.740	106.400	0.585	117	117	117	113	113	113	122.338	81.086	0.566	29.099	36.845	-0.357	41.970	27.223	0.293	16.623	18.548	0.366	241.060
1395	uc002fdo.3	ZFP1	chr16	+	75182420	75206132	22150	True	-90.267	-90.784	0.000	0.000	40.238	0.000	0.694	0.431	-0.491	56.060	33.740	1.483	37.840	41.240	0.817	75	75	75	72	72	72	32.365	19.175	0.744	16.745	18.718	-0.166	9.443	6.561	0.276	8.618	8.835	0.475	56.060
1396	uc002fdq.3	ZFP1	chr16	+	75182479	75206132	22091	True	-89.854	-90.355	0.000	0.000	40.542	0.000	0.694	0.447	-0.477	56.060	33.740	1.483	37.840	41.240	0.817	75	75	75	72	72	72	32.365	19.175	0.744	16.745	18.718	-0.166	9.443	6.561	0.276	8.618	8.835	0.475	56.060
1397	uc003uaw.3	GTF2I	chr7	+	74072029	74175022	102208	True	-80.568	-80.526	0.000	0.000	49.074	0.000	1.000	0.279	-0.949	1263.260	694.140	1.458	287.820	461.140	0.246	102	102	102	37	37	37	459.300	299.569	0.634	165.901	254.465	-0.558	224.780	143.973	0.355	54.881	99.954	0.240	1263.260
1398	uc003xkl.2	RAB11FIP1	chr8	-	37716464	37730796	1880	True	-136.633	-135.560	0.000	0.000	36.093	0.000	0.787	0.175	-0.346	464.720	408.700	1.441	794.740	674.060	0.415	191	191	191	94	94	94	66.615	49.355	0.482	106.780	114.802	-0.236	65.031	57.792	0.378	138.205	112.678	0.262	794.740
1399	uc003xpe.4	SLC20A2	chr8	-	42273979	42397356	1220	True	-41.767	-42.445	0.000	0.000	44.776	0.000	0.917	0.174	-0.567	122.280	77.680	1.249	52.560	65.280	1.022	85	85	85	60	60	60	67.515	45.517	0.590	30.370	30.775	0.079	20.014	15.873	0.277	9.366	14.195	0.451	122.280
1400	uc002eud.3	RANBP10	chr16	-	67757004	67840555	2900	True	-90.268	-89.955	0.000	0.000	38.421	0.000	0.793	0.405	-0.218	66.280	46.820	1.739	55.100	52.960	0.672	88	88	88	145	145	145	37.185	22.686	0.755	26.764	25.662	0.073	12.597	10.006	0.441	9.251	8.893	0.293	66.280
1401	uc003ihg.4	PCDH18	chr4	-	138440073	138453648	1860	True	-206.742	-206.797	0.000	0.000	51.544	0.000	0.522	0.343	-0.685	6.520	7.100	1.874	2.620	3.900	0.895	144	144	144	92	92	92	2.354	1.801	0.322	0.469	1.247	-0.566	1.393	1.459	0.689	0.703	1.084	0.643	6.520
1402	uc002xwg.1	ATP9A	chr20	-	50213313	50384908	3920	True	-230.457	-230.301	0.000	0.000	17.075	0.000	0.260	0.397	-0.258	100.680	84.600	1.508	60.140	70.180	1.066	126	126	126	196	196	196	48.920	36.970	0.426	28.359	31.513	-0.157	13.225	13.115	0.452	11.084	11.317	0.474	100.680
1403	uc011lxq.2	PAPPA	chr9	+	118949432	119164600	211395	True	-312.147	-309.087	0.000	0.000	51.354	0.000	0.397	0.370	-0.422	40.960	36.440	1.612	18.820	34.500	0.604	217	217	217	146	146	146	20.309	16.728	0.204	8.440	13.999	-0.639	8.245	5.377	0.480	4.312	7.821	0.527	40.960
1404	uc010wpn.3	DCAF7	chr17	+	61627795	61671642	40426	True	-131.929	-120.246	0.000	0.000	26.293	0.000	0.707	0.396	-0.271	763.020	389.400	1.370	1064.740	759.360	0.585	101	101	101	123	123	123	158.134	99.333	0.531	133.525	132.231	-0.120	161.969	84.222	0.342	177.169	136.008	0.321	1064.740
1405	uc001cfv.1	RIMS3	chr1	-	41086351	41131324	4800	True	-299.518	-299.145	0.000	0.000	-23.834	0.000	0.021	0.532	-0.232	83.700	39.920	2.044	27.880	28.260	1.961	87	87	87	240	240	240	33.393	17.873	0.927	12.302	10.260	0.299	19.041	10.905	0.409	4.951	5.187	0.567	83.700
1406	uc003uax.3	GTF2I	chr7	+	74072029	74175022	102208	True	-80.403	-80.359	0.000	0.000	48.637	0.000	1.000	0.281	-0.947	1263.260	694.140	1.458	287.820	461.140	0.246	101	101	101	37	37	37	461.413	301.134	0.633	165.901	254.465	-0.558	224.880	143.818	0.356	54.881	99.954	0.240	1263.260
1407	uc001ine.4	HSPA14	chr10	+	14880158	14888998	6811	True	-111.298	-109.301	0.000	0.000	35.207	0.000	0.707	0.364	-0.397	384.380	190.020	1.197	657.880	698.440	0.924	84	84	84	99	99	99	59.399	39.737	0.461	54.716	60.743	-0.324	54.304	27.951	0.329	135.960	140.873	0.411	657.880
1408	uc002xyq.4	PMEPA1	chr20	-	56223447	56285031	3100	True	-59.557	-59.758	0.000	0.000	24.028	0.000	0.824	0.342	-0.222	1620.760	834.260	1.297	505.400	393.920	0.753	66	66	66	153	153	153	744.722	393.506	0.923	172.956	149.102	0.195	489.824	263.045	0.172	84.032	63.375	0.205	1620.760
1409	uc003odx.2	TAPBP	chr6	-	33267471	33282164	1740	True	-54.120	-15.637	0.000	0.000	45.149	0.000	0.931	0.319	-0.253	631.720	293.920	1.178	2350.040	1419.220	1.263	70	70	70	87	87	87	398.063	195.470	1.003	615.675	476.790	0.348	134.365	60.813	0.127	445.944	311.327	0.257	2350.040
1410	uc001tbd.3	GALNT4	chr12	-	89913189	89918583	2980	True	-318.057	-318.616	0.000	0.000	20.601	0.000	0.027	0.635	-0.505	43.020	20.680	2.215	702.000	662.140	1.790	108	108	108	149	149	149	12.400	6.684	0.748	42.412	44.058	-0.439	6.834	3.317	0.573	125.129	121.129	0.786	702.000
1411	uc010sqg.2	RNF41	chr12	-	56596287	56615753	3020	True	-79.569	-79.550	0.000	0.000	15.085	0.000	0.641	0.299	-0.221	260.260	123.600	1.211	1355.280	1013.680	1.031	77	77	77	117	117	117	97.304	59.245	0.643	176.214	151.231	0.109	54.376	25.688	0.222	294.970	240.205	0.337	1355.280
1412	uc003pqv.2	LIN28B	chr6	+	105404922	105531207	121986	True	-264.768	-265.835	0.000	0.000	-47.328	0.000	0.000	0.840	-0.177	36.660	21.380	1.828	19.640	30.120	1.288	45	45	45	213	213	213	16.290	8.588	0.879	8.276	10.971	-0.299	6.153	3.735	0.369	3.397	5.729	0.578	36.660
1413	uc003dwl.5	BBX	chr3	+	107241782	107530176	282994	True	-293.589	-292.705	0.000	0.000	-11.243	0.000	0.038	0.590	-0.251	118.900	72.540	1.401	142.100	267.220	0.648	87	87	87	238	238	238	54.920	41.464	0.328	18.830	28.269	-0.504	27.328	13.848	0.465	14.319	25.988	0.433	142.100
1414	uc009xla.2	MPP7	chr10	-	28339922	28591995	1600	True	-188.508	-188.686	0.000	0.000	42.454	0.000	0.324	0.322	-0.770	197.860	126.200	1.394	392.960	327.040	0.546	131	131	131	71	71	71	49.669	31.577	0.453	25.454	28.722	-0.750	51.221	28.364	0.406	70.260	59.152	0.759	392.960
1415	uc003cnd.4	TCAIM	chr3	+	44379943	44450940	69270	True	-110.900	-110.581	0.000	0.000	42.403	0.000	0.774	0.598	-0.534	127.260	64.020	1.819	23.600	27.160	0.766	61	61	61	84	84	84	36.856	19.561	0.863	10.378	12.423	-0.269	25.098	12.007	0.432	5.247	5.488	0.400	127.260
1416	uc010wkz.2	PNPO	chr17	+	46018888	46026674	5871	True	-46.435	-46.529	0.000	0.000	44.281	0.000	0.894	0.447	-0.284	458.180	234.680	1.490	1672.600	1484.240	0.993	57	57	57	94	94	94	221.126	102.796	1.120	278.141	212.970	0.372	90.044	47.801	0.183	363.440	298.918	0.295	1672.600
1417	uc003qqz.2	SYNJ2	chr6	+	158480004	158520207	37625	True	-182.997	-183.799	0.000	0.000	51.492	0.000	0.587	0.328	-0.459	96.620	64.740	1.830	64.580	86.240	0.463	142	142	142	126	126	126	40.707	30.817	0.375	20.611	27.080	-0.439	18.482	12.623	0.403	11.931	12.877	0.417	96.620
1418	uc001yga.3	BCL11B	chr14	-	99635624	99737822	3320	True	-365.122	-363.757	0.000	0.000	28.962	0.000	0.223	0.315	-0.439	36.580	32.700	1.336	19.480	14.040	0.889	205	205	205	166	166	166	14.596	11.544	0.320	3.718	5.472	-0.550	5.179	4.282	0.409	2.998	2.645	0.704	36.580
1419	uc031qqh.1	BCL11B	chr14	-	99635624	99737822	3320	True	-365.122	-363.757	0.000	0.000	28.962	0.000	0.223	0.315	-0.439	36.580	32.700	1.336	19.480	14.040	0.889	205	205	205	166	166	166	14.596	11.544	0.320	3.718	5.472	-0.550	5.179	4.282	0.409	2.998	2.645	0.704	36.580
1420	uc002nsj.3	C19orf12	chr19	-	30189792	30205963	2880	True	-169.123	-169.751	0.000	0.000	-10.602	0.000	0.045	0.386	-0.253	517.200	298.020	1.378	1013.020	889.240	1.083	65	65	65	134	134	134	291.139	146.888	1.002	68.246	57.378	0.156	100.595	57.265	0.146	134.980	118.711	0.517	1013.020
1421	uc003gvz.4	LIMCH1	chr4	+	41540190	41702061	159966	True	-193.273	-193.886	0.000	0.000	37.368	0.000	0.634	0.142	-0.466	307.660	272.460	1.896	55.900	60.600	0.556	211	211	211	93	93	93	94.213	70.028	0.297	22.623	27.632	-0.319	81.623	61.446	0.473	12.016	12.925	0.394	307.660
1422	uc010ivq.3	EMB	chr5	-	49692030	49699299	2020	True	-95.491	-95.736	0.000	0.000	42.069	0.000	0.788	0.581	-0.383	490.580	263.360	1.316	90.240	155.120	0.282	65	65	65	85	85	85	145.469	87.990	0.589	33.980	51.249	-0.482	124.067	60.744	0.307	18.639	35.134	0.342	490.580
1423	uc004exj.3	PHF6	chrX	+	133507341	133562822	53369	True	-134.643	-133.309	0.000	0.000	46.827	0.000	0.704	0.488	-0.479	68.440	36.760	1.590	59.920	50.720	0.523	86	86	86	98	98	98	34.960	23.288	0.527	21.093	26.170	-0.418	11.913	5.709	0.407	11.907	9.131	0.455	68.440
1424	uc021ybh.1	MEF2C	chr5	-	88014057	88119744	3440	True	-340.033	-339.594	0.000	0.000	8.963	0.000	0.000	0.763	-0.439	16.640	6.700	2.606	4.960	7.780	2.007	94	94	94	172	172	172	6.215	3.220	0.751	1.065	1.635	-0.326	3.832	1.787	0.708	1.271	1.684	0.769	16.640
1425	uc002kwl.4	DSC2	chr18	-	28645941	28682388	1720	True	-205.082	-205.767	0.000	0.000	41.746	0.000	0.376	0.392	-0.709	27.980	25.620	2.164	27.060	36.880	1.367	121	121	121	85	85	85	14.696	11.052	0.475	4.913	7.390	-0.509	5.058	5.753	0.568	4.426	6.226	0.773	27.980
1426	uc003xez.2	PNMA2	chr8	-	26362195	26371483	2000	True	-134.203	-134.637	0.000	0.000	51.079	0.000	0.592	0.363	-0.541	160.640	98.940	1.489	860.840	868.580	0.557	104	104	104	98	98	98	70.031	40.554	0.754	93.106	94.461	-0.202	39.635	21.670	0.303	164.115	154.868	0.463	860.840
1427	uc003xnx.3	GINS4	chr8	+	41386724	41402565	13285	True	-31.139	-31.458	0.000	0.000	24.876	0.000	0.920	0.426	-0.189	655.520	453.880	1.171	505.740	391.100	0.687	42	42	42	125	125	125	241.765	139.263	0.837	154.072	130.728	0.224	115.159	82.742	0.144	74.874	60.554	0.229	655.520
1428	uc011dgq.2	CANX	chr5	+	179125929	179158639	30342	True	-35.779	-36.234	0.000	0.000	46.398	0.000	0.974	0.265	-0.384	2674.360	2116.000	1.125	1204.300	1327.080	0.260	83	83	83	77	77	77	1093.988	716.451	0.613	488.709	522.102	-0.099	553.490	392.342	0.249	244.109	260.600	0.137	2674.360
1429	uc010ztu.2	POFUT1	chr20	+	30795695	30826467	28340	True	-67.660	-67.460	0.000	0.000	39.067	0.000	0.796	0.284	-0.266	407.100	229.480	1.462	394.480	366.500	1.008	101	101	101	108	108	108	188.088	110.099	0.784	135.642	119.498	0.239	82.299	49.343	0.187	65.492	69.287	0.279	407.100
1430	uc002rbv.4	TRIB2	chr2	+	12856997	12882858	24434	True	-47.812	1.598	0.000	0.000	38.460	0.000	0.968	0.095	-0.411	351.700	223.920	1.091	187.800	205.880	0.747	73	73	73	63	63	63	199.894	124.080	0.697	105.213	91.041	0.271	60.226	41.705	0.161	29.588	40.568	0.294	351.700
1431	uc003lrf.3	PPARGC1B	chr5	+	149197326	149234585	30234	True	-625.521	-626.026	0.000	0.000	-51.886	0.000	0.000	0.595	-0.261	23.520	17.020	2.288	32.020	44.660	1.833	153	153	153	349	349	349	7.801	5.598	0.425	3.416	4.291	-0.246	4.016	3.098	0.729	3.219	4.114	0.795	32.020
1432	uc001ztr.3	CTDSPL2	chr15	+	44719578	44819429	97268	True	-201.764	-202.394	0.000	0.000	1.980	0.000	0.041	0.529	-0.366	117.160	86.100	1.707	64.320	59.680	2.121	70	70	70	121	121	121	42.409	25.960	0.674	18.606	20.829	-0.279	20.873	13.684	0.356	14.699	13.558	0.627	117.160
1433	uc002aem.3	GCOM1	chr15	+	57884101	58009755	123852	True	-106.849	-107.345	0.000	0.000	50.067	0.000	0.807	0.352	-0.457	314.740	303.220	2.196	89.760	89.800	0.609	109	109	109	88	88	88	81.256	52.686	0.713	34.927	36.981	-0.119	80.718	57.433	0.395	17.118	15.746	0.342	314.740
1434	uc002txo.3	RIF1	chr2	+	152266603	152333860	65667	True	-318.599	-319.161	0.000	0.000	45.758	0.000	0.682	0.109	-0.714	48.820	68.260	1.881	10.560	22.820	0.696	335	335	335	66	66	66	18.548	25.806	-0.419	6.089	12.658	-0.952	7.097	11.205	0.645	2.118	4.393	0.451	48.820
1435	uc003bcu.3	POLDIP3	chr22	-	42979726	43010962	1580	True	-51.912	28.732	0.000	0.000	42.776	0.000	0.974	0.217	-0.209	657.380	301.980	1.478	417.460	320.280	0.948	71	71	71	77	77	77	371.269	187.481	0.976	258.765	176.311	0.553	91.782	42.626	0.158	55.533	40.567	0.165	657.380
1436	uc011mks.2	DDX3X	chrX	+	41192650	41209524	14862	True	-30.880	-30.200	0.000	0.000	24.605	0.000	1.000	0.412	-0.235	1655.540	841.740	1.169	1216.560	1072.020	0.338	38	38	38	92	92	92	648.555	411.943	0.625	405.755	406.756	-0.025	333.708	184.836	0.221	183.862	158.058	0.218	1655.540
1437	uc003ulx.2	GATAD1	chr7	+	92076761	92089381	9324	True	-122.595	-123.241	0.000	0.000	9.330	0.000	0.395	0.675	-0.270	133.680	68.420	1.870	629.900	591.220	0.765	42	42	42	124	124	124	67.005	35.507	0.925	121.081	117.213	-0.032	25.586	14.188	0.306	149.669	137.499	0.360	629.900
1438	uc010ytl.2	RNF103-CHMP3	chr2	-	86730552	86948245	1520	True	-38.626	-39.479	0.000	0.000	39.591	0.000	0.959	0.285	-0.382	913.200	475.780	1.378	255.380	281.520	0.571	69	69	69	73	73	73	371.742	199.287	0.872	95.447	86.242	0.165	221.336	116.421	0.233	40.008	42.703	0.275	913.200
1439	uc002jhk.4	PRKAR1A	chr17	+	66508519	66529570	18878	True	-33.303	-34.095	0.000	0.000	38.162	0.000	0.886	0.283	-0.379	1125.240	685.600	0.987	427.020	372.620	0.651	64	64	64	70	70	70	548.611	337.042	0.699	194.691	191.506	-0.026	282.777	175.864	0.137	93.011	76.932	0.318	1125.240
1440	uc001jqx.2	LRRC20	chr10	-	72058725	72141670	1540	True	-53.876	32.309	0.000	0.000	35.446	0.026	0.961	0.226	-0.156	822.940	468.380	1.247	809.660	573.500	1.335	63	63	63	77	77	77	521.741	262.672	0.996	474.364	312.423	0.613	157.913	87.153	0.147	109.379	81.047	0.168	822.940
1441	uc003ojs.2	C6orf106	chr6	-	34555065	34664625	3040	True	-64.306	-64.114	0.000	0.000	19.590	0.000	0.855	0.558	-0.171	466.440	229.060	1.646	336.020	322.120	1.268	41	41	41	152	152	152	209.927	97.556	1.097	128.581	103.585	0.355	101.953	48.597	0.191	51.293	51.487	0.270	466.440
1442	uc002ukc.1	KIAA1715	chr2	-	176790409	176867018	1180	True	-251.312	-226.555	0.000	0.000	39.881	0.000	0.678	0.222	-0.856	125.180	93.940	1.669	200.540	193.040	0.627	199	199	199	59	59	59	30.214	21.679	0.256	28.385	34.864	-0.797	26.730	17.066	0.554	47.918	49.337	0.553	200.540
1443	uc010vaz.2	THUMPD1	chr16	-	20744988	20749342	2180	True	-73.991	-73.573	0.000	0.000	46.393	0.000	0.860	0.408	-0.303	78.260	52.000	1.792	47.000	49.300	0.536	81	81	81	100	100	100	39.782	25.821	0.645	25.652	28.327	-0.132	15.635	11.321	0.399	7.117	8.558	0.321	78.260
1444	uc003pbq.1	ELOVL5	chr6	-	53132195	53213587	1080	True	-40.725	-3.916	0.000	0.000	34.164	0.000	1.000	0.252	-0.297	521.340	355.280	1.194	672.660	645.600	0.461	64	64	64	53	53	53	353.595	222.735	0.662	262.636	246.058	0.100	89.732	56.132	0.203	101.179	99.439	0.196	672.660
[truncated: 42,349 more rows]
