# Supplementary material for: Post-transcriptional 3´-UTR cleavage of mRNA transcripts generates thousands of stable uncapped autonomous RNA fragments
Source: Nat Commun. 2017 Dec 11;8:2029. doi: 10.1038/s41467-017-02099-7 (PMC5725528; doi:10.1038/s41467-017-02099-7)
Supplement: Supplementary file 5 — Supplementary Data 2 [file 41467_2017_2099_MOESM5_ESM.txt]

	name	geneSymbol	chrom	strand	txStart	txEnd	bp	bp in UTR	model_l	path_l	ks_test	t_test	llr_test	freq_down	freq_up	p1	p2	max_body_data	max_body_control	max_body_norm_data	max_tail_data	max_tail_control	max_tail_norm_data	count_body_data	count_body_control	count_body_norm_data	count_tail_data	count_tail_control	count_tail_norm_data	mean_body_data	mean_body_control	mean_body_norm_data	mean_tail_data	mean_tail_control	mean_tail_norm_data	std_body_data	std_body_control	std_body_norm_data	std_tail_data	std_tail_control	std_tail_norm_data	max_coverage
0	uc003tme.3	PURB	chr7	-	44915891	44924960	6020	True	-579.661	-579.732	0.000	0.000	75.953	0.000	0.007	1.108	-0.541	300.260	332.540	0.242	316.120	1129.440	0.157	150	150	150	294	294	294	89.923	129.543	-0.649	21.777	98.862	-2.354	66.109	80.934	0.416	37.613	122.468	0.805	316.120
1	uc003ywp.3	JRK	chr8	-	143738873	143751401	5620	True	-485.586	-483.712	0.000	0.000	67.176	0.000	0.075	0.815	-0.511	111.120	158.540	0.534	47.540	154.460	0.213	148	148	148	281	281	281	57.717	71.511	-0.344	16.698	54.549	-1.664	23.502	26.450	0.349	7.658	23.748	0.708	111.120
2	uc003haz.2	CLOCK	chr4	-	56294067	56412099	6700	True	-651.291	-652.246	0.000	0.000	8.560	0.000	0.000	1.020	-0.526	48.260	125.380	0.054	112.960	385.700	-0.924	128	128	128	332	332	332	22.822	62.363	-1.403	7.336	50.716	-2.772	9.869	25.612	0.608	9.266	34.980	0.850	112.960
3	uc001tyy.1	MLEC	chr12	+	121124948	121139667	11050	True	-230.869	-202.538	0.000	0.000	81.403	0.000	0.713	0.596	-0.423	1921.600	1053.920	1.220	406.780	1076.940	0.109	118	118	118	174	174	174	499.789	323.079	0.406	189.598	306.243	-0.624	504.862	269.900	0.326	64.261	159.785	0.439	1921.600
4	uc003dwm.5	BBX	chr3	+	107364743	107530176	162593	True	-417.654	-417.429	0.000	0.000	110.178	0.000	0.400	0.551	-1.187	56.060	72.540	0.529	108.440	267.220	-1.293	261	261	261	110	110	110	17.513	33.197	-1.012	6.093	34.159	-2.750	11.560	15.344	0.594	14.580	35.702	0.658	108.440
5	uc003lor.2	JAKMIP2	chr5	-	146965003	147162411	5660	True	-376.279	-377.349	0.000	0.000	14.291	0.000	0.000	0.608	-0.472	73.400	44.260	1.564	150.060	537.260	1.140	111	111	111	219	219	219	32.624	22.241	0.527	5.533	17.755	-0.565	13.157	8.274	0.438	19.494	64.907	0.685	150.060
6	uc001kqy.3	SCD	chr10	+	102106771	102124588	15519	True	-87.941	-87.643	0.000	0.000	87.804	0.000	1.000	0.382	-0.544	1626.100	1800.340	0.284	711.820	1711.760	-0.818	125	125	125	107	107	107	730.520	943.188	-0.377	375.246	922.631	-1.299	233.317	276.915	0.259	141.985	353.914	0.193	1626.100
7	uc010jgo.2	JAKMIP2	chr5	-	146965003	147162411	5660	True	-377.796	-378.735	0.000	0.000	15.115	0.000	0.000	0.609	-0.474	73.400	44.260	1.564	150.060	537.260	1.140	112	112	112	219	219	219	32.632	22.169	0.533	5.533	17.755	-0.565	13.099	8.272	0.440	19.494	64.907	0.685	150.060
8	uc003kyd.3	AFF4	chr5	-	132211070	132299354	5400	True	-460.943	-461.292	0.000	0.000	31.802	0.000	0.033	0.643	-0.452	57.080	86.160	0.003	43.900	204.700	-0.932	148	148	148	269	269	269	18.029	42.795	-1.251	9.297	53.307	-2.434	8.138	13.477	0.557	5.688	27.375	0.663	57.080
9	uc003loq.2	JAKMIP2	chr5	-	146965003	147162411	5660	True	-376.910	-377.709	0.000	0.000	13.168	0.000	0.000	0.609	-0.471	73.400	44.260	1.564	150.060	537.260	1.140	110	110	110	219	219	219	33.047	22.474	0.529	5.533	17.755	-0.565	12.846	8.027	0.443	19.494	64.907	0.685	150.060
10	uc011dbx.2	JAKMIP2	chr5	-	146965003	147162411	5660	True	-365.555	-366.231	0.000	0.000	18.487	0.000	0.009	0.670	-0.452	73.400	44.260	1.564	150.060	537.260	1.140	106	106	106	219	219	219	31.952	21.863	0.523	5.533	17.755	-0.565	13.087	8.221	0.434	19.494	64.907	0.685	150.060
11	uc010hpr.4	BBX	chr3	+	107241782	107530176	285554	True	-416.752	-416.523	0.000	0.000	110.579	0.000	0.409	0.512	-1.211	56.060	72.540	0.529	108.440	267.220	-1.293	263	263	263	110	110	110	17.467	33.145	-1.014	6.093	34.159	-2.750	11.530	15.299	0.592	14.580	35.702	0.658	108.440
12	uc003dwk.5	BBX	chr3	+	107241782	107530176	285554	True	-415.430	-415.200	0.000	0.000	109.925	0.000	0.409	0.515	-1.209	56.060	72.540	0.529	108.440	267.220	-1.293	261	261	261	110	110	110	17.513	33.197	-1.012	6.093	34.159	-2.750	11.560	15.344	0.594	14.580	35.702	0.658	108.440
13	uc001sfk.4	CBX5	chr12	-	54624730	54673915	8280	True	-889.383	-823.572	0.000	0.000	-109.279	0.000	0.000	0.894	-0.337	338.200	337.620	0.450	311.020	925.260	0.153	149	149	149	410	410	410	47.473	59.825	-0.600	26.242	101.549	-1.997	61.115	58.993	0.491	39.437	115.438	0.737	338.200
14	uc021rah.2	MDM2	chr12	+	69202987	69239320	32746	True	-287.545	-288.312	0.000	0.000	76.588	0.000	0.516	0.561	-0.575	703.240	2006.740	-0.202	50.780	242.660	-0.426	158	158	158	153	153	153	66.996	163.636	-1.211	21.120	109.430	-2.353	96.900	271.847	0.386	12.810	67.139	0.656	703.240
15	uc003szs.3	CREB5	chr7	+	28725720	28865511	135872	True	-516.898	-492.077	0.000	0.000	86.063	0.000	0.031	0.856	-0.806	75.060	142.600	0.335	13.020	90.680	-0.495	177	177	177	193	193	193	17.687	47.868	-1.517	3.595	37.271	-3.148	14.904	32.780	0.746	2.614	16.014	0.898	75.060
16	uc009zqx.4	MDM2	chr12	+	69201970	69239320	33763	True	-287.218	-287.990	0.000	0.000	77.218	0.000	0.523	0.550	-0.597	703.240	2006.740	-0.202	50.780	242.660	-0.426	157	157	157	153	153	153	67.545	164.573	-1.204	21.120	109.430	-2.353	97.058	272.505	0.387	12.810	67.139	0.656	703.240
17	uc011khw.2	CDK6	chr7	-	92234234	92463231	8580	True	-829.717	-795.489	0.000	0.000	-69.592	0.000	0.000	1.061	-0.367	107.120	140.480	1.351	28.960	210.900	-0.189	119	119	119	424	424	424	26.161	37.733	-0.544	9.270	49.395	-2.195	23.317	29.248	0.587	5.511	33.820	0.926	107.120
18	uc010lez.3	CDK6	chr7	-	92234234	92465941	8580	True	-828.595	-795.249	0.000	0.000	-69.337	0.000	0.000	1.051	-0.377	107.120	140.480	1.351	28.960	210.900	-0.189	119	119	119	424	424	424	26.161	37.733	-0.544	9.270	49.395	-2.195	23.317	29.248	0.587	5.511	33.820	0.926	107.120
19	uc004ecp.4	ATRX	chrX	-	76760355	77041719	3120	True	-333.932	-333.972	0.000	0.000	60.139	0.006	0.513	0.187	-0.450	138.000	209.900	2.189	55.860	154.540	1.032	323	323	323	156	156	156	18.525	31.168	-0.222	16.811	55.132	-1.370	30.868	50.492	0.514	13.128	41.010	0.835	138.000
20	uc003szq.3	CREB5	chr7	+	28452143	28865511	408449	True	-543.452	-538.195	0.000	0.000	74.825	0.000	0.000	1.109	-0.704	75.060	142.600	0.335	22.140	117.340	-0.495	142	142	142	244	244	244	21.041	51.501	-1.290	4.187	35.762	-2.905	14.815	33.362	0.672	3.264	17.640	0.984	75.060
21	uc001sfj.4	CBX5	chr12	-	54624730	54653370	8280	True	-897.042	-843.571	0.000	0.000	-129.328	0.000	0.000	0.890	-0.331	338.200	337.620	0.450	311.020	925.260	0.153	149	149	149	410	410	410	47.473	59.825	-0.600	26.242	101.549	-1.997	61.115	58.993	0.491	39.437	115.438	0.737	338.200
22	uc003zml.3	BNC2	chr9	-	16409500	16870786	6040	True	-822.461	-823.742	0.000	0.000	72.469	0.000	0.000	0.556	-0.631	62.140	83.760	1.438	25.720	93.040	0.035	325	325	325	302	302	302	10.455	19.743	-0.929	1.235	8.260	-2.089	9.516	16.243	0.819	2.512	8.508	0.880	62.140
23	uc004ecq.4	ATRX	chrX	-	76760355	77041719	3120	True	-333.043	-333.145	0.000	0.000	59.663	0.006	0.513	0.189	-0.450	138.000	209.900	2.189	55.860	154.540	1.032	319	319	319	156	156	156	18.757	31.559	-0.224	16.811	55.132	-1.370	30.991	50.686	0.517	13.128	41.010	0.835	138.000
24	uc021rad.2	MDM2	chr12	+	69201970	69239320	33763	True	-278.293	-278.992	0.000	0.000	74.299	0.000	0.523	0.530	-0.584	703.240	2006.740	-0.293	50.780	242.660	-0.426	152	152	152	153	153	153	67.816	167.372	-1.237	21.120	109.430	-2.353	98.703	276.489	0.368	12.810	67.139	0.656	703.240
25	uc001hfg.3	PFKFB2	chr1	+	207226619	207251162	21389	True	-271.910	-271.903	0.000	0.000	89.048	0.000	0.577	0.564	-0.596	65.540	81.740	0.804	54.860	94.040	0.099	162	162	162	156	156	156	32.757	36.392	-0.144	13.813	33.665	-1.291	13.431	14.893	0.400	9.228	17.399	0.572	65.540
26	uc011lmv.2	BNC2	chr9	-	16409500	16575354	6040	True	-794.689	-794.477	0.000	0.000	69.495	0.000	0.000	0.564	-0.644	62.140	83.760	1.438	25.720	93.040	0.035	307	307	307	293	293	293	10.684	20.158	-0.934	1.257	8.390	-2.100	9.538	16.242	0.825	2.544	8.601	0.883	62.140
27	uc001sun.5	MDM2	chr12	+	69202796	69239320	32937	True	-271.000	-271.391	0.000	0.000	73.237	0.000	0.533	0.567	-0.557	703.240	2006.740	-0.293	50.780	242.660	-0.426	145	145	145	152	152	152	70.047	172.549	-1.232	21.039	109.847	-2.366	100.533	282.018	0.376	12.813	67.161	0.639	703.240
28	uc011lmw.2	BNC2	chr9	-	16409500	16870786	5980	True	-803.234	-804.461	0.000	0.000	69.499	0.000	0.000	0.557	-0.640	62.140	83.760	1.438	25.720	93.040	0.035	315	315	315	294	294	294	10.720	20.233	-0.939	1.262	8.417	-2.105	9.547	16.259	0.817	2.539	8.567	0.882	62.140
29	uc003dwl.5	BBX	chr3	+	107241782	107530176	285554	True	-369.164	-368.938	0.000	0.000	99.705	0.000	0.327	0.592	-1.149	56.060	72.540	0.379	108.440	267.220	-1.293	215	215	215	110	110	110	16.482	30.595	-1.006	6.093	34.159	-2.750	11.904	14.846	0.587	14.580	35.702	0.658	108.440
30	uc004eco.4	ATRX	chrX	-	76760355	77041719	3120	True	-327.629	-327.884	0.000	0.000	56.316	0.000	0.481	0.188	-0.449	138.000	209.900	2.189	55.860	154.540	1.032	305	305	305	156	156	156	19.191	32.562	-0.240	16.811	55.132	-1.370	30.821	51.067	0.521	13.128	41.010	0.835	138.000
31	uc009zra.4	MDM2	chr12	+	69202796	69239320	32937	True	-270.416	-270.121	0.000	0.000	72.487	0.000	0.533	0.570	-0.553	703.240	2006.740	-0.293	50.780	242.660	-0.426	143	143	143	152	152	152	70.112	172.922	-1.233	21.039	109.847	-2.366	101.232	283.964	0.378	12.813	67.161	0.639	703.240
32	uc001suo.4	MDM2	chr12	+	69202987	69239320	32746	True	-270.632	-270.164	0.000	0.000	72.405	0.000	0.533	0.571	-0.551	703.240	2006.740	-0.293	50.780	242.660	-0.426	143	143	143	152	152	152	70.393	173.543	-1.233	21.039	109.847	-2.366	101.191	283.857	0.379	12.813	67.161	0.639	703.240
33	uc009zrh.4	MDM2	chr12	+	69202987	69239320	32746	True	-270.285	-269.633	0.000	0.000	70.905	0.000	0.520	0.575	-0.546	703.240	2006.740	-0.293	50.780	242.660	-0.426	141	141	141	152	152	152	70.463	173.935	-1.235	21.039	109.847	-2.366	101.904	285.842	0.381	12.813	67.161	0.639	703.240
34	uc001skm.4	ANKRD52	chr12	-	56631590	56652143	4740	True	-236.281	-236.803	0.000	0.000	60.566	0.000	0.578	0.504	-0.295	95.320	249.900	-0.352	97.020	341.900	-0.633	137	137	137	237	237	237	53.048	114.375	-1.090	33.430	131.381	-1.889	16.237	37.053	0.348	16.985	72.938	0.445	97.020
35	uc003xmb.4	TACC1	chr8	+	38585703	38710546	119989	True	-377.359	-377.925	0.000	0.000	3.494	0.000	0.004	0.854	-0.280	61.040	73.340	0.806	61.140	250.180	0.374	94	94	94	238	238	238	31.638	38.935	-0.299	17.130	51.212	-1.506	11.158	13.226	0.399	9.241	31.022	0.704	61.140
36	uc010iwb.3	IL6ST	chr5	-	55230924	55290821	4380	True	-321.977	-322.258	0.000	0.000	85.313	0.000	0.399	0.540	-0.642	74.620	166.400	-0.053	52.420	236.640	0.128	181	181	181	158	158	158	28.488	66.808	-1.201	15.223	89.555	-2.407	12.694	29.596	0.524	9.580	48.722	0.781	74.620
37	uc003jqq.3	IL6ST	chr5	-	55230924	55290821	4380	True	-326.273	-326.555	0.000	0.000	86.669	0.000	0.399	0.524	-0.646	74.620	166.400	-0.053	52.420	236.640	0.128	188	188	188	158	158	158	28.125	66.185	-1.209	15.223	89.555	-2.407	12.670	29.315	0.518	9.580	48.722	0.781	74.620
38	uc003jfk.3	FAM105B	chr5	+	14664782	14699842	31920	True	-394.305	-391.428	0.000	0.000	94.068	0.000	0.216	0.780	-1.186	168.700	88.220	1.646	212.720	500.080	-0.266	217	217	217	97	97	97	37.728	31.971	-0.068	18.084	53.729	-1.917	33.744	20.875	0.705	36.570	85.898	0.735	212.720
39	uc001wrl.3	ARHGAP5	chr14	+	32546188	32628934	78598	True	-401.419	-401.417	0.000	0.000	101.176	0.000	0.395	0.422	-1.144	41.260	94.520	0.525	14.700	73.800	-0.843	246	246	246	119	119	119	16.459	34.229	-1.007	3.074	18.206	-2.406	7.489	15.808	0.600	3.259	11.780	0.723	41.260
40	uc001wrm.3	ARHGAP5	chr14	+	32546494	32628934	78292	True	-400.980	-400.909	0.000	0.000	100.329	0.000	0.395	0.405	-1.150	41.940	94.520	0.525	14.700	73.800	-0.843	246	246	246	119	119	119	16.457	34.223	-1.007	3.074	18.206	-2.406	7.486	15.794	0.600	3.259	11.780	0.723	41.940
41	uc001wrn.3	ARHGAP5	chr14	+	32546494	32628934	78292	True	-400.996	-400.924	0.000	0.000	100.321	0.000	0.395	0.405	-1.150	41.260	94.520	0.525	14.700	73.800	-0.843	246	246	246	119	119	119	16.459	34.229	-1.007	3.074	18.206	-2.406	7.489	15.808	0.600	3.259	11.780	0.723	41.260
42	uc003jqr.3	IL6ST	chr5	-	55230924	55290821	4380	True	-330.217	-325.261	0.000	0.000	85.881	0.000	0.399	0.527	-0.643	74.620	166.400	-0.053	52.420	236.640	0.128	186	186	186	158	158	158	28.100	66.157	-1.210	15.223	89.555	-2.407	12.733	29.471	0.520	9.580	48.722	0.781	74.620
43	uc009zre.4	MDM2	chr12	+	69202987	69239320	32746	True	-268.409	-267.708	0.000	0.000	69.672	0.000	0.507	0.589	-0.543	703.240	2006.740	-0.293	50.780	242.660	-0.426	137	137	137	152	152	152	71.039	174.827	-1.225	21.039	109.847	-2.366	103.292	289.954	0.379	12.813	67.161	0.639	703.240
44	uc003zmi.3	BNC2	chr9	-	16409500	16437522	5980	True	-789.277	-790.644	0.000	0.000	64.519	0.000	0.000	0.571	-0.629	62.140	83.760	1.438	25.720	93.040	0.035	303	303	303	290	290	290	10.505	19.769	-0.935	1.270	8.458	-2.106	9.625	16.406	0.829	2.554	8.619	0.885	62.140
45	uc003zmj.3	BNC2	chr9	-	16409500	16437522	5980	True	-795.275	-795.456	0.000	0.000	65.565	0.000	0.000	0.567	-0.633	62.140	83.760	1.438	25.720	93.040	0.035	305	305	305	293	293	293	10.438	19.650	-0.937	1.260	8.428	-2.108	9.630	16.419	0.826	2.543	8.580	0.881	62.140
46	uc009zrg.4	MDM2	chr12	+	69202987	69239320	32746	True	-268.137	-267.430	0.000	0.000	67.868	0.000	0.480	0.592	-0.539	703.240	2006.740	-0.293	50.780	242.660	-0.426	135	135	135	152	152	152	71.420	175.915	-1.227	21.039	109.847	-2.366	104.007	291.956	0.381	12.813	67.161	0.639	703.240
47	uc031sex.1	REST	chr4	+	57774041	57802010	24925	True	-327.276	-327.580	0.000	0.000	85.408	0.000	0.427	0.485	-0.716	116.800	169.800	0.458	53.600	142.580	0.094	190	190	190	150	150	150	44.514	68.742	-0.620	15.817	54.247	-1.767	19.933	28.445	0.519	8.500	25.452	0.653	116.800
48	uc003hch.3	REST	chr4	+	57774041	57802010	24925	True	-329.146	-329.445	0.000	0.000	86.115	0.000	0.427	0.483	-0.721	116.800	169.800	0.458	53.600	142.580	0.094	192	192	192	150	150	150	44.711	68.834	-0.617	15.817	54.247	-1.767	19.922	28.311	0.517	8.500	25.452	0.653	116.800
49	uc021raf.2	MDM2	chr12	+	69202987	69239320	32746	True	-267.716	-266.974	0.000	0.000	64.904	0.000	0.447	0.562	-0.566	703.240	2006.740	-0.293	50.780	242.660	-0.426	132	132	132	152	152	152	72.065	177.725	-1.229	21.039	109.847	-2.366	105.091	295.000	0.383	12.813	67.161	0.639	703.240
50	uc009zrc.4	MDM2	chr12	+	69202987	69239320	32746	True	-267.532	-266.760	0.000	0.000	65.172	0.000	0.447	0.579	-0.549	703.240	2006.740	-0.293	50.780	242.660	-0.426	132	132	132	152	152	152	72.065	177.725	-1.229	21.039	109.847	-2.366	105.091	295.000	0.383	12.813	67.161	0.639	703.240
51	uc009zrd.4	MDM2	chr12	+	69202987	69239320	32746	True	-267.751	-266.951	0.000	0.000	64.890	0.000	0.454	0.571	-0.556	703.240	2006.740	-0.293	50.780	242.660	-0.426	132	132	132	152	152	152	72.065	177.725	-1.229	21.039	109.847	-2.366	105.091	295.000	0.383	12.813	67.161	0.639	703.240
52	uc009zrf.4	MDM2	chr12	+	69202987	69239320	32746	True	-267.640	-266.851	0.000	0.000	65.089	0.000	0.447	0.590	-0.539	703.240	2006.740	-0.293	50.780	242.660	-0.426	132	132	132	152	152	152	72.065	177.725	-1.229	21.039	109.847	-2.366	105.091	295.000	0.383	12.813	67.161	0.639	703.240
53	uc021rai.2	MDM2	chr12	+	69202987	69239320	32746	True	-267.835	-267.141	0.000	0.000	64.682	0.000	0.447	0.567	-0.560	703.240	2006.740	-0.293	50.780	242.660	-0.426	132	132	132	152	152	152	72.065	177.725	-1.229	21.039	109.847	-2.366	105.091	295.000	0.383	12.813	67.161	0.639	703.240
54	uc021raj.2	MDM2	chr12	+	69202987	69239320	32746	True	-267.344	-266.689	0.000	0.000	65.307	0.000	0.447	0.574	-0.556	703.240	2006.740	-0.293	50.780	242.660	-0.426	132	132	132	152	152	152	72.065	177.725	-1.229	21.039	109.847	-2.366	105.091	295.000	0.383	12.813	67.161	0.639	703.240
55	uc003dwo.5	BBX	chr3	+	107493565	107530176	33771	True	-326.052	-325.831	0.000	0.000	88.529	0.000	0.324	0.703	-0.970	42.900	68.700	-0.001	108.440	267.220	-1.293	179	179	179	111	111	111	13.200	27.103	-1.085	6.043	34.033	-2.759	8.662	12.788	0.555	14.524	35.565	0.662	108.440
56	uc010wjm.2	PLEKHM1	chr17	-	43513265	43568146	1900	True	-146.899	-147.560	0.000	0.000	72.348	0.000	0.821	0.438	-0.618	200.600	260.860	0.186	43.180	226.320	-0.661	134	134	134	95	95	95	54.180	80.886	-0.568	24.283	77.099	-1.609	24.013	32.636	0.331	9.124	35.880	0.451	200.600
57	uc009xxn.1	SH3PXD2A	chr10	-	105353783	105453381	5660	True	-634.022	-633.815	0.000	0.000	53.102	0.000	0.021	0.606	-0.518	65.040	56.000	1.402	16.240	62.680	0.432	235	235	235	282	282	282	12.379	23.064	-0.831	3.962	16.106	-1.792	7.767	11.163	0.677	3.085	9.917	0.932	65.040
58	uc001xjc.4	MPP5	chr14	+	67708011	67802778	92845	True	-173.389	-173.551	0.000	0.000	74.390	0.000	0.805	0.455	-0.877	480.400	424.240	0.750	111.020	281.520	-0.593	136	136	136	82	82	82	155.014	179.192	-0.247	51.492	159.241	-1.590	84.539	85.631	0.359	19.350	58.618	0.400	480.400
59	uc001kxj.1	SH3PXD2A	chr10	-	105353783	105615164	5640	True	-647.995	-648.261	0.000	0.000	51.668	0.000	0.025	0.561	-0.527	65.040	56.000	1.402	16.240	62.680	0.432	249	249	249	281	281	281	12.012	22.340	-0.833	3.972	16.154	-1.796	7.770	11.287	0.665	3.086	9.901	0.932	65.040
60	uc010qqu.1	SH3PXD2A	chr10	-	105353783	105496624	5640	True	-645.858	-646.176	0.000	0.000	49.796	0.000	0.021	0.589	-0.509	65.040	56.000	1.402	16.240	62.680	0.432	243	243	243	282	282	282	12.191	22.777	-0.837	3.958	16.122	-1.801	7.782	11.284	0.667	3.090	9.898	0.933	65.040
61	uc010lhz.2	ORAI2	chr7	+	102073976	102097268	16043	True	-438.988	-425.525	0.000	0.000	8.089	0.000	0.054	0.428	-0.387	485.420	1323.500	0.421	326.240	1046.800	0.290	162	162	162	279	279	279	156.548	221.792	-0.432	44.859	115.463	-1.288	73.282	158.708	0.358	57.461	160.265	0.587	485.420
62	uc003uzj.3	ORAI2	chr7	+	102073976	102097268	16043	True	-437.759	-425.241	0.000	0.000	8.660	0.000	0.054	0.433	-0.385	485.420	1323.500	0.421	326.240	1046.800	0.290	162	162	162	279	279	279	156.548	221.792	-0.432	44.859	115.463	-1.288	73.282	158.708	0.358	57.461	160.265	0.587	485.420
63	uc003uzk.3	ORAI2	chr7	+	102073976	102097268	16043	True	-438.854	-425.464	0.000	0.000	8.158	0.000	0.054	0.428	-0.387	485.420	1323.500	0.421	326.240	1046.800	0.290	162	162	162	279	279	279	156.548	221.792	-0.432	44.859	115.463	-1.288	73.282	158.708	0.358	57.461	160.265	0.587	485.420
64	uc001mty.3	QSER1	chr11	+	32914791	33001814	83428	True	-539.589	-539.486	0.000	0.000	94.132	0.000	0.174	0.591	-0.876	34.160	75.700	0.007	10.700	110.420	-0.910	251	251	251	178	178	178	9.980	34.234	-1.793	3.371	40.119	-3.321	5.782	12.775	0.771	2.684	20.204	0.886	34.160
65	uc010lwp.3	TACC1	chr8	+	38644721	38710546	60971	True	-373.869	-373.956	0.000	0.000	15.883	0.000	0.029	0.716	-0.403	77.780	73.340	0.806	61.140	250.180	0.374	104	104	104	238	238	238	33.578	39.328	-0.256	17.130	51.212	-1.506	13.588	12.781	0.424	9.241	31.022	0.704	77.780
66	uc001dsn.1	AGL	chr1	+	100326765	100389579	60444	True	-348.251	-349.072	0.000	0.000	74.930	0.000	0.190	0.669	-1.001	22.400	49.120	2.016	6.580	42.120	-0.260	166	166	166	116	116	116	7.840	21.731	-1.309	1.172	14.829	-2.695	4.119	11.409	0.787	1.512	11.619	1.071	22.400
67	uc001dsi.1	AGL	chr1	+	100315639	100389579	71570	True	-352.218	-353.118	0.000	0.000	72.119	0.000	0.172	0.581	-1.055	22.400	49.120	2.016	6.580	42.120	-0.260	167	167	167	116	116	116	7.859	21.701	-1.306	1.172	14.829	-2.695	4.126	11.370	0.785	1.512	11.619	1.071	22.400
68	uc031syr.1	ORAI2	chr7	+	102073976	102097268	16043	True	-439.811	-425.902	0.000	0.000	7.552	0.000	0.050	0.424	-0.390	485.420	1323.500	0.421	326.240	1046.800	0.290	162	162	162	279	279	279	156.548	221.792	-0.432	44.859	115.463	-1.288	73.282	158.708	0.358	57.461	160.265	0.587	485.420
69	uc003hci.3	REST	chr4	+	57775078	57802010	23888	True	-330.627	-331.188	0.000	0.000	83.333	0.000	0.413	0.509	-0.672	116.800	169.800	0.458	53.600	142.580	0.094	192	192	192	150	150	150	44.711	68.834	-0.617	15.817	54.247	-1.767	19.922	28.311	0.517	8.500	25.452	0.653	116.800
70	uc002xet.3	LINC00657	chr20	-	34633539	34638882	3320	True	-164.624	-124.807	0.000	0.000	57.376	0.000	0.892	0.500	-0.309	592.380	531.320	0.429	350.200	906.460	0.286	90	90	90	166	166	166	264.688	253.948	0.005	164.882	322.459	-0.867	131.081	103.705	0.211	65.838	183.048	0.393	592.380
71	uc002ija.3	PLEKHM1	chr17	-	43513265	43568146	1900	True	-160.690	-161.461	0.000	0.000	72.206	0.000	0.779	0.428	-0.654	215.940	260.860	0.186	43.180	226.320	-0.661	140	140	140	95	95	95	59.357	84.741	-0.537	24.283	77.099	-1.609	33.805	38.354	0.347	9.124	35.880	0.451	215.940
72	uc003vpk.2	KLHDC10	chr7	+	129710348	129775560	61828	True	-371.502	-371.798	0.000	0.000	75.601	0.000	0.084	0.974	-0.742	32.160	62.600	1.112	10.500	33.200	-0.083	124	124	124	167	167	167	11.114	16.807	-0.523	2.172	12.731	-2.202	8.054	13.477	0.676	1.864	5.786	0.877	32.160
73	uc003bqi.3	EDEM1	chr3	+	5229358	5261650	29955	True	-202.571	-202.850	0.000	0.000	75.870	0.000	0.755	0.413	-0.644	188.660	166.340	0.634	51.580	142.260	-0.561	163	163	163	110	110	110	56.986	73.538	-0.407	27.051	76.933	-1.476	36.127	35.961	0.466	11.570	30.678	0.401	188.660
74	uc001sqs.4	SLC16A7	chr12	+	59989820	60183635	188243	True	-871.642	-769.772	0.000	0.000	29.276	0.000	0.000	0.542	-0.636	162.940	416.880	2.445	97.880	731.080	1.322	295	295	295	273	273	273	5.997	12.118	-0.326	3.024	21.433	-1.475	16.524	47.863	0.989	13.257	93.469	0.851	162.940
75	uc001sqt.4	SLC16A7	chr12	+	59989820	60183635	188243	True	-871.835	-770.515	0.000	0.000	28.545	0.000	0.000	0.544	-0.634	162.940	416.880	2.445	97.880	731.080	1.322	295	295	295	273	273	273	5.997	12.118	-0.326	3.024	21.433	-1.475	16.524	47.863	0.989	13.257	93.469	0.851	162.940
76	uc001squ.4	SLC16A7	chr12	+	60083117	60183635	94946	True	-872.411	-772.002	0.000	0.000	27.081	0.000	0.000	0.548	-0.630	162.940	416.880	2.445	97.880	731.080	1.322	295	295	295	273	273	273	5.997	12.118	-0.326	3.024	21.433	-1.475	16.524	47.863	0.989	13.257	93.469	0.851	162.940
77	uc001krt.4	FAM178A	chr10	+	102672325	102724891	50188	True	-338.555	-338.428	0.000	0.000	71.071	0.000	0.188	0.530	-0.889	98.080	169.840	0.740	17.040	73.600	-0.916	179	179	179	117	117	117	15.406	29.748	-0.906	5.263	27.611	-2.308	12.357	21.769	0.640	3.938	15.832	0.766	98.080
78	uc010qqt.1	SH3PXD2A	chr10	-	105353783	105452934	5640	True	-642.136	-642.263	0.000	0.000	47.131	0.000	0.014	0.594	-0.500	65.040	56.000	1.402	16.240	62.680	0.432	239	239	239	281	281	281	12.237	22.836	-0.836	3.972	16.154	-1.796	7.785	11.219	0.676	3.086	9.901	0.932	65.040
79	uc002kyt.2	ZNF24	chr18	-	32912177	32924407	3800	True	-315.676	-315.957	0.000	0.000	36.910	0.000	0.132	0.677	-0.466	91.340	96.160	0.966	25.420	76.020	0.042	112	112	112	182	182	182	30.223	31.807	-0.181	9.787	25.136	-1.333	18.904	14.443	0.463	5.140	12.436	0.641	91.340
80	uc002kys.2	ZNF24	chr18	-	32912177	32924426	3800	True	-315.792	-315.894	0.000	0.000	37.026	0.000	0.132	0.675	-0.470	91.340	96.160	0.966	25.420	76.020	0.042	112	112	112	182	182	182	30.223	31.807	-0.181	9.787	25.136	-1.333	18.904	14.443	0.463	5.140	12.436	0.641	91.340
81	uc002tzf.4	GPD2	chr2	+	157291964	157442915	148400	True	-221.855	-221.731	0.000	0.000	69.290	0.000	0.526	0.564	-0.719	115.160	107.320	0.834	38.440	101.280	-0.193	126	126	126	114	114	114	37.525	43.561	-0.254	11.278	34.545	-1.517	21.346	21.931	0.463	6.128	19.914	0.558	115.160
82	uc021vjw.1	TGOLN2	chr2	-	85545140	85555419	2420	True	-151.569	-150.415	0.000	0.000	61.317	0.000	0.793	0.290	-0.383	167.620	211.420	0.806	303.800	752.120	-0.288	176	176	176	121	121	121	90.318	115.297	-0.324	80.325	204.626	-1.240	33.386	47.535	0.377	42.368	125.791	0.443	303.800
83	uc010qqs.1	SH3PXD2A	chr10	-	105353783	105428432	5660	True	-637.937	-638.007	0.000	0.000	48.410	0.000	0.014	0.605	-0.501	65.040	56.000	1.402	16.240	62.680	0.432	235	235	235	282	282	282	12.379	23.064	-0.831	3.962	16.106	-1.792	7.767	11.163	0.677	3.085	9.917	0.932	65.040
84	uc002iut.3	TRIM25	chr17	-	54965269	54991409	1960	True	-164.665	-164.553	0.000	0.000	75.141	0.000	0.796	0.343	-0.606	119.020	252.320	-0.028	74.400	294.580	-1.312	171	171	171	98	98	98	49.816	100.134	-1.017	29.495	118.594	-1.995	21.014	36.417	0.392	15.768	59.760	0.335	119.020
85	uc003uys.4	CUX1	chr7	+	101459183	101901513	434768	True	-878.974	-873.183	0.000	0.000	6.009	0.000	0.000	0.605	-0.449	159.240	118.520	1.153	16.540	42.300	0.585	259	259	259	376	376	376	22.176	27.035	-0.493	2.738	10.724	-1.771	24.868	19.649	0.639	2.721	5.759	0.858	159.240
86	uc003lmy.3	NR3C1	chr5	-	142657495	142783254	3320	True	-294.117	-294.519	0.000	0.000	61.042	0.000	0.229	0.568	-0.573	58.140	40.320	1.486	47.520	109.640	0.172	134	134	134	166	166	166	26.198	23.194	0.097	12.725	27.855	-1.073	11.532	6.893	0.482	7.806	18.657	0.578	58.140
87	uc002ktq.3	MIB1	chr18	+	19321544	19450912	124402	True	-518.618	-518.925	0.000	0.000	74.776	0.000	0.010	0.926	-0.739	73.280	56.600	0.988	15.860	44.000	0.136	175	175	175	193	193	193	13.643	21.648	-0.738	2.939	17.021	-2.372	12.872	14.083	0.737	2.877	7.968	1.073	73.280
88	uc003qkt.3	UTRN	chr6	+	144612872	145174170	559372	True	-512.165	-512.040	0.000	0.000	87.931	0.000	0.372	0.270	-1.098	37.700	86.700	1.182	12.040	57.740	0.012	377	377	377	94	94	94	12.461	27.504	-1.026	4.406	32.038	-2.652	6.183	16.146	0.846	2.316	11.263	0.786	37.700
89	uc001ttx.3	PTPN11	chr12	+	112856535	112947717	87993	True	-197.301	-197.816	0.000	0.000	58.861	0.000	0.459	0.514	-0.436	265.840	280.080	0.855	170.440	318.640	-0.326	109	109	109	157	157	157	118.865	135.641	-0.215	72.318	158.254	-1.205	53.931	57.202	0.351	34.496	62.546	0.439	265.840
90	uc001xjd.4	MPP5	chr14	+	67708011	67802778	92845	True	-162.503	-162.516	0.000	0.000	71.794	0.000	0.815	0.472	-0.819	480.400	424.240	0.514	111.020	281.520	-0.593	130	130	130	81	81	81	153.676	181.504	-0.279	51.881	160.162	-1.585	84.798	86.561	0.328	19.148	58.387	0.400	480.400
91	uc011kks.2	ORAI2	chr7	+	102073976	102097268	16043	True	-451.383	-427.051	0.000	0.000	-1.002	0.000	0.022	0.442	-0.380	485.420	1323.500	0.421	326.240	1046.800	0.290	152	152	152	279	279	279	153.802	219.089	-0.433	44.859	115.463	-1.288	74.147	163.053	0.368	57.461	160.265	0.587	485.420
92	uc004dfe.3	DDX3X	chrX	+	41192650	41209524	14842	True	-112.186	-112.459	0.000	0.000	50.995	0.000	0.677	0.428	-0.475	899.040	883.380	0.430	632.560	1072.020	-0.438	93	93	93	93	93	93	408.698	456.910	-0.156	205.928	405.309	-1.040	153.734	169.223	0.245	105.755	157.817	0.465	899.040
93	uc004dff.3	DDX3X	chrX	+	41192650	41209524	14842	True	-112.185	-112.458	0.000	0.000	50.996	0.000	0.677	0.428	-0.475	899.040	883.380	0.430	632.560	1072.020	-0.438	93	93	93	93	93	93	408.793	457.054	-0.156	205.928	405.309	-1.040	153.731	169.293	0.245	105.755	157.817	0.465	899.040
94	uc011mkq.2	DDX3X	chrX	+	41192650	41209524	14842	True	-112.186	-112.459	0.000	0.000	50.995	0.000	0.677	0.428	-0.475	899.040	883.380	0.430	632.560	1072.020	-0.438	93	93	93	93	93	93	408.698	456.910	-0.156	205.928	405.309	-1.040	153.734	169.223	0.245	105.755	157.817	0.465	899.040
95	uc003vpj.2	KLHDC10	chr7	+	129710348	129775560	61828	True	-377.674	-377.862	0.000	0.000	72.074	0.000	0.072	0.952	-0.737	32.160	62.600	1.112	10.500	33.200	-0.083	126	126	126	167	167	167	10.950	16.623	-0.544	2.172	12.731	-2.202	8.095	13.448	0.692	1.864	5.786	0.877	32.160
96	uc001pfj.4	SESN3	chr11	-	94898676	94964246	6560	True	-744.125	-735.850	0.000	0.000	-29.204	0.000	0.000	1.309	-0.516	26.800	48.940	0.936	8.000	40.340	0.782	115	115	115	326	326	326	9.808	18.186	-0.852	1.281	12.077	-2.493	6.948	12.552	0.765	1.431	7.696	1.177	26.800
97	uc010aqz.3	KIAA0247	chr14	+	70078309	70181861	100941	True	-141.661	-141.728	0.000	0.000	67.013	0.000	0.760	0.480	-0.459	79.440	76.260	0.846	58.140	80.780	0.231	111	111	111	121	121	121	49.412	48.274	0.039	27.742	53.334	-0.947	11.251	11.742	0.327	9.373	12.871	0.468	79.440
98	uc001txi.2	CIT	chr12	-	120123594	120315095	2060	True	-328.046	-328.419	0.000	0.000	73.234	0.000	0.291	0.370	-0.829	79.360	130.320	0.830	25.160	103.460	-1.059	231	231	231	103	103	103	28.745	47.932	-0.719	13.148	60.810	-2.182	11.467	19.424	0.660	5.656	21.051	0.557	79.360
99	uc001txj.2	CIT	chr12	-	120123594	120315095	2060	True	-332.546	-332.914	0.000	0.000	73.834	0.000	0.311	0.366	-0.835	79.360	130.320	0.830	25.160	103.460	-1.059	235	235	235	103	103	103	28.855	47.655	-0.704	13.148	60.810	-2.182	11.424	19.381	0.664	5.656	21.051	0.557	79.360
100	uc003ihw.3	SETD7	chr4	-	140427191	140477577	3380	True	-349.859	-331.231	0.000	0.000	41.153	0.000	0.125	0.552	-0.509	77.800	84.580	0.308	28.580	91.420	-0.454	152	152	152	168	168	168	21.360	39.859	-0.929	10.720	43.844	-2.024	13.816	18.242	0.521	6.086	18.249	0.607	77.800
101	uc011lca.2	TACC1	chr8	+	38645074	38710546	60618	True	-375.402	-375.492	0.000	0.000	5.765	0.000	0.004	0.782	-0.316	77.440	73.340	0.806	61.140	250.180	0.374	99	99	99	238	238	238	33.523	39.390	-0.259	17.130	51.212	-1.506	13.692	13.044	0.427	9.241	31.022	0.704	77.440
102	uc002thu.3	TTL	chr2	+	113239742	113290222	48715	True	-142.594	-143.374	0.000	0.000	58.193	0.000	0.987	0.349	-0.653	216.640	195.020	0.950	112.200	366.180	-0.386	149	149	149	75	75	75	82.525	101.954	-0.289	55.722	148.079	-1.328	37.597	42.171	0.437	26.457	79.845	0.301	216.640
103	uc002tzd.4	GPD2	chr2	+	157292899	157442915	147745	True	-224.152	-224.615	0.000	0.000	66.101	0.000	0.550	0.528	-0.743	115.160	107.320	0.834	38.440	101.280	-0.217	140	140	140	100	100	100	34.617	40.851	-0.322	11.674	37.076	-1.598	22.078	22.413	0.529	6.309	19.878	0.490	115.160
104	uc010eyh.3	EFR3B	chr2	+	25264972	25382004	114811	True	-282.144	-282.377	0.000	0.000	76.870	0.000	0.569	0.411	-0.755	265.120	1078.220	0.061	22.660	142.240	-0.681	203	203	203	109	109	109	26.707	75.991	-1.449	10.288	68.420	-2.630	26.985	104.947	0.511	4.185	25.752	0.590	265.120
105	uc002ihl.3	GJC1	chr17	-	42875815	42908179	5580	True	-559.090	-559.790	0.000	0.000	-43.060	0.000	0.000	1.032	-0.372	108.220	163.920	0.483	458.520	1156.880	0.312	88	88	88	275	275	275	51.878	74.879	-0.514	24.041	77.968	-1.886	26.254	38.424	0.438	50.236	138.306	0.898	458.520
106	uc031sfp.1	REST	chr4	+	57775726	57802010	23820	True	-305.573	-306.362	0.000	0.000	73.414	0.000	0.488	0.431	-0.719	116.800	169.800	0.458	53.600	142.580	0.094	199	199	199	121	121	121	40.294	66.581	-0.758	15.172	56.808	-1.896	21.294	28.915	0.517	8.952	27.310	0.648	116.800
107	uc010ssi.3	SLC16A7	chr12	+	60083117	60183635	94946	True	-876.378	-788.642	0.000	0.000	-6.637	0.000	0.000	0.534	-0.634	162.940	416.880	2.445	97.880	731.080	1.322	282	282	282	273	273	273	6.013	12.307	-0.322	3.024	21.433	-1.475	16.896	48.941	1.005	13.257	93.469	0.851	162.940
108	uc003lnb.3	NR3C1	chr5	-	142657495	142784045	3320	True	-280.012	-279.948	0.000	0.000	71.998	0.000	0.392	0.637	-0.518	58.140	40.320	1.486	47.520	109.640	0.172	134	134	134	166	166	166	26.216	23.213	0.097	12.725	27.855	-1.073	11.539	6.908	0.482	7.806	18.657	0.578	58.140
109	uc009zqi.4	SLC16A7	chr12	+	60083117	60183635	94946	True	-875.787	-787.670	0.000	0.000	-5.807	0.000	0.000	0.537	-0.631	162.940	416.880	2.445	97.880	731.080	1.322	282	282	282	273	273	273	6.013	12.307	-0.322	3.024	21.433	-1.475	16.896	48.941	1.005	13.257	93.469	0.851	162.940
110	uc002hdz.2	TAOK1	chr17	+	27717942	27878921	153356	True	-807.019	-804.679	0.000	0.000	-21.405	0.000	0.000	0.824	-0.419	28.800	77.600	0.123	19.040	102.000	-0.139	177	177	177	379	379	379	11.457	30.359	-1.399	4.125	27.736	-2.520	6.040	12.648	0.666	3.393	18.601	1.020	28.800
111	uc002dfu.4	ITPRIPL2	chr16	+	19125253	19132952	2680	True	-449.261	-449.738	0.000	0.000	11.564	0.000	0.000	0.834	-0.463	117.300	128.380	0.692	138.500	533.500	-0.415	107	107	107	246	246	246	49.996	66.684	-0.473	16.719	57.663	-1.892	24.662	25.797	0.449	18.817	60.923	0.708	138.500
112	uc001hcy.2	ELK4	chr1	-	205577070	205602000	6360	True	-718.401	-717.379	0.000	0.000	-8.137	0.000	0.000	0.741	-0.532	229.000	1173.820	1.193	18.320	56.300	0.104	170	170	170	317	317	317	16.739	56.090	-1.330	3.263	20.269	-2.501	36.580	157.149	0.602	3.222	10.627	0.999	229.000
113	uc002ryv.2	CCDC88A	chr2	-	55514977	55647057	2100	True	-509.416	-510.142	0.000	0.000	71.355	0.000	0.054	0.269	-1.458	180.740	121.860	1.349	13.840	79.500	-1.204	278	278	278	93	93	93	45.935	53.498	-0.638	4.971	34.525	-2.644	38.190	25.080	0.990	2.575	11.677	0.651	180.740
114	uc003lnf.3	NR3C1	chr5	-	142657495	142815077	3320	True	-278.660	-278.696	0.000	0.000	73.592	0.000	0.428	0.649	-0.511	58.140	40.320	1.486	47.520	109.640	0.172	134	134	134	166	166	166	26.198	23.194	0.097	12.725	27.855	-1.073	11.532	6.893	0.482	7.806	18.657	0.578	58.140
115	uc002ihj.3	GJC1	chr17	-	42875815	42885252	5580	True	-561.155	-562.236	0.000	0.000	-42.216	0.000	0.000	1.037	-0.399	108.220	163.920	0.483	458.520	1156.880	0.312	88	88	88	275	275	275	51.878	74.879	-0.514	24.041	77.968	-1.886	26.254	38.424	0.438	50.236	138.306	0.898	458.520
116	uc010yoz.1	CCDC88A	chr2	-	55514977	55647057	2100	True	-507.643	-508.363	0.000	0.000	70.883	0.000	0.054	0.271	-1.457	180.740	121.860	1.349	13.840	79.500	-1.204	276	276	276	93	93	93	46.130	53.623	-0.636	4.971	34.525	-2.644	38.259	25.128	0.993	2.575	11.677	0.651	180.740
117	uc001ffk.3	ADAR	chr1	-	154554533	154600456	1740	True	-76.689	-47.204	0.000	0.000	77.147	0.000	0.977	0.183	-0.498	193.900	341.340	0.490	112.620	325.600	-0.573	164	164	164	86	86	86	101.468	154.186	-0.534	71.533	202.953	-1.474	25.221	60.911	0.363	16.259	54.787	0.274	193.900
118	uc001epe.3	PRKAB2	chr1	-	146626684	146644129	2880	True	-266.485	-266.271	0.000	0.000	45.576	0.000	0.142	0.686	-0.525	105.480	161.260	0.195	53.180	179.940	-0.679	107	107	107	141	141	141	35.976	61.810	-0.811	14.710	58.177	-2.014	19.879	27.830	0.413	9.684	30.376	0.723	105.480
119	uc001wph.4	KHNYN	chr14	+	24899140	24910547	8441	True	-190.262	-190.833	0.000	0.000	70.714	0.000	0.732	0.389	-0.510	168.020	219.720	0.673	170.580	345.500	-0.475	144	144	144	138	138	138	68.211	86.463	-0.380	42.822	97.436	-1.294	26.910	26.853	0.406	41.418	84.810	0.433	170.580
120	uc001rgd.4	BCAT1	chr12	-	24962957	25102393	7020	True	-554.533	-542.344	0.000	0.000	-37.145	0.000	0.000	1.070	-0.446	410.220	498.460	0.593	73.700	194.860	0.158	87	87	87	277	277	277	150.886	168.064	-0.310	19.114	66.106	-1.760	107.821	114.265	0.479	11.836	35.127	0.798	410.220
121	uc001sfh.4	CBX5	chr12	-	54624730	54653329	9900	True	-1016.869	-947.968	0.000	0.000	-229.939	0.000	0.000	1.364	-0.217	338.200	337.620	0.450	311.020	925.260	0.153	68	68	68	491	491	491	83.876	96.407	-0.337	24.703	89.599	-1.803	74.893	70.420	0.382	36.466	108.990	0.824	338.200
122	uc011cqk.2	IL6ST	chr5	-	55230924	55278639	4380	True	-290.508	-290.782	0.000	0.000	70.623	0.000	0.386	0.467	-0.619	74.620	166.400	-0.110	52.420	236.640	0.128	154	154	154	158	158	158	27.900	69.929	-1.312	15.223	89.555	-2.407	13.354	30.350	0.492	9.580	48.722	0.781	74.620
123	uc004ebk.4	CHIC1	chrX	+	72782983	72906937	120706	True	-478.095	-425.485	0.000	0.000	56.373	0.000	0.019	0.706	-0.740	44.520	40.220	1.485	6.880	29.060	0.000	167	167	167	160	160	160	7.483	10.916	-0.657	1.514	9.381	-2.067	7.523	7.622	0.723	1.571	5.702	0.891	44.520
124	uc003jva.3	PIK3R1	chr5	+	67511583	67597649	82936	True	-396.775	-366.430	0.000	0.000	46.773	0.000	0.019	0.643	-0.804	66.440	102.400	1.216	23.220	61.140	1.052	135	135	135	154	154	154	21.662	33.208	-0.577	4.951	23.086	-1.917	11.974	19.623	0.660	3.660	14.723	0.896	66.440
125	uc004ebl.4	CHIC1	chrX	+	72782983	72906937	120706	True	-479.443	-424.926	0.000	0.000	55.115	0.000	0.019	0.706	-0.736	44.520	40.220	1.485	6.880	29.060	0.000	166	166	166	160	160	160	7.411	10.836	-0.659	1.514	9.381	-2.067	7.488	7.575	0.724	1.571	5.702	0.891	44.520
126	uc011mql.2	CHIC1	chrX	+	72782983	72906937	120706	True	-480.740	-425.093	0.000	0.000	54.819	0.000	0.019	0.706	-0.736	44.520	40.220	1.485	6.880	29.060	0.000	166	166	166	160	160	160	7.401	10.836	-0.660	1.514	9.381	-2.067	7.472	7.575	0.724	1.571	5.702	0.891	44.520
127	uc011lwi.2	AKAP2	chr9	+	112810877	112934791	120761	True	-159.131	-159.895	0.000	0.000	70.259	0.000	0.744	0.311	-0.353	141.020	168.380	0.523	126.280	272.360	-0.149	174	174	174	156	156	156	72.485	93.825	-0.378	58.009	130.578	-1.136	20.483	23.861	0.353	24.909	60.255	0.396	141.020
128	uc004bem.3	AKAP2	chr9	+	112810877	112934791	120761	True	-159.131	-159.895	0.000	0.000	70.259	0.000	0.744	0.311	-0.353	141.020	168.380	0.523	126.280	272.360	-0.149	174	174	174	156	156	156	72.485	93.825	-0.378	58.009	130.578	-1.136	20.483	23.861	0.353	24.909	60.255	0.396	141.020
129	uc010rug.2	SESN3	chr11	-	94898676	94965705	7060	True	-738.916	-737.977	0.000	0.000	-70.349	0.000	0.000	1.650	-0.355	26.800	48.940	0.936	8.000	40.340	0.782	76	76	76	351	351	351	11.233	21.795	-0.884	1.315	11.487	-2.381	6.021	11.819	0.787	1.445	7.725	1.222	26.800
130	uc001huv.2	EGLN1	chr1	-	231499496	231560790	2220	True	-152.409	-152.188	0.000	0.000	56.060	0.000	0.688	0.543	-0.661	143.800	255.240	0.285	49.820	148.680	-0.848	78	78	78	109	109	109	76.771	122.055	-0.690	22.480	78.725	-1.798	38.114	59.074	0.426	11.405	34.804	0.425	143.800
131	uc002zvp.2	PPM1F	chr22	-	22273791	22307250	2080	True	-139.657	-139.672	0.000	0.000	63.909	0.000	0.835	0.388	-0.518	130.800	176.680	0.760	53.160	158.080	-0.195	136	136	136	97	97	97	59.552	94.888	-0.647	28.693	85.010	-1.515	20.240	31.388	0.352	10.219	30.933	0.493	130.800
132	uc010alw.3	KHNYN	chr14	+	24899159	24910547	8602	True	-189.544	-189.810	0.000	0.000	70.320	0.000	0.744	0.398	-0.497	168.020	219.720	0.673	170.580	345.500	-0.475	153	153	153	129	129	129	65.405	83.874	-0.412	44.379	101.272	-1.320	28.443	28.410	0.426	42.381	86.277	0.423	170.580
133	uc001rpg.3	SLC38A2	chr12	-	46751970	46766645	2500	True	-115.542	-115.945	0.000	0.000	65.780	0.000	0.936	0.589	-0.509	891.560	727.080	0.948	396.220	745.880	0.101	69	69	69	125	125	125	513.843	427.121	0.238	203.775	364.436	-0.828	177.939	129.875	0.345	91.587	175.275	0.312	891.560
134	uc010ozm.2	PRKAB2	chr1	-	146626684	146644129	2880	True	-263.969	-263.989	0.000	0.000	36.817	0.000	0.118	0.685	-0.498	100.000	138.440	0.195	53.180	179.940	-0.679	98	98	98	144	144	144	32.853	57.920	-0.832	14.520	57.372	-2.007	16.673	24.628	0.420	9.671	30.561	0.718	100.000
135	uc002iov.4	ZNF652	chr17	-	47366567	47439476	4760	True	-731.447	-718.301	0.000	0.000	67.715	0.000	0.008	0.471	-0.737	148.180	1978.560	1.815	10.800	61.760	-0.102	305	305	305	238	238	238	8.211	40.467	-1.299	1.325	14.069	-2.613	20.826	173.173	0.946	1.724	11.978	0.983	148.180
136	uc002iow.3	ZNF652	chr17	-	47366567	47439835	4760	True	-731.824	-718.576	0.000	0.000	67.304	0.000	0.004	0.492	-0.715	148.180	1978.560	1.815	10.800	61.760	-0.102	305	305	305	238	238	238	8.211	40.467	-1.299	1.325	14.069	-2.613	20.826	173.173	0.946	1.724	11.978	0.983	148.180
137	uc001mld.3	FAR1	chr11	+	13690205	13753893	60853	True	-157.043	-157.030	0.000	0.000	61.617	0.000	0.680	0.600	-0.680	164.380	214.000	0.166	37.600	150.280	-1.125	93	93	93	97	97	97	62.123	93.491	-0.641	16.189	63.334	-1.950	30.978	40.663	0.387	8.644	28.235	0.445	164.380
138	uc001gmc.3	FAM20B	chr1	+	178995073	179045702	48174	True	-272.707	-249.548	0.000	0.000	72.756	0.000	0.492	0.500	-0.761	164.800	239.880	0.436	126.180	486.060	-0.604	147	147	147	118	118	118	53.113	69.775	-0.411	20.989	67.041	-1.650	22.892	32.331	0.525	17.726	65.389	0.538	164.800
139	uc002uhy.3	ZAK	chr2	+	173940564	174091873	147133	True	-359.301	-356.813	0.000	0.000	37.522	0.000	0.043	0.678	-0.446	81.180	170.860	0.446	206.020	742.320	0.062	120	120	120	207	207	207	28.569	47.204	-0.732	19.090	72.489	-1.972	19.801	32.493	0.520	28.914	96.848	0.622	206.020
140	uc010lmb.2	KLHDC10	chr7	+	129710348	129775560	61828	True	-360.647	-360.757	0.000	0.000	65.009	0.000	0.066	0.971	-0.687	32.160	62.600	1.112	10.500	33.200	-0.083	115	115	115	167	167	167	10.071	16.214	-0.564	2.172	12.731	-2.202	7.320	13.752	0.681	1.864	5.786	0.877	32.160
141	uc002rpn.3	STRN	chr2	-	37064840	37193615	11140	True	-778.488	-778.711	0.000	0.000	-125.183	0.000	0.000	0.785	-0.261	91.280	116.720	0.185	21.440	87.680	1.151	111	111	111	416	416	416	35.655	63.429	-0.855	3.457	12.808	-1.441	15.369	20.762	0.544	5.126	16.353	0.931	91.280
142	uc011lwj.2	AKAP2	chr9	+	112887780	112934791	43858	True	-151.577	-152.200	0.000	0.000	70.844	0.000	0.748	0.313	-0.353	141.020	168.380	0.523	126.280	272.360	-0.149	168	168	168	155	155	155	72.322	94.760	-0.398	58.222	131.136	-1.138	20.698	23.707	0.341	24.847	60.047	0.396	141.020
143	uc001xlk.3	KIAA0247	chr14	+	70078309	70181861	100941	True	-138.524	-138.461	0.000	0.000	67.129	0.000	0.785	0.474	-0.436	79.440	76.260	0.846	58.140	80.780	0.231	114	114	114	121	121	121	49.249	47.935	0.046	27.742	53.334	-0.947	11.170	11.785	0.325	9.373	12.871	0.468	79.440
144	uc001ust.4	KATNAL1	chr13	-	30776766	30881624	5180	True	-558.674	-559.307	0.000	0.000	-40.981	0.000	0.000	1.065	-0.358	128.040	115.540	1.723	213.040	481.760	2.090	89	89	89	252	252	252	50.678	47.401	0.172	11.260	28.111	-1.216	28.693	28.577	0.426	28.813	68.255	1.046	213.040
145	uc003eix.2	ZXDC	chr3	-	126169958	126194762	6840	True	-1014.644	-948.005	0.000	0.000	16.024	0.000	0.000	0.675	-0.568	52.040	96.580	3.583	13.060	49.140	1.082	277	277	277	336	336	336	14.290	25.499	-0.851	2.810	12.921	-1.904	10.881	17.248	0.927	2.683	8.920	1.195	52.040
146	uc011aik.2	PPM1F	chr22	-	22273791	22292934	2080	True	-132.077	-132.070	0.000	0.000	60.513	0.000	0.837	0.398	-0.465	117.900	176.680	0.760	53.160	158.080	-0.195	123	123	123	104	104	104	55.256	90.428	-0.664	28.084	82.755	-1.505	19.211	34.147	0.353	10.228	31.159	0.479	117.900
147	uc003omx.3	C6orf89	chr6	+	36853639	36896740	39423	True	-351.797	-352.380	0.000	0.000	30.278	0.000	0.106	0.558	-0.495	115.380	201.660	0.050	134.800	498.200	0.066	132	132	132	179	179	179	44.850	88.418	-1.001	11.295	48.000	-2.095	21.984	39.165	0.368	16.795	58.525	0.785	134.800
148	uc002ihk.3	GJC1	chr17	-	42875815	42907607	5580	True	-560.992	-561.823	0.000	0.000	-46.224	0.000	0.000	1.008	-0.360	108.220	163.920	0.483	458.520	1156.880	0.312	88	88	88	275	275	275	51.878	74.879	-0.514	24.041	77.968	-1.886	26.254	38.424	0.438	50.236	138.306	0.898	458.520
149	uc021pag.1	ADAR	chr1	-	154554533	154578776	1740	True	-81.733	-47.909	0.000	0.000	73.276	0.000	0.942	0.188	-0.469	193.900	341.340	0.490	112.620	325.600	-0.573	164	164	164	86	86	86	101.468	154.186	-0.534	71.533	202.953	-1.474	25.221	60.911	0.363	16.259	54.787	0.274	193.900
150	uc010ihf.4	REST	chr4	+	57774041	57802010	25505	True	-261.641	-262.220	0.000	0.000	70.004	0.000	0.521	0.227	-0.842	75.480	169.800	0.311	53.600	142.580	0.094	177	177	177	121	121	121	35.568	65.401	-0.857	15.172	56.808	-1.896	16.819	30.174	0.451	8.952	27.310	0.648	75.480
151	uc031sfi.1	REST	chr4	+	57775078	57802010	24468	True	-261.639	-262.215	0.000	0.000	70.017	0.000	0.521	0.419	-0.650	75.480	169.800	0.311	53.600	142.580	0.094	177	177	177	121	121	121	35.568	65.401	-0.857	15.172	56.808	-1.896	16.819	30.174	0.451	8.952	27.310	0.648	75.480
152	uc010siy.2	BCAT1	chr12	-	24962957	25102393	7020	True	-555.388	-540.539	0.000	0.000	-43.924	0.000	0.000	1.075	-0.428	410.220	498.460	0.593	73.700	194.860	0.158	83	83	83	277	277	277	146.025	164.642	-0.329	19.114	66.106	-1.760	107.872	115.652	0.482	11.836	35.127	0.798	410.220
153	uc003klm.3	RHOBTB3	chr5	+	95066849	95132071	62913	True	-117.978	-118.223	0.000	0.000	63.799	0.000	0.877	0.341	-0.525	325.500	496.660	-0.078	129.580	562.320	-0.741	116	116	116	106	106	106	108.128	198.397	-0.873	57.075	196.761	-1.745	60.510	94.484	0.346	21.670	89.764	0.369	325.500
154	uc002soz.3	TGOLN2	chr2	-	85545140	85555419	2420	True	-119.899	-99.306	0.000	0.000	72.451	0.000	0.858	0.295	-0.370	167.620	211.420	0.806	303.800	752.120	-0.288	174	174	174	113	113	113	91.041	116.195	-0.309	83.694	215.640	-1.288	32.754	46.942	0.327	41.811	122.892	0.410	303.800
155	uc001rge.4	BCAT1	chr12	-	24962957	25102393	7020	True	-555.569	-538.919	0.000	0.000	-46.901	0.000	0.000	1.077	-0.419	410.220	498.460	0.593	73.700	194.860	0.158	81	81	81	277	277	277	141.352	161.110	-0.340	19.114	66.106	-1.760	104.843	114.808	0.483	11.836	35.127	0.798	410.220
156	uc011cxk.2	AFF4	chr5	-	132211070	132299354	5400	True	-442.831	-442.124	0.000	0.000	-22.940	0.000	0.000	0.538	-0.452	38.840	86.160	-0.249	43.900	204.700	-0.932	106	106	106	269	269	269	16.990	44.652	-1.376	9.297	53.307	-2.434	7.116	14.431	0.530	5.688	27.375	0.663	43.900
157	uc001rln.4	ALG10B	chr12	+	38710556	38723528	5286	True	-803.896	-805.088	0.000	0.000	-84.000	0.000	0.000	1.113	-0.363	36.060	46.620	1.645	81.560	327.500	0.902	108	108	108	371	371	371	11.434	16.082	-0.452	2.578	10.435	-1.694	7.869	10.462	0.723	8.297	26.578	1.076	81.560
158	uc031sez.1	REST	chr4	+	57774041	57802010	25505	True	-262.065	-262.762	0.000	0.000	70.648	0.000	0.562	0.379	-0.701	75.480	169.800	0.311	53.600	142.580	0.094	177	177	177	121	121	121	35.568	65.401	-0.857	15.172	56.808	-1.896	16.819	30.174	0.451	8.952	27.310	0.648	75.480
159	uc031sfa.1	REST	chr4	+	57774041	57802010	25505	True	-262.065	-262.762	0.000	0.000	70.648	0.000	0.562	0.379	-0.701	75.480	169.800	0.311	53.600	142.580	0.094	177	177	177	121	121	121	35.568	65.401	-0.857	15.172	56.808	-1.896	16.819	30.174	0.451	8.952	27.310	0.648	75.480
160	uc031sfb.1	REST	chr4	+	57774041	57802010	25505	True	-262.022	-262.687	0.000	0.000	70.649	0.000	0.562	0.379	-0.701	75.480	169.800	0.311	53.600	142.580	0.094	177	177	177	121	121	121	35.568	65.401	-0.857	15.172	56.808	-1.896	16.819	30.174	0.451	8.952	27.310	0.648	75.480
161	uc031sfc.1	REST	chr4	+	57774041	57802010	25505	True	-262.065	-262.762	0.000	0.000	70.648	0.000	0.562	0.379	-0.701	75.480	169.800	0.311	53.600	142.580	0.094	177	177	177	121	121	121	35.568	65.401	-0.857	15.172	56.808	-1.896	16.819	30.174	0.451	8.952	27.310	0.648	75.480
162	uc001uys.2	AKAP11	chr13	+	42846288	42897403	47495	True	-580.882	-581.148	0.000	0.000	72.473	0.000	0.118	0.463	-0.755	21.880	53.660	0.817	12.100	90.240	0.512	285	285	285	178	178	178	6.269	16.266	-1.340	1.993	16.887	-2.473	4.370	8.926	0.788	2.107	12.532	1.145	21.880
163	uc031sfj.1	REST	chr4	+	57775078	57802010	24468	True	-261.735	-262.355	0.000	0.000	69.753	0.000	0.521	0.419	-0.648	75.480	169.800	0.311	53.600	142.580	0.094	177	177	177	121	121	121	35.568	65.401	-0.857	15.172	56.808	-1.896	16.819	30.174	0.451	8.952	27.310	0.648	75.480
164	uc031sfk.1	REST	chr4	+	57775078	57802010	24468	True	-262.962	-263.718	0.000	0.000	68.390	0.000	0.512	0.260	-0.797	75.480	169.800	0.311	53.600	142.580	0.094	177	177	177	121	121	121	35.568	65.401	-0.857	15.172	56.808	-1.896	16.819	30.174	0.451	8.952	27.310	0.648	75.480
165	uc010zch.2	GPD2	chr2	+	157291964	157442915	148400	True	-199.027	-198.869	0.000	0.000	60.974	0.000	0.526	0.591	-0.670	115.160	107.320	0.834	38.440	101.280	-0.193	102	102	102	114	114	114	36.608	43.189	-0.279	11.278	34.545	-1.517	23.021	24.077	0.462	6.128	19.914	0.558	115.160
166	uc003aol.4	RBFOX2	chr22	-	36134782	36236630	4080	True	-262.177	-259.032	0.000	0.000	42.039	0.000	0.257	0.694	-0.317	564.700	475.800	0.682	58.460	139.680	0.107	102	102	102	187	187	187	143.532	127.949	-0.001	28.634	58.915	-1.014	147.482	119.313	0.331	11.160	24.868	0.553	564.700
167	uc003aoj.4	RBFOX2	chr22	-	36134782	36236630	4080	True	-262.177	-259.032	0.000	0.000	42.039	0.000	0.257	0.694	-0.317	564.700	475.800	0.682	58.460	139.680	0.107	102	102	102	187	187	187	143.532	127.949	-0.001	28.634	58.915	-1.014	147.482	119.313	0.331	11.160	24.868	0.553	564.700
168	uc003aok.4	RBFOX2	chr22	-	36134782	36236630	4080	True	-262.169	-259.048	0.000	0.000	42.022	0.000	0.257	0.694	-0.317	564.700	475.800	0.682	58.460	139.680	0.107	102	102	102	187	187	187	143.532	127.949	-0.001	28.634	58.915	-1.014	147.482	119.313	0.331	11.160	24.868	0.553	564.700
169	uc003aoh.4	RBFOX2	chr22	-	36134782	36236630	4080	True	-262.169	-259.048	0.000	0.000	42.022	0.000	0.257	0.694	-0.317	564.700	475.800	0.682	58.460	139.680	0.107	102	102	102	187	187	187	143.532	127.949	-0.001	28.634	58.915	-1.014	147.482	119.313	0.331	11.160	24.868	0.553	564.700
170	uc004bej.4	PALM2-AKAP2	chr9	+	112542576	112934791	389062	True	-183.110	-183.794	0.000	0.000	59.924	0.000	0.641	0.287	-0.339	141.020	168.380	0.822	126.280	272.360	-0.149	190	190	190	156	156	156	67.551	87.184	-0.356	58.009	130.578	-1.136	25.514	31.677	0.385	24.909	60.255	0.396	141.020
171	uc004bek.4	PALM2-AKAP2	chr9	+	112542576	112934791	389062	True	-183.110	-183.794	0.000	0.000	59.924	0.000	0.641	0.287	-0.339	141.020	168.380	0.822	126.280	272.360	-0.149	190	190	190	156	156	156	67.551	87.184	-0.356	58.009	130.578	-1.136	25.514	31.677	0.385	24.909	60.255	0.396	141.020
172	uc003fgv.3	SKIL	chr3	+	170077410	170114637	34376	True	-381.744	-381.415	0.000	0.000	70.098	0.000	0.168	0.574	-0.968	65.180	75.060	1.329	245.060	829.500	-0.436	164	164	164	137	137	137	23.498	33.845	-0.558	10.195	35.817	-2.227	15.443	19.441	0.535	33.501	104.134	0.895	245.060
173	uc021vjx.1	TGOLN2	chr2	-	85545140	85555419	2420	True	-117.577	-99.676	0.000	0.000	72.333	0.000	0.858	0.293	-0.370	167.620	211.420	0.806	303.800	752.120	-0.288	175	175	175	113	113	113	90.802	115.959	-0.311	83.694	215.640	-1.288	32.812	46.911	0.327	41.811	122.892	0.410	303.800
174	uc003dtw.3	TOMM70A	chr3	-	100082302	100120242	1760	True	-148.263	-149.698	0.000	0.000	46.729	0.000	0.402	0.531	-0.635	356.880	354.280	0.805	90.200	1320.140	0.129	86	86	86	87	87	87	190.551	201.433	-0.086	48.877	136.462	-1.126	61.028	60.089	0.357	15.336	190.155	0.678	356.880
175	uc003aom.4	RBFOX2	chr22	-	36134782	36236630	4080	True	-261.223	-258.141	0.000	0.000	41.032	0.000	0.251	0.695	-0.313	564.700	475.800	0.682	58.460	139.680	0.107	101	101	101	187	187	187	141.466	126.940	-0.007	28.634	58.915	-1.014	146.733	119.468	0.327	11.160	24.868	0.553	564.700
176	uc003tak.3	SCRN1	chr7	-	29959718	30029425	3360	True	-63.900	-63.893	0.000	0.000	50.222	0.000	0.892	0.457	-0.209	772.220	580.560	1.063	518.680	857.700	0.602	73	73	73	167	167	167	463.577	332.204	0.489	299.060	357.396	-0.195	116.003	91.187	0.221	82.683	152.863	0.358	772.220
177	uc003hkj.3	SEPT11	chr4	+	77870894	77959768	85895	True	-189.526	-189.014	0.000	0.000	61.090	0.000	0.633	0.566	-0.441	250.740	267.180	0.554	145.020	456.860	0.357	103	103	103	147	147	147	106.359	118.216	-0.166	39.999	95.940	-1.112	47.701	49.823	0.303	21.514	70.730	0.573	250.740
178	uc010ezx.3	STRN	chr2	-	37064840	37193615	11140	True	-779.784	-780.361	0.000	0.000	-130.007	0.000	0.000	0.807	-0.258	91.280	109.440	0.185	21.440	87.680	1.151	107	107	107	416	416	416	35.418	62.102	-0.841	3.457	12.808	-1.441	15.515	19.720	0.549	5.126	16.353	0.931	91.280
179	uc003aon.4	RBFOX2	chr22	-	36134782	36424585	2780	True	-279.815	-272.165	0.000	0.000	48.022	0.000	0.459	0.487	-0.533	564.700	475.800	0.992	58.460	139.680	0.107	178	178	178	122	122	122	109.048	99.711	-0.176	27.055	64.956	-1.231	129.449	99.191	0.494	11.426	27.702	0.522	564.700
180	uc003aoo.4	RBFOX2	chr22	-	36134782	36424585	2780	True	-279.815	-272.165	0.000	0.000	48.022	0.000	0.459	0.487	-0.533	564.700	475.800	0.992	58.460	139.680	0.107	178	178	178	122	122	122	109.048	99.711	-0.176	27.055	64.956	-1.231	129.449	99.191	0.494	11.426	27.702	0.522	564.700
181	uc031rpw.1	AHCTF1P1	chr2	-	162355577	162364413	4740	True	-568.390	-567.970	0.000	0.000	18.425	0.000	0.000	0.565	-0.491	30.520	34.580	0.987	13.400	76.900	1.971	195	195	195	235	235	235	7.370	10.548	-0.608	2.349	12.218	-1.489	5.902	6.820	0.822	2.835	14.271	1.109	30.520
182	uc001dnh.3	LRRC8B	chr1	+	89990396	90063420	68713	True	-304.317	-304.459	0.000	0.000	63.920	0.000	0.312	0.518	-0.709	56.120	245.000	0.487	9.200	26.140	-0.365	143	143	143	144	144	144	10.989	24.527	-0.896	1.814	8.743	-1.881	9.815	35.560	0.671	1.856	4.490	0.657	56.120
183	uc001dnj.3	LRRC8B	chr1	+	90024269	90063420	34840	True	-304.304	-304.307	0.000	0.000	63.899	0.000	0.312	0.544	-0.681	56.120	245.000	0.487	9.200	26.140	-0.365	143	143	143	144	144	144	10.989	24.527	-0.896	1.814	8.743	-1.881	9.815	35.560	0.671	1.856	4.490	0.657	56.120
184	uc003omw.3	C6orf89	chr6	+	36853639	36896740	39423	True	-354.022	-354.856	0.000	0.000	28.681	0.000	0.101	0.569	-0.468	115.380	201.660	0.050	134.800	498.200	0.066	133	133	133	179	179	179	45.044	88.311	-0.994	11.295	48.000	-2.095	22.014	39.037	0.375	16.795	58.525	0.785	134.800
185	uc001gzw.3	ATP2B4	chr1	+	203595914	203713209	115059	True	-380.898	-380.675	0.000	0.000	83.534	0.000	0.318	0.403	-0.987	30.300	46.800	0.638	18.720	60.380	-0.983	242	242	242	110	110	110	11.706	24.064	-1.056	4.391	28.008	-2.511	6.090	8.729	0.578	3.382	13.254	0.793	30.300
186	uc021pju.1	ENAH	chr1	-	225674533	225755116	9640	True	-669.023	-670.246	0.000	0.000	-170.888	0.000	0.000	0.422	-0.190	172.780	405.460	-0.370	259.580	989.080	1.237	119	119	119	414	414	414	57.849	109.841	-0.920	13.054	42.466	-0.967	38.374	76.387	0.332	32.151	113.912	0.825	259.580
187	uc031sfo.1	REST	chr4	+	57775726	57802010	23820	True	-262.338	-263.055	0.000	0.000	68.957	0.000	0.512	0.424	-0.637	75.480	169.800	0.311	53.600	142.580	0.094	177	177	177	121	121	121	35.568	65.401	-0.857	15.172	56.808	-1.896	16.819	30.174	0.451	8.952	27.310	0.648	75.480
188	uc001smx.3	TMEM194A	chr12	-	57449425	57472574	2960	True	-287.167	-286.908	0.000	0.000	45.993	0.000	0.132	0.762	-0.537	74.300	97.660	0.641	45.200	83.920	-0.223	106	106	106	144	144	144	28.665	37.189	-0.353	12.613	38.271	-1.669	13.546	17.046	0.410	7.691	14.981	0.812	74.300
189	uc010tpc.2	KHNYN	chr14	+	24898491	24910547	9270	True	-200.039	-200.308	0.000	0.000	66.908	0.000	0.713	0.406	-0.454	168.020	219.720	0.673	170.580	345.500	-0.259	154	154	154	136	136	136	65.866	84.052	-0.407	43.027	97.746	-1.293	28.918	28.403	0.428	41.684	85.396	0.438	170.580
190	uc001ffi.3	ADAR	chr1	-	154554533	154580724	1740	True	-82.621	-82.608	0.000	0.000	71.324	0.000	0.908	0.204	-0.451	193.900	341.340	0.558	112.620	325.600	-0.573	202	202	202	87	87	87	102.468	143.441	-0.404	71.002	201.227	-1.469	24.994	60.546	0.436	16.900	56.775	0.277	193.900
191	uc003fgu.3	SKIL	chr3	+	170075472	170114637	36314	True	-391.766	-391.418	0.000	0.000	69.653	0.000	0.175	0.554	-0.956	65.720	75.060	1.329	245.060	829.500	-0.436	172	172	172	137	137	137	23.263	34.040	-0.582	10.195	35.817	-2.227	15.251	19.157	0.551	33.501	104.134	0.895	245.060
192	uc011mkr.2	DDX3X	chrX	+	41192650	41209524	14842	True	-107.909	-108.210	0.000	0.000	45.108	0.000	0.667	0.465	-0.443	899.040	883.380	0.430	632.560	1072.020	-0.438	78	78	78	93	93	93	422.489	472.074	-0.157	205.928	405.309	-1.040	162.358	177.277	0.263	105.755	157.817	0.465	899.040
193	uc010wbe.2	TAOK1	chr17	+	27717942	27878921	153356	True	-805.469	-799.501	0.000	0.000	-43.160	0.000	0.000	0.850	-0.392	28.800	77.600	0.123	19.040	102.000	-0.139	159	159	159	379	379	379	11.371	30.147	-1.394	4.125	27.736	-2.520	6.068	13.252	0.680	3.393	18.601	1.020	28.800
194	uc003hyo.3	SGMS2	chr4	+	108814419	108836204	18726	True	-345.182	-344.857	0.000	0.000	48.231	0.000	0.055	0.742	-0.770	38.200	36.540	0.731	13.500	23.460	0.018	118	118	118	145	145	145	14.204	15.457	-0.237	2.872	10.675	-1.761	8.865	7.993	0.571	2.351	3.781	0.902	38.200
195	uc003fgw.3	SKIL	chr3	+	170077410	170114637	34376	True	-390.034	-389.702	0.000	0.000	70.022	0.000	0.175	0.549	-0.966	65.180	75.060	1.329	245.060	829.500	-0.436	171	171	171	137	137	137	23.177	33.971	-0.584	10.195	35.817	-2.227	15.243	19.181	0.552	33.501	104.134	0.895	245.060
196	uc011bps.2	SKIL	chr3	+	170075472	170114637	36314	True	-387.512	-387.173	0.000	0.000	68.534	0.000	0.168	0.629	-0.880	63.920	75.060	1.329	245.060	829.500	-0.436	168	168	168	137	137	137	22.965	33.836	-0.589	10.195	35.817	-2.227	15.211	19.291	0.555	33.501	104.134	0.895	245.060
197	uc001qky.1	CACNA1C	chr12	+	2786764	2807115	15001	True	-329.170	-332.492	0.000	0.000	-84.848	0.026	0.000	-0.189	0.100	3.360	7.180	0.300	23.440	101.200	2.077	126	126	126	265	265	265	0.252	2.826	-1.561	0.328	1.031	-0.018	0.537	1.624	0.737	2.145	9.159	0.434	23.440
198	uc010dbl.3	ITGA3	chr17	+	48133339	48167849	33154	True	-47.982	-28.052	0.000	0.000	54.112	0.000	1.000	0.192	-0.499	740.440	1565.880	-0.014	436.120	1383.000	-0.933	105	105	105	62	62	62	470.645	842.554	-0.807	308.504	907.615	-1.534	93.759	250.204	0.313	65.345	236.080	0.208	740.440
199	uc031ruk.1	PMEPA1	chr20	-	56223447	56265680	2240	True	-121.197	-122.078	0.000	0.000	54.703	0.000	0.759	0.427	-0.396	555.980	834.260	0.399	91.600	213.000	-0.333	103	103	103	112	112	112	214.495	318.896	-0.531	50.957	132.231	-1.379	162.317	239.925	0.298	15.212	32.386	0.405	555.980
200	uc001ffj.3	ADAR	chr1	-	154554533	154580724	1740	True	-83.262	-83.253	0.000	0.000	70.215	0.000	0.908	0.206	-0.448	193.900	341.340	0.558	112.620	325.600	-0.573	199	199	199	87	87	87	102.381	142.753	-0.398	71.002	201.227	-1.469	25.169	60.726	0.436	16.900	56.775	0.277	193.900
201	uc003omv.3	C6orf89	chr6	+	36839645	36896740	53417	True	-339.896	-340.736	0.000	0.000	22.975	0.000	0.062	0.588	-0.475	115.380	201.660	-0.163	134.800	498.200	0.066	118	118	118	178	178	178	44.232	89.097	-1.031	11.316	47.915	-2.090	22.736	41.191	0.349	16.839	58.678	0.785	134.800
202	uc003jve.3	PIK3R1	chr5	+	67586627	67597649	7892	True	-321.644	-305.998	0.000	0.000	38.990	0.000	0.039	0.815	-0.563	66.440	102.400	1.216	23.220	61.140	1.052	98	98	98	154	154	154	20.781	35.999	-0.749	4.951	23.086	-1.917	13.133	21.911	0.655	3.660	14.723	0.896	66.440
203	uc003hgk.2	ADAMTS3	chr4	-	73146685	73434516	1680	True	-302.659	-302.338	0.000	0.000	52.657	0.000	0.107	0.501	-0.972	30.160	37.400	0.922	3.580	32.220	-1.080	163	163	163	84	84	84	6.785	16.636	-1.291	1.606	15.349	-2.699	4.009	6.206	0.950	0.966	5.006	0.652	30.160
204	uc002ktp.3	MIB1	chr18	+	19284917	19450912	161589	True	-458.216	-454.011	0.000	0.000	50.201	0.000	0.012	0.646	-0.820	24.360	56.600	0.861	15.860	44.000	-0.056	165	165	165	165	165	165	8.007	17.564	-1.008	2.721	17.841	-2.520	5.132	12.100	0.771	2.804	8.195	1.030	24.360
205	uc002tlj.3	CCDC93	chr2	-	118673053	118771739	4540	True	-301.040	-301.105	0.000	0.000	0.831	0.000	0.014	0.890	-0.260	126.180	117.080	0.894	48.760	166.080	-0.095	68	68	68	220	220	220	56.490	66.168	-0.220	22.886	59.952	-1.354	20.604	23.119	0.510	10.223	27.118	0.508	126.180
206	uc001ffh.3	ADAR	chr1	-	154554533	154580724	1740	True	-87.713	-87.725	0.000	0.000	69.461	0.000	0.908	0.199	-0.449	193.900	341.340	0.558	112.620	325.600	-0.573	206	206	206	87	87	87	101.622	142.292	-0.406	71.002	201.227	-1.469	25.556	60.575	0.433	16.900	56.775	0.277	193.900
207	uc002mpq.3	ILF3	chr19	+	10796603	10803095	4511	True	-92.115	-92.965	0.000	0.000	53.267	0.000	0.900	0.511	-0.428	330.580	513.820	0.075	72.300	228.200	-1.156	81	81	81	90	90	90	134.321	233.497	-0.774	39.991	135.740	-1.736	84.607	148.165	0.333	11.978	39.677	0.284	330.580
208	uc001tlj.1	NUAK1	chr12	-	106457124	106533811	3400	True	-195.508	-195.363	0.000	0.000	46.269	0.000	0.470	0.573	-0.386	55.700	116.760	0.843	64.420	138.520	-0.473	90	90	90	166	166	166	35.945	49.995	-0.437	20.798	57.360	-1.428	11.433	20.291	0.371	10.283	26.025	0.482	64.420
209	uc001jwx.2	SAMD8	chr10	+	76871392	76941881	66553	True	-454.209	-416.938	0.000	0.000	34.297	0.000	0.000	0.798	-0.558	93.960	123.100	0.886	253.100	522.780	0.048	130	130	130	190	190	190	24.664	30.864	-0.516	14.273	42.653	-1.881	21.166	20.298	0.637	33.689	81.498	0.803	253.100
210	uc031sey.1	REST	chr4	+	57774041	57802010	25505	True	-250.168	-250.669	0.000	0.000	65.963	0.000	0.521	0.364	-0.695	75.480	169.800	0.311	53.600	142.580	0.094	163	163	163	121	121	121	34.456	64.544	-0.874	15.172	56.808	-1.896	16.562	30.974	0.455	8.952	27.310	0.648	75.480
211	uc001bcs.4	OTUD3	chr1	+	20208887	20239437	26535	True	-409.490	-409.963	0.000	0.000	11.458	0.000	0.000	0.838	-0.466	39.400	33.000	1.187	490.100	1477.820	0.955	105	105	105	199	199	199	13.066	13.986	-0.126	17.459	50.062	-1.507	6.283	5.384	0.601	58.539	170.186	0.841	490.100
212	uc002aqj.3	SMAD3	chr15	+	67358194	67487533	125876	True	-174.977	-174.734	0.000	0.000	45.960	0.000	0.612	0.417	-0.358	170.180	317.440	0.301	67.260	207.440	-0.324	109	109	109	170	170	170	78.827	147.581	-0.871	31.398	94.932	-1.548	36.774	69.926	0.371	11.943	35.475	0.447	170.180
213	uc001smy.3	TMEM194A	chr12	-	57449425	57472574	2580	True	-291.915	-288.618	0.000	0.000	55.503	0.000	0.230	0.630	-0.652	74.300	97.660	0.641	25.240	83.920	-0.295	134	134	134	126	126	126	26.934	37.823	-0.479	10.980	36.543	-1.753	13.119	16.379	0.519	5.922	15.327	0.813	74.300
214	uc003fju.4	GNB4	chr3	-	179113875	179134344	2080	True	-390.124	-329.229	0.000	0.000	39.376	0.000	0.078	0.485	-0.817	137.280	405.320	-0.029	380.720	1333.300	-1.356	171	171	171	103	103	103	25.478	68.911	-1.433	24.076	111.472	-2.731	24.785	72.377	0.659	67.318	246.105	0.723	380.720
215	uc001lds.1	CACUL1	chr10	-	120440493	120514758	2720	True	-232.480	-230.712	0.000	0.000	75.391	0.000	0.679	0.562	-0.630	163.180	142.360	0.771	262.480	844.240	-0.394	160	160	160	109	109	109	54.593	57.486	-0.162	40.511	112.958	-1.340	35.105	29.600	0.494	46.817	149.649	0.441	262.480
216	uc002lvy.4	LMNB2	chr19	-	2428162	2456966	2020	True	-75.463	-26.787	0.000	0.000	55.619	0.000	0.927	0.265	-0.297	911.040	920.260	0.773	406.300	760.980	-0.013	107	107	107	96	96	96	560.557	543.009	0.050	290.613	420.832	-0.512	180.398	179.832	0.229	61.044	117.424	0.232	911.040
217	uc001pfb.3	AMOTL1	chr11	+	94501507	94609918	103766	True	-452.742	-453.190	0.000	0.000	32.225	0.000	0.068	0.491	-0.453	94.560	139.380	0.705	54.560	91.580	0.639	183	183	183	221	221	221	39.189	56.319	-0.551	9.335	29.223	-1.625	20.295	29.045	0.453	6.301	14.269	0.739	94.560
218	uc001rms.4	GXYLT1	chr12	-	42475647	42538673	3160	True	-375.695	-375.752	0.000	0.000	62.790	0.000	0.244	0.550	-0.722	253.400	234.020	1.144	65.540	155.960	0.261	193	193	193	127	127	127	58.330	57.892	-0.221	9.306	27.660	-1.647	64.147	57.352	0.658	9.522	27.306	0.782	253.400
219	uc002lxo.3	NFIC	chr19	+	3359560	3469215	107349	True	-256.315	-256.261	0.000	0.000	69.119	0.000	0.698	0.267	-0.604	149.240	357.060	-0.104	37.280	122.880	-0.663	264	264	264	96	96	96	47.817	120.318	-1.360	10.630	56.941	-2.357	34.453	77.058	0.408	8.467	33.670	0.474	149.240
220	uc002ztf.2	CRKL	chr22	+	21271713	21308037	33485	True	-103.138	-103.475	0.000	0.000	51.925	0.000	0.762	0.371	-0.356	196.580	323.120	0.327	148.060	466.840	-0.238	94	94	94	130	130	130	107.161	156.546	-0.519	75.179	197.549	-1.341	27.802	50.445	0.307	23.686	80.819	0.454	196.580
221	uc002tsd.3	FAM168B	chr2	-	131805448	131851004	2980	True	-52.741	-53.120	0.000	0.000	52.806	0.000	0.810	0.333	-0.232	231.920	360.520	0.228	184.040	529.520	-0.470	98	98	98	142	142	142	122.341	190.482	-0.589	87.744	211.052	-1.200	43.971	77.339	0.257	30.436	92.657	0.370	231.920
222	uc010xhi.2	NFIC	chr19	+	3366564	3469215	100345	True	-257.238	-257.189	0.000	0.000	68.304	0.000	0.698	0.264	-0.603	149.240	357.060	-0.104	37.280	122.880	-0.663	264	264	264	96	96	96	47.817	120.318	-1.360	10.630	56.941	-2.357	34.453	77.058	0.408	8.467	33.670	0.474	149.240
223	uc004eoj.2	ACSL4	chrX	-	108884563	108976621	2480	True	-226.202	-226.850	0.000	0.000	48.092	0.000	0.274	0.726	-0.625	84.060	79.520	0.734	39.440	123.260	0.560	86	86	86	124	124	124	47.259	50.730	-0.083	14.057	34.199	-1.287	14.367	16.433	0.415	8.004	17.541	0.760	84.060
224	uc004eok.2	ACSL4	chrX	-	108884563	108976621	2480	True	-226.202	-226.850	0.000	0.000	48.092	0.000	0.274	0.726	-0.625	84.060	79.520	0.734	39.440	123.260	0.560	86	86	86	124	124	124	47.259	50.730	-0.083	14.057	34.199	-1.287	14.367	16.433	0.415	8.004	17.541	0.760	84.060
225	uc001jwy.2	SAMD8	chr10	+	76871392	76941881	66551	True	-458.653	-427.350	0.000	0.000	42.521	0.000	0.000	0.745	-0.598	93.960	123.100	0.886	246.420	516.940	0.057	140	140	140	195	195	195	23.590	29.442	-0.533	13.921	41.798	-1.888	21.095	20.610	0.640	33.300	80.793	0.795	246.420
226	uc011dtr.2	C6orf89	chr6	+	36853639	36896740	39423	True	-341.545	-342.360	0.000	0.000	18.702	0.000	0.039	0.538	-0.485	115.380	201.660	-0.163	134.800	498.200	0.066	118	118	118	178	178	178	44.232	89.097	-1.031	11.316	47.915	-2.090	22.736	41.191	0.349	16.839	58.678	0.785	134.800
227	uc003jqp.3	IL6ST	chr5	-	55230924	55272121	4380	True	-321.042	-287.010	0.000	0.000	56.679	0.000	0.291	0.616	-0.490	74.620	166.400	-0.076	52.420	236.640	0.128	134	134	134	158	158	158	28.246	70.310	-1.287	15.223	89.555	-2.407	13.894	32.689	0.531	9.580	48.722	0.781	74.620
228	uc010avr.3	CCDC85C	chr14	-	99977602	100070727	3640	True	-281.393	-282.608	0.000	0.000	-14.410	0.000	0.022	0.632	-0.349	153.700	212.640	0.228	127.320	303.120	-0.558	70	70	70	182	182	182	73.714	104.510	-0.471	49.572	128.828	-1.471	21.115	34.384	0.356	27.939	65.194	0.555	153.700
229	uc001rmt.4	GXYLT1	chr12	-	42475647	42538673	3160	True	-372.199	-372.255	0.000	0.000	61.853	0.000	0.228	0.551	-0.714	253.400	234.020	1.144	65.540	155.960	0.261	190	190	190	127	127	127	58.384	58.140	-0.230	9.306	27.660	-1.647	64.649	57.767	0.659	9.522	27.306	0.782	253.400
230	uc010ozn.2	PRKAB2	chr1	-	146626684	146644129	2880	True	-256.052	-256.090	0.000	0.000	31.173	0.000	0.114	0.676	-0.472	100.000	138.440	-0.024	53.180	179.940	-0.679	94	94	94	140	140	140	32.921	58.970	-0.864	14.795	58.374	-2.007	16.963	24.545	0.395	9.666	30.395	0.720	100.000
231	uc001qmo.3	CCND2	chr12	+	4382901	4414522	26544	True	-272.479	-271.905	0.000	0.000	-54.863	0.000	0.000	0.732	-0.175	705.500	875.160	0.810	298.320	477.400	0.532	48	48	48	247	247	247	356.783	408.353	-0.062	113.436	208.124	-0.748	149.532	213.604	0.357	46.349	110.169	0.539	705.500
232	uc004eoi.2	ACSL4	chrX	-	108884563	108976621	2480	True	-232.447	-233.163	0.000	0.000	51.547	0.000	0.274	0.694	-0.634	84.060	79.520	1.221	39.440	123.260	0.560	94	94	94	124	124	124	44.115	46.947	-0.038	14.057	34.199	-1.287	17.662	20.167	0.447	8.004	17.541	0.760	84.060
233	uc003spt.3	CYTH3	chr7	-	6201411	6312242	2600	True	-89.901	-89.923	0.000	0.000	27.940	0.000	0.708	0.450	-0.242	325.400	498.520	0.269	252.860	799.240	-0.604	65	65	65	130	130	130	173.644	292.867	-0.679	102.029	261.959	-1.323	53.171	109.640	0.367	49.173	133.710	0.356	325.400
234	uc021rtf.1	GMFB	chr14	-	54941208	54955744	1940	True	-132.979	-110.650	0.000	0.000	47.739	0.000	0.856	0.461	-0.443	217.060	210.980	0.811	138.840	256.640	-0.105	92	92	92	97	97	97	84.720	82.924	0.048	49.224	94.014	-0.920	43.692	43.962	0.319	23.010	42.611	0.357	217.060
235	uc002spb.3	TGOLN2	chr2	-	85545140	85555419	2440	True	-137.896	-100.348	0.000	0.000	67.718	0.000	0.851	0.309	-0.356	162.860	215.160	0.806	303.800	752.120	-0.288	162	162	162	114	114	114	90.852	115.202	-0.297	83.541	214.610	-1.282	33.380	47.916	0.334	41.659	122.841	0.414	303.800
236	uc004ben.3	AKAP2	chr9	+	112898406	112934791	33232	True	-160.533	-160.934	0.000	0.000	57.631	0.000	0.658	0.302	-0.337	141.020	168.380	0.523	126.280	272.360	-0.149	161	161	161	155	155	155	73.034	95.027	-0.387	58.222	131.136	-1.138	20.822	24.145	0.343	24.847	60.047	0.396	141.020
237	uc003vte.4	LUZP6	chr7	-	135611502	135662204	1920	True	-105.453	-106.211	0.000	0.000	51.520	0.000	0.781	0.512	-0.483	238.140	284.780	0.203	134.880	307.520	-0.485	75	75	75	96	96	96	108.974	140.439	-0.368	58.905	147.891	-1.365	43.567	54.671	0.254	26.812	57.381	0.415	238.140
238	uc010rlm.2	FADS1	chr11	-	61567096	61584529	1280	True	-68.683	-69.137	0.000	0.000	57.138	0.000	0.968	0.283	-0.534	271.620	656.980	-0.044	138.960	344.500	-0.799	125	125	125	63	63	63	139.724	213.666	-0.567	79.164	218.205	-1.409	57.253	106.875	0.305	22.013	75.844	0.368	271.620
239	uc001gcc.2	UHMK1	chr1	+	162467594	162499419	25599	True	-523.220	-524.018	0.000	0.000	-68.943	0.000	0.000	0.771	-0.266	104.720	121.000	-0.202	91.860	264.000	0.007	92	92	92	309	309	309	36.810	62.832	-0.783	15.413	54.180	-1.738	18.593	26.344	0.349	9.800	31.517	0.759	104.720
240	uc001hzd.3	CHML	chr1	-	241792166	241799232	3420	True	-366.773	-366.585	0.000	0.000	60.448	0.000	0.217	0.525	-0.590	46.680	102.320	-0.062	68.260	256.120	-0.320	175	175	175	166	166	166	19.509	41.192	-1.082	6.510	30.846	-2.230	10.600	20.165	0.534	7.849	27.032	0.710	68.260
241	uc001dni.3	LRRC8B	chr1	+	89990396	90063420	68713	True	-305.012	-305.109	0.000	0.000	60.773	0.000	0.292	0.509	-0.693	56.120	245.000	0.487	9.200	26.140	-0.365	143	143	143	144	144	144	10.989	24.527	-0.896	1.814	8.743	-1.881	9.815	35.560	0.671	1.856	4.490	0.657	56.120
242	uc001rph.3	SLC38A2	chr12	-	46751970	46766645	2500	True	-92.163	-92.422	0.000	0.000	59.998	0.000	0.936	0.515	-0.489	764.960	727.080	0.932	396.220	745.880	0.101	58	58	58	125	125	125	479.469	429.709	0.143	203.775	364.436	-0.828	163.960	138.189	0.284	91.587	175.275	0.312	764.960
243	uc001pfc.3	AMOTL1	chr11	+	94501507	94609918	103766	True	-443.164	-443.285	0.000	0.000	28.983	0.000	0.068	0.481	-0.435	94.560	139.380	0.499	54.560	91.580	0.639	178	178	178	221	221	221	38.883	56.810	-0.577	9.335	29.223	-1.625	20.489	29.253	0.427	6.301	14.269	0.739	94.560
244	uc011jzy.2	SCRN1	chr7	-	29959718	30029425	3360	True	-69.740	-69.653	0.000	0.000	37.710	0.000	0.838	0.462	-0.195	772.220	580.560	1.063	518.680	857.700	0.602	67	67	67	167	167	167	456.873	327.244	0.490	299.060	357.396	-0.195	118.578	93.135	0.226	82.683	152.863	0.358	772.220
245	uc004ahj.4	PTAR1	chr9	-	72324437	72374876	7980	True	-828.146	-823.706	0.000	0.000	-146.236	0.000	0.000	1.241	-0.268	21.240	38.340	0.493	10.980	46.860	0.056	86	86	86	399	399	399	7.471	16.365	-1.067	1.900	13.912	-2.420	4.363	7.836	0.684	1.931	7.622	0.998	21.240
246	uc003vrz.3	CALD1	chr7	+	134464163	134655480	189387	True	-116.897	-117.372	0.000	0.000	56.578	0.000	0.837	0.357	-0.509	390.980	268.300	1.133	74.420	106.700	0.539	116	116	116	92	92	92	125.606	107.875	0.198	41.956	66.357	-0.651	95.763	73.707	0.322	14.010	21.960	0.408	390.980
247	uc003drz.2	MINA	chr3	-	97660660	97691295	2960	True	-318.649	-318.451	0.000	0.000	11.198	0.000	0.000	0.880	-0.758	196.860	186.380	0.840	24.240	70.900	1.975	73	73	73	125	125	125	83.126	93.508	-0.199	6.278	26.378	-1.972	39.407	41.944	0.412	5.999	18.093	1.184	196.860
248	uc001buj.3	TXLNA	chr1	+	32645665	32663886	16577	True	-73.876	-73.847	0.000	0.000	55.523	0.000	0.899	0.248	-0.438	306.700	348.140	0.642	335.320	630.420	-0.542	137	137	137	79	79	79	169.894	201.470	-0.259	133.898	280.886	-1.071	60.624	64.364	0.277	58.405	114.240	0.260	335.320
249	uc001onv.3	PPP6R3	chr11	+	68228185	68382801	153508	True	-169.479	-169.050	0.000	0.000	60.805	0.000	0.811	0.338	-1.098	106.620	227.120	0.556	35.260	126.640	-1.334	144	144	144	53	53	53	48.533	89.345	-0.814	16.150	76.515	-2.216	19.523	45.400	0.528	5.977	19.398	0.467	106.620
250	uc001onw.3	PPP6R3	chr11	+	68228185	68382801	153508	True	-169.479	-169.050	0.000	0.000	60.805	0.000	0.811	0.338	-1.098	106.620	227.120	0.556	35.260	126.640	-1.334	144	144	144	53	53	53	48.533	89.345	-0.814	16.150	76.515	-2.216	19.523	45.400	0.528	5.977	19.398	0.467	106.620
251	uc001onx.3	PPP6R3	chr11	+	68228185	68382801	153508	True	-169.216	-168.660	0.000	0.000	60.506	0.000	0.811	0.341	-1.098	106.620	227.120	0.556	35.260	126.640	-1.334	143	143	143	53	53	53	48.600	89.389	-0.812	16.150	76.515	-2.216	19.574	45.556	0.529	5.977	19.398	0.467	106.620
252	uc009zje.2	RASSF8	chr12	+	26205490	26225807	17859	True	-284.439	-284.755	0.000	0.000	56.006	0.000	0.209	0.589	-0.729	21.740	44.000	0.863	14.240	42.640	-0.375	136	136	136	115	115	115	10.788	20.410	-0.900	3.689	18.902	-2.166	4.347	7.626	0.671	2.650	8.425	0.761	21.740
253	uc001ony.4	PPP6R3	chr11	+	68228185	68382801	153508	True	-168.870	-168.095	0.000	0.000	60.345	0.000	0.811	0.343	-1.098	106.620	227.120	0.556	35.260	126.640	-1.334	142	142	142	53	53	53	48.787	89.720	-0.811	16.150	76.515	-2.216	19.537	45.606	0.530	5.977	19.398	0.467	106.620
254	uc003dsa.2	MINA	chr3	-	97660660	97691295	2960	True	-317.802	-317.495	0.000	0.000	10.747	0.000	0.000	0.889	-0.755	196.860	186.380	0.840	24.240	70.900	1.975	72	72	72	125	125	125	82.904	93.263	-0.200	6.278	26.378	-1.972	39.635	42.182	0.415	5.999	18.093	1.184	196.860
255	uc009wuu.2	UHMK1	chr1	+	162467594	162499419	25599	True	-524.605	-524.613	0.000	0.000	-71.941	0.000	0.000	0.776	-0.263	104.720	121.000	-0.202	91.860	264.000	0.007	90	90	90	309	309	309	36.753	62.535	-0.780	15.413	54.180	-1.738	18.759	26.415	0.352	9.800	31.517	0.759	104.720
256	uc003ghh.4	LRPAP1	chr4	-	3505323	3534224	4000	True	-551.302	-548.038	0.000	0.000	66.168	0.000	0.129	0.442	-0.651	722.220	949.860	1.422	265.420	968.300	0.338	308	308	308	155	155	155	111.078	140.211	-0.222	21.090	66.499	-1.325	198.593	245.867	0.764	47.998	169.162	0.757	722.220
257	uc010rqc.2	PPP6R3	chr11	+	68228185	68382801	153508	True	-139.157	-139.400	0.000	0.000	52.689	0.000	0.736	0.336	-0.977	106.620	227.120	0.178	35.260	126.640	-1.334	119	119	119	53	53	53	48.789	97.055	-0.955	16.150	76.515	-2.216	20.754	45.807	0.449	5.977	19.398	0.467	106.620
258	uc001dfw.3	NEGR1	chr1	-	71868624	72748405	3280	True	-192.462	-192.520	0.000	0.000	56.536	0.000	0.469	0.723	-0.584	251.840	153.960	0.970	26.140	64.640	0.122	103	103	103	98	98	98	55.856	52.248	-0.042	9.413	25.938	-1.411	54.236	39.889	0.447	4.866	10.971	0.572	251.840
259	uc011dkp.3	HCG11	chr6	+	26521933	26527612	2020	True	-316.679	-316.842	0.000	0.000	24.310	0.000	0.018	0.856	-0.452	118.300	97.980	1.527	235.520	671.360	1.530	89	89	89	165	165	165	35.101	27.499	0.410	19.453	51.502	-0.809	22.469	20.148	0.392	38.139	115.764	0.923	235.520
260	uc001uso.3	SLC7A1	chr13	-	30083550	30169825	4360	True	-267.038	-267.158	0.000	0.000	7.164	0.000	0.138	0.495	-0.268	89.760	144.900	-0.073	58.980	219.760	-0.566	107	107	107	218	218	218	40.119	85.439	-1.099	26.677	102.708	-1.939	14.075	24.858	0.366	11.329	37.468	0.454	89.760
261	uc003ccs.2	NR1D2	chr3	+	23986750	24022109	33863	True	-213.471	-212.373	0.000	0.000	59.819	0.000	0.534	0.323	-0.947	105.520	155.380	0.346	33.100	143.300	-1.169	158	158	158	73	73	73	37.345	69.433	-0.918	14.530	65.100	-2.162	18.048	27.107	0.517	8.420	32.444	0.542	105.520
262	uc002eqa.3	CMTM4	chr16	-	66648652	66730610	3500	True	-609.515	-483.230	0.000	0.000	8.124	0.000	0.006	0.406	-0.545	26.920	34.620	0.820	12.960	65.520	-0.363	217	217	217	175	175	175	7.574	15.123	-0.994	4.326	24.344	-2.250	4.035	5.839	0.724	2.926	14.487	0.762	26.920
263	uc003vse.3	CALD1	chr7	+	134617738	134655480	36292	True	-103.253	-101.675	0.000	0.000	52.992	0.000	0.971	0.271	-0.611	241.160	220.060	1.133	74.420	106.700	-0.354	124	124	124	68	68	68	87.826	83.030	0.087	40.200	70.468	-0.799	61.131	56.902	0.379	13.216	21.364	0.283	241.160
264	uc003edr.2	LRRC58	chr3	-	120043575	120068186	6240	True	-561.660	-560.697	0.000	0.000	-99.362	0.000	0.000	1.145	-0.232	115.700	125.180	0.255	452.900	1392.360	-0.202	61	61	61	312	312	312	53.926	62.198	-0.272	37.819	118.507	-1.658	25.756	22.475	0.329	75.193	227.593	0.735	452.900
265	uc003hyl.4	SGMS2	chr4	+	108745720	108836204	87425	True	-350.057	-350.103	0.000	0.000	41.537	0.000	0.014	0.710	-0.748	38.200	36.540	0.731	13.500	23.460	0.018	118	118	118	145	145	145	14.204	15.457	-0.237	2.872	10.675	-1.761	8.865	7.993	0.571	2.351	3.781	0.902	38.200
266	uc001nfp.3	CELF1	chr11	-	47487488	47574792	4300	True	-277.216	-263.421	0.000	0.000	-8.348	0.000	0.223	0.356	-0.268	196.980	295.580	0.097	127.020	424.720	-0.049	145	145	145	215	215	215	92.186	145.882	-0.645	49.493	118.325	-1.197	31.994	51.542	0.313	23.585	68.179	0.483	196.980
267	uc003yum.2	ST3GAL1	chr8	-	134467090	134584183	3120	True	-259.228	-256.618	0.000	0.000	48.701	0.000	0.340	0.456	-0.501	137.800	346.560	0.080	30.220	96.760	-0.701	131	131	131	156	156	156	23.949	51.893	-1.077	12.109	51.069	-2.070	17.874	44.172	0.467	5.507	13.967	0.566	137.800
268	uc011bsj.2	LPP	chr3	+	188286785	188608460	306733	True	-1477.764	-1464.977	0.000	0.000	-353.735	0.000	0.000	1.003	-0.197	20.660	60.400	0.346	628.820	2865.640	0.087	118	118	118	733	733	733	9.139	21.600	-1.208	23.392	99.325	-2.385	5.070	11.220	0.766	71.633	308.677	0.817	628.820
269	uc001onu.3	PPP6R3	chr11	+	68228185	68382801	153508	True	-163.870	-162.776	0.000	0.000	58.447	0.000	0.792	0.342	-1.086	106.620	227.120	0.556	35.260	126.640	-1.334	136	136	136	53	53	53	48.068	89.818	-0.828	16.150	76.515	-2.216	19.581	46.576	0.535	5.977	19.398	0.467	106.620
270	uc001jsn.3	CHST3	chr10	+	73724119	73773322	45850	True	-193.357	-172.888	0.000	0.000	30.278	0.000	0.464	0.255	-0.309	119.920	176.680	1.049	102.240	215.560	0.133	156	156	156	166	166	166	62.076	67.396	-0.100	47.171	97.983	-0.961	17.762	22.830	0.375	16.192	45.583	0.476	119.920
271	uc010zbu.2	KIF5C	chr2	+	149632791	149883273	247340	True	-344.106	-344.850	0.000	0.000	41.363	0.000	0.013	0.691	-0.707	32.080	25.740	1.603	28.660	179.080	0.948	118	118	118	150	150	150	12.488	13.016	-0.090	2.085	8.230	-1.420	6.493	5.594	0.636	3.401	19.394	0.863	32.080
272	uc010zix.2	KLF7	chr2	-	207938861	207998861	4240	True	-435.889	-421.845	0.000	0.000	-6.262	0.000	0.000	0.499	-0.685	66.060	78.340	0.674	21.020	69.460	-0.493	176	176	176	145	145	145	21.868	37.566	-0.838	5.075	19.447	-1.872	11.360	13.294	0.587	3.899	10.963	0.752	66.060
273	uc031rrb.1	KLF7	chr2	-	207938861	208031970	4240	True	-436.199	-422.522	0.000	0.000	-6.812	0.000	0.000	0.499	-0.686	66.060	78.340	0.674	21.020	69.460	-0.493	176	176	176	145	145	145	21.868	37.566	-0.838	5.075	19.447	-1.872	11.360	13.294	0.587	3.899	10.963	0.752	66.060
274	uc001bui.3	TXLNA	chr1	+	32645344	32663886	16898	True	-76.250	-76.048	0.000	0.000	54.277	0.000	0.899	0.246	-0.435	306.700	348.140	0.642	335.320	630.420	-0.542	138	138	138	79	79	79	170.409	201.736	-0.257	133.898	280.886	-1.071	60.829	64.313	0.277	58.405	114.240	0.260	335.320
275	uc003xgx.3	FZD3	chr8	+	28351721	28431785	68933	True	-967.137	-972.705	0.000	0.000	-304.397	0.000	0.000	0.409	-0.219	31.360	45.480	0.532	355.620	1197.840	2.659	96	96	96	529	529	529	12.269	20.933	-0.717	6.821	21.910	-0.876	5.341	9.378	0.458	31.381	105.841	0.858	355.620
276	uc010lvb.3	FZD3	chr8	+	28351721	28431785	68933	True	-967.137	-972.705	0.000	0.000	-304.397	0.000	0.000	0.409	-0.219	31.360	45.480	0.532	355.620	1197.840	2.659	96	96	96	529	529	529	12.269	20.933	-0.717	6.821	21.910	-0.876	5.341	9.378	0.458	31.381	105.841	0.858	355.620
277	uc002zdn.4	PDXK	chr21	+	45138977	45182188	39754	True	-112.056	-113.028	0.000	0.000	49.309	0.000	0.895	0.480	-0.213	1959.920	2781.140	0.925	257.840	734.520	-0.581	163	163	163	76	76	76	278.668	392.935	-0.401	84.587	180.628	-1.056	323.782	491.804	0.410	36.920	95.786	0.288	1959.920
278	uc010rqd.2	PPP6R3	chr11	+	68326033	68382801	55680	True	-127.934	-127.969	0.000	0.000	48.161	0.000	0.712	0.358	-0.878	106.620	227.120	0.132	35.260	126.640	-1.578	111	111	111	52	52	52	49.136	100.199	-1.008	16.193	77.282	-2.233	21.334	45.680	0.411	6.026	18.771	0.456	106.620
279	uc002mpn.3	ILF3	chr19	+	10764936	10803095	36298	True	-152.516	-153.704	0.000	0.000	57.779	0.000	0.827	0.242	-0.638	843.900	990.580	0.299	72.300	228.200	-1.156	163	163	163	81	81	81	309.446	402.666	-0.546	39.101	135.982	-1.768	223.062	240.554	0.424	12.052	40.860	0.275	843.900
280	uc022bdp.1	NFIB	chr9	-	14081841	14398982	5780	True	-594.469	-594.820	0.000	0.000	-53.489	0.000	0.000	1.181	-0.364	26.840	64.100	0.485	19.280	48.480	0.575	80	80	80	289	289	289	13.915	30.467	-1.079	3.083	17.721	-2.336	5.758	13.565	0.719	2.855	9.047	0.950	26.840
281	uc009zjd.2	RASSF8	chr12	+	26126687	26225807	96662	True	-283.810	-284.148	0.000	0.000	55.233	0.000	0.200	0.594	-0.717	21.740	44.000	0.863	14.240	42.640	-0.375	135	135	135	115	115	115	10.770	20.391	-0.901	3.689	18.902	-2.166	4.359	7.651	0.673	2.650	8.425	0.761	21.740
282	uc003paq.3	TRAM2	chr6	-	52362199	52441862	3820	True	-319.306	-299.811	0.000	0.000	7.330	0.000	0.049	0.436	-0.303	257.260	915.220	0.442	46.060	179.600	0.006	133	133	133	183	183	183	39.032	88.539	-1.053	21.081	82.261	-1.873	37.331	123.454	0.590	7.716	33.218	0.591	257.260
283	uc002vbz.2	KLF7	chr2	-	207938861	208030740	6040	True	-409.590	-407.855	0.000	0.000	-6.659	0.000	0.000	0.795	-0.391	66.060	71.000	0.674	37.160	78.340	0.043	92	92	92	219	219	219	28.588	39.055	-0.484	9.673	26.739	-1.576	11.486	11.940	0.472	7.622	14.562	0.751	66.060
284	uc010xhj.2	NFIC	chr19	+	3366564	3469215	100345	True	-250.408	-250.368	0.000	0.000	64.305	0.000	0.674	0.260	-0.578	149.240	357.060	-0.104	37.280	122.880	-0.663	258	258	258	95	95	95	48.480	122.251	-1.371	10.626	56.732	-2.353	34.572	76.883	0.406	8.512	33.784	0.475	149.240
285	uc002ryu.2	CCDC88A	chr2	-	55514977	55562300	2100	True	-384.729	-384.954	0.000	0.000	56.678	0.000	0.043	0.390	-1.167	100.720	100.600	0.619	13.840	79.500	-1.204	197	197	197	93	93	93	28.091	45.946	-1.012	4.971	34.525	-2.644	22.565	21.873	0.913	2.575	11.677	0.651	100.720
286	uc002hgn.1	RAB11FIP4	chr17	+	29718641	29865232	140792	True	-580.079	-581.127	0.000	0.000	-61.548	0.000	0.000	0.785	-0.347	41.420	46.800	1.176	253.440	921.460	1.941	100	100	100	287	287	287	21.179	23.819	-0.173	5.190	17.047	-1.292	9.413	9.830	0.531	21.174	77.508	0.893	253.440
287	uc003taq.3	PLEKHA8	chr7	+	30067976	30124278	54689	True	-433.921	-396.717	0.000	0.000	68.764	0.000	0.411	0.270	-1.283	210.980	181.860	1.203	16.680	68.260	-0.666	266	266	266	73	73	73	27.769	40.616	-0.836	5.718	32.839	-2.409	32.946	30.944	0.693	3.484	12.595	0.779	210.980
288	uc003qmu.2	LATS1	chr6	-	149979288	150039392	2780	True	-427.954	-428.616	0.000	0.000	67.967	0.000	0.104	0.528	-0.936	26.140	37.160	0.793	25.700	83.320	-0.918	197	197	197	135	135	135	7.683	14.621	-1.015	2.874	18.580	-2.547	5.870	7.788	0.773	4.301	14.114	0.842	26.140
289	uc010oqs.2	NEGR1	chr1	-	71868624	72748405	3280	True	-189.253	-189.306	0.000	0.000	55.819	0.000	0.469	0.754	-0.577	251.840	153.960	0.970	26.140	64.640	0.122	98	98	98	98	98	98	55.734	51.068	-0.025	9.413	25.938	-1.411	55.528	40.383	0.449	4.866	10.971	0.572	251.840
290	uc002mpo.3	ILF3	chr19	+	10764936	10803095	36298	True	-152.839	-154.015	0.000	0.000	57.896	0.000	0.827	0.240	-0.638	843.900	990.580	0.299	72.300	228.200	-1.156	164	164	164	81	81	81	310.541	404.713	-0.546	39.101	135.982	-1.768	222.845	241.193	0.423	12.052	40.860	0.275	843.900
291	uc001bgk.2	LUZP1	chr1	-	23410515	23495517	3520	True	-471.199	-465.609	0.000	0.000	28.780	0.000	0.091	0.434	-0.628	99.880	97.560	0.831	47.100	142.420	-0.079	228	228	228	176	176	176	35.922	47.360	-0.433	20.196	52.354	-1.504	14.774	14.635	0.544	11.897	24.591	0.720	99.880
292	uc001dfv.3	NEGR1	chr1	-	71868624	72566614	3280	True	-171.351	-171.398	0.000	0.000	52.364	0.000	0.551	0.803	-0.487	132.660	134.940	0.807	26.140	64.640	0.122	86	86	86	98	98	98	34.756	38.255	-0.126	9.413	25.938	-1.411	21.964	24.543	0.414	4.866	10.971	0.572	132.660
293	uc001bjo.2	CLIC4	chr1	+	25071759	25170815	97444	True	-58.389	-59.596	0.000	0.000	51.112	0.000	0.857	0.259	-0.414	381.440	627.840	-0.029	216.940	700.980	-0.754	115	115	115	77	77	77	153.474	248.680	-0.677	122.918	321.622	-1.378	57.666	96.551	0.260	42.263	116.811	0.330	381.440
294	uc003pmz.4	PM20D2	chr6	+	89855768	89875288	16659	True	-258.012	-258.738	0.000	0.000	23.435	0.000	0.022	0.853	-0.472	80.440	78.480	1.623	197.980	723.420	0.388	75	75	75	139	139	139	34.143	33.095	0.052	19.012	47.355	-1.282	16.634	16.428	0.427	35.384	101.541	0.733	197.980
295	uc003agf.4	NF2	chr22	+	29999544	30094589	91356	True	-191.186	-188.598	0.000	0.000	-8.200	0.000	0.137	0.470	-0.263	369.540	605.800	0.415	411.620	1216.580	0.631	64	64	64	182	182	182	232.684	293.039	-0.277	139.763	289.160	-0.950	52.838	105.287	0.334	71.246	201.161	0.525	411.620
296	uc004ahi.3	PTAR1	chr9	-	72324442	72374876	7980	True	-813.742	-815.161	0.000	0.000	-154.047	0.000	0.000	1.157	-0.246	18.460	36.040	0.360	11.180	47.800	0.119	85	85	85	399	399	399	6.495	15.360	-1.144	1.897	13.898	-2.419	3.412	7.036	0.683	1.934	7.624	0.998	18.460
297	uc011awk.1	NR1D2	chr3	+	23987611	24022109	33002	True	-204.943	-203.795	0.000	0.000	56.279	0.000	0.507	0.367	-0.886	105.520	155.380	0.346	33.100	143.300	-1.169	147	147	147	73	73	73	37.578	70.713	-0.941	14.530	65.100	-2.162	18.414	27.296	0.520	8.420	32.444	0.542	105.520
298	uc011cba.2	MOB1B	chr4	+	71768056	71853891	83720	True	-479.810	-430.440	0.000	0.000	52.882	0.000	0.029	0.466	-1.034	189.120	225.800	1.222	14.980	59.040	-0.113	224	224	224	104	104	104	13.612	21.125	-0.623	3.292	17.830	-2.092	21.674	30.285	0.843	3.233	14.045	0.902	189.120
299	uc003hfw.3	MOB1B	chr4	+	71768056	71853891	83720	True	-481.441	-431.144	0.000	0.000	52.147	0.000	0.019	0.462	-1.038	189.120	225.800	1.222	14.980	59.040	-0.113	224	224	224	104	104	104	13.612	21.125	-0.623	3.292	17.830	-2.092	21.674	30.285	0.843	3.233	14.045	0.902	189.120
300	uc003qjq.4	PHACTR2	chr6	+	143929316	144152322	216614	True	-657.197	-658.169	0.000	0.000	-43.476	0.000	0.000	0.830	-0.384	36.800	64.600	0.195	224.600	869.960	0.946	128	128	128	296	296	296	14.029	25.674	-0.857	5.808	23.557	-1.871	7.513	12.437	0.658	19.464	71.561	1.057	224.600
301	uc002ynj.3	BACH1	chr21	+	30671219	30718469	45320	True	-257.107	-257.542	0.000	0.000	61.935	0.000	0.432	0.418	-0.832	86.680	112.420	0.345	34.340	109.980	-0.910	173	173	173	88	88	88	26.550	52.846	-1.029	11.627	54.730	-2.285	14.041	21.283	0.549	6.979	18.853	0.619	86.680
302	uc002ynk.3	BACH1	chr21	+	30671736	30718469	44803	True	-256.954	-257.427	0.000	0.000	61.595	0.000	0.420	0.409	-0.836	86.680	112.420	0.345	34.340	109.980	-0.910	173	173	173	88	88	88	26.550	52.846	-1.029	11.627	54.730	-2.285	14.041	21.283	0.549	6.979	18.853	0.619	86.680
303	uc003vsc.3	CALD1	chr7	+	134576150	134655480	77880	True	-94.327	-93.591	0.000	0.000	48.231	0.000	0.924	0.282	-0.617	390.980	268.300	1.133	74.420	106.700	-0.354	105	105	105	66	66	66	137.456	121.098	0.104	40.975	71.967	-0.809	91.809	65.923	0.374	12.537	19.722	0.281	390.980
304	uc003kpd.3	WDR36	chr5	+	110427869	110466200	34962	True	-373.141	-374.211	0.000	0.000	16.193	0.000	0.000	0.769	-0.541	62.460	96.960	0.128	35.120	121.260	1.728	109	109	109	156	156	156	25.702	48.774	-0.918	5.492	25.517	-2.179	11.429	19.082	0.503	5.687	16.982	1.042	62.460
305	uc003efk.3	DTX3L	chr3	+	122283184	122294049	8660	True	-259.378	-259.426	0.000	0.000	58.811	0.000	0.361	0.418	-0.664	360.900	1139.220	0.599	25.960	101.540	-0.812	166	166	166	108	108	108	37.813	94.047	-0.943	10.685	41.966	-1.989	57.191	180.220	0.608	5.810	15.364	0.615	360.900
306	uc001khp.3	TNKS2	chr10	+	93558150	93625232	65063	True	-186.217	-186.518	0.000	0.000	57.197	0.000	0.685	0.309	-0.722	76.000	106.860	0.260	36.600	194.000	-0.499	145	145	145	89	89	89	30.973	51.601	-0.766	14.045	52.431	-1.787	13.398	17.511	0.495	5.726	28.988	0.481	76.000
307	uc010aes.2	TBC1D4	chr13	-	75858808	76056250	1840	True	-253.375	-254.127	0.000	0.000	67.358	0.000	0.467	0.424	-0.918	50.980	79.480	0.126	22.420	105.900	-0.858	163	163	163	92	92	92	23.044	42.459	-0.934	7.665	40.680	-2.273	10.543	13.630	0.518	3.951	17.821	0.634	50.980
308	uc001dto.2	SLC30A7	chr1	+	101361631	101447311	81494	True	-515.294	-514.973	0.000	0.000	37.928	0.000	0.000	0.653	-0.656	243.900	702.680	1.195	38.360	152.560	0.133	171	171	171	203	203	203	21.716	46.946	-0.822	2.731	13.604	-2.138	38.639	111.012	0.676	6.049	20.553	0.962	243.900
309	uc021qss.1	WNK1	chr12	+	862088	1020618	155872	True	-556.716	-558.052	0.000	0.000	63.746	0.000	0.145	0.194	-0.903	55.200	259.440	2.477	39.660	247.660	-1.320	341	341	341	131	131	131	17.749	69.045	-1.691	8.069	65.875	-2.899	12.404	52.153	1.032	7.235	55.328	0.601	55.200
310	uc003agg.4	NF2	chr22	+	29999544	30094589	91356	True	-191.971	-189.517	0.000	0.000	-9.710	0.000	0.121	0.473	-0.262	369.540	605.800	0.415	411.620	1216.580	0.631	63	63	63	182	182	182	233.754	294.616	-0.278	139.763	289.160	-0.950	52.563	105.367	0.337	71.246	201.161	0.525	411.620
311	uc003age.4	NF2	chr22	+	29999544	30094589	91356	True	-191.683	-189.297	0.000	0.000	-9.490	0.000	0.126	0.473	-0.262	369.540	605.800	0.415	411.620	1216.580	0.631	63	63	63	182	182	182	233.754	294.616	-0.278	139.763	289.160	-0.950	52.563	105.367	0.337	71.246	201.161	0.525	411.620
312	uc003kpz.4	APC	chr5	+	112073555	112181936	106414	True	-661.018	-661.292	0.000	0.000	45.504	0.000	0.000	0.216	-0.957	13.260	37.580	1.167	4.200	30.120	-1.014	406	406	406	92	92	92	2.987	12.069	-1.834	0.397	8.912	-2.525	2.645	6.716	1.201	0.806	8.113	0.849	13.260
313	uc002uzf.4	BMPR2	chr2	+	203241049	203432474	188309	True	-684.979	-673.470	0.000	0.000	79.086	0.000	0.139	0.237	-1.064	49.180	167.220	1.490	131.160	355.120	0.300	368	368	368	151	151	151	10.082	22.194	-1.138	4.817	23.009	-2.463	10.768	23.458	0.853	15.977	44.376	0.891	131.160
314	uc003qgx.1	BCLAF1	chr6	-	136578000	136610989	3580	True	-109.464	-109.397	0.000	0.000	59.277	0.000	0.837	0.244	-0.487	170.140	299.680	0.419	60.620	157.680	-0.509	150	150	150	92	92	92	97.986	142.232	-0.536	32.346	82.432	-1.323	38.392	57.153	0.316	10.950	25.450	0.319	170.140
315	uc002zvn.3	MAPK1	chr22	-	22113946	22221970	3820	True	-195.181	-193.031	0.000	0.000	27.264	0.000	0.250	0.579	-0.392	262.680	358.080	-0.127	211.540	448.020	-0.788	76	76	76	144	144	144	122.696	211.455	-0.785	42.094	126.605	-1.755	39.313	60.528	0.310	40.477	89.459	0.535	262.680
316	uc003lvh.3	GALNT10	chr5	+	153570294	153800543	227179	True	-299.687	-294.947	0.000	0.000	9.073	0.000	0.034	0.585	-0.501	86.480	135.260	0.187	36.800	161.180	-0.923	114	114	114	148	148	148	38.129	72.901	-0.972	16.031	65.385	-2.021	17.047	22.632	0.517	6.535	21.945	0.608	86.480
317	uc003hbt.1	PAICS	chr4	+	57302268	57327534	23529	True	-87.943	-88.144	0.000	0.000	47.262	0.000	0.929	0.645	-0.488	2114.860	2464.780	0.505	652.080	1681.120	-0.578	54	54	54	85	85	85	1182.293	1285.763	-0.050	288.295	661.117	-1.130	391.439	594.522	0.353	124.985	353.086	0.344	2114.860
318	uc003hbu.1	PAICS	chr4	+	57302268	57327534	23529	True	-87.943	-88.144	0.000	0.000	47.262	0.000	0.929	0.645	-0.488	2114.860	2464.780	0.505	652.080	1681.120	-0.578	54	54	54	85	85	85	1182.293	1285.763	-0.050	288.295	661.117	-1.130	391.439	594.522	0.353	124.985	353.086	0.344	2114.860
319	uc011ede.1	BCLAF1	chr6	-	136578000	136610989	3580	True	-109.306	-109.239	0.000	0.000	58.918	0.000	0.837	0.245	-0.485	170.140	299.680	0.419	60.620	157.680	-0.509	149	149	149	92	92	92	98.123	142.478	-0.537	32.346	82.432	-1.323	38.484	57.266	0.317	10.950	25.450	0.319	170.140
320	uc003kpy.4	APC	chr5	+	112073555	112181936	106414	True	-661.474	-661.746	0.000	0.000	45.082	0.000	0.000	0.217	-0.952	13.260	37.580	1.167	4.200	30.120	-1.014	406	406	406	92	92	92	2.987	12.069	-1.834	0.397	8.912	-2.525	2.645	6.716	1.201	0.806	8.113	0.849	13.260
321	uc002lhz.3	LMAN1	chr18	-	56995055	57026508	1460	True	-201.091	-194.749	0.000	0.000	58.052	0.000	0.582	0.437	-0.910	252.520	329.280	0.298	40.500	149.640	-1.032	143	143	143	67	67	67	49.585	83.390	-0.914	16.348	76.087	-2.256	51.557	66.498	0.475	8.728	30.366	0.580	252.520
322	uc010wqh.2	GNA13	chr17	-	63005406	63051892	3180	True	-190.051	-189.725	0.000	0.000	51.853	0.000	0.511	0.584	-0.528	76.880	155.020	-0.146	56.600	178.320	-1.247	126	126	126	88	88	88	29.236	75.872	-1.331	16.133	86.075	-2.463	11.593	28.672	0.496	10.153	33.283	0.563	76.880
323	uc003dtt.4	TBC1D23	chr3	+	99979660	100044096	62990	True	-97.515	-97.993	0.000	0.000	49.167	0.000	0.943	0.531	-0.632	161.700	168.400	0.674	52.020	132.080	-0.650	74	74	74	70	70	70	86.792	95.182	-0.162	28.870	71.311	-1.267	33.478	30.460	0.405	9.087	23.607	0.278	161.700
324	uc003dts.4	TBC1D23	chr3	+	99979660	100044096	62990	True	-97.515	-97.993	0.000	0.000	49.167	0.000	0.943	0.531	-0.632	161.700	168.400	0.674	52.020	132.080	-0.650	74	74	74	70	70	70	86.792	95.182	-0.162	28.870	71.311	-1.267	33.478	30.460	0.405	9.087	23.607	0.278	161.700
325	uc010zei.2	ZAK	chr2	+	173940564	174091873	147753	True	-346.861	-339.172	0.000	0.000	29.986	0.000	0.051	0.532	-0.491	77.120	170.860	0.284	206.020	742.320	-0.734	140	140	140	176	176	176	23.253	43.747	-0.896	19.703	77.931	-2.085	16.206	29.935	0.547	31.161	103.781	0.578	206.020
326	uc002jfc.3	GNA13	chr17	-	63005406	63052920	3500	True	-212.502	-204.479	0.000	0.000	57.699	0.000	0.490	0.582	-0.549	76.880	182.260	-0.146	56.600	178.320	-1.247	125	125	125	104	104	104	32.751	79.060	-1.237	17.605	87.332	-2.370	14.119	32.378	0.460	10.573	32.709	0.568	76.880
327	uc002dlv.3	UBFD1	chr16	+	23568861	23585710	14739	True	-139.097	-117.679	0.000	0.000	56.150	0.000	0.800	0.376	-0.433	236.640	280.800	0.556	49.220	125.560	-0.323	118	118	118	100	100	100	63.228	81.726	-0.396	32.884	78.362	-1.220	41.110	48.017	0.341	8.023	20.470	0.393	236.640
328	uc002toj.2	MAP3K2	chr2	-	128056244	128100805	4820	True	-737.472	-679.109	0.000	0.000	-49.597	0.000	0.000	0.551	-0.760	29.420	62.360	0.838	7.040	29.600	-0.360	268	268	268	172	172	172	7.612	21.119	-1.396	1.033	11.440	-2.588	5.112	11.465	0.817	1.285	6.388	0.892	29.420
329	uc001kjr.2	TBC1D12	chr10	+	96162185	96296089	130819	True	-266.334	-266.605	0.000	0.000	52.813	0.000	0.178	0.772	-0.703	45.620	43.280	0.886	9.540	34.660	-0.447	98	98	98	129	129	129	17.872	21.139	-0.373	3.260	13.061	-1.840	10.667	7.863	0.625	2.370	5.621	0.696	45.620
330	uc003dsc.1	MINA	chr3	-	97660660	97691295	2960	True	-322.269	-322.108	0.000	0.000	4.004	0.000	0.000	0.940	-0.581	196.860	186.380	0.840	24.240	70.900	1.975	72	72	72	125	125	125	82.904	93.263	-0.200	6.278	26.378	-1.972	39.635	42.182	0.415	5.999	18.093	1.184	196.860
331	uc003ydw.1	CPNE3	chr8	+	87559533	87573726	12102	True	-115.249	-113.377	0.000	0.000	42.722	0.000	0.701	0.520	-0.367	107.960	193.900	-0.054	61.280	181.080	-0.606	78	78	78	97	97	97	53.496	89.140	-0.717	27.613	84.044	-1.590	24.128	43.716	0.343	12.492	36.813	0.416	107.960
332	uc003dqu.3	CGGBP1	chr3	-	88101099	88199016	2240	True	-119.421	-119.408	0.000	0.000	51.158	0.000	0.772	0.505	-0.479	135.840	238.780	0.565	47.580	144.840	-0.490	88	88	88	92	92	92	55.715	84.499	-0.423	23.694	63.910	-1.377	28.285	61.849	0.479	9.656	27.090	0.423	135.840
333	uc003hyn.3	SGMS2	chr4	+	108814419	108836204	18726	True	-354.054	-354.211	0.000	0.000	37.427	0.000	0.007	0.740	-0.691	38.200	36.540	0.731	13.500	23.460	0.018	118	118	118	145	145	145	14.204	15.457	-0.237	2.872	10.675	-1.761	8.865	7.993	0.571	2.351	3.781	0.902	38.200
334	uc001hay.2	MDM4	chr1	+	204485506	204527248	34734	True	-778.245	-778.436	0.000	0.000	-58.353	0.000	0.000	1.024	-0.398	107.240	141.660	0.763	390.160	1235.320	0.243	122	122	122	345	345	345	13.863	26.511	-0.995	25.468	80.270	-2.347	14.534	21.638	0.703	51.635	145.524	1.052	390.160
335	uc002lgo.3	ONECUT2	chr18	+	55102916	55158530	41912	True	-1073.266	-1068.136	0.000	0.000	-316.182	0.000	0.000	0.664	-0.116	7.460	14.960	1.452	10.620	8.440	2.739	117	117	117	645	645	645	2.266	5.069	-0.802	0.369	1.635	-0.866	1.780	3.758	0.800	0.901	1.515	0.893	10.620
336	uc003aga.4	NF2	chr22	+	29999544	30094589	92116	True	-190.416	-182.264	0.000	0.000	-9.112	0.000	0.181	0.318	-0.340	369.540	605.800	0.415	411.620	1216.580	0.631	97	97	97	144	144	144	198.574	263.545	-0.382	137.815	309.783	-1.066	68.168	107.464	0.302	74.542	217.475	0.524	411.620
337	uc001jlu.2	ARID5B	chr10	+	63808969	63856707	45191	True	-273.412	-274.065	0.000	0.000	64.050	0.000	0.544	0.350	-0.568	70.960	93.220	0.923	33.600	89.400	0.383	201	201	201	125	125	125	26.300	42.367	-0.678	14.392	45.253	-1.614	9.948	15.028	0.514	6.132	18.131	0.626	70.960
338	uc003csc.3	MAP4	chr3	-	47892179	48130769	1920	True	-128.234	-128.301	0.000	0.000	57.109	0.000	0.719	0.306	-0.458	479.180	803.680	0.721	413.180	958.580	-0.436	146	146	146	96	96	96	223.247	291.543	-0.311	167.170	358.183	-1.134	68.407	135.714	0.459	97.964	193.294	0.299	479.180
339	uc003qgy.1	BCLAF1	chr6	-	136578000	136610989	3580	True	-108.488	-108.428	0.000	0.000	57.314	0.000	0.837	0.249	-0.480	170.140	299.680	0.419	60.620	157.680	-0.509	144	144	144	92	92	92	99.631	144.659	-0.537	32.346	82.432	-1.323	38.261	57.017	0.321	10.950	25.450	0.319	170.140
340	uc002adj.3	NEDD4	chr15	-	56119121	56209329	2000	True	-364.906	-365.348	0.000	0.000	62.921	0.000	0.140	0.468	-0.986	58.920	82.740	2.411	13.940	58.040	-0.832	199	199	199	100	100	100	13.342	24.143	-0.596	4.926	25.034	-2.196	10.961	19.785	0.925	3.913	15.344	0.746	58.920
341	uc010lqk.1	RBM33	chr7	+	155437202	155574179	131904	True	-660.927	-661.168	0.000	0.000	9.655	0.000	0.000	0.483	-0.605	48.580	47.680	0.879	35.880	43.780	1.774	209	209	209	252	252	252	7.621	14.213	-1.105	1.820	10.212	-2.104	7.709	6.718	0.843	3.688	8.588	1.004	48.580
342	uc003dsb.1	MINA	chr3	-	97660660	97691295	2960	True	-323.221	-323.096	0.000	0.000	4.397	0.000	0.000	0.931	-0.584	196.860	186.380	0.840	24.240	70.900	1.975	73	73	73	125	125	125	83.126	93.508	-0.199	6.278	26.378	-1.972	39.407	41.944	0.412	5.999	18.093	1.184	196.860
343	uc002ley.3	ME2	chr18	+	48405431	48476162	68795	True	-145.636	-146.233	0.000	0.000	50.025	0.000	0.562	0.510	-0.928	267.020	179.420	1.169	332.800	1019.960	0.000	93	93	93	64	64	64	97.523	73.774	0.302	43.147	126.513	-1.191	57.916	37.710	0.397	70.052	207.613	0.497	332.800
344	uc010hun.3	ZBTB38	chr3	+	141106488	141168632	58822	True	-302.258	-302.986	0.000	0.000	67.896	0.000	0.407	0.400	-0.751	57.420	120.420	0.111	34.560	113.880	-1.187	203	203	203	108	108	108	21.454	50.443	-1.236	9.868	48.531	-2.374	11.285	22.602	0.536	7.542	23.637	0.624	57.420
345	uc010huo.3	ZBTB38	chr3	+	141106488	141168632	58822	True	-302.259	-302.986	0.000	0.000	67.896	0.000	0.407	0.400	-0.751	57.420	120.420	0.111	34.560	113.880	-1.187	203	203	203	108	108	108	21.454	50.443	-1.236	9.868	48.531	-2.374	11.285	22.602	0.536	7.542	23.637	0.624	57.420
346	uc002vca.2	KLF7	chr2	-	207938861	208031580	6040	True	-415.843	-412.915	0.000	0.000	-20.047	0.000	0.000	0.882	-0.348	66.620	66.760	0.657	37.160	78.340	0.043	81	81	81	221	221	221	28.202	36.772	-0.440	9.651	26.717	-1.577	12.022	10.365	0.478	7.592	14.497	0.747	66.620
347	uc010bfm.3	NEDD4	chr15	-	56119121	56209329	2000	True	-363.195	-363.621	0.000	0.000	62.564	0.000	0.140	0.468	-0.980	58.920	82.740	2.411	13.940	58.040	-0.832	198	198	198	100	100	100	13.271	24.145	-0.600	4.926	25.034	-2.196	10.942	19.835	0.925	3.913	15.344	0.746	58.920
348	uc002jxj.4	TBC1D16	chr17	-	77906141	78009657	8380	True	-699.615	-693.728	0.000	0.000	-121.487	0.000	0.000	0.776	-0.185	110.640	199.180	0.176	50.900	193.920	0.089	101	101	101	410	410	410	49.383	89.128	-0.850	17.701	63.655	-1.906	19.120	33.586	0.450	12.578	39.491	0.659	110.640
349	uc031rss.1	C20orf112	chr20	-	31030861	31172875	4080	True	-376.607	-376.373	0.000	0.000	16.705	0.000	0.000	0.779	-0.420	44.180	148.120	0.746	13.040	28.960	0.661	106	106	106	204	204	204	15.164	22.589	-0.494	4.400	14.565	-1.572	8.446	18.828	0.557	2.345	5.402	0.776	44.180
350	uc022azl.1	RRM2B	chr8	-	103216728	103251059	3480	True	-246.732	-247.459	0.000	0.000	2.095	0.000	0.012	0.958	-0.289	189.840	248.020	0.292	99.740	263.960	-0.102	54	54	54	168	168	168	81.211	96.533	-0.256	40.355	107.951	-1.502	41.992	50.172	0.297	22.002	45.618	0.572	189.840
351	uc001gdx.2	ILDR2	chr1	-	166882440	166944561	4820	True	-367.491	-368.378	0.000	0.000	-6.004	0.000	0.041	0.436	-0.264	51.980	75.520	0.378	49.700	93.640	-0.027	146	146	146	241	241	241	19.475	33.984	-0.807	12.840	38.800	-1.575	8.201	11.026	0.419	6.594	15.045	0.598	51.980
352	uc009zou.2	RBMS2	chr12	+	56915608	56989980	70715	True	-295.263	-292.162	0.000	0.000	45.700	0.000	0.348	0.481	-0.359	120.160	217.960	0.636	312.440	1015.600	0.242	182	182	182	141	141	141	39.422	55.332	-0.498	47.527	132.739	-1.348	24.466	32.418	0.441	68.598	204.204	0.674	312.440
353	uc001rgx.3	RASSF8	chr12	+	26111963	26225807	111386	True	-286.796	-287.047	0.000	0.000	53.832	0.000	0.209	0.576	-0.718	21.740	44.000	0.863	14.240	42.640	-0.375	136	136	136	115	115	115	10.788	20.410	-0.900	3.689	18.902	-2.166	4.347	7.626	0.671	2.650	8.425	0.761	21.740
354	uc002xyq.4	PMEPA1	chr20	-	56223447	56285031	1680	True	-131.421	-130.448	0.000	0.000	52.442	0.000	0.817	0.242	-0.595	555.980	834.260	0.399	91.600	213.000	-0.564	137	137	137	82	82	82	181.320	275.396	-0.614	47.395	134.813	-1.512	153.835	223.455	0.358	14.141	31.434	0.358	555.980
355	uc003ewr.1	HLTF	chr3	-	148747903	148804341	1840	True	-172.616	-172.726	0.000	0.000	54.313	0.000	0.683	0.523	-0.666	61.340	53.760	0.960	34.580	93.060	0.104	117	117	117	82	82	82	25.143	27.066	-0.183	12.530	36.281	-1.402	12.137	8.221	0.506	7.446	23.110	0.488	61.340
356	uc003ews.1	HLTF	chr3	-	148747903	148804341	1840	True	-172.616	-172.726	0.000	0.000	54.313	0.000	0.683	0.523	-0.666	61.340	53.760	0.960	34.580	93.060	0.104	117	117	117	82	82	82	25.143	27.066	-0.183	12.530	36.281	-1.402	12.137	8.221	0.506	7.446	23.110	0.488	61.340
357	uc010ugj.2	NEDD4	chr15	-	56119121	56209329	2000	True	-363.338	-363.791	0.000	0.000	62.561	0.000	0.140	0.473	-0.985	58.920	82.740	2.411	13.940	58.040	-0.832	197	197	197	100	100	100	13.361	24.083	-0.589	4.926	25.034	-2.196	11.014	19.876	0.926	3.913	15.344	0.746	58.920
358	uc003vsb.3	CALD1	chr7	+	134464163	134655480	189867	True	-92.455	-90.714	0.000	0.000	47.097	0.000	0.984	0.303	-0.621	390.980	268.300	0.711	74.420	106.700	-0.354	104	104	104	61	61	61	139.432	123.063	0.088	40.691	72.216	-0.824	90.881	64.476	0.358	12.855	20.378	0.283	390.980
359	uc011cgy.2	PHF17	chr4	+	129731158	129796379	63151	True	-217.327	-217.861	0.000	0.000	62.504	0.000	0.554	0.359	-0.738	125.480	106.800	0.663	33.500	102.500	0.085	152	152	152	101	101	101	50.024	50.611	-0.110	13.773	30.934	-1.130	31.268	25.409	0.400	6.905	16.138	0.612	125.480
360	uc001nfl.3	CELF1	chr11	-	47487488	47510576	1780	True	-97.821	-97.293	0.000	0.000	56.005	0.000	0.831	0.381	-0.458	196.980	295.580	-0.142	127.020	424.720	-0.838	107	107	107	89	89	89	87.788	140.662	-0.707	53.981	161.367	-1.565	40.297	58.201	0.319	27.422	79.335	0.329	196.980
361	uc010lmm.3	CALD1	chr7	+	134464163	134655480	189387	True	-98.469	-99.019	0.000	0.000	47.251	0.000	0.833	0.418	-0.465	390.980	268.300	1.133	74.420	106.700	0.539	82	82	82	90	90	90	163.675	140.370	0.201	42.563	67.365	-0.654	87.454	61.618	0.295	13.488	21.039	0.412	390.980
362	uc001rgy.3	RASSF8	chr12	+	26111963	26225807	111386	True	-286.519	-286.363	0.000	0.000	53.359	0.000	0.209	0.584	-0.708	21.740	44.000	0.863	14.240	42.640	-0.375	135	135	135	115	115	115	10.770	20.391	-0.901	3.689	18.902	-2.166	4.359	7.651	0.673	2.650	8.425	0.761	21.740
363	uc003gvz.4	LIMCH1	chr4	+	41540190	41702061	160646	True	-313.964	-313.837	0.000	0.000	61.399	0.000	0.559	0.222	-1.175	96.340	272.460	2.918	9.140	36.860	-0.301	245	245	245	59	59	59	35.492	65.822	-0.662	4.455	20.667	-2.038	31.035	58.136	0.753	2.285	7.395	0.740	96.340
364	uc003jjl.4	PRLR	chr5	-	35055801	35118224	8720	True	-716.510	-711.242	0.000	0.000	-114.806	0.000	0.000	0.827	-0.198	9.960	15.420	1.388	12.660	29.080	1.434	101	101	101	421	421	421	3.118	5.623	-0.652	0.594	2.808	-1.262	1.931	3.175	1.008	1.382	2.583	0.781	12.660
365	uc001glq.3	RASAL2	chr1	+	178062863	178448648	381086	True	-436.569	-435.794	0.000	0.000	72.044	0.000	0.296	0.365	-0.778	40.600	81.700	0.572	6.400	26.060	-0.507	234	234	234	159	159	159	20.609	38.660	-0.912	2.065	11.622	-2.097	10.078	19.232	0.614	1.609	5.634	0.755	40.600
366	uc001hpd.1	ENAH	chr1	-	225674533	225840845	10120	True	-551.853	-552.752	0.000	0.000	-130.900	0.000	0.000	0.395	-0.174	172.780	405.460	0.603	259.580	989.080	1.237	100	100	100	365	365	365	66.575	122.644	-0.861	16.551	51.674	-0.965	38.417	78.068	0.314	33.944	119.828	0.819	259.580
367	uc002adi.3	NEDD4	chr15	-	56119121	56209329	2000	True	-358.238	-358.642	0.000	0.000	61.194	0.000	0.140	0.470	-0.965	58.920	82.740	2.411	13.940	58.040	-0.832	194	194	194	100	100	100	13.126	24.148	-0.606	4.926	25.034	-2.196	10.968	20.035	0.931	3.913	15.344	0.746	58.920
368	uc003xmh.4	TACC1	chr8	+	38677039	38710546	28653	True	-365.161	-365.824	0.000	0.000	-37.311	0.000	0.000	0.681	-0.271	54.300	73.340	0.388	61.140	250.180	0.374	78	78	78	238	238	238	29.484	39.252	-0.393	17.130	51.212	-1.506	9.412	13.305	0.336	9.241	31.022	0.704	61.140
369	uc010lwq.3	TACC1	chr8	+	38677039	38710546	28653	True	-365.363	-365.742	0.000	0.000	-37.158	0.000	0.000	0.681	-0.271	54.300	73.340	0.388	61.140	250.180	0.374	78	78	78	238	238	238	29.489	39.242	-0.392	17.130	51.212	-1.506	9.417	13.299	0.337	9.241	31.022	0.704	61.140
370	uc009wxc.3	RASAL2	chr1	+	178421550	178448648	22019	True	-329.691	-330.199	0.000	0.000	50.256	0.000	0.212	0.612	-0.522	37.940	81.700	0.211	6.400	26.060	-0.337	143	143	143	160	160	160	20.950	43.486	-0.994	1.945	10.696	-1.991	8.678	19.181	0.545	1.553	5.939	0.743	37.940
371	uc001ivs.4	ZEB1	chr10	+	31608100	31818742	208199	True	-245.110	-244.720	0.000	0.000	55.591	0.000	0.385	0.419	-0.762	30.940	47.080	0.401	29.260	223.880	-1.013	157	157	157	91	91	91	11.246	21.962	-0.924	5.504	25.952	-2.086	4.979	8.278	0.522	5.197	30.638	0.690	30.940
372	uc001ivu.4	ZEB1	chr10	+	31608100	31818742	208199	True	-245.095	-244.704	0.000	0.000	55.572	0.000	0.385	0.419	-0.761	30.940	47.080	0.401	29.260	223.880	-1.013	157	157	157	91	91	91	11.243	21.962	-0.925	5.504	25.952	-2.086	4.980	8.278	0.522	5.197	30.638	0.690	30.940
373	uc010sra.2	TMEM194A	chr12	-	57449425	57472574	2580	True	-278.536	-275.077	0.000	0.000	31.896	0.000	0.104	0.623	-0.627	67.320	81.060	0.641	25.240	83.920	-0.295	106	106	106	125	125	125	25.694	36.838	-0.497	11.050	36.704	-1.748	11.271	14.490	0.555	5.895	15.282	0.814	67.320
374	uc003cgk.3	EPM2AIP1	chr3	-	37027356	37034795	4400	True	-368.928	-369.313	0.000	0.000	12.062	0.000	0.016	0.545	-0.333	147.040	178.640	0.417	37.720	100.700	0.868	141	141	141	189	189	189	35.602	51.338	-0.585	11.975	34.214	-1.500	27.623	35.382	0.507	10.689	27.207	0.729	147.040
375	uc010zhl.2	CFLAR	chr2	+	201980876	202037411	50941	True	-527.317	-526.586	0.000	0.000	5.169	0.000	0.004	0.357	-0.486	1216.240	3334.800	1.125	143.200	579.320	0.715	199	199	199	231	231	231	115.233	284.361	-0.972	16.150	54.872	-1.631	209.068	548.858	0.627	29.972	102.435	0.906	1216.240
376	uc011jzw.2	SCRN1	chr7	-	29959718	29994976	3360	True	-70.809	-70.787	0.000	0.000	17.983	0.000	0.784	0.454	-0.158	772.220	580.560	0.930	518.680	857.700	0.602	59	59	59	167	167	167	432.919	315.740	0.469	299.060	357.396	-0.195	103.781	87.904	0.213	82.683	152.863	0.358	772.220
377	uc002uxb.4	CFLAR	chr2	+	201980876	202037411	50941	True	-547.068	-543.919	0.000	0.000	13.280	0.000	0.009	0.355	-0.527	1216.240	3334.800	1.125	143.200	579.320	0.715	212	212	212	231	231	231	112.503	271.524	-0.917	16.150	54.872	-1.631	202.859	534.143	0.646	29.972	102.435	0.906	1216.240
378	uc003agh.4	NF2	chr22	+	29999544	30094589	91356	True	-194.552	-190.663	0.000	0.000	-14.246	0.000	0.110	0.479	-0.255	369.540	605.800	0.415	411.620	1216.580	0.631	59	59	59	182	182	182	237.459	301.390	-0.289	139.763	289.160	-0.950	52.224	105.292	0.342	71.246	201.161	0.525	411.620
379	uc010ymq.2	LCLAT1	chr2	+	30670136	30867091	195166	True	-254.362	-254.034	0.000	0.000	54.817	0.000	0.287	0.559	-0.873	104.120	278.520	0.762	21.800	60.040	0.440	138	138	138	87	87	87	16.264	26.667	-0.655	6.700	30.810	-2.183	13.229	32.266	0.607	4.952	12.771	0.750	104.120
380	uc001ivv.4	ZEB1	chr10	+	31608100	31818742	208199	True	-244.566	-244.180	0.000	0.000	55.274	0.000	0.385	0.421	-0.760	30.940	47.080	0.401	29.260	223.880	-1.013	156	156	156	91	91	91	11.249	21.966	-0.924	5.504	25.952	-2.086	4.995	8.304	0.523	5.197	30.638	0.690	30.940
381	uc003agi.4	NF2	chr22	+	29999544	30094589	92116	True	-192.591	-181.497	0.000	0.000	-11.877	0.000	0.153	0.318	-0.333	369.540	605.800	0.415	411.620	1216.580	0.631	93	93	93	144	144	144	199.412	266.505	-0.393	137.815	309.783	-1.066	69.466	108.644	0.301	74.542	217.475	0.524	411.620
382	uc021sbc.1	DICER1	chr14	-	95552564	95599840	2680	True	-551.029	-548.159	0.000	0.000	73.117	0.000	0.239	0.378	-0.883	29.420	78.860	0.712	8.640	42.620	-0.343	313	313	313	134	134	134	9.335	23.408	-1.290	1.932	14.750	-2.498	5.471	12.413	0.733	1.818	8.222	0.940	29.420
383	uc001hiu.3	LPGAT1	chr1	-	211916798	212003577	4760	True	-438.214	-436.920	0.000	0.000	4.252	0.000	0.000	0.594	-0.419	216.460	589.760	-0.055	17.900	47.980	-0.033	127	127	127	230	230	230	22.316	53.511	-1.082	3.885	16.459	-1.845	32.468	94.291	0.523	3.802	11.852	0.829	216.460
384	uc001ooa.3	PPP6R3	chr11	+	68353743	68382801	27970	True	-99.358	-99.434	0.000	0.000	42.613	0.000	0.712	0.445	-0.682	103.320	227.120	-0.346	35.260	126.640	-1.578	89	89	89	52	52	52	45.434	101.924	-1.126	16.193	77.282	-2.233	20.596	49.158	0.346	6.026	18.771	0.456	103.320
385	uc011cvt.2	APC	chr5	+	112043201	112181936	136768	True	-666.412	-666.680	0.000	0.000	42.858	0.000	0.000	0.185	-0.968	22.260	37.580	1.167	4.200	30.120	-1.014	405	405	405	92	92	92	3.051	12.140	-1.836	0.397	8.912	-2.525	2.877	6.699	1.198	0.806	8.113	0.849	22.260
386	uc002uxc.4	CFLAR	chr2	+	201980876	202037411	50941	True	-546.210	-543.250	0.000	0.000	12.354	0.000	0.009	0.354	-0.525	1216.240	3334.800	1.125	143.200	579.320	0.715	211	211	211	231	231	231	113.005	272.777	-0.921	16.150	54.872	-1.631	203.208	535.096	0.645	29.972	102.435	0.906	1216.240
387	uc002uxg.3	CFLAR	chr2	+	202004997	202037411	26820	True	-513.606	-513.349	0.000	0.000	-0.530	0.000	0.000	0.399	-0.430	1216.240	3334.800	1.125	143.200	579.320	0.715	187	187	187	231	231	231	120.812	300.379	-1.001	16.150	54.872	-1.631	214.423	562.412	0.612	29.972	102.435	0.906	1216.240
388	uc010dpd.3	ME2	chr18	+	48405431	48476162	68795	True	-142.178	-142.669	0.000	0.000	48.424	0.000	0.547	0.527	-0.915	267.020	179.420	1.169	332.800	1019.960	0.000	88	88	88	64	64	64	97.525	73.573	0.300	43.147	126.513	-1.191	59.506	38.668	0.406	70.052	207.613	0.497	332.800
389	uc010hup.3	ZBTB38	chr3	+	141144957	141168632	20353	True	-303.720	-304.462	0.000	0.000	68.112	0.000	0.407	0.407	-0.747	57.420	120.420	0.111	34.560	113.880	-1.187	204	204	204	108	108	108	21.470	50.420	-1.235	9.868	48.531	-2.374	11.259	22.549	0.535	7.542	23.637	0.624	57.420
390	uc001qjc.2	ERC1	chr12	+	1100403	1605099	499015	True	-471.827	-471.360	0.000	0.000	-39.420	0.000	0.007	0.483	-0.245	50.380	64.520	0.695	56.180	118.820	0.287	132	132	132	282	282	282	25.895	35.412	-0.450	17.532	44.707	-1.352	9.194	11.897	0.460	8.181	16.733	0.703	56.180
391	uc001ydx.2	DICER1	chr14	-	95552564	95623759	2680	True	-558.415	-554.541	0.000	0.000	73.505	0.000	0.246	0.351	-0.905	29.420	81.420	0.712	8.640	42.620	-0.343	319	319	319	134	134	134	9.402	24.231	-1.309	1.932	14.750	-2.498	5.466	13.729	0.743	1.818	8.222	0.940	29.420
392	uc003ety.3	ZBTB38	chr3	+	141121659	141168632	43651	True	-303.383	-304.126	0.000	0.000	67.641	0.000	0.407	0.397	-0.756	57.420	120.420	0.111	34.560	113.880	-1.187	203	203	203	108	108	108	21.454	50.443	-1.236	9.868	48.531	-2.374	11.285	22.602	0.536	7.542	23.637	0.624	57.420
393	uc010rhm.2	CELF1	chr11	-	47487488	47510576	4060	True	-278.002	-259.898	0.000	0.000	-10.908	0.000	0.212	0.343	-0.259	196.980	295.580	0.097	127.020	424.720	-0.049	153	153	153	203	203	203	88.553	141.233	-0.664	50.171	121.598	-1.226	34.349	54.099	0.297	23.979	68.657	0.480	196.980
394	uc010kvp.3	SCRN1	chr7	-	29959718	30008887	2700	True	-130.274	-127.741	0.000	0.000	31.780	0.000	0.567	0.387	-0.280	772.220	580.560	1.063	518.680	857.700	0.341	107	107	107	134	134	134	393.988	298.432	0.375	313.528	389.848	-0.270	142.387	95.065	0.276	84.009	151.862	0.349	772.220
395	uc003cbf.3	TBC1D5	chr3	-	17198653	17782399	2760	True	-225.998	-226.055	0.000	0.000	52.819	0.000	0.391	0.503	-0.433	57.140	80.280	0.721	37.180	149.140	-0.636	131	131	131	138	138	138	23.148	37.729	-0.674	18.061	63.503	-1.811	9.616	15.394	0.526	8.408	24.437	0.514	57.140
396	uc002uqk.3	COL5A2	chr2	-	189896640	190044605	1740	True	-180.818	-181.015	0.000	0.000	61.968	0.000	0.736	0.356	-1.204	105.680	203.980	0.348	15.600	66.220	-1.033	143	143	143	53	53	53	44.830	68.888	-0.629	5.870	29.285	-2.176	21.392	29.515	0.429	3.820	16.073	0.565	105.680
397	uc001wze.3	FRMD6	chr14	+	52164830	52197444	31492	True	-91.882	-88.647	0.000	0.000	49.018	0.000	1.000	0.222	-0.641	307.640	659.600	-0.199	146.780	494.460	-1.429	141	141	141	50	50	50	147.497	293.588	-0.989	82.114	286.987	-1.852	61.987	123.683	0.336	30.259	80.931	0.284	307.640
398	uc010iai.3	FBXO45	chr3	+	196295724	196315930	17079	True	-320.214	-312.066	0.000	0.000	2.488	0.000	0.000	0.593	-0.401	149.040	67.480	1.602	221.700	789.700	3.857	119	119	119	115	115	115	61.973	35.499	0.726	50.335	88.874	-0.273	32.020	14.268	0.369	41.767	148.258	1.100	221.700
399	uc002uxd.4	CFLAR	chr2	+	201983268	202037411	48549	True	-547.343	-544.169	0.000	0.000	12.784	0.000	0.009	0.360	-0.520	1216.240	3334.800	1.125	143.200	579.320	0.715	212	212	212	231	231	231	112.503	271.524	-0.917	16.150	54.872	-1.631	202.859	534.143	0.646	29.972	102.435	0.906	1216.240
400	uc003yej.1	NBN	chr8	-	90945563	90996899	1560	True	-153.304	-154.082	0.000	0.000	51.533	0.000	0.700	0.413	-0.761	111.140	132.180	0.537	24.680	81.980	-0.349	117	117	117	70	70	70	44.774	59.705	-0.479	14.082	45.933	-1.652	24.840	28.876	0.432	5.031	14.058	0.486	111.140
401	uc011lgb.1	NBN	chr8	-	90945563	90996899	1560	True	-153.304	-154.082	0.000	0.000	51.533	0.000	0.700	0.413	-0.761	111.140	132.180	0.537	24.680	81.980	-0.349	117	117	117	70	70	70	44.774	59.705	-0.479	14.082	45.933	-1.652	24.840	28.876	0.432	5.031	14.058	0.486	111.140
402	uc003xwn.3	VCPIP1	chr8	-	67542487	67579452	2020	True	-433.001	-432.278	0.000	0.000	74.947	0.000	0.394	0.284	-1.369	40.800	37.040	0.641	4.420	22.980	-0.480	291	291	291	71	71	71	9.681	16.446	-0.891	1.087	11.064	-2.640	7.128	8.424	0.700	1.161	4.112	0.818	40.800
403	uc003gmn.3	ZNF518B	chr4	-	10441503	10459032	2260	True	-373.284	-373.775	0.000	0.000	55.845	0.000	0.212	0.361	-0.822	32.560	67.000	0.598	17.020	47.780	-0.490	210	210	210	113	113	113	12.471	21.357	-0.781	5.879	21.964	-1.956	5.561	8.364	0.649	4.343	9.810	0.858	32.560
404	uc001qjb.2	ERC1	chr12	+	1100403	1605099	499015	True	-471.732	-470.859	0.000	0.000	-37.781	0.000	0.014	0.475	-0.246	50.380	64.520	0.695	56.180	118.820	0.287	134	134	134	282	282	282	25.696	35.121	-0.448	17.532	44.707	-1.352	9.269	12.043	0.457	8.181	16.733	0.703	56.180
405	uc003ftx.4	ATP13A3	chr3	-	194123402	194146258	1540	True	-133.290	-133.486	0.000	0.000	44.879	0.000	0.592	0.400	-0.620	68.360	195.260	-1.200	48.440	382.440	-1.716	99	99	99	76	76	76	29.308	101.974	-1.790	15.580	112.637	-2.815	12.948	40.939	0.313	10.271	74.195	0.560	68.360
406	uc003unq.3	PPP1R9A	chr7	+	94539209	94925727	381693	True	-611.535	-606.438	0.000	0.000	12.506	0.000	0.000	0.473	-0.499	10.720	13.840	2.826	23.740	66.240	0.000	221	221	221	239	239	239	2.864	3.925	-0.510	0.664	3.467	-1.307	2.600	2.417	1.111	2.580	7.399	0.652	23.740
407	uc003agb.4	NF2	chr22	+	29999544	30094589	92136	True	-185.094	-167.607	0.000	0.000	-1.034	0.000	0.252	0.283	-0.357	369.540	605.800	0.415	411.620	1216.580	0.631	95	95	95	143	143	143	196.814	265.403	-0.406	137.773	310.411	-1.070	68.249	107.570	0.278	74.801	218.104	0.524	411.620
408	uc003pwn.3	TSPYL4	chr6	-	116571130	116575261	2060	True	-124.137	-123.533	0.000	0.000	47.071	0.000	0.728	0.409	-0.393	86.040	170.240	-0.039	84.660	256.280	-0.339	100	100	100	103	103	103	47.382	77.180	-0.696	30.641	88.010	-1.495	16.221	26.662	0.308	19.955	59.313	0.471	86.040
409	uc011kif.2	PPP1R9A	chr7	+	94539209	94925727	381693	True	-618.362	-612.785	0.000	0.000	13.143	0.000	0.000	0.472	-0.506	10.720	13.840	2.826	23.740	66.240	0.000	225	225	225	239	239	239	2.919	3.992	-0.507	0.664	3.467	-1.307	2.629	2.448	1.108	2.580	7.399	0.652	23.740
410	uc010cnx.4	MYH10	chr17	-	8377522	8534079	1180	True	-187.064	-186.855	0.000	0.000	66.046	0.000	0.868	0.206	-0.840	85.240	215.180	0.688	37.820	142.740	-0.915	239	239	239	53	53	53	35.151	69.256	-0.874	19.220	82.820	-2.063	12.534	33.435	0.543	8.707	31.802	0.609	85.240
411	uc002gll.4	MYH10	chr17	-	8377522	8534079	1180	True	-187.064	-186.855	0.000	0.000	66.046	0.000	0.868	0.206	-0.840	85.240	215.180	0.688	37.820	142.740	-0.915	239	239	239	53	53	53	35.151	69.256	-0.874	19.220	82.820	-2.063	12.534	33.435	0.543	8.707	31.802	0.609	85.240
412	uc002srr.2	RMND5A	chr2	+	86947413	87005164	56097	True	-269.150	-268.672	0.000	0.000	59.662	0.000	0.410	0.357	-1.138	92.240	126.320	1.134	14.580	40.820	-0.820	191	191	191	61	61	61	20.340	30.583	-0.544	6.088	25.326	-2.041	17.494	26.152	0.627	3.482	6.353	0.613	92.240
413	uc001euz.3	MCL1	chr1	-	150547026	150552214	1680	True	-93.076	-83.660	0.000	0.000	39.578	0.000	0.870	0.274	-0.411	1242.420	701.460	1.002	283.400	381.280	0.103	106	106	106	77	77	77	493.165	379.371	0.293	153.051	205.269	-0.423	268.176	151.829	0.346	48.607	67.342	0.316	1242.420
414	uc010hrc.4	GOLGB1	chr3	-	121382045	121468614	820	True	-481.207	-480.556	0.000	0.000	116.863	0.000	0.875	0.152	-1.852	44.760	133.560	1.595	6.680	24.740	-1.026	473	473	473	40	40	40	18.761	35.549	-0.757	2.359	13.865	-2.362	7.625	22.339	0.708	1.992	3.757	0.844	44.760
415	uc021xcy.2	GOLGB1	chr3	-	121382045	121468614	820	True	-470.652	-469.999	0.000	0.000	117.281	0.000	0.875	0.152	-1.854	44.760	133.560	1.595	6.680	24.740	-1.026	465	465	465	40	40	40	18.874	35.700	-0.752	2.359	13.865	-2.362	7.612	22.428	0.701	1.992	3.757	0.844	44.760
416	uc003eei.5	GOLGB1	chr3	-	121382045	121468614	820	True	-475.462	-474.808	0.000	0.000	117.881	0.000	0.875	0.153	-1.851	44.760	133.560	1.595	6.680	24.740	-1.026	471	471	471	40	40	40	18.808	35.531	-0.752	2.359	13.865	-2.362	7.605	22.341	0.700	1.992	3.757	0.844	44.760
417	uc003xkp.1	RAB11FIP1	chr8	-	37723834	37735635	4060	True	-339.290	-343.337	0.000	0.000	-42.999	0.000	0.000	0.757	-0.329	52.340	95.400	0.223	31.200	23.400	2.710	62	62	62	151	151	151	20.866	35.053	-0.702	0.778	2.716	-1.172	9.609	16.887	0.420	3.906	3.731	1.189	52.340
418	uc003eej.5	GOLGB1	chr3	-	121382045	121468614	820	True	-473.845	-473.193	0.000	0.000	117.312	0.000	0.875	0.151	-1.850	44.760	133.560	1.595	6.680	24.740	-1.026	469	469	469	40	40	40	18.791	35.573	-0.755	2.359	13.865	-2.362	7.633	22.375	0.699	1.992	3.757	0.844	44.760
419	uc011ddb.1	MFAP3	chr5	+	153418518	153437014	17141	True	-189.910	-190.629	0.000	0.000	48.029	0.000	0.500	0.349	-0.806	33.180	62.220	0.092	15.360	64.560	-0.526	151	151	151	62	62	62	14.387	32.319	-1.130	6.697	34.829	-2.306	5.323	10.117	0.547	3.680	13.674	0.583	33.180
420	uc002zdk.3	RRP1B	chr21	+	45079431	45115960	34899	True	-69.431	-69.476	0.000	0.000	53.630	0.000	0.899	0.217	-0.439	199.000	187.440	0.674	96.720	239.260	-0.111	137	137	137	79	79	79	80.941	107.568	-0.420	52.246	114.838	-1.072	25.708	28.287	0.284	18.906	51.589	0.360	199.000
421	uc010iwd.3	IL6ST	chr5	-	55230924	55272121	4380	True	-237.386	-237.825	0.000	0.000	49.598	0.000	0.357	0.589	-0.462	74.620	166.400	-0.110	52.420	236.640	-1.030	115	115	115	140	140	140	27.748	73.302	-1.385	16.592	99.201	-2.566	14.328	33.319	0.496	8.727	42.371	0.584	74.620
422	uc021ygh.2	LARP1	chr5	+	154134888	154197167	61238	True	-151.025	-110.147	0.000	0.000	64.594	0.000	0.940	0.108	-0.742	156.640	456.240	-0.457	92.080	496.240	-1.222	224	224	224	50	50	50	74.166	206.865	-1.430	50.336	278.298	-2.407	27.291	88.292	0.355	19.978	116.452	0.367	156.640
423	uc003qgw.1	BCLAF1	chr6	-	136578000	136610989	3580	True	-96.585	-96.532	0.000	0.000	51.806	0.000	0.837	0.262	-0.444	170.140	299.680	0.419	60.620	157.680	-0.509	124	124	124	92	92	92	94.968	141.145	-0.570	32.346	82.432	-1.323	38.109	58.723	0.317	10.950	25.450	0.319	170.140
424	uc001iao.3	DESI2	chr1	+	244816351	244872334	53646	True	-141.940	-139.775	0.000	0.000	39.448	0.000	0.591	0.573	-0.443	50.200	68.600	0.921	37.720	115.480	-0.348	67	67	67	115	115	115	28.284	35.951	-0.282	17.373	49.341	-1.467	9.298	15.482	0.514	7.664	21.474	0.416	50.200
425	uc002fjz.1	ZCCHC14	chr16	-	87439851	87525460	2480	True	-326.999	-324.584	0.000	0.000	45.990	0.000	0.228	0.369	-0.604	27.580	77.240	-0.122	23.860	132.760	-1.468	195	195	195	114	114	114	11.570	37.396	-1.704	7.211	51.550	-2.740	6.127	14.175	0.666	5.145	31.312	0.631	27.580
426	uc001uux.3	STARD13	chr13	-	33677271	34250932	1860	True	-290.674	-290.791	0.000	0.000	53.456	0.000	0.287	0.417	-0.954	44.400	70.520	0.424	9.220	28.700	-0.451	164	164	164	87	87	87	14.923	29.419	-0.971	2.237	12.473	-2.198	7.893	13.402	0.606	1.987	5.438	0.888	44.400
427	uc003vsd.3	CALD1	chr7	+	134576150	134655480	77880	True	-84.256	-84.366	0.000	0.000	46.351	0.000	0.934	0.266	-0.613	390.980	268.300	0.711	74.420	106.700	-0.354	103	103	103	61	61	61	139.678	123.214	0.088	40.691	72.216	-0.824	91.287	64.770	0.359	12.855	20.378	0.283	390.980
428	uc010sli.2	SLC38A2	chr12	-	46751970	46759090	2500	True	-87.163	-87.346	0.000	0.000	48.472	0.000	0.872	0.649	-0.279	764.960	727.080	0.768	396.220	745.880	0.101	53	53	53	125	125	125	456.875	418.045	0.108	203.775	364.436	-0.828	170.703	142.005	0.251	91.587	175.275	0.312	764.960
429	uc001kia.3	IDE	chr10	-	94211440	94333852	2380	True	-256.326	-256.458	0.000	0.000	54.553	0.000	0.167	0.643	-0.923	50.060	89.000	0.625	13.700	62.360	-0.256	124	124	124	90	90	90	24.948	42.325	-0.737	4.963	26.485	-2.250	10.909	18.958	0.595	2.891	11.614	0.847	50.060
430	uc001zlh.4	C15orf52	chr15	-	40623652	40633168	3140	True	-130.592	-130.792	0.000	0.000	31.750	0.000	0.688	0.457	-0.248	396.880	573.120	0.083	280.700	783.280	-0.183	86	86	86	157	157	157	197.129	256.586	-0.366	136.050	339.159	-1.281	84.187	112.087	0.198	44.373	131.983	0.417	396.880
431	uc002nsl.3	C19orf12	chr19	-	30189792	30206452	2560	True	-333.070	-293.938	0.000	0.000	-6.098	0.000	0.000	0.614	-0.531	176.720	298.020	2.517	274.240	889.240	0.658	94	94	94	123	123	123	68.176	115.290	-0.579	15.583	51.590	-1.602	43.224	70.325	0.623	37.948	123.807	0.889	274.240
432	uc010jib.2	MFAP3	chr5	+	153418518	153437014	17141	True	-214.074	-214.895	0.000	0.000	50.006	0.000	0.484	0.296	-0.881	46.520	67.960	0.092	15.360	64.560	-0.526	171	171	171	62	62	62	15.194	33.674	-1.127	6.697	34.829	-2.306	6.447	11.016	0.581	3.680	13.674	0.583	46.520
433	uc003fji.3	ZMAT3	chr3	-	178735010	178789656	5020	True	-294.492	-295.578	0.000	0.000	61.242	0.000	0.318	0.663	-0.559	579.520	1605.760	0.320	34.320	148.720	-1.354	174	174	174	107	107	107	55.608	122.505	-1.042	14.273	69.099	-2.257	89.313	234.413	0.554	6.177	21.907	0.626	579.520
434	uc003fjg.3	ZMAT3	chr3	-	178735010	178789656	5020	True	-294.225	-295.304	0.000	0.000	61.324	0.000	0.318	0.675	-0.547	579.520	1605.760	0.320	34.320	148.720	-1.354	174	174	174	107	107	107	55.608	122.505	-1.042	14.273	69.099	-2.257	89.313	234.413	0.554	6.177	21.907	0.626	579.520
435	uc010jbz.3	APC	chr5	+	112073555	112181936	106414	True	-609.374	-609.633	0.000	0.000	41.111	0.000	0.000	0.159	-0.931	12.220	37.580	1.167	4.200	30.120	-1.014	378	378	378	92	92	92	2.812	12.419	-1.925	0.397	8.912	-2.525	2.452	6.753	1.164	0.806	8.113	0.849	12.220
436	uc001cgz.4	HIVEP3	chr1	-	41972035	42384496	3840	True	-705.346	-705.459	0.000	0.000	55.172	0.016	0.000	-0.330	0.674	15.260	25.880	2.067	17.820	68.700	1.764	364	364	364	192	192	192	1.616	4.612	-1.132	4.786	5.998	-0.249	2.212	3.914	1.034	3.668	7.119	0.740	17.820
437	uc001cha.4	HIVEP3	chr1	-	41972035	42384496	3840	True	-705.303	-705.441	0.000	0.000	55.187	0.016	0.000	-0.330	0.674	15.260	25.880	2.067	17.820	68.700	1.764	364	364	364	192	192	192	1.616	4.612	-1.132	4.786	5.998	-0.249	2.212	3.914	1.034	3.668	7.119	0.740	17.820
438	uc021oyf.1	MCL1	chr1	-	150547026	150552214	1540	True	-50.281	-48.090	0.000	0.000	39.169	0.000	0.915	0.269	-0.357	833.760	701.460	0.825	241.820	381.280	0.103	88	88	88	71	71	71	360.676	323.401	0.144	145.485	202.004	-0.461	155.001	132.625	0.259	42.488	68.038	0.311	833.760
439	uc001nsh.3	FADS1	chr11	-	61567096	61581006	1200	True	-66.865	-67.427	0.000	0.000	49.166	0.000	0.944	0.295	-0.538	271.620	656.980	-0.044	138.960	344.500	-0.809	114	114	114	54	54	54	129.339	205.930	-0.612	83.609	237.037	-1.478	53.933	109.770	0.303	20.498	64.921	0.344	271.620
440	uc003unp.3	PPP1R9A	chr7	+	94536948	94925727	383954	True	-594.670	-587.376	0.000	0.000	2.817	0.000	0.000	0.493	-0.486	10.720	13.840	2.826	23.740	66.240	0.000	203	203	203	239	239	239	3.019	4.191	-0.522	0.664	3.467	-1.307	2.656	2.478	1.108	2.580	7.399	0.652	23.740
441	uc001nfn.3	CELF1	chr11	-	47487488	47574792	1780	True	-100.347	-98.620	0.000	0.000	53.980	0.000	0.831	0.356	-0.470	196.980	295.580	-0.142	127.020	424.720	-0.838	106	106	106	89	89	89	87.540	140.543	-0.709	53.981	161.367	-1.565	40.406	58.462	0.319	27.422	79.335	0.329	196.980
442	uc010mxf.3	ZBTB43	chr9	+	129567284	129600487	29541	True	-343.888	-340.206	0.000	0.000	26.288	0.000	0.011	0.763	-0.437	41.480	33.220	1.326	149.020	588.140	0.923	101	101	101	181	181	181	14.189	12.927	0.157	11.659	34.612	-1.167	6.715	7.218	0.504	22.246	82.366	0.835	149.020
443	uc003jjm.3	PRLR	chr5	-	35055801	35230823	7940	True	-711.670	-704.851	0.000	0.000	-97.798	0.000	0.000	0.613	-0.245	9.960	15.420	1.388	12.660	29.080	1.434	151	151	151	382	382	382	2.433	4.742	-0.743	0.558	2.894	-1.319	1.957	3.140	0.972	1.407	2.684	0.758	12.660
444	uc001xmc.4	SYNJ2BP	chr14	-	70833212	70883807	3960	True	-430.843	-389.106	0.000	0.000	5.665	0.000	0.011	0.542	-0.400	170.640	728.100	0.637	138.460	274.060	0.183	144	144	144	187	187	187	50.924	85.774	-0.604	13.980	40.970	-1.586	31.487	94.604	0.559	16.429	34.841	0.686	170.640
445	uc004bql.3	ZBTB43	chr9	+	129567284	129600487	29541	True	-344.162	-340.767	0.000	0.000	25.738	0.000	0.011	0.753	-0.446	41.480	33.220	1.326	149.020	588.140	0.923	101	101	101	181	181	181	14.189	12.927	0.157	11.659	34.612	-1.167	6.715	7.218	0.504	22.246	82.366	0.835	149.020
446	uc003xmf.4	TACC1	chr8	+	38644721	38710546	60971	True	-393.146	-393.986	0.000	0.000	-79.737	0.000	0.000	0.944	-0.280	77.780	73.340	0.616	61.140	250.180	0.374	46	46	46	237	237	237	39.164	46.973	-0.285	17.178	51.326	-1.504	13.519	11.933	0.466	9.230	31.037	0.705	77.780
447	uc003ooa.4	BTBD9	chr6	-	38136226	38607924	5640	True	-575.099	-574.923	0.000	0.000	-35.841	0.000	0.000	0.777	-0.406	18.160	26.420	1.424	71.040	333.240	0.629	117	117	117	281	281	281	8.458	11.463	-0.391	4.194	12.969	-1.523	3.714	5.187	0.709	7.501	27.739	0.810	71.040
448	uc003xmr.3	ADAM9	chr8	+	38854504	38962779	106981	True	-73.536	-73.631	0.000	0.000	43.826	0.000	1.000	0.305	-0.717	796.300	981.180	0.704	164.180	413.000	-0.797	94	94	94	44	44	44	309.583	365.811	-0.258	93.730	219.768	-1.243	129.537	134.956	0.322	36.872	82.114	0.280	796.300
449	uc010qeh.2	ZEB1	chr10	+	31608100	31818742	208199	True	-235.126	-234.769	0.000	0.000	53.498	0.000	0.385	0.427	-0.733	24.640	47.080	0.401	29.260	223.880	-1.013	149	149	149	91	91	91	10.768	21.551	-0.941	5.504	25.952	-2.086	4.331	8.260	0.512	5.197	30.638	0.690	29.260
450	uc010ftr.3	BMPR2	chr2	+	203241049	203432474	187969	True	-704.544	-666.784	0.000	0.000	12.425	0.000	0.000	0.299	-0.951	49.180	167.220	1.490	131.160	355.120	0.300	289	289	289	167	167	167	9.232	18.840	-1.074	4.719	21.829	-2.363	11.228	23.044	0.900	15.206	42.359	0.918	131.160
451	uc003lvf.2	MFAP3	chr5	+	153418518	153437014	17141	True	-213.939	-214.699	0.000	0.000	50.061	0.000	0.484	0.297	-0.880	46.520	67.960	0.092	15.360	64.560	-0.526	171	171	171	62	62	62	15.194	33.674	-1.127	6.697	34.829	-2.306	6.447	11.016	0.581	3.680	13.674	0.583	46.520
452	uc001cwt.1	TCEANC2	chr1	+	54519273	54565416	44384	True	-247.976	-248.118	0.000	0.000	42.366	0.000	0.070	0.717	-0.932	37.880	30.560	1.745	54.500	110.340	1.120	100	100	100	86	86	86	12.662	9.476	0.331	4.904	12.676	-1.315	8.987	7.190	0.795	10.304	21.005	0.876	54.500
453	uc001rpe.3	SLC38A1	chr12	-	46576840	46663208	5780	True	-539.239	-542.165	0.000	0.000	-107.167	0.000	0.000	1.170	-0.284	40.240	70.200	0.336	18.020	82.600	-0.663	54	54	54	283	283	283	18.954	39.267	-1.040	5.475	30.546	-2.348	6.675	11.170	0.577	3.377	13.497	0.791	40.240
454	uc001cth.3	RAB3B	chr1	-	52373627	52456436	8620	True	-1332.377	-1189.669	0.000	0.000	-296.075	0.000	0.000	0.684	-0.327	621.820	2298.680	0.359	181.660	498.940	0.388	192	192	192	423	423	423	40.303	121.869	-1.316	7.002	30.282	-2.282	99.623	344.479	0.704	20.220	61.932	1.026	621.820
455	uc003wdp.2	FAM115A	chr7	-	143548460	143599278	2540	True	-123.229	-123.838	0.000	0.000	55.549	0.000	0.752	0.329	-0.337	93.020	77.800	1.053	76.800	288.760	0.324	137	137	137	121	121	121	50.520	46.678	0.110	34.940	57.632	-0.646	14.631	12.753	0.363	12.949	34.752	0.464	93.020
456	uc001dea.2	GNG12	chr1	-	68167148	68299155	2360	True	-114.450	-114.749	0.000	0.000	58.208	0.000	0.781	0.499	-0.395	486.600	427.260	0.990	190.840	354.500	-0.055	90	90	90	114	114	114	170.243	158.624	0.092	83.181	145.956	-0.804	76.541	67.447	0.319	40.064	69.226	0.368	486.600
457	uc002hqs.3	PIP4K2B	chr17	-	36921943	36956158	1440	True	-138.294	-134.082	0.000	0.000	48.961	0.000	0.843	0.198	-0.561	204.520	177.520	0.959	66.180	89.900	0.430	173	173	173	70	70	70	62.347	76.223	-0.281	28.812	58.186	-1.007	29.346	33.959	0.398	10.572	16.850	0.406	204.520
458	uc002jbg.3	MAP3K3	chr17	+	61699800	61773670	71668	True	-100.119	-100.651	0.000	0.000	44.658	0.000	0.750	0.370	-0.396	47.980	131.920	0.254	28.780	96.080	-0.209	83	83	83	108	108	108	31.241	60.539	-0.863	15.822	43.444	-1.407	7.371	25.137	0.460	4.604	12.602	0.462	47.980
459	uc003qin.3	HECA	chr6	+	139456248	139501946	42389	True	-293.689	-294.529	0.000	0.000	22.034	0.000	0.012	0.666	-0.461	25.140	35.540	0.807	134.140	406.240	0.321	95	95	95	163	163	163	13.295	18.767	-0.471	9.637	28.502	-1.618	5.830	7.722	0.679	17.394	47.682	0.587	134.140
460	uc002wjw.4	MAVS	chr20	+	3827445	3856770	24464	True	-599.288	-595.177	0.000	0.000	22.676	0.000	0.072	0.251	-0.460	596.700	1787.460	-0.384	167.700	500.420	-0.802	327	327	327	207	207	207	32.821	104.407	-1.807	15.084	74.319	-2.525	74.558	219.817	0.599	19.930	54.353	0.794	596.700
461	uc002bcy.4	TBC1D2B	chr15	-	78287326	78369994	2100	True	-181.235	-181.641	0.000	0.000	50.433	0.000	0.548	0.277	-0.456	65.000	148.800	0.671	39.080	125.680	-0.298	173	173	173	104	104	104	32.591	56.394	-0.735	20.230	62.111	-1.572	10.046	22.836	0.559	7.368	22.996	0.508	65.000
462	uc001rpb.3	SLC38A1	chr12	-	46576840	46663208	5780	True	-539.759	-542.760	0.000	0.000	-107.817	0.000	0.000	1.153	-0.297	40.240	70.200	0.336	18.020	82.600	-0.663	54	54	54	283	283	283	18.954	39.267	-1.040	5.475	30.546	-2.348	6.675	11.170	0.577	3.377	13.497	0.791	40.240
463	uc001rpc.3	SLC38A1	chr12	-	46576840	46663208	5780	True	-539.625	-542.362	0.000	0.000	-107.401	0.000	0.000	1.189	-0.263	40.240	70.200	0.336	18.020	82.600	-0.663	54	54	54	283	283	283	18.954	39.267	-1.040	5.475	30.546	-2.348	6.675	11.170	0.577	3.377	13.497	0.791	40.240
464	uc003fiw.4	TBL1XR1	chr3	-	176738541	176914266	3420	True	-322.679	-321.884	0.000	0.000	28.058	0.000	0.047	0.564	-0.493	95.200	198.100	0.380	26.000	107.560	-0.323	117	117	117	171	171	171	36.318	69.239	-0.972	7.145	32.628	-2.035	21.942	39.765	0.546	4.895	21.482	0.678	95.200
465	uc002spr.3	MAT2A	chr2	+	85766100	85772403	5052	True	-27.807	-4.760	0.000	0.000	44.821	0.000	1.000	0.332	-0.352	577.460	916.960	-0.285	321.420	757.600	-0.901	56	56	56	60	60	60	327.074	537.733	-0.706	164.602	425.076	-1.347	93.065	166.196	0.166	55.118	153.060	0.149	577.460
466	uc004bfx.3	PTBP3	chr9	-	114979994	115095944	3780	True	-376.613	-369.245	0.000	0.000	42.070	0.000	0.105	0.424	-0.687	76.280	88.540	1.108	31.780	81.240	0.080	174	174	174	143	143	143	19.669	32.633	-0.818	7.483	27.534	-1.909	16.288	21.076	0.620	6.176	15.318	0.732	76.280
467	uc004bfw.3	PTBP3	chr9	-	114979994	115095944	3780	True	-376.719	-369.369	0.000	0.000	42.078	0.000	0.105	0.424	-0.688	76.280	88.540	1.108	31.780	81.240	0.080	174	174	174	143	143	143	19.754	32.717	-0.818	7.483	27.534	-1.909	16.460	21.164	0.620	6.176	15.318	0.732	76.280
468	uc003wdo.2	FAM115A	chr7	-	143548460	143599172	2540	True	-123.258	-123.977	0.000	0.000	54.794	0.000	0.752	0.326	-0.339	93.020	77.800	1.053	76.800	288.760	0.324	136	136	136	121	121	121	50.684	46.892	0.109	34.940	57.632	-0.646	14.581	12.737	0.366	12.949	34.752	0.464	93.020
469	uc002wxn.2	PLAGL2	chr20	-	30780306	30795546	3860	True	-242.950	-243.915	0.000	0.000	0.423	0.000	0.081	0.613	-0.278	47.540	66.200	0.528	31.500	66.440	0.180	77	77	77	185	185	185	30.909	37.550	-0.288	15.784	35.373	-1.139	8.678	9.477	0.349	5.830	11.132	0.563	47.540
470	uc003yei.1	NBN	chr8	-	90945563	90996899	1560	True	-140.625	-140.686	0.000	0.000	49.652	0.000	0.686	0.363	-0.761	94.220	132.180	0.302	24.680	81.980	-0.349	109	109	109	70	70	70	41.618	58.491	-0.529	14.082	45.933	-1.652	22.387	29.434	0.401	5.031	14.058	0.486	94.220
471	uc011kig.2	PPP1R9A	chr7	+	94539209	94925727	381693	True	-594.833	-587.759	0.000	0.000	2.382	0.000	0.000	0.493	-0.484	10.720	13.840	2.826	23.740	66.240	0.000	203	203	203	239	239	239	3.019	4.191	-0.522	0.664	3.467	-1.307	2.656	2.478	1.108	2.580	7.399	0.652	23.740
472	uc001iap.3	DESI2	chr1	+	244816351	244872334	53646	True	-137.960	-136.248	0.000	0.000	36.511	0.000	0.557	0.570	-0.428	50.200	68.600	0.921	37.720	115.480	-0.348	64	64	64	115	115	115	27.969	36.454	-0.316	17.373	49.341	-1.467	9.376	15.682	0.501	7.664	21.474	0.416	50.200
473	uc010wpp.2	MAP3K3	chr17	+	61699800	61773670	71668	True	-100.518	-101.098	0.000	0.000	43.595	0.000	0.741	0.371	-0.394	47.980	131.920	0.254	28.780	96.080	-0.209	82	82	82	108	108	108	31.314	60.799	-0.866	15.822	43.444	-1.407	7.386	25.179	0.462	4.604	12.602	0.462	47.980
474	uc001hfe.1	YOD1	chr1	-	207217193	207224422	3780	True	-435.305	-435.321	0.000	0.000	2.702	0.000	0.000	0.754	-0.455	32.760	31.280	1.860	18.280	34.540	0.469	118	118	118	189	189	189	10.928	14.174	-0.397	4.357	14.690	-1.625	5.962	6.632	0.708	3.080	7.607	1.039	32.760
475	uc010lfj.3	PPP1R9A	chr7	+	94536948	94925727	383954	True	-621.007	-618.199	0.000	0.000	16.993	0.000	0.000	0.447	-0.504	10.720	13.840	2.826	23.740	66.240	0.000	235	235	235	239	239	239	2.817	3.911	-0.523	0.664	3.467	-1.307	2.621	2.452	1.093	2.580	7.399	0.652	23.740
476	uc001iux.3	KIAA1462	chr10	-	30301728	30348488	3280	True	-544.089	-545.013	0.000	0.000	54.296	0.000	0.185	0.367	-0.664	22.360	31.560	1.528	16.140	25.920	1.396	291	291	291	162	162	162	6.108	10.265	-0.678	1.567	6.210	-1.646	4.272	6.595	0.690	2.198	4.078	0.950	22.360
477	uc002jbc.4	DCAF7	chr17	+	61627795	61671642	40506	True	-157.554	-157.418	0.000	0.000	39.271	0.000	0.567	0.354	-0.308	226.860	389.400	1.137	255.660	759.360	-0.257	126	126	126	141	141	141	64.967	114.737	-0.711	46.861	127.199	-1.415	46.160	86.226	0.441	44.855	127.861	0.404	255.660
478	uc011lwu.2	PTBP3	chr9	-	114979994	115095944	3780	True	-374.313	-366.216	0.000	0.000	42.459	0.000	0.105	0.417	-0.687	76.280	88.540	1.108	31.780	81.240	0.080	173	173	173	143	143	143	19.449	32.529	-0.823	7.483	27.534	-1.909	16.077	21.093	0.617	6.176	15.318	0.732	76.280
479	uc001onz.3	PPP6R3	chr11	+	68343425	68382801	38288	True	-96.118	-96.241	0.000	0.000	37.379	0.000	0.654	0.400	-0.710	103.320	227.120	-0.346	35.260	126.640	-1.578	78	78	78	52	52	52	44.836	100.849	-1.123	16.193	77.282	-2.233	21.501	52.188	0.362	6.026	18.771	0.456	103.320
480	uc003yuk.2	ST3GAL1	chr8	-	134467090	134584183	3120	True	-272.154	-262.641	0.000	0.000	42.844	0.000	0.308	0.432	-0.501	137.800	346.560	0.080	30.220	96.760	-0.701	131	131	131	156	156	156	23.949	51.893	-1.077	12.109	51.069	-2.070	17.874	44.172	0.467	5.507	13.967	0.566	137.800
481	uc002yuk.4	RUNX1	chr21	-	36160097	36421641	1920	True	-204.804	-191.046	0.000	0.000	49.483	0.000	0.526	0.225	-0.558	144.940	353.720	0.736	33.920	125.640	-0.772	176	176	176	95	95	95	49.551	103.707	-0.995	16.572	56.962	-1.728	41.728	93.719	0.467	6.404	22.005	0.468	144.940
482	uc003zle.3	NFIB	chr9	-	14081841	14314045	5780	True	-608.225	-608.454	0.000	0.000	-66.175	0.000	0.000	1.020	-0.408	27.580	64.100	0.485	19.280	48.480	0.575	82	82	82	289	289	289	14.155	30.422	-1.059	3.083	17.721	-2.336	5.917	13.411	0.721	2.855	9.047	0.950	27.580
483	uc001xxo.4	FOXN3	chr14	-	89622515	90085494	2900	True	-350.669	-347.393	0.000	0.000	57.989	0.000	0.364	0.356	-0.552	37.120	164.040	0.152	21.740	77.300	-0.211	229	229	229	140	140	140	15.121	36.951	-1.183	7.778	33.877	-2.093	8.572	24.502	0.534	5.107	15.569	0.724	37.120
484	uc002fuj.3	TSR1	chr17	-	2225981	2240678	1240	True	-118.204	-118.269	0.000	0.000	51.485	0.000	0.774	0.394	-0.727	267.940	290.100	0.227	235.660	1032.200	-0.294	107	107	107	62	62	62	118.953	158.215	-0.408	42.778	135.816	-1.452	38.860	50.841	0.356	41.288	180.586	0.504	267.940
485	uc009xlo.2	ZEB1	chr10	+	31610063	31818742	206236	True	-246.617	-246.361	0.000	0.000	55.403	0.000	0.363	0.421	-0.765	30.940	47.080	0.401	29.260	223.880	-1.013	157	157	157	91	91	91	11.246	21.962	-0.924	5.504	25.952	-2.086	4.979	8.278	0.522	5.197	30.638	0.690	30.940
486	uc009xlp.3	ZEB1	chr10	+	31610063	31818742	206236	True	-246.601	-246.346	0.000	0.000	55.383	0.000	0.363	0.421	-0.764	30.940	47.080	0.401	29.260	223.880	-1.013	157	157	157	91	91	91	11.243	21.962	-0.925	5.504	25.952	-2.086	4.980	8.278	0.522	5.197	30.638	0.690	30.940
487	uc001hbj.3	NFASC	chr1	+	204797781	204991950	188894	True	-579.166	-580.212	0.000	0.000	-10.863	0.000	0.000	0.455	-0.412	35.440	72.760	0.156	32.020	101.100	0.191	185	185	185	259	259	259	15.064	37.473	-1.341	5.612	27.220	-2.282	7.224	14.247	0.609	5.925	17.403	0.826	35.440
488	uc010atk.3	FOXN3	chr14	-	89622515	90085494	2900	True	-350.168	-347.042	0.000	0.000	57.476	0.000	0.364	0.356	-0.550	37.120	164.040	0.152	21.740	77.300	-0.211	228	228	228	140	140	140	15.155	37.056	-1.185	7.778	33.877	-2.093	8.576	24.503	0.535	5.107	15.569	0.724	37.120
489	uc003cpb.5	FYCO1	chr3	-	45959390	46037316	2220	True	-413.982	-413.830	0.000	0.000	58.218	0.000	0.273	0.294	-0.774	44.280	53.880	0.687	12.780	40.300	-0.559	271	271	271	110	110	110	10.205	19.967	-1.032	4.078	19.028	-2.090	6.474	7.615	0.685	2.712	7.279	0.697	44.280
490	uc001iuz.3	KIAA1462	chr10	-	30301728	30404420	3280	True	-525.184	-526.013	0.000	0.000	49.660	0.000	0.141	0.343	-0.675	22.360	31.560	1.528	16.140	25.920	1.396	272	272	272	163	163	163	5.732	9.940	-0.697	1.557	6.191	-1.648	3.999	6.616	0.697	2.195	4.072	0.948	22.360
491	uc010ucn.2	C15orf52	chr15	-	40623652	40630334	3140	True	-126.293	-126.610	0.000	0.000	13.235	0.000	0.605	0.517	-0.202	389.320	467.840	0.078	280.700	783.280	-0.183	64	64	64	157	157	157	187.601	241.809	-0.363	136.050	339.159	-1.281	70.409	85.701	0.195	44.373	131.983	0.417	389.320
492	uc001vlt.3	GPC6	chr13	+	93879077	95060273	1177671	True	-379.089	-370.883	0.000	0.000	18.359	0.000	0.000	0.491	-0.794	53.040	72.300	0.604	13.680	50.820	0.568	132	132	132	140	140	140	17.819	29.761	-0.927	3.762	18.615	-2.191	14.063	16.948	0.678	2.935	8.890	0.868	53.040
493	uc001cbi.4	SNIP1	chr1	-	38000049	38019945	2080	True	-198.423	-198.060	0.000	0.000	43.767	0.000	0.352	0.552	-0.783	86.480	91.940	0.584	270.580	1003.940	0.121	114	114	114	71	71	71	33.558	42.409	-0.329	39.457	127.223	-1.702	15.853	18.930	0.371	68.529	223.406	0.844	270.580
494	uc010kib.2	TAB2	chr6	+	149639435	149732747	91717	True	-93.025	-93.312	0.000	0.000	48.532	0.000	0.868	0.319	-0.486	84.180	124.700	0.202	56.520	191.540	-0.779	109	109	109	76	76	76	49.322	78.822	-0.664	30.839	91.812	-1.525	13.482	21.370	0.386	10.226	33.391	0.386	84.180
495	uc003pir.3	PHIP	chr6	-	79644135	79788011	4260	True	-609.657	-595.861	0.000	0.000	53.997	0.000	0.000	0.364	-0.957	28.540	65.540	1.059	7.180	27.420	-0.273	297	297	297	139	139	139	7.612	19.012	-1.354	1.186	10.009	-2.447	5.954	10.468	0.903	1.474	5.022	0.990	28.540
496	uc011dyp.2	PHIP	chr6	-	79644135	79788011	4260	True	-609.657	-595.861	0.000	0.000	53.997	0.000	0.000	0.364	-0.957	28.540	65.540	1.059	7.180	27.420	-0.273	297	297	297	139	139	139	7.612	19.012	-1.354	1.186	10.009	-2.447	5.954	10.468	0.903	1.474	5.022	0.990	28.540
497	uc010aug.3	ATXN3	chr14	-	92524895	92572965	4540	True	-332.327	-332.500	0.000	0.000	7.388	0.000	0.000	0.788	-0.333	71.920	134.520	1.798	352.760	1075.320	0.915	94	94	94	178	178	178	19.514	22.299	-0.117	28.699	77.691	-1.187	17.367	23.233	0.630	62.517	173.690	0.758	352.760
498	uc001yac.4	ATXN3	chr14	-	92524895	92572965	4540	True	-332.327	-332.500	0.000	0.000	7.388	0.000	0.000	0.788	-0.333	71.920	134.520	1.798	352.760	1075.320	0.915	94	94	94	178	178	178	19.514	22.299	-0.117	28.699	77.691	-1.187	17.367	23.233	0.630	62.517	173.690	0.758	352.760
499	uc002kcn.3	MAFG	chr17	-	79876144	79885587	3440	True	-163.014	-162.741	0.000	0.000	-1.853	0.000	0.278	0.490	-0.228	206.240	239.120	0.423	114.740	165.080	-0.083	66	66	66	169	169	169	98.629	112.790	-0.155	46.040	81.214	-0.832	41.967	51.151	0.232	20.385	29.664	0.409	206.240
500	uc010jwx.3	BTBD9	chr6	-	38136226	38607924	5640	True	-575.365	-575.174	0.000	0.000	-37.921	0.000	0.000	0.789	-0.382	18.160	26.420	1.424	71.040	333.240	0.629	117	117	117	281	281	281	8.458	11.463	-0.391	4.194	12.969	-1.523	3.714	5.187	0.709	7.501	27.739	0.810	71.040
501	uc001kog.1	PI4K2A	chr10	+	99400442	99436187	33875	True	-101.001	-101.802	0.000	0.000	47.445	0.000	0.740	0.420	-0.498	161.920	136.280	0.535	74.680	202.260	-0.429	98	98	98	73	73	73	69.447	84.171	-0.341	45.767	110.952	-1.238	30.308	23.366	0.383	14.275	38.794	0.314	161.920
502	uc002mwd.3	NFIX	chr19	+	13106583	13209610	100525	True	-154.676	-153.047	0.000	0.000	51.777	0.000	0.624	0.353	-0.401	79.240	114.400	1.115	74.360	170.200	-0.171	133	133	133	117	117	117	33.915	50.607	-0.502	17.384	41.846	-1.197	13.614	24.787	0.444	13.381	30.882	0.436	79.240
503	uc010bla.3	TBC1D2B	chr15	-	78287326	78369994	2100	True	-178.451	-178.895	0.000	0.000	49.107	0.000	0.548	0.276	-0.446	62.600	148.800	0.671	39.080	125.680	-0.298	170	170	170	104	104	104	32.283	55.988	-0.736	20.230	62.111	-1.572	9.713	22.748	0.564	7.368	22.996	0.508	62.600
504	uc010ymp.2	LCLAT1	chr2	+	30670122	30867091	195180	True	-234.839	-234.468	0.000	0.000	49.495	0.000	0.299	0.501	-0.857	104.120	278.520	0.762	21.800	60.040	0.440	124	124	124	87	87	87	15.349	26.846	-0.721	6.700	30.810	-2.183	13.498	34.016	0.596	4.952	12.771	0.750	104.120
505	uc003dvx.3	ALCAM	chr3	+	105085556	105295757	208244	True	-87.716	-88.479	0.000	0.000	52.068	0.000	0.917	0.304	-0.544	799.760	988.240	0.085	383.520	1075.340	-0.900	83	83	83	96	96	96	313.037	515.866	-0.731	166.455	495.841	-1.558	120.088	178.540	0.354	83.500	259.666	0.304	799.760
506	uc003dvy.3	ALCAM	chr3	+	105085556	105295757	208244	True	-87.716	-88.479	0.000	0.000	52.068	0.000	0.917	0.304	-0.544	799.760	988.240	0.085	383.520	1075.340	-0.900	83	83	83	96	96	96	313.037	515.866	-0.731	166.455	495.841	-1.558	120.088	178.540	0.354	83.500	259.666	0.304	799.760
507	uc010cqx.3	SPECC1	chr17	+	19976909	20142743	163603	True	-285.989	-286.500	0.000	0.000	17.735	0.000	0.037	0.492	-0.526	151.000	131.460	1.268	92.140	404.080	2.165	121	121	121	108	108	108	32.891	30.140	0.079	14.218	36.032	-0.946	26.944	25.924	0.460	22.987	71.494	0.993	151.000
508	uc002gwr.3	SPECC1	chr17	+	19990334	20142743	150178	True	-286.065	-286.301	0.000	0.000	17.940	0.000	0.037	0.491	-0.528	151.000	131.460	1.268	92.140	404.080	2.165	121	121	121	108	108	108	32.891	30.140	0.079	14.218	36.032	-0.946	26.944	25.924	0.460	22.987	71.494	0.993	151.000
509	uc001dtn.2	SLC30A7	chr1	+	101361631	101447311	81503	True	-489.633	-489.430	0.000	0.000	24.706	0.000	0.000	0.628	-0.597	224.600	676.500	0.860	39.580	164.840	0.170	154	154	154	203	203	203	22.858	50.981	-0.906	2.735	13.695	-2.144	40.559	117.050	0.615	6.075	20.752	0.962	224.600
510	uc009xwl.3	ENTPD7	chr10	+	101419262	101471002	46126	True	-606.210	-606.681	0.000	0.000	-49.145	0.000	0.000	0.688	-0.347	31.400	32.860	0.691	57.660	158.160	0.907	117	117	117	277	277	277	13.348	18.629	-0.507	2.606	7.900	-1.339	5.428	5.709	0.524	6.023	15.577	1.059	57.660
511	uc004cew.3	BRD3	chr9	-	136895445	136933141	1940	True	-224.077	-224.351	0.000	0.000	50.332	0.000	0.485	0.368	-0.610	40.320	66.020	0.687	29.840	77.220	-0.147	156	156	156	97	97	97	19.262	33.128	-0.751	10.236	34.336	-1.741	8.084	13.313	0.526	6.094	14.906	0.607	40.320
512	uc001jlt.2	ARID5B	chr10	+	63661012	63856707	193148	True	-301.884	-302.851	0.000	0.000	56.965	0.000	0.504	0.293	-0.554	70.960	93.220	0.923	33.600	89.400	0.383	224	224	224	125	125	125	24.239	39.225	-0.697	14.392	45.253	-1.614	11.254	17.038	0.517	6.132	18.131	0.626	70.960
513	uc001yme.2	TRAF3	chr14	+	103243815	103377837	131254	True	-504.393	-467.528	0.000	0.000	3.492	0.000	0.000	0.427	-0.931	43.020	71.840	0.664	13.840	33.200	-0.451	213	213	213	111	111	111	11.702	19.853	-0.887	3.504	19.125	-2.277	10.445	15.882	0.761	2.579	6.545	0.882	43.020
514	uc001ivr.4	ZEB1	chr10	+	31607423	31818742	208876	True	-221.439	-221.036	0.000	0.000	48.655	0.000	0.385	0.344	-0.786	24.640	47.080	0.401	29.260	223.880	-1.013	134	134	134	91	91	91	10.746	22.002	-0.972	5.504	25.952	-2.086	4.455	8.548	0.512	5.197	30.638	0.690	29.260
515	uc010qef.2	ZEB1	chr10	+	31607711	31818742	208588	True	-221.305	-220.881	0.000	0.000	48.632	0.000	0.385	0.302	-0.827	24.640	47.080	0.401	29.260	223.880	-1.013	134	134	134	91	91	91	10.746	22.002	-0.972	5.504	25.952	-2.086	4.455	8.548	0.512	5.197	30.638	0.690	29.260
516	uc001ivt.4	ZEB1	chr10	+	31608100	31818742	208199	True	-221.625	-221.249	0.000	0.000	48.662	0.000	0.374	0.378	-0.754	24.640	47.080	0.401	29.260	223.880	-1.013	134	134	134	91	91	91	10.746	22.002	-0.972	5.504	25.952	-2.086	4.455	8.548	0.512	5.197	30.638	0.690	29.260
517	uc004fib.3	SLC6A8	chrX	+	152953751	152962048	7017	True	-74.346	-74.541	0.000	0.000	41.937	0.000	0.847	0.313	-0.647	273.160	981.180	-0.228	86.640	418.760	-1.358	76	76	76	59	59	59	176.133	457.468	-1.305	45.912	198.597	-2.047	48.537	181.273	0.374	21.940	109.799	0.345	273.160
518	uc003vvm.3	JHDM1D	chr7	-	139784545	139876741	5140	True	-517.347	-509.908	0.000	0.000	-35.898	0.000	0.000	0.488	-0.309	16.940	11.260	1.792	2.720	19.100	1.880	159	159	159	252	252	252	1.936	3.497	-0.757	0.173	1.911	-1.081	2.432	2.270	0.988	0.452	2.601	0.913	16.940
519	uc010kif.2	LATS1	chr6	-	149979288	150037561	2780	True	-415.489	-413.962	0.000	0.000	57.829	0.000	0.081	0.514	-0.874	26.140	37.160	0.793	25.700	83.320	-0.918	181	181	181	135	135	135	7.377	14.392	-1.068	2.874	18.580	-2.547	6.058	8.078	0.798	4.301	14.114	0.842	26.140
520	uc001ymc.2	TRAF3	chr14	+	103243815	103377837	131254	True	-506.889	-471.332	0.000	0.000	4.300	0.000	0.000	0.430	-0.942	43.020	71.840	0.664	13.840	33.200	-0.451	215	215	215	111	111	111	11.901	19.925	-0.876	3.504	19.125	-2.277	10.598	15.828	0.765	2.579	6.545	0.882	43.020
521	uc002fhk.2	HSDL1	chr16	-	84155743	84178800	1600	True	-108.045	-108.236	0.000	0.000	44.727	0.000	0.757	0.518	-0.525	119.580	114.700	0.611	89.280	330.160	0.016	85	85	85	70	70	70	44.672	50.054	-0.136	31.680	88.110	-1.392	21.624	25.880	0.328	14.962	51.443	0.553	119.580
522	uc002ixf.2	PRR11	chr17	+	57232859	57284070	48184	True	-225.740	-214.432	0.000	0.000	42.376	0.000	0.405	0.361	-0.397	460.480	1436.120	-0.326	198.500	703.680	-0.297	141	141	141	148	148	148	131.648	372.837	-1.424	65.934	269.993	-2.123	75.507	253.059	0.404	43.628	149.893	0.494	460.480
523	uc002rsj.3	EML4	chr2	+	42513062	42559688	45571	True	-129.672	-129.743	0.000	0.000	45.974	0.000	0.824	0.301	-0.721	77.380	157.060	-0.272	32.040	141.940	-1.554	137	137	137	51	51	51	30.226	74.155	-1.279	17.383	89.803	-2.335	12.564	27.456	0.413	6.706	27.013	0.471	77.380
524	uc003qmj.3	TAB2	chr6	+	149639062	149732747	92090	True	-90.452	-90.645	0.000	0.000	47.195	0.000	0.803	0.318	-0.460	84.180	124.700	0.202	56.520	191.540	-0.779	109	109	109	76	76	76	49.322	78.822	-0.664	30.839	91.812	-1.525	13.482	21.370	0.386	10.226	33.391	0.386	84.180
525	uc004fic.3	SLC6A8	chrX	+	152953751	152962048	7017	True	-73.907	-74.102	0.000	0.000	41.553	0.000	0.847	0.315	-0.645	271.580	981.180	-0.228	86.640	418.760	-1.358	75	75	75	59	59	59	176.085	458.796	-1.309	45.912	198.597	-2.047	48.859	182.471	0.376	21.940	109.799	0.345	271.580
526	uc002hue.3	CASC3	chr17	+	38296506	38328431	30613	True	-79.424	-79.668	0.000	0.000	43.964	0.000	0.875	0.355	-0.444	311.160	295.960	0.687	129.100	322.860	-0.328	103	103	103	64	64	64	122.238	137.090	-0.184	80.914	166.254	-1.024	58.902	59.225	0.298	21.978	50.490	0.386	311.160
527	uc002wjx.4	MAVS	chr20	+	3827445	3856770	24464	True	-589.708	-585.394	0.000	0.000	17.758	0.000	0.048	0.248	-0.455	596.700	1787.460	-0.384	167.700	500.420	-0.802	310	310	310	207	207	207	33.505	106.431	-1.814	15.084	74.319	-2.525	76.504	225.553	0.610	19.930	54.353	0.794	596.700
528	uc003ykn.3	RRM2B	chr8	-	103216728	103251346	3480	True	-249.430	-249.966	0.000	0.000	-13.182	0.000	0.000	0.980	-0.276	189.840	248.020	0.292	99.740	263.960	-0.102	46	46	46	166	166	166	92.907	109.457	-0.240	40.746	108.855	-1.496	37.055	44.583	0.320	21.839	45.127	0.572	189.840
529	uc021pod.2	LOC100130992	chr10	+	22541000	22547477	1960	True	-318.536	-316.060	0.000	0.000	12.749	0.000	0.000	0.746	-0.562	17.980	16.980	0.955	4.100	8.600	1.055	86	86	86	150	150	150	7.681	8.156	-0.139	0.507	2.776	-1.313	3.560	3.076	0.549	0.803	1.723	0.897	17.980
530	uc001dxm.2	SORT1	chr1	-	109852187	109940563	1520	True	-355.716	-355.569	0.000	0.000	64.929	0.000	0.333	0.397	-1.189	59.380	114.220	-0.145	14.500	88.840	-1.857	233	233	233	69	69	69	15.235	45.606	-1.698	5.010	51.786	-3.292	12.146	27.537	0.647	3.101	15.914	0.886	59.380
531	uc004bfy.3	PTBP3	chr9	-	114979994	115095944	3780	True	-370.103	-361.362	0.000	0.000	38.576	0.000	0.084	0.416	-0.677	76.280	88.540	1.108	31.780	81.240	0.080	166	166	166	143	143	143	19.195	32.316	-0.830	7.483	27.534	-1.909	16.068	21.401	0.625	6.176	15.318	0.732	76.280
532	uc003gyh.1	FRYL	chr4	-	48499379	48782316	1980	True	-494.628	-494.825	0.000	0.000	58.801	0.000	0.284	0.284	-0.872	24.540	90.700	1.279	9.480	82.500	-0.835	336	336	336	95	95	95	7.568	27.962	-1.684	3.293	32.535	-2.978	4.548	17.894	0.930	2.417	19.284	0.765	24.540
533	uc001iwe.4	KIF5B	chr10	-	32297937	32345371	900	True	-153.498	-154.247	0.000	0.000	51.799	0.000	0.864	0.163	-0.967	339.020	515.740	0.261	64.240	233.520	-1.281	173	173	173	44	44	44	131.100	189.608	-0.616	42.943	150.838	-1.800	75.995	95.115	0.434	12.226	40.868	0.336	339.020
534	uc010afk.3	ABCC4	chr13	-	95672082	95953687	1600	True	-225.504	-226.342	0.000	0.000	51.146	0.000	0.368	0.475	-0.840	30.800	46.320	0.703	14.020	43.780	-0.302	141	141	141	76	76	76	14.033	23.937	-0.763	5.069	23.227	-2.058	5.585	8.085	0.615	2.712	8.139	0.767	30.800
535	uc001ktc.4	BTRC	chr10	+	103113789	103317078	201822	True	-330.548	-329.684	0.000	0.000	58.853	0.000	0.309	0.401	-1.272	85.820	111.740	0.916	11.880	34.600	0.784	197	197	197	68	68	68	24.858	29.923	-0.362	3.794	17.415	-2.028	20.040	21.947	0.617	2.422	6.838	1.055	85.820
536	uc001opa.3	CCND1	chr11	+	69455872	69469242	10633	True	-93.520	-94.136	0.000	0.000	15.801	0.000	0.504	0.450	-0.202	461.720	842.000	-0.166	309.340	818.720	-0.608	58	58	58	135	135	135	223.040	389.106	-0.712	136.416	361.233	-1.349	85.525	190.878	0.300	47.143	154.812	0.430	461.720
537	uc003kxm.3	KIF3A	chr5	-	132028322	132039321	3460	True	-218.634	-219.458	0.000	0.000	16.894	0.000	0.017	1.082	-0.339	84.020	91.360	0.666	381.000	1148.940	0.881	55	55	55	121	121	121	39.179	38.855	-0.003	31.744	95.360	-1.429	24.331	23.742	0.378	67.107	206.889	0.738	381.000
538	uc001plx.1	PPP2R1B	chr11	-	111608604	111637169	3680	True	-196.106	-194.301	0.000	0.000	10.294	0.000	0.067	0.607	-0.332	106.140	116.720	0.071	203.840	791.000	-0.053	66	66	66	135	135	135	53.199	81.965	-0.651	23.597	72.187	-1.513	18.564	19.428	0.317	29.236	109.990	0.579	203.840
539	uc001ymd.2	TRAF3	chr14	+	103243815	103377837	131134	True	-509.637	-487.243	0.000	0.000	-11.574	0.000	0.000	0.463	-0.865	43.020	71.840	0.664	13.840	33.200	-0.434	209	209	209	117	117	117	12.104	20.156	-0.868	3.573	18.753	-2.221	10.675	15.979	0.768	2.572	6.640	0.902	43.020
540	uc021wyl.1	IP6K1	chr3	-	49761727	49823627	1680	True	-89.857	-90.059	0.000	0.000	47.831	0.000	0.798	0.281	-0.426	148.900	185.640	0.449	94.920	141.920	-0.244	117	117	117	84	84	84	63.604	80.411	-0.346	40.960	84.903	-1.069	24.160	29.430	0.278	13.568	20.178	0.399	148.900
541	uc002adl.3	NEDD4	chr15	-	56119121	56285835	2000	True	-221.231	-221.319	0.000	0.000	47.828	0.000	0.350	0.465	-0.820	79.020	94.780	0.423	13.940	58.040	-0.972	129	129	129	80	80	80	21.543	39.416	-0.956	5.854	29.607	-2.325	13.876	16.790	0.514	3.785	13.461	0.754	79.020
542	uc001kta.4	BTRC	chr10	+	103113789	103317078	201822	True	-334.764	-333.735	0.000	0.000	59.048	0.000	0.309	0.401	-1.281	85.820	111.740	1.159	11.880	34.600	0.784	199	199	199	68	68	68	25.224	29.960	-0.350	3.794	17.415	-2.028	20.342	21.840	0.625	2.422	6.838	1.055	85.820
543	uc003igl.3	PHF17	chr4	+	129730778	129796379	63271	True	-206.832	-206.939	0.000	0.000	53.204	0.000	0.509	0.372	-0.557	125.480	106.800	0.683	60.580	102.500	0.085	138	138	138	114	114	114	50.730	49.399	-0.065	16.769	34.547	-1.073	32.418	25.914	0.377	11.129	18.988	0.601	125.480
544	uc001xxn.4	FOXN3	chr14	-	89622515	89883454	2900	True	-382.110	-354.510	0.000	0.000	50.963	0.000	0.336	0.327	-0.579	37.120	164.040	0.152	21.740	77.300	-0.211	228	228	228	140	140	140	15.155	37.056	-1.185	7.778	33.877	-2.093	8.576	24.503	0.535	5.107	15.569	0.724	37.120
545	uc001tld.3	KIAA1033	chr12	+	105501491	105562906	59610	True	-261.927	-261.833	0.000	0.000	52.497	0.000	0.193	0.615	-0.952	26.320	45.440	0.818	10.600	37.480	-0.270	126	126	126	88	88	88	11.177	20.108	-0.853	2.825	17.124	-2.341	5.325	7.314	0.657	2.166	7.229	0.917	26.320
546	uc010swr.2	KIAA1033	chr12	+	105501491	105562906	59610	True	-261.927	-261.833	0.000	0.000	52.497	0.000	0.193	0.615	-0.952	26.320	45.440	0.818	10.600	37.480	-0.270	126	126	126	88	88	88	11.177	20.108	-0.853	2.825	17.124	-2.341	5.325	7.314	0.657	2.166	7.229	0.917	26.320
547	uc010ujr.2	SMAD3	chr15	+	67418053	67487533	66037	True	-165.150	-165.323	0.000	0.000	26.325	0.000	0.435	0.390	-0.305	155.640	317.440	0.301	67.260	207.440	-0.324	96	96	96	161	161	161	74.225	144.365	-0.924	31.285	95.584	-1.560	34.707	68.373	0.355	11.862	35.973	0.449	155.640
548	uc002kcm.3	MAFG	chr17	-	79876144	79881444	3440	True	-163.856	-163.676	0.000	0.000	-4.005	0.000	0.243	0.498	-0.203	206.240	239.120	0.423	114.740	165.080	-0.083	66	66	66	169	169	169	98.629	112.790	-0.155	46.040	81.214	-0.832	41.967	51.151	0.232	20.385	29.664	0.409	206.240
549	uc002wxu.5	C20orf112	chr20	-	31030861	31071385	4080	True	-365.517	-366.463	0.000	0.000	-22.401	0.000	0.000	0.803	-0.357	44.180	148.120	0.746	13.040	28.960	0.661	76	76	76	204	204	204	15.527	25.079	-0.593	4.400	14.565	-1.572	9.201	21.545	0.550	2.345	5.402	0.776	44.180
550	uc003yhy.3	TSPYL5	chr8	-	98285713	98290176	2880	True	-154.581	-155.004	0.000	0.000	15.998	0.000	0.382	0.500	-0.260	119.660	151.020	0.257	80.200	149.760	0.103	74	74	74	144	144	144	58.557	78.456	-0.423	35.214	80.550	-1.191	21.470	26.029	0.325	12.891	26.836	0.435	119.660
551	uc002rnl.3	LCLAT1	chr2	+	30670136	30867091	195166	True	-255.879	-255.391	0.000	0.000	52.806	0.000	0.264	0.529	-0.874	104.120	278.520	0.762	21.800	60.040	0.440	138	138	138	87	87	87	16.264	26.667	-0.655	6.700	30.810	-2.183	13.229	32.266	0.607	4.952	12.771	0.750	104.120
552	uc001jov.2	DDX21	chr10	+	70715878	70744825	26940	True	-94.362	-94.803	0.000	0.000	48.639	0.000	0.818	0.376	-0.409	536.180	480.540	0.949	229.320	368.940	0.010	100	100	100	88	88	88	270.514	237.324	0.219	127.439	187.562	-0.580	95.707	98.331	0.356	40.420	52.384	0.299	536.180
553	uc010cvl.3	SOCS7	chr17	+	36508006	36561846	50939	True	-402.329	-376.264	0.000	0.000	52.073	0.000	0.322	0.358	-0.578	150.980	592.080	0.898	19.860	58.420	-0.155	225	225	225	143	143	143	13.434	31.071	-0.850	6.791	25.652	-1.896	19.787	71.708	0.659	4.552	11.042	0.667	150.980
554	uc009xyz.2	RAB11FIP2	chr10	-	119764426	119806114	3640	True	-398.310	-397.671	0.000	0.000	-11.526	0.000	0.000	0.795	-0.607	24.720	22.400	0.735	18.180	63.740	0.186	91	91	91	178	178	178	11.697	13.882	-0.304	4.263	16.057	-1.688	5.348	4.426	0.652	3.513	11.636	0.931	24.720
555	uc031skc.1	ENC1	chr5	-	73923230	73937249	1820	True	-79.540	-78.712	0.000	0.000	50.470	0.000	0.811	0.202	-0.443	192.760	299.000	-0.019	111.940	360.640	-0.396	125	125	125	90	90	90	91.861	148.679	-0.694	70.459	192.803	-1.375	26.426	41.534	0.278	22.247	83.841	0.399	192.760
556	uc031skd.1	ENC1	chr5	-	73923230	73937249	1820	True	-79.443	-78.661	0.000	0.000	50.474	0.000	0.811	0.202	-0.443	192.760	299.000	-0.019	111.940	360.640	-0.396	125	125	125	90	90	90	91.861	148.679	-0.694	70.459	192.803	-1.375	26.426	41.534	0.278	22.247	83.841	0.399	192.760
557	uc003kdc.5	ENC1	chr5	-	73923230	73937249	1820	True	-79.322	-78.558	0.000	0.000	50.480	0.000	0.811	0.199	-0.446	192.760	299.000	-0.019	111.940	360.640	-0.396	125	125	125	90	90	90	91.861	148.679	-0.694	70.459	192.803	-1.375	26.426	41.534	0.278	22.247	83.841	0.399	192.760
558	uc001ktb.4	BTRC	chr10	+	103113789	103317078	201822	True	-330.614	-329.953	0.000	0.000	58.111	0.000	0.294	0.402	-1.269	85.820	111.740	1.159	11.880	34.600	0.784	196	196	196	68	68	68	25.216	30.101	-0.361	3.794	17.415	-2.028	20.487	21.959	0.623	2.422	6.838	1.055	85.820
559	uc002hqa.3	SOCS7	chr17	+	36508006	36561846	50939	True	-398.205	-378.494	0.000	0.000	52.770	0.000	0.322	0.354	-0.578	150.980	592.080	1.267	19.860	58.420	-0.155	228	228	228	143	143	143	13.265	30.662	-0.832	6.791	25.652	-1.896	19.711	71.323	0.675	4.552	11.042	0.667	150.980
560	uc001edi.4	MAGI3	chr1	+	113933474	114228545	293439	True	-378.756	-378.602	0.000	0.000	42.453	0.000	0.125	0.246	-0.957	28.320	52.560	0.848	6.040	39.320	-0.913	229	229	229	80	80	80	6.224	14.808	-1.283	2.033	16.054	-2.574	5.619	8.375	0.879	1.479	5.860	0.608	28.320
561	uc010lxb.3	KAT6A	chr8	-	41786996	41909505	2360	True	-499.984	-500.309	0.000	0.000	58.459	0.000	0.178	0.266	-0.917	29.520	74.380	0.709	27.240	120.940	-0.861	289	289	289	118	118	118	9.925	27.667	-1.406	4.287	27.893	-2.518	5.514	14.218	0.918	4.282	20.347	0.839	29.520
562	uc021vfg.1	FOSL2	chr2	+	28615668	28639445	21977	True	-97.464	-98.105	0.000	0.000	52.809	0.000	0.761	0.228	-0.411	492.260	872.560	0.251	275.640	795.540	-0.286	159	159	159	88	88	88	222.051	324.006	-0.522	139.659	310.563	-1.155	89.745	146.099	0.303	54.610	133.178	0.383	492.260
563	uc003lbo.3	SPOCK1	chr5	-	136310986	136834438	2680	True	-189.613	-190.274	0.000	0.000	30.531	0.000	0.306	0.590	-0.393	76.080	121.520	0.485	29.020	87.480	0.281	80	80	80	134	134	134	40.160	54.329	-0.339	11.863	28.521	-1.193	15.665	27.009	0.473	6.155	15.735	0.557	76.080
564	uc003gkg.1	AFAP1	chr4	-	7760439	7941653	3540	True	-390.124	-384.842	0.000	0.000	28.070	0.000	0.052	0.567	-0.555	35.800	48.160	0.982	21.400	37.880	0.714	153	153	153	153	153	153	15.808	21.650	-0.470	5.731	16.620	-1.514	7.193	8.810	0.574	3.616	6.460	0.940	35.800
565	uc001mwq.2	TRAF6	chr11	-	36505316	36531863	2280	True	-511.110	-511.782	0.000	0.000	50.794	0.000	0.000	0.370	-0.962	291.020	960.140	4.441	5.880	24.240	-0.349	258	258	258	112	112	112	10.298	29.693	-1.280	1.029	10.398	-2.555	28.172	89.347	1.064	1.263	5.083	0.935	291.020
566	uc002tel.3	LIMS1	chr2	+	109150810	109303702	149830	True	-166.909	-167.859	0.000	0.000	14.652	0.000	0.329	0.909	-0.280	649.180	428.660	1.158	316.520	999.500	0.266	42	42	42	149	149	149	302.489	218.369	0.423	75.338	152.608	-0.703	163.810	115.421	0.299	64.477	189.063	0.473	649.180
567	uc003ydv.2	CPNE3	chr8	+	87526655	87573726	44980	True	-130.602	-130.686	0.000	0.000	51.495	0.000	0.732	0.470	-0.434	182.160	251.460	-0.017	61.280	181.080	-0.606	103	103	103	97	97	97	64.715	101.405	-0.656	27.613	84.044	-1.590	34.013	51.408	0.337	12.492	36.813	0.416	182.160
568	uc003xon.4	KAT6A	chr8	-	41786996	41909505	2360	True	-499.720	-500.005	0.000	0.000	57.988	0.000	0.178	0.284	-0.893	29.520	74.380	0.709	27.240	120.940	-0.861	289	289	289	118	118	118	9.925	27.667	-1.406	4.287	27.893	-2.518	5.514	14.218	0.918	4.282	20.347	0.839	29.520
569	uc001roo.3	ANO6	chr12	+	45609769	45826134	213358	True	-178.990	-179.625	0.000	0.000	38.303	0.000	0.479	0.469	-0.382	51.260	92.200	0.142	41.520	123.920	-0.534	98	98	98	142	142	142	28.494	47.886	-0.720	17.487	56.630	-1.640	8.961	16.483	0.430	7.713	24.556	0.502	51.260
570	uc010jwv.3	BTBD9	chr6	-	38136226	38563843	5640	True	-570.929	-569.656	0.000	0.000	-43.269	0.000	0.000	0.796	-0.344	18.160	26.420	1.424	71.040	333.240	0.629	112	112	112	282	282	282	8.087	11.429	-0.427	4.179	12.930	-1.523	3.521	5.362	0.702	7.492	27.697	0.809	71.040
571	uc001ngp.4	PTPRJ	chr11	+	48002109	48192394	187406	True	-412.351	-412.823	0.000	0.000	48.362	0.000	0.085	0.465	-0.741	44.420	51.060	0.387	11.800	39.060	-0.151	187	187	187	142	142	142	10.368	19.430	-1.064	2.259	13.896	-2.267	9.070	11.015	0.723	2.356	7.861	0.875	44.420
572	uc003igk.3	PHF17	chr4	+	129730778	129796379	63271	True	-207.780	-207.881	0.000	0.000	53.494	0.000	0.509	0.372	-0.559	125.480	106.800	0.663	60.580	102.500	0.085	139	139	139	114	114	114	50.957	49.487	-0.061	16.769	34.547	-1.073	32.392	25.845	0.378	11.129	18.988	0.601	125.480
573	uc003lmz.3	NR3C1	chr5	-	142657495	142783254	3300	True	-265.678	-265.703	0.000	0.000	9.444	0.000	0.067	0.429	-0.576	58.140	40.320	0.807	47.520	109.640	0.172	86	86	86	165	165	165	23.735	23.223	-0.038	12.700	27.868	-1.076	11.122	7.513	0.395	7.824	18.713	0.579	58.140
574	uc010wpo.2	MAP3K3	chr17	+	61699800	61773670	71668	True	-98.800	-99.554	0.000	0.000	37.465	0.000	0.704	0.351	-0.396	47.980	131.920	-0.035	28.780	96.080	-0.209	76	76	76	108	108	108	31.466	62.685	-0.913	15.822	43.444	-1.407	7.583	25.036	0.429	4.604	12.602	0.462	47.980
575	uc003cxm.1	IP6K1	chr3	-	49761727	49823973	1680	True	-90.601	-90.727	0.000	0.000	46.397	0.000	0.798	0.245	-0.449	148.900	185.640	0.449	94.920	141.920	-0.244	117	117	117	84	84	84	63.604	80.411	-0.346	40.960	84.903	-1.069	24.160	29.430	0.278	13.568	20.178	0.399	148.900
576	uc001ido.3	TRIM58	chr1	+	248020500	248043438	19741	True	-242.585	-243.221	0.000	0.000	2.489	0.000	0.039	0.550	-0.311	176.880	220.780	0.268	262.580	790.680	0.026	86	86	86	152	152	152	67.715	104.889	-0.660	38.783	116.675	-1.510	41.289	57.370	0.338	49.390	165.255	0.634	262.580
577	uc003fgh.3	SEC62	chr3	+	169684579	169716161	27782	True	-383.137	-351.667	0.000	0.000	-14.324	0.000	0.000	0.484	-0.512	402.980	496.960	0.790	169.980	682.300	0.801	121	121	121	159	159	159	121.928	127.502	-0.190	10.370	34.581	-1.087	102.049	102.423	0.466	23.155	91.576	0.799	402.980
578	uc011eec.2	TAB2	chr6	+	149539758	149732747	191394	True	-95.589	-96.019	0.000	0.000	47.021	0.000	0.816	0.359	-0.454	84.180	124.700	0.202	56.520	191.540	-0.779	106	106	106	76	76	76	49.054	79.012	-0.675	30.839	91.812	-1.525	13.551	21.576	0.386	10.226	33.391	0.386	84.180
579	uc003zlf.3	NFIB	chr9	-	14081841	14314045	5780	True	-611.259	-611.713	0.000	0.000	-61.953	0.000	0.000	0.937	-0.407	27.580	64.100	0.485	19.280	48.480	0.575	89	89	89	289	289	289	13.454	30.007	-1.143	3.083	17.721	-2.336	6.190	12.974	0.762	2.855	9.047	0.950	27.580
580	uc011dbk.2	NR3C1	chr5	-	142657495	142784045	3260	True	-245.938	-246.143	0.000	0.000	9.825	0.000	0.074	0.669	-0.332	58.140	40.320	0.807	47.520	109.640	0.172	79	79	79	163	163	163	22.859	22.816	-0.061	12.702	27.995	-1.084	10.916	7.764	0.376	7.871	18.791	0.578	58.140
581	uc021ryu.1	ATXN3	chr14	-	92524895	92572965	4540	True	-329.526	-329.772	0.000	0.000	2.393	0.000	0.000	0.777	-0.315	51.880	134.520	1.798	352.760	1075.320	0.915	91	91	91	178	178	178	18.068	21.704	-0.142	28.699	77.691	-1.187	15.584	23.366	0.625	62.517	173.690	0.758	352.760
582	uc001bal.3	RCC2	chr1	-	17733250	17765059	1600	True	-58.411	-58.203	0.000	0.000	45.869	0.000	0.911	0.317	-0.366	385.080	406.380	0.400	282.040	521.700	-0.117	93	93	93	79	79	79	222.738	224.110	-0.020	168.994	315.052	-0.884	80.318	76.763	0.221	50.366	98.203	0.282	385.080
583	uc021qcb.1	IGF2	chr11	-	2150341	2162341	3120	True	-213.714	-213.749	0.000	0.000	-9.040	0.000	0.006	0.680	-0.231	90.560	101.780	0.029	43.160	174.420	-0.699	59	59	59	156	156	156	22.028	40.656	-0.869	17.131	76.152	-2.097	17.526	25.390	0.423	8.863	35.608	0.515	90.560
584	uc011dxn.3	ZNF451	chr6	+	56954807	56974512	14253	True	-715.076	-680.421	0.000	0.000	3.452	0.000	0.000	0.700	-0.509	70.980	112.380	2.078	138.140	435.040	0.538	187	187	187	271	271	271	8.077	11.872	-0.576	8.584	29.523	-1.845	8.966	12.954	0.936	20.484	64.828	0.894	138.140
585	uc002rnj.3	LCLAT1	chr2	+	30670122	30867091	195180	True	-263.537	-263.085	0.000	0.000	51.160	0.000	0.241	0.504	-0.876	104.120	278.520	0.762	21.800	60.040	0.440	142	142	142	87	87	87	16.011	26.347	-0.678	6.700	30.810	-2.183	13.192	31.885	0.626	4.952	12.771	0.750	104.120
586	uc003dqs.3	CGGBP1	chr3	-	88101099	88108146	2240	True	-126.467	-126.488	0.000	0.000	47.395	0.000	0.707	0.504	-0.464	135.840	238.780	0.565	47.580	144.840	-0.490	88	88	88	92	92	92	55.715	84.499	-0.423	23.694	63.910	-1.377	28.285	61.849	0.479	9.656	27.090	0.423	135.840
587	uc003dqt.3	CGGBP1	chr3	-	88101099	88108146	2240	True	-126.783	-126.812	0.000	0.000	47.240	0.000	0.696	0.508	-0.460	135.840	238.780	0.565	47.580	144.840	-0.490	88	88	88	92	92	92	55.715	84.499	-0.423	23.694	63.910	-1.377	28.285	61.849	0.479	9.656	27.090	0.423	135.840
588	uc022bdo.1	NFIB	chr9	-	14081841	14314045	5780	True	-611.768	-612.206	0.000	0.000	-60.364	0.000	0.000	0.918	-0.407	27.580	64.100	0.485	19.280	48.480	0.575	91	91	91	289	289	289	13.279	29.842	-1.160	3.083	17.721	-2.336	6.237	12.878	0.764	2.855	9.047	0.950	27.580
589	uc002vvp.3	SH3BP4	chr2	+	235860627	235964358	102848	True	-86.995	-87.154	0.000	0.000	55.925	0.000	1.000	0.130	-0.782	98.860	338.240	-0.660	71.300	337.680	-1.863	188	188	188	37	37	37	60.972	169.095	-1.449	35.989	184.541	-2.377	16.019	49.669	0.320	14.249	56.484	0.324	98.860
590	uc003zsg.2	B4GALT1	chr9	-	33110638	33167356	2180	True	-79.796	-78.593	0.000	0.000	39.321	0.000	0.789	0.387	-0.283	219.900	314.660	0.142	120.940	396.500	-0.438	80	80	80	109	109	109	113.420	166.049	-0.533	71.147	167.661	-1.209	36.167	58.162	0.299	21.609	59.025	0.375	219.900
591	uc001edk.3	MAGI3	chr1	+	113933474	114228545	293444	True	-333.399	-333.452	0.000	0.000	44.498	0.000	0.130	0.319	-0.987	28.320	52.560	0.486	5.880	39.280	-1.002	195	195	195	77	77	77	7.264	16.743	-1.273	2.111	16.474	-2.583	5.472	7.146	0.840	1.480	5.569	0.612	28.320
592	uc002sox.4	KCMF1	chr2	+	85198230	85286595	82720	True	-402.333	-398.433	0.000	0.000	-65.554	0.000	0.000	0.499	-0.334	572.080	514.600	0.844	437.720	1222.840	0.893	67	67	67	226	226	226	214.856	225.722	-0.062	17.095	47.935	-0.656	100.596	98.709	0.350	56.340	169.046	0.822	572.080
593	uc010frx.3	COL5A2	chr2	-	189896640	189950498	1740	True	-153.014	-153.278	0.000	0.000	50.471	0.000	0.667	0.414	-1.089	105.680	203.980	0.348	15.600	66.220	-1.033	112	112	112	51	51	51	46.049	73.029	-0.693	5.833	29.374	-2.189	22.721	30.559	0.428	3.885	16.377	0.571	105.680
594	uc010gmu.3	RUNX1	chr21	-	36160097	36421462	1920	True	-193.369	-188.629	0.000	0.000	48.774	0.000	0.526	0.245	-0.525	144.940	353.720	0.736	33.920	125.640	-0.772	176	176	176	95	95	95	49.551	103.707	-0.995	16.572	56.962	-1.728	41.728	93.719	0.467	6.404	22.005	0.468	144.940
595	uc003bfr.3	NUP50	chr22	+	45559725	45583890	21408	True	-176.954	-176.517	0.000	0.000	23.698	0.000	0.287	0.445	-0.382	148.160	225.300	0.065	61.700	182.920	-0.230	87	87	87	136	136	136	68.853	119.318	-0.778	29.784	89.008	-1.541	28.444	45.417	0.360	12.168	38.064	0.522	148.160
596	uc010lxc.3	KAT6A	chr8	-	41786996	41909505	2360	True	-499.776	-500.085	0.000	0.000	58.317	0.000	0.178	0.275	-0.906	29.520	74.380	0.709	27.240	120.940	-0.861	289	289	289	118	118	118	9.925	27.667	-1.406	4.287	27.893	-2.518	5.514	14.218	0.918	4.282	20.347	0.839	29.520
597	uc001mws.2	TRAF6	chr11	-	36505316	36531863	2280	True	-511.041	-511.742	0.000	0.000	50.557	0.000	0.000	0.374	-0.954	291.020	960.140	4.441	5.880	24.240	-0.349	258	258	258	112	112	112	10.298	29.693	-1.280	1.029	10.398	-2.555	28.172	89.347	1.064	1.263	5.083	0.935	291.020
598	uc010rwk.1	PPP2R1B	chr11	-	111608604	111637169	3060	True	-196.156	-192.618	0.000	0.000	6.523	0.000	0.087	0.457	-0.452	106.140	116.720	0.071	203.840	791.000	-0.053	92	92	92	104	104	104	47.672	80.478	-0.817	20.435	71.979	-1.630	19.311	17.599	0.419	31.973	125.096	0.568	203.840
599	uc003sjp.1	COX19	chr7	-	1004485	1015235	3220	True	-183.429	-178.389	0.000	0.000	2.407	0.000	0.138	0.516	-0.236	231.400	205.860	0.672	109.800	282.980	0.070	75	75	75	138	138	138	65.003	65.969	-0.256	20.714	45.763	-1.107	59.949	47.734	0.410	17.717	41.995	0.430	231.400
600	uc001apt.3	H6PD	chr1	+	9294862	9331394	33825	True	-562.233	-559.697	0.000	0.000	48.998	0.000	0.145	0.298	-0.821	191.120	619.160	0.787	197.580	720.360	-0.085	300	300	300	131	131	131	10.904	31.059	-1.343	12.646	48.725	-2.569	19.359	65.732	0.770	31.236	99.510	0.965	197.580
601	uc001rpa.3	SLC38A1	chr12	-	46576840	46660278	5780	True	-549.922	-552.692	0.000	0.000	-117.132	0.000	0.000	1.166	-0.233	40.240	70.200	0.336	18.020	82.600	-0.663	54	54	54	283	283	283	18.954	39.267	-1.040	5.475	30.546	-2.348	6.675	11.170	0.577	3.377	13.497	0.791	40.240
602	uc011jzx.2	SCRN1	chr7	-	29959718	30009545	3160	True	-134.250	-137.128	0.000	0.000	2.636	0.000	0.285	0.525	-0.168	742.140	530.960	1.063	518.680	857.700	0.602	60	60	60	158	158	158	386.929	277.177	0.466	302.359	365.608	-0.218	114.205	73.436	0.264	83.342	152.536	0.353	742.140
603	uc011kpm.2	MKLN1	chr7	+	131012594	131181398	160491	True	-858.180	-864.569	0.000	0.000	-186.361	0.000	0.000	0.769	-0.209	44.220	92.320	0.835	85.900	464.740	1.538	104	104	104	404	404	404	17.673	37.718	-1.032	2.158	11.241	-1.666	10.098	21.236	0.607	7.958	41.121	0.995	85.900
604	uc003fwy.4	PAK2	chr3	+	196466727	196559518	89802	True	-189.497	-189.079	0.000	0.000	30.081	0.000	0.344	0.388	-0.380	205.260	226.400	0.448	70.440	166.700	0.263	114	114	114	122	122	122	81.321	101.225	-0.296	22.958	49.889	-1.073	32.545	44.174	0.278	16.443	38.176	0.604	205.260
605	uc021rza.1	ATXN3	chr14	-	92524895	92572965	4540	True	-330.294	-329.598	0.000	0.000	-5.174	0.000	0.000	0.861	-0.298	71.920	45.280	1.798	352.760	1075.320	0.915	79	79	79	179	179	179	15.569	15.165	-0.046	28.560	77.324	-1.188	16.250	14.792	0.629	62.369	173.274	0.756	352.760
606	uc002vvq.3	SH3BP4	chr2	+	235887346	235964358	76129	True	-83.653	-83.632	0.000	0.000	55.687	0.000	1.000	0.146	-0.749	98.860	338.240	-0.660	71.300	337.680	-1.863	188	188	188	37	37	37	60.965	169.101	-1.449	35.989	184.541	-2.377	16.025	49.660	0.320	14.249	56.484	0.324	98.860
607	uc011kpt.2	CALD1	chr7	+	134464163	134655480	189867	True	-70.161	-69.731	0.000	0.000	39.700	0.000	0.938	0.265	-0.565	238.260	220.060	0.711	74.420	106.700	-0.354	77	77	77	65	65	65	100.930	99.302	0.001	40.939	72.086	-0.813	52.899	51.219	0.350	12.629	19.849	0.282	238.260
608	uc010gmv.3	RUNX1	chr21	-	36160097	36421595	1920	True	-192.806	-188.535	0.000	0.000	48.659	0.000	0.516	0.234	-0.534	144.940	353.720	0.736	33.920	125.640	-0.772	176	176	176	95	95	95	49.551	103.707	-0.995	16.572	56.962	-1.728	41.728	93.719	0.467	6.404	22.005	0.468	144.940
609	uc031rqz.1	KLF7	chr2	-	207938861	208030740	5860	True	-417.989	-406.389	0.000	0.000	-43.720	0.000	0.000	0.803	-0.330	51.600	66.760	0.288	37.160	78.340	0.043	72	72	72	212	212	212	24.232	34.083	-0.551	9.548	26.787	-1.601	10.868	10.763	0.489	7.715	14.779	0.749	51.600
610	uc021veu.1	EPT1	chr2	+	26568953	26618759	43559	True	-647.773	-643.749	0.000	0.000	-126.857	0.000	0.000	0.950	-0.234	69.260	88.240	0.094	36.100	130.500	1.618	66	66	66	307	307	307	32.037	51.380	-0.718	7.489	27.228	-1.788	13.234	14.656	0.422	6.256	19.883	0.953	69.260
611	uc003vqx.4	PODXL	chr7	-	131185020	131241376	1720	True	-214.330	-215.125	0.000	0.000	41.177	0.000	0.444	0.215	-0.619	65.300	150.920	-0.207	35.480	132.320	-0.269	180	180	180	81	81	81	27.619	65.143	-1.240	14.679	61.548	-2.058	10.993	22.266	0.458	6.966	23.713	0.672	65.300
612	uc003joy.3	ITGA2	chr5	+	52285155	52390609	102593	True	-319.540	-320.571	0.000	0.000	55.963	0.000	0.317	0.454	-0.611	47.740	61.480	0.640	91.280	327.220	-0.186	184	184	184	123	123	123	15.608	28.395	-0.882	15.459	65.349	-2.156	8.224	11.995	0.627	19.743	70.494	0.631	91.280
613	uc003vqw.4	PODXL	chr7	-	131185020	131241376	1720	True	-216.021	-216.836	0.000	0.000	41.149	0.000	0.444	0.211	-0.617	65.300	150.920	-0.207	35.480	132.320	-0.269	183	183	183	81	81	81	27.628	65.594	-1.247	14.679	61.548	-2.058	10.951	22.446	0.459	6.966	23.713	0.672	65.300
614	uc010fym.3	SH3BP4	chr2	+	235887328	235964358	76147	True	-82.743	-82.712	0.000	0.000	55.273	0.000	1.000	0.144	-0.753	98.860	338.240	-0.660	71.300	337.680	-1.863	184	184	184	37	37	37	60.962	167.795	-1.440	35.989	184.541	-2.377	16.163	49.273	0.315	14.249	56.484	0.324	98.860
615	uc002ann.3	ZNF609	chr15	+	64791618	64978266	183292	True	-450.100	-450.910	0.000	0.000	51.499	0.000	0.160	0.381	-0.603	82.860	112.960	0.139	31.200	124.960	-0.418	245	245	245	156	156	156	21.161	44.626	-1.160	10.322	43.540	-2.163	13.478	17.077	0.603	7.146	23.180	0.821	82.860
616	uc001mrl.3	LIN7C	chr11	-	27515964	27528326	2220	True	-193.868	-184.945	0.000	0.000	45.146	0.000	0.549	0.598	-0.479	137.960	143.840	0.330	229.360	616.400	-0.724	121	121	121	82	82	82	24.724	38.567	-0.845	19.204	63.350	-1.887	24.530	25.337	0.524	38.555	107.655	0.579	229.360
617	uc002tmg.3	EPB41L5	chr2	+	120770603	120936697	161993	True	-361.064	-362.280	0.000	0.000	-40.866	0.000	0.000	0.788	-0.298	27.300	37.360	0.805	20.360	61.220	0.531	67	67	67	202	202	202	15.711	21.094	-0.407	6.770	18.460	-1.319	5.098	6.740	0.588	3.549	10.283	0.846	27.300
618	uc021rzd.1	ATXN3	chr14	-	92524895	92572965	4540	True	-368.644	-368.595	0.000	0.000	-26.152	0.000	0.000	0.844	-0.256	51.020	45.280	1.798	352.760	1075.320	0.915	76	76	76	209	209	209	13.681	14.171	-0.073	24.516	66.453	-1.130	13.301	14.172	0.627	58.560	162.542	0.742	352.760
619	uc021rzi.1	ATXN3	chr14	-	92524895	92572965	4540	True	-368.644	-368.595	0.000	0.000	-26.152	0.000	0.000	0.844	-0.256	51.020	45.280	1.798	352.760	1075.320	0.915	76	76	76	209	209	209	13.681	14.171	-0.073	24.516	66.453	-1.130	13.301	14.172	0.627	58.560	162.542	0.742	352.760
620	uc001vdl.2	SPRYD7	chr13	-	50486841	50510625	1780	True	-129.878	-129.894	0.000	0.000	38.305	0.000	0.288	0.910	-0.843	155.440	154.240	1.492	222.060	857.780	-0.509	51	51	51	66	66	66	35.642	39.369	-0.108	22.062	77.985	-1.867	36.911	39.722	0.484	41.589	150.087	0.556	222.060
621	uc003tyc.3	BAZ1B	chr7	-	72854727	72936615	1783	True	-136.142	-136.086	0.000	0.000	49.542	0.000	0.762	0.153	-0.624	213.700	487.060	0.609	90.640	273.880	-0.513	187	187	187	63	63	63	92.734	156.406	-0.676	51.069	135.394	-1.362	32.317	76.178	0.491	16.393	52.546	0.430	213.700
622	uc002xak.3	ITCH	chr20	+	32951040	33099198	144999	True	-203.222	-203.446	0.000	0.000	41.590	0.000	0.333	0.479	-0.542	65.240	91.440	0.384	29.680	54.300	0.074	106	106	106	111	111	111	32.556	49.744	-0.620	7.275	23.690	-1.722	13.283	18.028	0.452	5.508	11.037	0.617	65.240
623	uc010txy.2	TRAF3	chr14	+	103243815	103377837	131134	True	-502.361	-480.328	0.000	0.000	-19.670	0.000	0.000	0.458	-0.832	43.020	71.840	0.664	13.840	33.200	-0.434	202	202	202	116	116	116	11.633	19.992	-0.897	3.580	18.765	-2.220	10.442	16.216	0.761	2.582	6.667	0.906	43.020
624	uc001kqa.4	ENTPD7	chr10	+	101419262	101471002	46126	True	-608.265	-608.438	0.000	0.000	-53.312	0.000	0.000	0.670	-0.309	31.400	32.860	0.691	57.660	158.160	0.907	117	117	117	277	277	277	13.348	18.629	-0.507	2.606	7.900	-1.339	5.428	5.709	0.524	6.023	15.577	1.059	57.660
625	uc011css.3	ENC1	chr5	-	73923230	73937249	1820	True	-70.943	-69.895	0.000	0.000	47.983	0.000	0.778	0.188	-0.432	192.760	299.000	-0.111	111.940	360.640	-0.396	116	116	116	90	90	90	91.247	150.424	-0.720	70.459	192.803	-1.375	26.899	42.528	0.261	22.247	83.841	0.399	192.760
626	uc002qob.3	ZNF264	chr19	+	57702867	57734214	23394	True	-909.727	-909.875	0.000	0.000	-78.933	0.000	0.000	0.644	-0.416	35.680	140.080	1.453	418.940	1307.580	1.496	184	184	184	396	396	396	5.768	10.415	-0.705	19.581	61.133	-1.792	6.633	15.660	0.901	54.111	167.469	0.952	418.940
627	uc004dwf.3	MSN	chrX	+	64887510	64961793	72880	True	-65.041	12.008	0.000	0.000	37.997	0.000	0.969	0.158	-0.265	1068.600	1531.800	-0.004	504.140	1018.120	-0.395	96	96	96	65	65	65	532.101	758.267	-0.504	309.022	587.760	-0.919	159.490	238.175	0.209	74.407	154.100	0.179	1068.600
628	uc001yad.4	ATXN3	chr14	-	92524895	92572965	4540	True	-329.080	-329.176	0.000	0.000	-1.547	0.000	0.000	0.776	-0.305	71.920	134.520	1.798	352.760	1075.320	0.915	88	88	88	178	178	178	18.433	21.920	-0.152	28.699	77.691	-1.187	17.277	23.793	0.633	62.517	173.690	0.758	352.760
629	uc021ryx.1	ATXN3	chr14	-	92524895	92572965	4540	True	-329.080	-329.176	0.000	0.000	-1.547	0.000	0.000	0.776	-0.305	71.920	134.520	1.798	352.760	1075.320	0.915	88	88	88	178	178	178	18.433	21.920	-0.152	28.699	77.691	-1.187	17.277	23.793	0.633	62.517	173.690	0.758	352.760
630	uc001jks.4	CCDC6	chr10	-	61548505	61666414	3200	True	-210.349	-210.925	0.000	0.000	25.043	0.000	0.296	0.485	-0.318	72.220	158.060	0.349	55.960	277.540	-0.347	103	103	103	159	159	159	39.114	86.870	-1.110	19.735	76.997	-1.777	12.909	28.916	0.426	9.061	51.470	0.671	72.220
631	uc003ovp.3	XPO5	chr6	-	43490067	43543812	1440	True	-140.263	-140.302	0.000	0.000	48.124	0.000	0.620	0.349	-0.627	94.140	191.920	-0.037	39.640	181.040	-1.065	124	124	124	71	71	71	37.044	93.879	-1.313	17.404	86.281	-2.245	13.000	32.567	0.458	7.162	33.280	0.523	94.140
632	uc031qbm.1	AP5B1	chr11	-	65541368	65548062	2880	True	-339.032	-333.671	0.000	0.000	41.189	0.000	0.217	0.429	-0.512	80.420	123.640	0.218	263.240	1125.080	-0.110	181	181	181	138	138	138	37.165	57.484	-0.746	22.570	74.460	-1.805	19.657	26.335	0.513	44.857	157.441	0.750	263.240
633	uc010sws.2	KIAA1033	chr12	+	105508139	105562906	52962	True	-244.944	-244.847	0.000	0.000	49.230	0.000	0.216	0.621	-0.885	20.180	45.440	0.818	10.600	37.480	-0.270	116	116	116	88	88	88	10.481	20.102	-0.918	2.825	17.124	-2.341	4.668	7.513	0.630	2.166	7.229	0.917	20.180
634	uc001hff.1	YOD1	chr1	-	207217193	207226325	3780	True	-429.794	-430.166	0.000	0.000	-3.822	0.000	0.000	0.785	-0.418	32.760	31.280	1.860	18.280	34.540	0.469	109	109	109	189	189	189	10.943	14.284	-0.411	4.357	14.690	-1.625	6.034	6.666	0.728	3.080	7.607	1.039	32.760
635	uc002eqk.2	PDP2	chr16	+	66914382	66925002	6031	True	-479.331	-478.069	0.000	0.000	-23.074	0.000	0.000	0.653	-0.370	33.400	61.860	0.302	218.280	658.040	1.074	111	111	111	227	227	227	14.654	26.983	-0.830	17.110	62.877	-1.943	6.863	11.576	0.533	33.222	112.663	0.901	218.280
636	uc001ebp.2	FAM212B	chr1	-	112264685	112298419	2540	True	-236.073	-234.713	0.000	0.000	51.753	0.000	0.491	0.399	-0.510	103.540	200.560	0.864	50.940	135.140	0.065	158	158	158	116	116	116	39.999	58.259	-0.450	14.756	38.466	-1.290	20.268	36.679	0.533	9.248	25.253	0.601	103.540
637	uc003kvt.1	FNIP1	chr5	-	130977406	131132756	2100	True	-376.336	-370.958	0.000	0.000	44.484	0.000	0.124	0.450	-0.840	52.500	89.780	0.673	83.540	331.280	-0.962	182	182	182	105	105	105	10.674	27.918	-1.376	8.158	47.139	-2.829	7.576	14.558	0.808	13.498	48.906	0.820	83.540
638	uc011lhe.1	YWHAZ	chr8	-	101930803	101962799	1500	True	-46.863	-47.365	0.000	0.000	35.226	0.000	0.934	0.435	-0.355	2191.740	2796.440	-0.011	803.720	1696.420	-0.032	58	58	58	61	61	61	1302.661	1720.045	-0.404	377.000	821.544	-1.067	354.667	453.221	0.179	189.378	430.994	0.392	2191.740
639	uc003flv.3	KLHL24	chr3	+	183353410	183402304	44883	True	-329.929	-330.354	0.000	0.000	21.855	0.000	0.035	0.519	-0.434	117.840	61.980	2.053	191.320	848.340	0.825	139	139	139	144	144	144	19.693	20.343	-0.132	9.030	27.689	-1.034	16.855	12.841	0.663	25.425	99.765	0.797	191.320
640	uc003flw.3	KLHL24	chr3	+	183353410	183402304	44883	True	-330.410	-330.710	0.000	0.000	21.456	0.000	0.035	0.513	-0.437	117.840	61.980	2.053	191.320	848.340	0.825	139	139	139	144	144	144	19.693	20.343	-0.132	9.030	27.689	-1.034	16.855	12.841	0.663	25.425	99.765	0.797	191.320
641	uc011kbh.2	GLI3	chr7	-	42000547	42276618	2100	True	-341.883	-341.928	0.000	0.000	55.358	0.000	0.433	0.247	-0.635	44.860	103.420	0.313	20.860	66.940	-0.923	274	274	274	104	104	104	17.324	40.953	-1.231	7.699	34.536	-2.086	8.014	16.426	0.585	4.028	12.813	0.580	44.860
642	uc001vdm.2	SPRYD7	chr13	-	50486841	50510625	1780	True	-126.807	-126.817	0.000	0.000	36.367	0.000	0.288	0.948	-0.815	155.440	154.240	1.492	222.060	857.780	-0.509	47	47	47	66	66	66	31.926	33.694	-0.083	22.062	77.985	-1.867	35.985	35.721	0.495	41.589	150.087	0.556	222.060
643	uc002wjy.4	MAVS	chr20	+	3827445	3856770	24464	True	-574.005	-569.685	0.000	0.000	11.528	0.000	0.039	0.233	-0.455	596.700	1787.460	-0.384	167.700	500.420	-0.802	289	289	289	207	207	207	34.965	111.234	-1.832	15.084	74.319	-2.525	79.029	232.868	0.618	19.930	54.353	0.794	596.700
644	uc002xzi.3	STX16	chr20	+	57226308	57254582	25434	True	-150.639	-150.659	0.000	0.000	16.683	0.000	0.378	0.583	-0.401	118.580	166.040	0.507	387.960	1099.420	-0.247	53	53	53	135	135	135	83.215	96.249	-0.209	50.476	127.333	-1.208	26.463	33.835	0.351	49.307	143.188	0.465	387.960
645	uc002xzm.3	STX16	chr20	+	57226308	57254582	25434	True	-150.639	-150.659	0.000	0.000	16.683	0.000	0.378	0.583	-0.401	118.580	166.040	0.507	387.960	1099.420	-0.247	53	53	53	135	135	135	83.215	96.249	-0.209	50.476	127.333	-1.208	26.463	33.835	0.351	49.307	143.188	0.465	387.960
646	uc002wxq.3	KIF3B	chr20	+	30865453	30922811	55312	True	-149.140	-150.128	0.000	0.000	48.364	0.000	0.600	0.209	-0.429	146.040	166.340	0.721	133.860	565.880	-0.233	179	179	179	100	100	100	64.825	77.257	-0.245	50.390	108.525	-1.017	23.954	28.143	0.365	24.459	80.245	0.466	146.040
647	uc003kvs.1	FNIP1	chr5	-	130977406	131132756	2100	True	-378.138	-372.769	0.000	0.000	44.648	0.000	0.124	0.445	-0.840	52.500	89.780	0.673	83.540	331.280	-0.962	184	184	184	105	105	105	10.585	27.676	-1.371	8.158	47.139	-2.829	7.583	14.662	0.805	13.498	48.906	0.820	83.540
648	uc003brd.3	RAD18	chr3	-	8918879	9005159	1560	True	-347.729	-303.667	0.000	0.000	42.532	0.000	0.312	0.381	-0.900	48.480	81.340	0.527	12.420	30.960	-0.443	181	181	181	77	77	77	16.496	24.272	-0.716	2.699	14.468	-2.181	11.893	14.731	0.638	2.473	6.240	0.808	48.480
649	uc003ezh.3	MBNL1	chr3	+	151985828	152183569	196025	True	-221.454	-193.316	0.000	0.000	42.773	0.000	0.488	0.218	-0.845	94.820	206.640	-0.542	29.540	187.520	-0.848	127	127	127	84	84	84	32.912	91.797	-1.535	13.457	87.477	-2.531	18.558	37.916	0.414	7.234	50.987	0.699	94.820
650	uc003ezi.3	MBNL1	chr3	+	151985828	152183569	196025	True	-221.454	-193.316	0.000	0.000	42.773	0.000	0.488	0.218	-0.845	94.820	206.640	-0.542	29.540	187.520	-0.848	127	127	127	84	84	84	32.912	91.797	-1.535	13.457	87.477	-2.531	18.558	37.916	0.414	7.234	50.987	0.699	94.820
651	uc003ceo.3	TGFBR2	chr3	+	30647993	30735633	85358	True	-91.408	-91.381	0.000	0.000	37.951	0.000	0.729	0.302	-0.379	121.920	196.800	0.121	84.440	195.380	-0.393	85	85	85	107	107	107	64.544	99.771	-0.582	34.634	82.742	-1.218	19.834	36.931	0.335	15.857	39.086	0.387	121.920
652	uc001hxw.2	LGALS8	chr1	+	236681513	236716279	30898	True	-296.893	-294.268	0.000	0.000	9.526	0.000	0.000	0.761	-0.471	65.680	99.520	0.203	21.600	196.500	-0.007	83	83	83	150	150	150	18.735	40.510	-1.179	4.743	28.043	-2.233	15.118	23.185	0.610	4.666	31.520	0.745	65.680
653	uc003bfs.3	NUP50	chr22	+	45559725	45583890	21308	True	-177.780	-177.273	0.000	0.000	20.839	0.000	0.248	0.471	-0.360	148.160	225.300	0.065	83.240	182.920	-0.230	80	80	80	141	141	141	68.091	115.747	-0.750	31.022	91.230	-1.530	28.359	45.031	0.353	13.816	39.256	0.517	148.160
654	uc009yii.3	LIN7C	chr11	-	27515964	27528326	2220	True	-196.180	-181.789	0.000	0.000	43.902	0.000	0.537	0.598	-0.466	137.960	133.220	0.330	229.360	616.400	-0.724	118	118	118	82	82	82	23.076	37.048	-0.861	19.204	63.350	-1.887	21.353	22.702	0.519	38.555	107.655	0.579	229.360
655	uc001hbm.2	NFASC	chr1	+	204955802	204991950	32853	True	-439.518	-412.243	0.000	0.000	23.866	0.000	0.000	0.436	-0.609	32.020	101.100	0.191	7.980	45.040	-0.625	180	180	180	159	159	159	10.681	35.137	-1.702	3.016	21.662	-2.549	6.816	18.955	0.712	1.879	9.027	0.770	32.020
656	uc001lvh.3	IGF2	chr11	-	2150341	2170833	3120	True	-216.716	-216.479	0.000	0.000	-12.746	0.000	0.006	0.656	-0.231	90.560	101.780	0.029	43.160	174.420	-0.699	59	59	59	156	156	156	22.028	40.656	-0.869	17.131	76.152	-2.097	17.526	25.390	0.423	8.863	35.608	0.515	90.560
657	uc010rpn.3	KDM2A	chr11	+	67007505	67025550	15519	True	-162.305	-162.839	0.000	0.000	26.502	0.000	0.450	0.342	-0.320	57.600	134.840	-0.176	45.820	237.060	-0.310	115	115	115	120	120	120	28.182	69.412	-1.258	17.619	68.827	-1.897	11.036	25.149	0.398	10.165	39.315	0.511	57.600
658	uc003kzn.2	PHF15	chr5	+	133861372	133918918	53994	True	-308.519	-309.153	0.000	0.000	2.161	0.000	0.040	0.397	-0.402	74.280	99.340	0.089	29.900	79.460	-0.036	118	118	118	175	175	175	33.673	58.761	-0.789	8.162	27.548	-1.628	11.332	17.190	0.384	4.931	14.356	0.670	74.280
659	uc002cqs.4	PDPK1	chr16	+	2587964	2653191	59867	True	-345.214	-342.070	0.000	0.000	-64.582	0.000	0.000	0.668	-0.163	101.180	80.740	0.582	69.260	108.680	0.474	62	62	62	251	251	251	47.254	47.876	-0.052	29.611	54.845	-0.912	17.528	13.079	0.332	11.943	17.894	0.530	101.180
660	uc010vnv.1	HSDL1	chr16	-	84155743	84178800	1600	True	-103.604	-103.726	0.000	0.000	40.519	0.000	0.743	0.549	-0.484	119.580	114.700	0.611	89.280	330.160	0.016	75	75	75	70	70	70	42.365	45.324	-0.098	31.680	88.110	-1.392	21.587	22.476	0.323	14.962	51.443	0.553	119.580
661	uc003smo.4	IQCE	chr7	+	2598631	2654368	51206	True	-279.453	-278.307	0.000	0.000	-43.309	0.000	0.000	0.558	-0.208	93.420	121.220	0.311	54.360	129.040	0.523	66	66	66	224	224	224	50.763	68.459	-0.435	23.562	53.379	-1.119	15.143	18.582	0.306	9.822	23.546	0.525	93.420
662	uc003smk.4	IQCE	chr7	+	2598631	2654368	51206	True	-279.453	-278.307	0.000	0.000	-43.309	0.000	0.000	0.558	-0.208	93.420	121.220	0.311	54.360	129.040	0.523	66	66	66	224	224	224	50.763	68.459	-0.435	23.562	53.379	-1.119	15.143	18.582	0.306	9.822	23.546	0.525	93.420
663	uc004ddh.3	TMEM47	chrX	-	34645180	34675405	1480	True	-236.755	-237.065	0.000	0.000	49.189	0.000	0.137	0.658	-1.123	44.500	36.060	1.650	8.480	27.900	-0.146	112	112	112	73	73	73	10.123	11.642	-0.252	2.441	11.841	-2.058	7.683	7.983	0.625	2.211	5.283	0.901	44.500
664	uc011bop.2	SSR3	chr3	-	156257928	156272973	1700	True	-126.097	-121.507	0.000	0.000	29.434	0.000	0.463	0.331	-0.435	475.420	868.460	-0.096	384.240	1233.940	-0.322	90	90	90	82	82	82	176.711	296.666	-0.790	94.758	267.447	-1.558	133.948	223.168	0.275	82.056	243.634	0.566	475.420
665	uc003dyh.3	PHLDB2	chr3	+	111602809	111695364	91060	True	-161.815	-161.883	0.000	0.000	50.870	0.000	0.770	0.301	-0.648	255.760	278.180	0.774	96.360	358.540	-0.586	173	173	173	61	61	61	92.507	124.057	-0.445	50.290	138.154	-1.393	37.704	42.442	0.440	23.826	75.277	0.379	255.760
666	uc002yuj.4	RUNX1	chr21	-	36160097	36421595	1920	True	-172.116	-170.486	0.000	0.000	43.261	0.000	0.560	0.237	-0.481	144.940	353.720	0.736	33.920	125.640	-0.772	165	165	165	91	91	91	45.229	98.116	-1.014	16.993	57.768	-1.702	39.173	93.864	0.472	6.205	22.119	0.451	144.940
667	uc001bnb.3	ZDHHC18	chr1	+	27153200	27182211	27496	True	-46.448	-46.788	0.000	0.000	35.803	0.000	0.865	0.374	-0.318	65.960	101.600	0.665	45.640	105.220	-0.457	61	61	61	74	74	74	38.512	59.587	-0.544	24.803	62.399	-1.281	8.306	19.820	0.414	7.423	20.540	0.356	65.960
668	uc001inz.1	NMT2	chr10	-	15147770	15210695	2720	True	-256.987	-256.577	0.000	0.000	16.858	0.000	0.016	0.628	-0.493	333.060	183.840	1.091	195.600	796.080	0.770	89	89	89	124	124	124	100.264	96.752	-0.078	37.600	111.568	-1.210	61.836	40.426	0.435	50.352	179.488	0.801	333.060
669	uc001wvq.4	KLHL28	chr14	-	45393526	45430335	2160	True	-453.118	-413.411	0.000	0.000	40.800	0.000	0.020	0.422	-0.954	291.420	1133.100	1.333	6.420	18.080	-0.096	204	204	204	101	101	101	16.375	46.447	-0.961	1.043	8.029	-2.284	45.194	158.655	0.855	1.421	3.667	0.955	291.420
670	uc001wvr.3	KLHL28	chr14	-	45393526	45431179	2160	True	-423.253	-404.982	0.000	0.000	48.164	0.000	0.089	0.431	-0.924	291.420	1133.100	1.333	6.420	18.080	-0.096	204	204	204	101	101	101	16.375	46.447	-0.961	1.043	8.029	-2.284	45.194	158.655	0.855	1.421	3.667	0.955	291.420
671	uc031rkd.1	C19orf12	chr19	-	30189792	30206696	2560	True	-236.092	-234.467	0.000	0.000	6.807	0.000	0.000	0.481	-0.505	176.720	298.020	0.038	274.240	889.240	0.658	81	81	81	115	115	115	81.235	134.666	-0.752	16.587	54.692	-1.611	37.911	57.046	0.306	39.047	127.452	0.863	274.240
672	uc010geu.2	ITCH	chr20	+	32951040	33099198	144999	True	-211.669	-211.682	0.000	0.000	38.417	0.000	0.297	0.456	-0.534	65.240	98.220	0.384	29.680	54.300	0.074	110	110	110	111	111	111	32.285	50.592	-0.656	7.275	23.690	-1.722	13.280	18.744	0.493	5.508	11.037	0.617	65.240
673	uc001khr.3	BTAF1	chr10	+	93683735	93790080	105111	True	-260.407	-260.493	0.000	0.000	48.427	0.000	0.467	0.231	-0.925	41.300	109.840	0.847	22.920	85.140	-1.021	210	210	210	60	60	60	19.258	37.884	-0.933	8.467	42.367	-2.197	8.469	18.515	0.742	4.160	18.386	0.519	41.300
674	uc003ojr.2	C6orf106	chr6	-	34555065	34664625	2500	True	-128.389	-120.617	0.000	0.000	25.252	0.000	0.552	0.422	-0.301	189.560	229.060	0.457	102.900	322.120	-0.231	76	76	76	125	125	125	65.608	94.479	-0.545	42.314	111.528	-1.353	38.518	50.524	0.333	17.087	51.986	0.384	189.560
675	uc003krf.3	TMED7	chr5	-	114948904	114961876	1740	True	-129.731	-130.141	0.000	0.000	38.790	0.000	0.517	0.397	-0.731	188.080	259.860	-0.400	52.640	234.760	-1.416	93	93	93	60	60	60	55.009	108.083	-1.141	20.978	95.907	-2.295	41.065	57.794	0.481	13.584	48.756	0.579	188.080
676	uc010ujt.2	SMAD3	chr15	+	67458492	67487533	25598	True	-167.620	-167.755	0.000	0.000	18.380	0.000	0.385	0.453	-0.250	155.640	317.440	0.301	67.260	207.440	-0.324	87	87	87	161	161	161	72.652	140.427	-0.915	31.285	95.584	-1.560	35.567	68.940	0.370	11.862	35.973	0.449	155.640
677	uc002upy.3	TFPI	chr2	-	188328957	188419219	2260	True	-195.308	-196.209	0.000	0.000	11.569	0.000	0.000	0.869	-0.434	83.620	198.680	0.599	43.920	79.880	-0.473	55	55	55	102	102	102	32.809	70.322	-0.913	8.247	36.562	-2.197	24.312	56.758	0.584	7.392	17.740	0.732	83.620
678	uc021ryy.1	ATXN3	chr14	-	92524895	92572965	4540	True	-325.981	-326.209	0.000	0.000	-6.737	0.000	0.000	0.761	-0.287	51.880	134.520	1.798	352.760	1075.320	0.915	85	85	85	178	178	178	16.846	21.269	-0.180	28.699	77.691	-1.187	15.226	23.941	0.627	62.517	173.690	0.758	352.760
679	uc001pqe.2	PAFAH1B2	chr11	+	117014999	117041761	25257	True	-132.793	-132.398	0.000	0.000	49.127	0.000	0.791	0.370	-0.665	354.340	1158.140	0.589	41.600	235.440	-0.154	117	117	117	67	67	67	62.081	117.255	-0.709	25.280	97.520	-1.734	52.391	161.096	0.485	8.928	59.837	0.612	354.340
680	uc002nsk.3	C19orf12	chr19	-	30189792	30206452	2560	True	-235.805	-234.277	0.000	0.000	8.142	0.000	0.009	0.454	-0.550	176.720	298.020	0.038	274.240	889.240	0.658	81	81	81	115	115	115	81.235	134.666	-0.752	16.587	54.692	-1.611	37.911	57.046	0.306	39.047	127.452	0.863	274.240
681	uc004dba.4	KLHL15	chrX	-	24001832	24045303	2620	True	-360.192	-359.161	0.000	0.000	27.249	0.000	0.000	0.405	-0.574	7.380	11.960	1.491	6.820	11.760	1.106	167	167	167	131	131	131	2.060	3.567	-0.614	0.498	3.503	-1.614	1.719	2.543	0.854	1.083	2.066	0.972	7.380
682	uc002nsm.4	C19orf12	chr19	-	30189792	30206452	2560	True	-237.351	-232.364	0.000	0.000	4.050	0.000	0.000	0.474	-0.537	176.720	298.020	0.038	274.240	889.240	0.658	75	75	75	115	115	115	77.238	129.917	-0.767	16.587	54.692	-1.611	36.041	56.157	0.311	39.047	127.452	0.863	274.240
683	uc002ilt.2	KPNB1	chr17	+	45727203	45761004	32626	True	-58.000	-29.463	0.000	0.000	34.862	0.000	0.895	0.168	-0.392	2308.800	2699.660	0.476	1661.220	2157.160	0.093	92	92	92	57	57	57	899.331	943.920	-0.030	525.570	754.619	-0.565	353.764	455.110	0.197	351.309	511.419	0.325	2308.800
684	uc003ony.4	BTBD9	chr6	-	38136226	38563843	5640	True	-566.589	-563.847	0.000	0.000	-47.732	0.000	0.000	0.785	-0.326	18.160	26.420	1.424	71.040	333.240	0.629	108	108	108	281	281	281	8.059	11.591	-0.456	4.194	12.969	-1.523	3.564	5.366	0.694	7.501	27.739	0.810	71.040
685	uc003lnn.1	KCTD16	chr5	+	143584839	143856944	270283	True	-262.438	-262.282	0.000	0.000	27.597	0.000	0.000	0.188	-0.856	8.280	10.840	1.571	1.800	6.760	0.379	134	134	134	89	89	89	2.221	3.033	-0.357	0.077	1.352	-0.969	1.813	2.162	1.106	0.291	1.314	0.703	8.280
686	uc002hqi.4	MLLT6	chr17	+	36861872	36886056	20597	True	-321.344	-321.916	0.000	0.000	24.936	0.000	0.124	0.430	-0.380	81.720	170.000	0.023	122.180	482.220	-0.685	155	155	155	177	177	177	30.955	70.250	-1.165	22.068	89.179	-2.013	14.442	30.134	0.479	19.909	71.825	0.651	122.180
687	uc003cen.3	TGFBR2	chr3	+	30647993	30735633	85358	True	-92.875	-92.997	0.000	0.000	36.740	0.000	0.701	0.291	-0.378	121.920	196.800	0.121	84.440	195.380	-0.393	87	87	87	107	107	107	63.357	98.011	-0.587	34.634	82.742	-1.218	21.079	38.264	0.333	15.857	39.086	0.387	121.920
688	uc010zes.1	KIAA1715	chr2	-	176790409	176867018	1800	True	-293.941	-294.620	0.000	0.000	41.349	0.000	0.178	0.399	-0.752	44.800	93.940	1.486	58.900	193.040	-0.664	164	164	164	90	90	90	14.509	24.007	-0.675	7.003	25.583	-1.794	10.178	17.598	0.795	12.766	42.000	0.625	58.900
689	uc003jir.3	RAI14	chr5	+	34656432	34832717	174620	True	-149.463	-149.244	0.000	0.000	46.625	0.000	0.628	0.308	-0.629	186.520	191.640	0.419	41.160	99.260	-0.407	124	124	124	78	78	78	49.244	65.589	-0.465	19.976	52.750	-1.391	29.026	27.986	0.404	8.266	17.218	0.514	186.520
690	uc021phx.1	MDM4	chr1	+	204485506	204527248	34727	True	-759.958	-756.546	0.000	0.000	-92.678	0.000	0.000	1.033	-0.321	99.000	133.200	0.473	377.420	1180.880	0.038	94	94	94	345	345	345	11.889	24.755	-1.091	25.475	80.509	-2.352	15.413	23.496	0.688	51.698	145.796	1.049	377.420
691	uc010jca.3	APC	chr5	+	112157592	112181936	22377	True	-522.885	-523.214	0.000	0.000	30.155	0.000	0.000	0.151	-0.778	12.220	37.580	1.167	4.200	30.120	-1.014	328	328	328	92	92	92	2.450	12.928	-2.106	0.397	8.912	-2.525	2.221	6.986	1.106	0.806	8.113	0.849	12.220
692	uc002nte.3	ZNF507	chr19	+	32836513	32878573	39189	True	-403.128	-391.483	0.000	0.000	51.146	0.000	0.245	0.333	-0.888	23.680	43.820	0.136	14.100	51.340	0.476	220	220	220	102	102	102	8.262	18.629	-1.205	3.163	19.631	-2.394	5.194	8.107	0.626	3.240	11.962	1.077	23.680
693	uc002ntd.3	ZNF507	chr19	+	32836513	32878573	39189	True	-403.920	-391.559	0.000	0.000	51.147	0.000	0.245	0.346	-0.875	23.680	43.820	0.136	14.100	51.340	0.476	220	220	220	102	102	102	8.262	18.629	-1.205	3.163	19.631	-2.394	5.194	8.107	0.626	3.240	11.962	1.077	23.680
694	uc002tlp.3	STEAP3	chr2	+	119981383	120023227	40889	True	-58.389	-14.226	0.000	0.000	44.556	0.000	0.929	0.154	-0.442	108.860	416.220	-1.018	79.080	341.980	-1.941	134	134	134	42	42	42	64.484	226.139	-1.757	44.195	235.961	-2.388	17.820	79.009	0.285	11.705	58.635	0.245	108.860
695	uc002tlr.3	STEAP3	chr2	+	119981383	120023227	40889	True	-58.461	-14.205	0.000	0.000	44.512	0.000	0.929	0.152	-0.443	108.860	416.220	-1.018	79.080	341.980	-1.941	134	134	134	42	42	42	64.484	226.139	-1.757	44.195	235.961	-2.388	17.820	79.009	0.285	11.705	58.635	0.245	108.860
696	uc001xvf.2	GTF2A1	chr14	-	81641795	81687296	3320	True	-240.164	-239.467	0.000	0.000	29.983	0.000	0.195	0.456	-0.495	77.520	115.480	0.778	44.940	124.900	-0.015	113	113	113	128	128	128	28.135	36.992	-0.411	15.260	35.832	-1.366	15.023	18.880	0.408	10.662	19.979	0.684	77.520
697	uc003gtn.3	FAM114A1	chr4	+	38869353	38947365	76263	True	-132.705	-133.282	0.000	0.000	41.283	0.000	0.551	0.582	-0.500	142.740	161.320	0.749	478.720	1233.640	0.096	83	83	83	78	78	78	64.660	79.826	-0.299	56.945	153.455	-1.391	33.877	39.640	0.372	98.478	266.428	0.572	478.720
698	uc010fqw.1	KIAA1715	chr2	-	176790409	176867018	1800	True	-302.656	-303.331	0.000	0.000	42.376	0.000	0.178	0.386	-0.764	44.800	93.940	1.486	58.900	193.040	-0.664	172	172	172	90	90	90	14.591	24.030	-0.675	7.003	25.583	-1.794	10.055	17.199	0.791	12.766	42.000	0.625	58.900
699	uc001lkf.3	MKI67	chr10	-	129894924	129924468	1860	True	-309.757	-310.297	0.000	0.000	68.588	0.011	0.677	0.106	-0.576	55.460	425.820	-0.246	36.880	240.480	-0.690	445	445	445	93	93	93	24.226	109.156	-1.958	15.728	105.709	-2.668	8.638	72.338	0.643	7.487	51.979	0.570	55.460
700	uc003cos.2	SACM1L	chr3	+	45730753	45786900	54571	True	-124.477	-124.581	0.000	0.000	35.038	0.000	0.403	0.668	-0.550	46.360	63.160	0.503	23.900	78.200	-0.585	58	58	58	77	77	77	24.036	39.610	-0.733	9.685	38.069	-1.913	8.377	10.810	0.507	5.040	16.772	0.529	46.360
701	uc010mbv.2	RRM2B	chr8	-	103216728	103251346	3480	True	-252.169	-252.810	0.000	0.000	-29.813	0.000	0.000	0.971	-0.237	163.480	248.020	0.255	99.740	263.960	-0.102	40	40	40	166	166	166	86.329	106.908	-0.287	40.746	108.855	-1.496	31.892	46.525	0.305	21.839	45.127	0.572	163.480
702	uc010hsy.2	RAB43	chr3	-	128806411	128840647	1640	True	-111.794	-112.801	0.000	0.000	40.771	0.000	0.628	0.241	-0.468	130.040	255.080	0.624	59.240	118.380	-0.114	126	126	126	78	78	78	63.974	88.111	-0.423	30.598	63.003	-1.093	22.269	36.776	0.364	13.471	22.020	0.419	130.040
703	uc003fau.3	SSR3	chr3	-	156257928	156272973	1700	True	-125.692	-121.049	0.000	0.000	28.278	0.000	0.415	0.333	-0.430	475.420	868.460	-0.096	384.240	1233.940	-0.322	88	88	88	82	82	82	177.816	298.902	-0.794	94.758	267.447	-1.558	134.730	224.545	0.277	82.056	243.634	0.566	475.420
704	uc002dly.2	DCTN5	chr16	+	23652686	23685068	27761	True	-465.198	-459.393	0.000	0.000	-46.964	0.000	0.000	0.510	-0.327	120.640	139.460	0.871	237.840	639.380	2.365	116	116	116	201	201	201	48.261	58.826	-0.272	17.715	45.239	-1.125	20.152	24.120	0.455	38.768	105.700	0.952	237.840
705	uc021rzf.1	ATXN3	chr14	-	92524895	92572965	4540	True	-403.502	-403.798	0.000	0.000	-45.968	0.000	0.000	0.821	-0.293	51.020	44.580	1.798	352.760	1075.320	0.915	70	70	70	223	223	223	11.821	12.997	-0.113	22.987	62.555	-1.194	11.898	13.795	0.633	56.999	158.077	0.767	352.760
706	uc021rzj.1	ATXN3	chr14	-	92524895	92572965	4540	True	-403.502	-403.798	0.000	0.000	-45.968	0.000	0.000	0.821	-0.293	51.020	44.580	1.798	352.760	1075.320	0.915	70	70	70	223	223	223	11.821	12.997	-0.113	22.987	62.555	-1.194	11.898	13.795	0.633	56.999	158.077	0.767	352.760
707	uc003blj.3	ADM2	chr22	+	50919984	50924866	3891	True	-143.572	-143.854	0.000	0.000	44.490	0.000	0.750	0.237	-0.817	142.040	416.900	-0.116	14.260	63.640	-1.457	147	147	147	48	48	48	18.666	45.560	-1.195	8.373	45.709	-2.355	22.178	61.002	0.459	2.830	9.812	0.377	142.040
708	uc003url.1	ZSCAN25	chr7	+	99214570	99230030	14463	True	-201.901	-202.161	0.000	0.000	49.658	0.000	0.514	0.355	-1.541	69.580	48.880	1.772	9.020	23.760	-0.480	143	143	143	37	37	37	20.876	20.562	-0.030	3.244	13.565	-1.909	11.660	8.178	0.591	1.946	3.188	0.710	69.580
709	uc003qui.3	QKI	chr6	+	163835674	163999628	157051	True	-138.337	-138.298	0.000	0.000	43.804	0.000	0.660	0.388	-0.590	78.980	149.080	-0.279	39.480	169.240	-0.645	86	86	86	94	94	94	38.784	80.674	-1.046	16.227	63.885	-1.940	15.087	29.211	0.396	9.361	35.273	0.513	78.980
710	uc003son.4	FBXL18	chr7	-	5515427	5553399	4600	True	-359.511	-360.057	0.000	0.000	-10.447	0.000	0.087	0.329	-0.245	460.380	1564.940	-0.896	139.880	507.220	-0.561	169	169	169	230	230	230	59.256	173.044	-1.536	30.353	128.665	-2.095	61.043	192.603	0.335	26.574	95.017	0.612	460.380
711	uc010zuj.2	ITCH	chr20	+	32951040	33099198	144999	True	-192.219	-191.998	0.000	0.000	35.403	0.000	0.306	0.449	-0.524	61.840	90.000	0.136	29.680	54.300	0.074	96	96	96	111	111	111	30.872	49.495	-0.679	7.275	23.690	-1.722	12.573	18.173	0.423	5.508	11.037	0.617	61.840
712	uc003xez.2	PNMA2	chr8	-	26362195	26371483	1960	True	-243.333	-243.852	0.000	0.000	17.054	0.000	0.083	0.440	-0.562	70.680	98.940	0.636	215.700	868.580	0.851	106	106	106	96	96	96	30.275	40.357	-0.417	33.153	95.801	-1.520	17.281	21.513	0.452	44.750	156.191	0.932	215.700
713	uc001syg.1	OSBPL8	chr12	-	76745577	76953589	3280	True	-374.897	-375.472	0.000	0.000	-5.484	0.000	0.006	0.435	-0.483	34.760	64.840	0.763	16.980	48.120	0.053	127	127	127	164	164	164	14.309	26.240	-0.942	4.562	18.990	-1.940	7.853	11.467	0.547	3.145	8.019	0.805	34.760
714	uc010iur.3	RAI14	chr5	+	34656432	34832717	174620	True	-146.236	-146.014	0.000	0.000	45.269	0.000	0.628	0.302	-0.614	186.520	191.640	0.419	41.160	99.260	-0.407	122	122	122	78	78	78	49.525	66.248	-0.478	19.976	52.750	-1.391	29.177	27.732	0.394	8.266	17.218	0.514	186.520
715	uc003ezj.3	MBNL1	chr3	+	151985828	152183569	196025	True	-195.408	-178.434	0.000	0.000	45.842	0.000	0.512	0.367	-0.661	94.820	206.640	-0.862	29.540	187.520	-0.848	122	122	122	84	84	84	30.803	89.993	-1.573	13.457	87.477	-2.531	16.489	38.434	0.378	7.234	50.987	0.699	94.820
716	uc010hqm.2	NAA50	chr3	-	113435306	113458434	3720	True	-261.912	-262.281	0.000	0.000	-11.372	0.000	0.020	0.427	-0.331	933.100	869.320	0.772	295.480	622.140	0.803	90	90	90	147	147	147	264.478	212.239	0.330	73.407	105.489	-0.725	124.945	114.157	0.231	85.751	125.889	0.739	933.100
717	uc003ekc.3	SEC61A1	chr3	+	127771300	127790526	17718	True	-51.860	-6.894	0.000	0.000	38.297	0.000	0.970	0.251	-0.270	442.220	1410.580	-0.754	403.300	1571.600	-1.491	74	74	74	67	67	67	297.502	773.717	-1.341	218.117	805.607	-1.874	65.245	247.516	0.245	72.967	274.825	0.246	442.220
718	uc002agq.4	NARG2	chr15	-	60730032	60745983	4540	True	-251.059	-254.034	0.000	0.000	-34.458	0.000	0.000	0.426	-0.321	55.500	46.560	0.917	4.060	14.880	1.814	62	62	62	145	145	145	25.743	27.818	-0.135	0.070	0.848	-0.606	10.291	8.872	0.525	0.472	1.705	0.761	55.500
719	uc021rys.1	ATXN3	chr14	-	92524895	92572965	4540	True	-326.728	-326.849	0.000	0.000	-6.251	0.000	0.000	0.763	-0.293	51.880	134.520	1.798	352.760	1075.320	0.915	85	85	85	178	178	178	17.207	21.442	-0.173	28.699	77.691	-1.187	15.635	23.987	0.631	62.517	173.690	0.758	352.760
720	uc001yae.4	ATXN3	chr14	-	92524895	92572965	4540	True	-326.801	-327.140	0.000	0.000	-6.546	0.000	0.000	0.735	-0.321	51.880	134.520	1.798	352.760	1075.320	0.915	85	85	85	178	178	178	17.207	21.442	-0.173	28.699	77.691	-1.187	15.635	23.987	0.631	62.517	173.690	0.758	352.760
721	uc003mvv.3	PRPF4B	chr6	+	4021568	4065217	40558	True	-498.155	-498.543	0.000	0.000	37.505	0.000	0.013	0.551	-0.771	149.960	95.400	1.513	16.960	37.160	0.399	189	189	189	152	152	152	53.451	39.201	0.344	2.778	13.505	-2.096	27.988	15.009	0.511	2.841	7.254	1.015	149.960
722	uc003quj.3	QKI	chr6	+	163835674	163999628	157051	True	-137.155	-137.118	0.000	0.000	43.305	0.000	0.660	0.386	-0.586	78.980	149.080	-0.270	39.480	169.240	-0.645	85	85	85	94	94	94	38.573	80.633	-1.052	16.227	63.885	-1.940	15.049	29.377	0.394	9.361	35.273	0.513	78.980
723	uc002tfb.3	SOWAHC	chr2	+	110371910	110376564	2960	True	-124.549	-125.963	0.000	0.000	51.197	0.000	0.700	0.305	-0.570	184.920	224.620	0.512	178.400	739.580	-0.204	140	140	140	70	70	70	89.503	104.172	-0.264	41.327	104.131	-1.149	46.082	50.244	0.320	34.202	126.959	0.470	184.920
724	uc001ivb.4	MTPAP	chr10	-	30598729	30663377	2820	True	-316.462	-314.534	0.000	0.000	16.741	0.000	0.035	0.373	-0.505	152.720	116.340	0.937	151.100	415.600	0.921	140	140	140	141	141	141	35.718	41.055	-0.283	20.987	55.220	-1.158	32.953	31.027	0.474	33.971	94.782	0.815	152.720
725	uc010lge.1	ZSCAN25	chr7	+	99214570	99230030	14463	True	-173.049	-173.466	0.000	0.000	45.605	0.000	0.514	0.260	-1.573	43.920	39.860	1.772	9.020	23.760	-0.480	121	121	121	37	37	37	17.098	18.891	-0.122	3.244	13.565	-1.909	6.893	7.039	0.576	1.946	3.188	0.710	43.920
726	uc001syf.1	OSBPL8	chr12	-	76745577	76953589	3280	True	-374.668	-375.249	0.000	0.000	-6.142	0.000	0.006	0.438	-0.482	34.760	64.840	0.763	16.980	48.120	0.053	126	126	126	164	164	164	14.286	26.167	-0.941	4.562	18.990	-1.940	7.879	11.484	0.549	3.145	8.019	0.805	34.760
727	uc002uyb.4	TRAK2	chr2	-	202241929	202316319	1420	True	-321.951	-322.440	0.000	0.000	53.800	0.000	0.380	0.311	-1.100	54.220	90.300	1.049	8.260	38.640	-0.035	206	206	206	71	71	71	20.351	35.098	-0.793	2.331	15.595	-2.257	12.889	20.502	0.529	1.751	9.564	1.033	54.220
728	uc003ezm.3	MBNL1	chr3	+	152017193	152183569	164680	True	-218.118	-189.175	0.000	0.000	45.625	0.000	0.530	0.229	-0.822	94.820	206.640	-0.542	29.540	187.520	-0.848	129	129	129	83	83	83	32.527	90.723	-1.533	13.567	88.357	-2.543	18.674	38.596	0.412	7.207	50.654	0.695	94.820
729	uc001rij.3	KLHL42	chr12	+	27933186	27955973	19661	True	-295.428	-295.545	0.000	0.000	53.028	0.000	0.232	0.728	-0.782	132.060	117.840	0.670	61.700	213.340	-0.531	159	159	159	82	82	82	31.719	37.863	-0.565	5.364	24.691	-2.143	34.636	34.262	0.715	9.684	33.856	0.785	132.060
730	uc003ekb.3	SEC61A1	chr3	+	127771211	127790526	17807	True	-52.415	-8.100	0.000	0.000	39.595	0.000	0.970	0.258	-0.272	442.220	1410.580	-0.754	403.300	1571.600	-1.491	77	77	77	67	67	67	297.020	766.596	-1.329	218.117	805.607	-1.874	64.836	247.214	0.250	72.967	274.825	0.246	442.220
731	uc002dlq.3	GGA2	chr16	-	23474862	23521815	3940	True	-383.108	-384.387	0.000	0.000	-50.588	0.000	0.000	0.715	-0.292	113.360	159.980	0.570	228.140	754.280	1.341	66	66	66	190	190	190	72.432	88.691	-0.277	26.912	64.739	-1.302	19.851	27.513	0.351	38.124	103.545	0.891	228.140
732	uc004fof.3	MAGT1	chrX	-	77081861	77151065	2260	True	-151.488	-151.362	0.000	0.000	24.603	0.000	0.372	0.662	-0.327	135.500	214.880	-0.228	191.600	612.340	-0.146	63	63	63	113	113	113	60.583	99.643	-0.713	39.606	127.997	-1.707	31.379	51.090	0.291	31.006	98.103	0.527	191.600
733	uc002gqw.2	MPRIP	chr17	+	17039532	17095962	51824	True	-646.907	-647.794	0.000	0.000	12.266	0.000	0.000	0.435	-0.508	328.140	663.600	0.767	172.100	645.380	1.200	243	243	243	220	220	220	96.831	182.256	-1.234	11.975	46.765	-2.388	106.200	196.677	0.859	30.286	89.184	0.936	328.140
734	uc011cqc.2	ITGA2	chr5	+	52285155	52390609	102593	True	-314.164	-315.061	0.000	0.000	51.367	0.000	0.301	0.443	-0.598	47.740	61.480	0.640	91.280	327.220	-0.186	177	177	177	123	123	123	15.162	27.965	-0.897	15.459	65.349	-2.156	8.045	11.876	0.633	19.743	70.494	0.631	91.280
735	uc002zuz.2	UBE2L3	chr22	+	21921835	21978323	54488	True	-107.446	-104.300	0.000	0.000	14.591	0.000	0.235	0.613	-0.307	1266.220	1365.140	0.237	182.020	290.380	-0.357	39	39	39	98	98	98	539.820	601.739	-0.149	72.905	143.002	-1.132	369.971	411.337	0.183	47.104	69.466	0.469	1266.220
736	uc002ugu.4	METTL8	chr2	-	172173912	172290619	6440	True	-315.660	-315.878	0.000	0.000	-14.411	0.000	0.000	0.937	-0.351	55.660	80.760	0.657	413.260	1331.100	0.765	60	60	60	151	151	151	26.173	34.189	-0.318	32.635	101.157	-1.585	12.950	18.289	0.428	78.312	252.391	0.953	413.260
737	uc003aah.2	GUCD1	chr22	-	24936405	24951275	800	True	-56.340	-22.005	0.000	0.000	39.874	0.000	0.950	0.173	-0.456	366.620	353.100	0.415	248.500	556.120	-0.331	115	115	115	40	40	40	160.584	202.386	-0.326	181.536	370.822	-0.997	54.457	65.647	0.256	47.957	114.153	0.208	366.620
738	uc001vmd.4	ABCC4	chr13	-	95672082	95953687	1160	True	-230.867	-231.037	0.000	0.000	51.160	0.000	0.593	0.367	-1.084	30.800	46.320	0.703	10.280	43.780	-1.209	168	168	168	54	54	54	12.931	23.207	-0.858	4.196	25.064	-2.362	5.816	7.938	0.638	1.993	8.205	0.632	30.800
739	uc001rzw.3	KRT80	chr12	-	52562779	52579533	1160	True	-104.241	-104.956	0.000	0.000	28.762	0.000	0.603	0.208	-0.455	432.120	688.920	0.538	141.060	427.920	-0.939	123	123	123	58	58	58	146.076	245.548	-0.721	82.313	216.750	-1.424	90.677	153.056	0.413	27.975	72.395	0.388	432.120
740	uc002gqu.2	MPRIP	chr17	+	16946073	17095962	145283	True	-675.129	-675.957	0.000	0.000	19.906	0.000	0.000	0.416	-0.541	328.140	663.600	0.767	172.100	645.380	1.200	269	269	269	220	220	220	102.813	185.509	-1.156	11.975	46.765	-2.388	102.877	187.772	0.855	30.286	89.184	0.936	328.140
741	uc003dpe.3	RYBP	chr3	-	72423743	72495774	1160	True	-225.937	-204.989	0.000	0.000	47.097	0.000	0.532	0.389	-1.046	44.240	59.800	0.903	15.380	71.220	-1.599	156	156	156	47	47	47	15.006	28.376	-0.904	6.214	40.090	-2.570	8.614	14.044	0.583	3.280	15.632	0.586	44.240
742	uc010ifu.3	APBB2	chr4	-	40812043	40947090	5140	True	-436.363	-432.541	0.000	0.000	-61.243	0.000	0.000	0.478	-0.273	64.640	179.940	-0.654	172.260	499.920	0.000	81	81	81	238	238	238	26.262	88.683	-1.738	7.270	31.752	-1.949	12.889	36.714	0.421	17.275	49.065	1.024	172.260
743	uc002xzk.3	STX16	chr20	+	57226308	57254582	25434	True	-151.908	-152.060	0.000	0.000	12.292	0.000	0.319	0.583	-0.394	118.580	166.040	0.507	387.960	1099.420	-0.247	51	51	51	135	135	135	83.534	97.147	-0.218	50.476	127.333	-1.208	26.699	34.127	0.354	49.307	143.188	0.465	387.960
744	uc002xzj.3	STX16	chr20	+	57226308	57254582	25434	True	-151.908	-152.060	0.000	0.000	12.292	0.000	0.319	0.583	-0.394	118.580	166.040	0.507	387.960	1099.420	-0.247	51	51	51	135	135	135	83.534	97.147	-0.218	50.476	127.333	-1.208	26.699	34.127	0.354	49.307	143.188	0.465	387.960
745	uc011ary.2	ADM2	chr22	+	50920152	50924866	3723	True	-142.866	-143.074	0.000	0.000	45.222	0.000	0.771	0.259	-0.803	142.040	416.900	-0.116	14.260	63.640	-1.457	147	147	147	48	48	48	18.664	45.553	-1.195	8.373	45.709	-2.355	22.178	61.004	0.459	2.830	9.812	0.377	142.040
746	uc003qla.3	FBXO30	chr6	-	146119271	146135921	1500	True	-232.189	-233.110	0.000	0.000	47.866	0.000	0.333	0.498	-1.000	73.780	61.720	1.817	22.260	36.940	-0.644	132	132	132	69	69	69	18.056	20.881	-0.269	5.353	18.159	-1.769	11.513	11.584	0.600	4.332	7.135	0.788	73.780
747	uc001vjf.3	KLF12	chr13	-	74260148	74708066	6940	True	-647.040	-629.405	0.000	0.000	-74.510	0.000	0.000	0.469	-0.277	17.460	21.360	1.453	5.800	13.080	1.387	174	174	174	303	303	303	3.058	7.020	-0.899	0.429	2.633	-1.342	2.997	5.715	0.853	0.898	1.760	0.835	17.460
748	uc010aeq.3	KLF12	chr13	-	74260148	74708394	6940	True	-645.815	-626.579	0.000	0.000	-71.968	0.000	0.000	0.466	-0.276	17.460	21.360	1.453	5.800	13.080	1.387	174	174	174	303	303	303	3.058	7.020	-0.899	0.429	2.633	-1.342	2.997	5.715	0.853	0.898	1.760	0.835	17.460
749	uc001xvg.2	GTF2A1	chr14	-	81641795	81687575	3320	True	-235.054	-234.483	0.000	0.000	26.225	0.000	0.180	0.516	-0.409	77.520	115.480	0.463	44.940	124.900	-0.015	109	109	109	128	128	128	27.460	37.070	-0.439	15.260	35.832	-1.366	14.652	19.203	0.381	10.662	19.979	0.684	77.520
750	uc003hju.2	SCARB2	chr4	-	77079891	77135052	2060	True	-180.221	-180.377	0.000	0.000	34.339	0.000	0.372	0.484	-0.571	253.120	322.960	0.389	182.300	571.100	0.043	96	96	96	86	86	86	76.324	118.618	-0.712	27.508	96.934	-1.974	45.629	63.888	0.464	37.041	118.406	0.626	253.120
751	uc010fll.3	EPB41L5	chr2	+	120770603	120936697	161993	True	-363.096	-364.877	0.000	0.000	-51.386	0.000	0.000	0.797	-0.281	27.300	34.260	0.805	20.360	61.220	0.531	62	62	62	202	202	202	15.279	20.215	-0.392	6.770	18.460	-1.319	4.900	6.086	0.600	3.549	10.283	0.846	27.300
752	uc002gqv.2	MPRIP	chr17	+	16946073	17095962	145283	True	-674.182	-675.213	0.000	0.000	19.714	0.000	0.000	0.418	-0.541	328.140	663.600	0.767	172.100	645.380	1.200	268	268	268	220	220	220	102.638	185.075	-1.157	11.975	46.765	-2.388	103.029	187.987	0.857	30.286	89.184	0.936	328.140
753	uc001lke.3	MKI67	chr10	-	129894924	129924468	1860	True	-345.589	-346.126	0.000	0.000	67.575	0.011	0.677	0.095	-0.575	55.460	425.820	-0.143	36.880	240.480	-0.690	497	497	497	93	93	93	23.065	100.453	-1.855	15.728	105.709	-2.668	8.987	73.071	0.698	7.487	51.979	0.570	55.460
754	uc001ehy.1	ZNF697	chr1	-	120161999	120190390	2020	True	-169.771	-169.748	0.000	0.000	48.746	0.000	0.632	0.324	-0.501	99.160	109.800	0.792	31.880	56.560	0.317	145	145	145	95	95	95	38.141	37.592	0.008	17.629	31.305	-0.801	19.245	18.762	0.460	5.983	10.387	0.459	99.160
755	uc021tfi.1	DCTN5	chr16	+	23652686	23685068	27761	True	-464.234	-457.595	0.000	0.000	-46.752	0.000	0.000	0.523	-0.326	120.640	139.460	0.871	237.840	639.380	2.365	114	114	114	201	201	201	47.488	58.062	-0.273	17.715	45.239	-1.125	19.127	23.569	0.457	38.768	105.700	0.952	237.840
756	uc002hgs.2	SUZ12	chr17	+	30264043	30328057	62213	True	-180.810	-181.120	0.000	0.000	32.061	0.000	0.214	0.529	-0.571	79.220	131.740	0.362	37.360	76.200	-0.581	91	91	91	84	84	84	23.349	49.248	-1.124	8.017	39.094	-2.337	12.922	18.542	0.507	6.511	17.962	0.657	79.220
757	uc003hvl.4	DNAJB14	chr4	-	100817406	100867883	2740	True	-411.929	-390.066	0.000	0.000	25.419	0.000	0.000	0.600	-0.684	58.580	63.540	1.225	9.120	21.620	0.417	145	145	145	128	128	128	10.682	16.377	-0.719	1.243	7.533	-2.043	10.088	12.155	0.849	1.709	4.137	0.938	58.580
758	uc001ioa.1	NMT2	chr10	-	15147770	15210695	2720	True	-253.748	-253.586	0.000	0.000	12.100	0.000	0.016	0.598	-0.493	333.060	183.840	1.091	195.600	796.080	0.770	85	85	85	124	124	124	97.490	96.152	-0.108	37.600	111.568	-1.210	61.818	40.973	0.419	50.352	179.488	0.801	333.060
759	uc001xvt.3	GALC	chr14	-	88399357	88459615	1580	True	-100.241	-100.197	0.000	0.000	39.035	0.000	0.734	0.446	-0.454	146.240	139.440	0.159	69.940	139.360	-0.691	75	75	75	79	79	79	56.196	74.088	-0.482	26.348	68.268	-1.377	30.158	26.114	0.419	14.864	31.785	0.367	146.240
760	uc002ehi.4	RBL2	chr16	+	53468350	53525560	55931	True	-163.193	-163.456	0.000	0.000	42.781	0.000	0.648	0.366	-0.811	42.900	81.860	0.347	18.460	86.000	-0.732	130	130	130	54	54	54	17.881	35.091	-0.963	8.061	40.644	-2.167	8.613	14.830	0.552	3.952	20.035	0.541	42.900
761	uc010fbw.2	CCDC88A	chr2	-	55514977	55536390	3060	True	-291.110	-292.100	0.000	0.000	-12.133	0.000	0.000	0.919	-0.370	43.560	78.580	-0.269	19.220	79.500	0.300	60	60	60	141	141	141	20.485	49.342	-1.225	4.991	28.813	-2.347	7.811	17.217	0.475	3.385	13.620	0.966	43.560
762	uc003xga.1	SCARA3	chr8	+	27491576	27530537	37360	True	-88.814	-88.678	0.000	0.000	40.960	0.000	0.731	0.349	-0.448	125.500	187.160	0.029	76.860	232.400	-0.575	86	86	86	78	78	78	82.249	124.366	-0.596	48.667	139.233	-1.518	16.186	22.345	0.325	13.796	34.146	0.412	125.500
763	uc010uih.2	RAB8B	chr15	+	63481727	63559973	76218	True	-257.727	-248.291	0.000	0.000	37.741	0.000	0.177	0.529	-0.659	65.480	95.420	0.800	18.180	55.440	-0.002	122	122	122	96	96	96	18.464	30.001	-0.636	6.331	21.779	-1.801	11.713	19.791	0.609	4.475	10.006	0.785	65.480
764	uc002alz.3	RAB8B	chr15	+	63481727	63559973	76218	True	-260.839	-250.122	0.000	0.000	37.886	0.000	0.177	0.529	-0.663	65.480	95.420	0.800	18.180	55.440	-0.002	123	123	123	96	96	96	18.766	30.169	-0.630	6.331	21.779	-1.801	12.133	19.798	0.610	4.475	10.006	0.785	65.480
765	uc010flj.2	PTPN4	chr2	+	120639672	120742474	95147	True	-283.384	-283.901	0.000	0.000	3.462	0.000	0.000	0.745	-0.418	27.580	56.700	0.269	11.060	26.560	0.222	73	73	73	161	161	161	12.845	27.163	-1.041	0.768	5.094	-1.733	5.505	10.360	0.537	1.412	4.362	0.807	27.580
766	uc010sup.2	NUDT4	chr12	+	93771700	93797024	22352	True	-239.830	-240.536	0.000	0.000	-20.346	0.000	0.000	0.536	-0.332	99.500	150.020	0.386	448.360	1064.320	1.401	64	64	64	140	140	140	43.283	64.672	-0.525	28.875	73.430	-1.308	22.177	37.885	0.317	56.790	136.767	0.751	448.360
767	uc001tcm.3	NUDT4	chr12	+	93771700	93797024	22352	True	-239.873	-240.483	0.000	0.000	-20.294	0.000	0.000	0.536	-0.332	99.500	150.020	0.386	448.360	1064.320	1.401	64	64	64	140	140	140	43.298	64.701	-0.525	28.875	73.430	-1.308	22.198	37.940	0.317	56.790	136.767	0.751	448.360
768	uc010fcw.3	SPRED2	chr2	-	65537984	65593931	1480	True	-124.945	-125.353	0.000	0.000	39.748	0.000	0.552	0.360	-0.548	106.880	107.440	0.513	41.500	96.340	-0.453	109	109	109	67	67	67	43.257	52.116	-0.303	22.611	52.383	-1.222	22.308	24.391	0.393	8.252	13.925	0.498	106.880
769	uc010aeu.1	KCTD12	chr13	-	77454303	77460540	2180	True	-382.322	-345.411	0.000	0.000	34.033	0.000	0.102	0.455	-0.750	34.620	34.620	1.782	9.740	22.660	0.461	190	190	190	88	88	88	9.607	10.610	-0.233	3.044	8.999	-1.435	7.361	6.920	0.752	2.288	4.067	0.819	34.620
770	uc002ukc.1	KIAA1715	chr2	-	176790409	176867018	1800	True	-293.398	-294.106	0.000	0.000	41.372	0.000	0.178	0.362	-0.759	44.800	93.940	1.486	58.900	193.040	-0.664	168	168	168	90	90	90	14.352	24.219	-0.705	7.003	25.583	-1.794	10.053	17.357	0.774	12.766	42.000	0.625	58.900
771	uc003jmb.3	PRKAA1	chr5	-	40759480	40798297	2280	True	-205.384	-187.430	0.000	0.000	44.983	0.000	0.463	0.380	-0.729	115.760	353.400	0.012	16.060	69.500	-1.285	121	121	121	80	80	80	38.300	81.729	-1.108	6.590	32.965	-2.284	24.937	56.570	0.538	4.217	14.170	0.548	115.760
772	uc003jmc.3	PRKAA1	chr5	-	40759480	40798297	2280	True	-205.384	-187.430	0.000	0.000	44.983	0.000	0.463	0.380	-0.729	115.760	353.400	0.012	16.060	69.500	-1.285	121	121	121	80	80	80	38.300	81.729	-1.108	6.590	32.965	-2.284	24.937	56.570	0.538	4.217	14.170	0.548	115.760
773	uc002hgt.2	SUZ12	chr17	+	30264043	30328057	62213	True	-179.883	-180.221	0.000	0.000	31.575	0.000	0.214	0.531	-0.567	79.220	131.740	0.362	37.360	76.200	-0.581	90	90	90	84	84	84	22.983	48.915	-1.131	8.017	39.094	-2.337	12.516	18.372	0.506	6.511	17.962	0.657	79.220
774	uc003cnf.2	ZNF445	chr3	-	44481261	44519162	6080	True	-652.678	-653.158	0.000	0.000	-29.812	0.000	0.000	0.511	-0.329	44.500	36.800	0.776	145.340	508.760	0.925	181	181	181	303	303	303	11.135	20.136	-0.876	13.768	48.147	-1.785	5.781	5.951	0.622	22.272	76.665	0.881	145.340
775	uc009yxw.3	ZC3H12C	chr11	+	109964086	110042566	73459	True	-607.464	-607.821	0.000	0.000	-1.284	0.000	0.000	0.607	-0.442	18.940	11.460	2.261	24.980	199.760	0.766	178	178	178	249	249	249	2.931	4.648	-0.754	0.722	5.451	-1.632	2.962	2.312	1.261	2.313	17.065	0.860	24.980
776	uc021xdo.1	RAB43	chr3	-	128806411	128840647	1640	True	-110.145	-111.188	0.000	0.000	39.402	0.000	0.636	0.241	-0.467	130.040	255.080	0.624	59.240	118.380	-0.114	122	122	122	77	77	77	64.811	89.436	-0.428	30.557	63.084	-1.098	21.752	36.275	0.366	13.553	22.150	0.420	130.040
777	uc001hlj.3	RRP15	chr1	+	218458628	218511325	46281	True	-195.212	-195.598	0.000	0.000	5.591	0.000	0.000	0.937	-0.188	142.220	179.500	1.301	434.320	1146.780	1.958	57	57	57	104	104	104	63.607	61.836	0.171	27.391	82.111	-0.817	37.006	40.807	0.447	79.832	230.536	0.852	434.320
778	uc002ikk.3	ARL17A	chr17	-	44412267	44439163	3960	True	-324.439	-322.919	0.000	0.000	-36.882	0.000	0.000	0.895	-0.273	120.680	124.860	0.695	296.560	847.280	-0.087	54	54	54	196	196	196	47.558	64.427	-0.540	16.924	55.496	-1.763	27.497	25.511	0.568	30.428	87.035	0.579	296.560
779	uc002hra.3	LASP1	chr17	+	37026111	37078023	49666	True	-76.701	-2.497	0.000	0.000	23.286	0.000	0.825	0.243	-0.166	906.620	1371.140	-0.371	816.680	1917.940	-0.494	63	63	63	103	103	103	607.002	924.954	-0.597	479.196	973.380	-1.012	158.345	260.930	0.120	159.028	332.683	0.256	906.620
780	uc021une.1	TNFAIP8L1	chr19	+	4640028	4655580	12850	True	-134.761	-135.165	0.000	0.000	4.682	0.000	0.228	0.654	-0.185	133.100	104.380	1.128	462.520	1137.380	1.081	49	49	49	127	127	127	84.761	59.846	0.499	101.487	185.754	-0.520	24.831	19.310	0.316	102.977	264.813	0.518	462.520
781	uc003kol.3	EFNA5	chr5	-	106712589	107006596	2200	True	-313.012	-309.158	0.000	0.000	32.995	0.000	0.028	0.495	-0.731	88.140	497.200	1.585	11.420	17.820	2.191	135	135	135	106	106	106	8.357	18.698	-0.416	1.205	4.613	-1.505	10.768	57.393	0.820	2.111	3.164	0.938	88.140
782	uc021wfi.1	STX16	chr20	+	57226308	57254582	25334	True	-150.634	-150.950	0.000	0.000	5.968	0.000	0.250	0.746	-0.255	118.580	166.040	0.507	387.960	1099.420	-0.247	43	43	43	140	140	140	88.978	103.683	-0.202	49.563	124.010	-1.181	19.508	29.292	0.368	48.657	141.670	0.479	387.960
783	uc010cwy.1	WIPF2	chr17	+	38376041	38438439	60715	True	-198.638	-196.811	0.000	0.000	49.291	0.000	0.500	0.289	-0.623	132.720	382.260	0.820	49.220	119.340	-0.576	168	168	168	82	82	82	35.183	65.308	-0.807	18.539	61.754	-1.752	23.084	54.429	0.466	8.815	20.602	0.623	132.720
784	uc003ezl.3	MBNL1	chr3	+	152017193	152183569	164680	True	-221.379	-190.051	0.000	0.000	40.670	0.000	0.506	0.229	-0.815	94.820	206.640	-0.542	29.540	187.520	-0.848	125	125	125	83	83	83	32.649	91.378	-1.541	13.567	88.357	-2.543	18.853	38.816	0.413	7.207	50.654	0.695	94.820
785	uc010tvy.2	GALC	chr14	-	88399357	88459615	1580	True	-99.518	-99.480	0.000	0.000	38.542	0.000	0.734	0.447	-0.450	146.240	139.440	0.159	69.940	139.360	-0.691	74	74	74	79	79	79	56.199	74.231	-0.486	26.348	68.268	-1.377	30.361	26.261	0.420	14.864	31.785	0.367	146.240
786	uc011mks.2	DDX3X	chrX	+	41192650	41209524	14842	True	-111.263	-111.061	0.000	0.000	0.523	0.000	0.118	0.581	-0.286	862.980	841.740	0.430	632.560	1072.020	-0.438	37	37	37	93	93	93	364.788	415.719	-0.169	205.928	405.309	-1.040	157.638	185.866	0.264	105.755	157.817	0.465	862.980
787	uc001xag.3	DDHD1	chr14	-	53503457	53560382	9960	True	-1028.142	-1034.795	0.000	0.000	-322.383	0.000	0.000	1.039	-0.276	42.880	87.720	0.981	92.840	72.400	2.237	55	55	55	492	492	492	26.933	35.733	-0.325	3.242	7.725	-1.241	6.813	15.431	0.615	7.949	10.155	0.902	92.840
788	uc001rgq.1	KRAS	chr12	-	25358179	25403854	3220	True	-291.713	-287.776	0.000	0.000	7.428	0.000	0.006	0.649	-0.403	77.080	55.560	1.381	81.240	172.060	0.474	87	87	87	161	161	161	28.971	23.682	0.224	18.127	36.727	-0.989	16.876	12.016	0.552	13.559	28.435	0.657	81.240
789	uc021vuj.1	ANKRD44	chr2	-	197851385	198175521	1580	True	-289.953	-289.768	0.000	0.000	48.351	0.000	0.278	0.446	-0.956	21.700	16.560	1.441	2.800	7.800	0.418	162	162	162	79	79	79	4.799	6.210	-0.390	0.316	3.498	-1.761	3.779	4.125	0.737	0.555	1.733	0.768	21.700
790	uc010qoy.1	PI4K2A	chr10	+	99344101	99436187	90576	True	-133.603	-133.430	0.000	0.000	28.807	0.000	0.507	0.249	-0.501	117.320	132.840	0.535	74.680	202.260	0.088	109	109	109	73	73	73	47.327	67.496	-0.560	37.602	96.647	-1.360	25.151	31.449	0.379	23.297	57.872	0.457	117.320
791	uc003ugt.4	PHTF2	chr7	+	77469446	77586821	115208	True	-199.953	-199.811	0.000	0.000	45.579	0.000	0.387	0.583	-0.644	38.960	64.620	0.713	16.500	82.840	-0.622	102	102	102	93	93	93	18.262	31.315	-0.780	6.660	29.494	-1.984	8.104	13.074	0.534	3.238	15.755	0.710	38.960
792	uc003ugu.4	PHTF2	chr7	+	77469446	77586821	115208	True	-199.953	-199.811	0.000	0.000	45.579	0.000	0.387	0.583	-0.644	38.960	64.620	0.713	16.500	82.840	-0.622	102	102	102	93	93	93	18.262	31.315	-0.780	6.660	29.494	-1.984	8.104	13.074	0.534	3.238	15.755	0.710	38.960
793	uc002yto.3	SLC5A3	chr21	+	35445822	35478561	24419	True	-820.716	-823.023	0.000	0.000	-112.941	0.000	0.000	0.698	-0.313	36.000	62.980	0.665	52.720	159.140	0.533	137	137	137	414	414	414	16.849	28.803	-0.810	9.690	44.428	-2.086	8.384	11.087	0.656	6.559	26.605	0.950	52.720
794	uc003xko.1	RAB11FIP1	chr8	-	37723834	37730697	4060	True	-378.478	-377.260	0.000	0.000	-25.199	0.000	0.000	0.602	-0.365	52.340	95.400	-0.147	31.200	23.400	2.710	82	82	82	175	175	175	9.587	19.161	-1.053	0.679	2.972	-1.332	10.772	17.019	0.604	3.637	3.589	1.187	52.340
795	uc010ztw.2	KIF3B	chr20	+	30897515	30922811	23250	True	-138.947	-138.475	0.000	0.000	49.568	0.000	0.620	0.227	-0.419	151.220	166.340	0.721	133.860	565.880	-0.233	168	168	168	100	100	100	66.063	77.751	-0.224	50.390	108.525	-1.017	23.723	27.277	0.364	24.459	80.245	0.466	151.220
796	uc002ixd.2	SKA2	chr17	-	57187307	57232800	1380	True	-84.923	-70.490	0.000	0.000	33.182	0.000	0.797	0.437	-0.433	257.260	246.620	0.521	158.920	507.180	-0.499	60	60	60	64	64	64	101.591	106.057	-0.138	59.019	124.028	-1.010	60.806	52.977	0.345	36.308	96.227	0.354	257.260
797	uc003cbe.3	TBC1D5	chr3	-	17198653	17784240	2760	True	-232.659	-232.747	0.000	0.000	36.326	0.000	0.283	0.457	-0.378	57.140	80.280	0.721	37.180	149.140	-0.636	131	131	131	138	138	138	23.148	37.729	-0.674	18.061	63.503	-1.811	9.616	15.394	0.526	8.408	24.437	0.514	57.140
798	uc002sgn.4	PCYOX1	chr2	+	70485230	70508317	20435	True	-237.059	-237.669	0.000	0.000	21.613	0.000	0.145	0.406	-0.385	267.080	254.720	0.660	184.860	453.380	0.290	123	123	123	131	131	131	64.895	80.504	-0.365	40.131	90.751	-1.154	47.549	50.634	0.453	38.078	92.734	0.627	267.080
799	uc003fwz.4	SENP5	chr3	+	196594726	196661584	63357	True	-355.861	-355.264	0.000	0.000	2.427	0.000	0.012	0.551	-0.418	47.440	92.460	0.315	357.640	1103.280	0.240	111	111	111	173	173	173	21.089	34.043	-0.677	26.169	94.879	-1.842	7.880	12.415	0.445	46.274	177.437	0.809	357.640
800	uc010rwc.2	ZC3H12C	chr11	+	109963925	110042566	73620	True	-607.779	-608.129	0.000	0.000	-1.600	0.000	0.000	0.611	-0.437	18.940	11.460	2.261	24.980	199.760	0.766	178	178	178	249	249	249	2.931	4.648	-0.754	0.722	5.451	-1.632	2.962	2.312	1.261	2.313	17.065	0.860	24.980
801	uc010rwd.2	ZC3H12C	chr11	+	110001728	110042566	35817	True	-607.893	-608.291	0.000	0.000	-1.761	0.000	0.000	0.611	-0.435	18.940	11.460	2.261	24.980	199.760	0.766	178	178	178	249	249	249	2.931	4.648	-0.754	0.722	5.451	-1.632	2.962	2.312	1.261	2.313	17.065	0.860	24.980
802	uc003xeo.3	KCTD9	chr8	-	25285363	25315984	1380	True	-76.800	-77.306	0.000	0.000	35.044	0.000	0.690	0.453	-0.495	85.000	100.480	0.539	36.760	71.800	-0.141	67	67	67	58	58	58	37.001	44.222	-0.271	19.723	45.958	-1.225	16.001	16.849	0.300	7.248	12.479	0.422	85.000
803	uc002cqu.4	PDPK1	chr16	+	2588164	2653191	59667	True	-342.487	-336.768	0.000	0.000	-66.470	0.000	0.000	0.651	-0.155	101.180	80.740	0.582	69.260	108.680	0.474	59	59	59	251	251	251	45.748	47.324	-0.074	29.611	54.845	-0.912	16.137	12.865	0.325	11.943	17.894	0.530	101.180
804	uc001wzf.3	FRMD6	chr14	+	52180363	52197444	15959	True	-45.242	-44.494	0.000	0.000	37.461	0.000	1.000	0.234	-0.470	308.540	659.600	-0.234	146.780	494.460	-1.454	119	119	119	38	38	38	145.790	305.151	-1.074	93.655	321.855	-1.794	65.367	127.871	0.287	22.438	54.246	0.236	308.540
805	uc001gye.3	SYT2	chr1	-	202559724	202612581	2820	True	-426.176	-426.519	0.000	0.000	39.766	0.000	0.035	0.421	-0.600	38.700	174.440	1.666	5.420	17.920	0.883	214	214	214	141	141	141	3.781	8.199	-0.782	0.933	5.715	-1.734	4.347	17.004	0.873	0.962	3.555	0.935	38.700
806	uc004cdj.3	SURF4	chr9	-	136228339	136242970	1060	True	-41.076	-22.658	0.000	0.000	37.750	0.000	0.979	0.242	-0.415	701.680	1252.900	0.159	277.680	783.540	-0.696	79	79	79	48	48	48	350.309	556.349	-0.647	180.414	437.405	-1.257	115.960	203.915	0.235	48.501	135.455	0.270	701.680
807	uc002ukd.1	KIAA1715	chr2	-	176790409	176867018	1800	True	-280.037	-280.777	0.000	0.000	39.720	0.000	0.178	0.351	-0.752	44.800	93.940	1.486	58.900	193.040	-0.664	158	158	158	90	90	90	13.925	24.149	-0.722	7.003	25.583	-1.794	9.840	17.884	0.771	12.766	42.000	0.625	58.900
808	uc002ugt.4	METTL8	chr2	-	172173912	172290619	6440	True	-314.522	-314.502	0.000	0.000	-17.319	0.000	0.000	0.938	-0.349	55.660	80.760	0.657	413.260	1331.100	0.765	57	57	57	151	151	151	25.133	32.631	-0.310	32.635	101.157	-1.585	12.421	17.419	0.437	78.312	252.391	0.953	413.260
809	uc001hya.2	LGALS8	chr1	+	236687026	236716279	25365	True	-297.355	-294.881	0.000	0.000	4.268	0.000	0.000	0.761	-0.486	65.680	99.520	0.203	21.600	196.500	-0.007	78	78	78	151	151	151	19.213	40.586	-1.144	4.783	28.122	-2.230	15.472	23.895	0.612	4.676	31.430	0.743	65.680
810	uc003zjr.3	RANBP6	chr9	-	6011018	6015640	620	True	-202.629	-202.121	0.000	0.000	61.254	0.000	1.000	0.241	-1.499	43.260	77.540	1.000	10.920	45.280	-0.903	198	198	198	30	30	30	20.040	27.192	-0.393	5.677	29.250	-2.212	7.403	12.348	0.574	2.592	9.236	0.662	43.260
811	uc002ggt.1	NLGN2	chr17	+	7311501	7323179	9943	True	-84.144	-84.992	0.000	0.000	38.891	0.000	0.765	0.231	-0.336	137.960	199.860	0.231	129.900	293.860	-0.525	128	128	128	85	85	85	72.562	109.898	-0.599	57.496	132.949	-1.185	26.810	38.879	0.347	25.359	58.748	0.322	137.960
812	uc010lgf.1	ZSCAN25	chr7	+	99217183	99230030	11850	True	-193.228	-193.558	0.000	0.000	48.288	0.000	0.514	0.383	-1.496	69.580	48.880	1.772	9.020	23.760	-0.480	136	136	136	37	37	37	20.689	20.529	-0.037	3.244	13.565	-1.909	11.679	8.296	0.576	1.946	3.188	0.710	69.580
813	uc010kuk.3	CDCA7L	chr7	-	21940516	21985542	1320	True	-34.085	-33.992	0.000	0.000	36.236	0.000	0.889	0.367	-0.356	265.040	291.760	0.202	194.620	355.100	-0.177	56	56	56	63	63	63	139.404	168.678	-0.254	76.139	154.663	-0.922	44.369	59.693	0.217	35.666	86.113	0.378	265.040
814	uc003svf.4	CDCA7L	chr7	-	21940516	21985542	1320	True	-34.085	-33.992	0.000	0.000	36.236	0.000	0.889	0.367	-0.356	265.040	291.760	0.202	194.620	355.100	-0.177	56	56	56	63	63	63	139.404	168.678	-0.254	76.139	154.663	-0.922	44.369	59.693	0.217	35.666	86.113	0.378	265.040
815	uc003pdo.4	ZNF451	chr6	+	56956235	56974512	12825	True	-703.458	-676.566	0.000	0.000	-1.816	0.000	0.000	0.698	-0.484	20.780	22.300	2.078	138.140	435.040	0.538	182	182	182	271	271	271	6.839	10.051	-0.578	8.584	29.523	-1.845	3.850	3.974	0.948	20.484	64.828	0.894	138.140
816	uc010hqa.3	PHLDB2	chr3	+	111578026	111695364	115843	True	-169.083	-169.194	0.000	0.000	50.238	0.000	0.754	0.278	-0.675	255.760	278.180	0.775	96.360	358.540	-0.586	177	177	177	61	61	61	93.148	124.564	-0.442	50.290	138.154	-1.393	37.580	42.122	0.437	23.826	75.277	0.379	255.760
817	uc003dyg.3	PHLDB2	chr3	+	111578567	111695364	115302	True	-171.378	-171.524	0.000	0.000	49.523	0.000	0.754	0.301	-0.652	255.760	278.180	0.775	96.360	358.540	-0.586	177	177	177	61	61	61	93.148	124.564	-0.442	50.290	138.154	-1.393	37.580	42.122	0.437	23.826	75.277	0.379	255.760
818	uc001hiv.3	LPGAT1	chr1	-	211916798	212004114	4760	True	-466.979	-458.021	0.000	0.000	-27.091	0.000	0.000	0.501	-0.341	216.460	589.760	-0.055	17.900	47.980	-0.033	127	127	127	230	230	230	22.316	53.511	-1.082	3.885	16.459	-1.845	32.468	94.291	0.523	3.802	11.852	0.829	216.460
819	uc003lsp.3	SYNPO	chr5	+	150020206	150038792	16459	True	-132.749	-133.168	0.000	0.000	36.517	0.000	0.510	0.219	-0.400	78.360	188.480	-0.280	81.980	368.820	-1.042	134	134	134	104	104	104	40.263	93.056	-1.154	35.731	136.939	-1.937	13.907	38.074	0.306	17.726	63.866	0.468	81.980
820	uc002jwv.4	ENGASE	chr17	+	77071018	77084685	11776	True	-165.178	-165.639	0.000	0.000	37.746	0.000	0.424	0.444	-0.497	77.220	118.340	0.476	34.500	98.960	-0.775	101	101	101	92	92	92	30.241	56.935	-0.880	12.165	43.198	-1.814	11.353	21.699	0.562	6.791	18.076	0.455	77.220
821	uc003lii.3	PCDHAC2	chr5	+	140345746	140391929	45425	True	-309.743	-309.854	0.000	0.000	49.800	0.000	0.639	0.229	-1.576	35.060	42.380	1.948	2.480	8.160	-0.697	226	226	226	36	36	36	9.040	10.338	-0.168	0.407	4.153	-1.887	6.849	8.586	0.776	0.613	1.743	0.556	35.060
822	uc002yhf.3	DNAJC5	chr20	+	62526454	62567384	37243	True	-217.431	-217.531	0.000	0.000	-29.598	0.000	0.033	0.489	-0.199	145.320	186.340	0.320	88.280	192.940	0.208	63	63	63	182	182	182	76.733	122.541	-0.653	36.790	87.034	-1.262	24.742	36.460	0.366	15.065	29.281	0.461	145.320
823	uc002hug.1	WIPF2	chr17	+	38375573	38438439	61183	True	-196.325	-196.847	0.000	0.000	48.562	0.000	0.512	0.267	-0.636	132.720	382.260	0.820	49.220	119.340	-0.576	168	168	168	82	82	82	35.183	65.308	-0.807	18.539	61.754	-1.752	23.084	54.429	0.466	8.815	20.602	0.623	132.720
824	uc002hui.1	WIPF2	chr17	+	38375608	38438439	61148	True	-196.335	-196.858	0.000	0.000	48.551	0.000	0.512	0.267	-0.636	132.720	382.260	0.820	49.220	119.340	-0.576	168	168	168	82	82	82	35.183	65.308	-0.807	18.539	61.754	-1.752	23.084	54.429	0.466	8.815	20.602	0.623	132.720
825	uc003cxn.1	IP6K1	chr3	-	49761727	49823973	1680	True	-80.550	-80.170	0.000	0.000	39.142	0.000	0.786	0.256	-0.402	148.900	185.640	0.449	94.920	141.920	-0.244	96	96	96	84	84	84	62.149	80.619	-0.382	40.960	84.903	-1.069	25.555	31.588	0.269	13.568	20.178	0.399	148.900
826	uc031rzt.1	IP6K1	chr3	-	49761727	49823975	1680	True	-79.756	-79.944	0.000	0.000	39.409	0.000	0.798	0.282	-0.378	148.900	185.640	0.449	94.920	141.920	-0.244	96	96	96	84	84	84	62.149	80.619	-0.382	40.960	84.903	-1.069	25.555	31.588	0.269	13.568	20.178	0.399	148.900
827	uc011azw.1	ZNF445	chr3	-	44481261	44561226	6080	True	-652.779	-652.999	0.000	0.000	-29.695	0.000	0.000	0.516	-0.321	44.500	36.800	0.776	145.340	508.760	0.925	181	181	181	303	303	303	11.135	20.136	-0.876	13.768	48.147	-1.785	5.781	5.951	0.622	22.272	76.665	0.881	145.340
828	uc003eds.3	FSTL1	chr3	-	120113060	120169918	960	True	-57.681	-33.532	0.000	0.000	38.920	0.000	1.000	0.175	-0.480	279.440	832.100	-0.295	180.560	835.880	-1.813	116	116	116	41	41	41	127.523	364.479	-1.459	103.759	486.566	-2.200	47.470	156.436	0.329	29.911	157.527	0.240	279.440
829	uc003gei.4	WHSC1	chr4	+	1941007	1983934	41897	True	-143.915	-142.439	0.000	0.000	41.052	0.000	0.872	0.121	-0.734	76.140	296.720	-0.295	26.540	142.300	-0.809	181	181	181	47	47	47	36.147	107.804	-1.477	14.397	69.496	-2.254	18.533	66.255	0.448	6.010	22.743	0.490	76.140
830	uc003smn.4	IQCE	chr7	+	2598631	2654368	51206	True	-265.311	-261.636	0.000	0.000	-38.166	0.000	0.000	0.535	-0.220	93.420	121.220	0.196	54.360	129.040	0.523	62	62	62	219	219	219	51.091	70.074	-0.466	23.539	53.813	-1.133	15.272	17.973	0.281	9.892	23.633	0.521	93.420
831	uc001jrm.3	SGPL1	chr10	+	72575703	72640932	62228	True	-134.428	-134.352	0.000	0.000	43.958	0.000	0.604	0.488	-0.366	244.680	665.060	0.309	84.420	322.160	-0.737	99	99	99	96	96	96	72.802	121.470	-0.706	46.489	143.595	-1.545	34.584	83.055	0.355	14.354	64.436	0.461	244.680
832	uc011cwd.2	TMED7	chr5	-	114948904	114961733	1740	True	-121.964	-122.380	0.000	0.000	34.269	0.000	0.483	0.454	-0.639	101.220	190.680	-0.400	52.640	234.760	-1.416	82	82	82	60	60	60	43.640	93.059	-1.205	20.978	95.907	-2.295	24.840	39.056	0.472	13.584	48.756	0.579	101.220
833	uc010rwl.1	PPP2R1B	chr11	-	111608604	111637169	3060	True	-172.848	-159.412	0.000	0.000	23.364	0.000	0.250	0.464	-0.404	92.180	116.300	-0.232	203.840	791.000	-0.053	82	82	82	104	104	104	43.464	77.410	-0.866	20.435	71.979	-1.630	15.926	18.396	0.394	31.973	125.096	0.568	203.840
834	uc002iks.2	ARL17A	chr17	-	44630121	44657088	3960	True	-349.235	-346.811	0.000	0.000	-36.059	0.000	0.000	0.974	-0.294	120.680	125.440	0.695	284.400	822.120	-0.111	54	54	54	196	196	196	46.690	62.519	-0.509	17.105	56.416	-1.784	28.285	27.636	0.566	29.472	84.907	0.677	284.400
835	uc003jpq.2	GPX8	chr5	+	54455983	54463129	5039	True	-77.224	-77.913	0.000	0.000	30.455	0.000	0.714	0.369	-0.284	282.200	407.340	-0.187	110.840	415.240	-0.391	76	76	76	91	91	91	116.362	196.393	-0.741	46.990	129.119	-1.372	76.538	124.034	0.240	21.682	74.778	0.418	282.200
836	uc021rze.1	ATXN3	chr14	-	92524895	92572965	4540	True	-326.149	-326.216	0.000	0.000	-11.859	0.000	0.000	0.760	-0.281	51.880	134.520	1.798	352.760	1075.320	0.915	81	81	81	178	178	178	16.168	20.627	-0.181	28.699	77.691	-1.187	15.195	24.277	0.642	62.517	173.690	0.758	352.760
837	uc010ili.4	DNAJB14	chr4	-	100817406	100867883	2740	True	-403.308	-378.025	0.000	0.000	24.605	0.000	0.000	0.624	-0.680	37.960	54.980	1.225	9.120	21.620	0.417	137	137	137	128	128	128	9.326	14.797	-0.741	1.243	7.533	-2.043	8.128	10.003	0.851	1.709	4.137	0.938	37.960
838	uc003eln.2	RAB43	chr3	-	128806411	128840647	1640	True	-110.391	-111.428	0.000	0.000	39.792	0.000	0.636	0.242	-0.468	130.040	255.080	0.624	59.240	118.380	-0.114	123	123	123	77	77	77	64.907	89.454	-0.427	30.557	63.084	-1.098	21.698	36.145	0.365	13.553	22.150	0.420	130.040
839	uc003dyd.3	PHLDB2	chr3	+	111578026	111695364	115843	True	-167.025	-167.148	0.000	0.000	49.250	0.000	0.754	0.281	-0.668	255.760	278.180	0.775	96.360	358.540	-0.586	173	173	173	61	61	61	92.536	124.101	-0.445	50.290	138.154	-1.393	37.728	42.450	0.440	23.826	75.277	0.379	255.760
840	uc021vmq.1	BCL2L11	chr2	+	111878490	111926022	43859	True	-349.071	-349.884	0.000	0.000	-47.359	0.000	0.000	0.835	-0.301	34.080	38.280	0.504	18.540	27.260	0.845	56	56	56	181	181	181	16.742	19.494	-0.225	4.705	12.410	-1.311	9.043	10.402	0.351	3.378	5.573	0.828	34.080
841	uc004bdt.4	TMEM245	chr9	-	111777414	111882225	2440	True	-492.530	-444.293	0.000	0.000	47.224	0.000	0.115	0.401	-0.785	140.640	210.400	1.152	15.640	34.780	0.426	244	244	244	113	113	113	31.174	43.667	-0.641	4.383	18.162	-1.894	28.777	35.894	0.726	2.974	7.729	0.858	140.640
842	uc002xvl.3	PTPN1	chr20	+	49126890	49201086	73138	True	-40.655	-41.099	0.000	0.000	35.202	0.000	0.922	0.212	-0.455	257.440	354.100	-0.236	76.300	267.020	-1.173	86	86	86	51	51	51	76.760	152.783	-0.998	52.547	170.464	-1.694	34.296	58.774	0.268	14.911	43.028	0.284	257.440
843	uc010zdp.2	METTL8	chr2	-	172173912	172291312	6440	True	-311.021	-310.893	0.000	0.000	-19.953	0.000	0.000	0.913	-0.328	54.020	80.760	0.657	413.260	1331.100	0.765	55	55	55	151	151	151	25.123	34.386	-0.363	32.635	101.157	-1.585	12.452	18.995	0.399	78.312	252.391	0.953	413.260
844	uc021vmr.1	BCL2L11	chr2	+	111878490	111926022	43859	True	-350.659	-351.927	0.000	0.000	-52.800	0.000	0.000	0.877	-0.294	34.080	38.280	0.504	18.540	27.260	0.845	52	52	52	181	181	181	17.753	20.533	-0.196	4.705	12.410	-1.311	8.587	10.071	0.348	3.378	5.573	0.828	34.080
845	uc011jws.2	CYTH3	chr7	-	6201411	6212706	2140	True	-90.030	-88.306	0.000	0.000	14.141	0.000	0.495	0.284	-0.237	325.400	498.520	0.228	252.860	799.240	-0.866	86	86	86	107	107	107	131.952	232.084	-0.797	111.225	294.493	-1.421	79.603	137.622	0.300	48.522	123.714	0.307	325.400
846	uc002vgt.2	TNS1	chr2	-	218664511	218808796	3380	True	-493.659	-491.039	0.000	0.000	30.366	0.000	0.083	0.296	-0.505	40.380	146.620	0.260	20.980	123.700	-0.894	271	271	271	169	169	169	17.227	53.004	-1.631	8.779	49.934	-2.425	8.526	24.998	0.677	4.887	21.875	0.728	40.380
847	uc011jyc.2	HDAC9	chr7	+	18535368	18708466	171467	True	-130.527	-130.929	0.000	0.000	40.234	0.000	0.622	0.385	-0.558	67.220	104.580	-0.016	30.980	107.320	-0.384	100	100	100	74	74	74	29.453	56.980	-0.977	11.234	41.998	-1.842	12.655	19.359	0.401	5.772	18.847	0.515	67.220
848	uc001hdy.3	SRGAP2	chr1	+	206516199	206637783	118722	True	-339.038	-340.167	0.000	0.000	15.479	0.000	0.000	0.613	-0.509	247.500	377.800	0.793	15.680	52.620	-0.411	116	116	116	141	141	141	48.548	101.055	-0.993	4.678	24.635	-2.274	49.267	94.890	0.517	3.413	11.136	0.880	247.500
849	uc010pru.2	SRGAP2	chr1	+	206516199	206637783	118722	True	-339.043	-340.110	0.000	0.000	15.495	0.000	0.000	0.613	-0.509	240.720	373.940	0.793	15.680	52.620	-0.411	116	116	116	141	141	141	48.541	101.188	-0.993	4.678	24.635	-2.274	49.273	95.175	0.517	3.413	11.136	0.880	240.720
850	uc010yqu.2	PCYOX1	chr2	+	70485230	70508317	20435	True	-236.792	-237.343	0.000	0.000	20.580	0.000	0.122	0.409	-0.382	267.080	254.720	0.660	184.860	453.380	0.290	121	121	121	131	131	131	64.098	79.164	-0.363	40.131	90.751	-1.154	47.531	49.946	0.457	38.078	92.734	0.627	267.080
851	uc002yrn.3	IFNAR1	chr21	+	34697213	34732128	31748	True	-328.914	-328.759	0.000	0.000	23.713	0.000	0.026	0.612	-0.496	302.560	1018.420	0.444	65.760	348.480	-0.513	119	119	119	151	151	151	48.174	94.176	-0.626	10.737	37.798	-1.798	49.701	161.359	0.541	10.098	41.280	0.771	302.560
852	uc010qtc.2	SEC23IP	chr10	+	121652084	121704170	48333	True	-236.951	-238.584	0.000	0.000	-11.359	0.000	0.037	0.318	-0.340	115.580	128.580	0.094	103.620	326.100	1.070	101	101	101	160	160	160	42.573	72.767	-0.803	7.026	24.036	-1.321	16.690	21.330	0.384	14.208	45.106	0.685	115.580
853	uc011azv.1	ZNF445	chr3	-	44481261	44497188	6080	True	-651.559	-651.586	0.000	0.000	-30.920	0.000	0.000	0.516	-0.318	44.500	36.800	0.776	145.340	508.760	0.925	179	179	179	303	303	303	11.154	20.216	-0.881	13.768	48.147	-1.785	5.809	5.932	0.623	22.272	76.665	0.881	145.340
854	uc021tfj.1	DCTN5	chr16	+	23652686	23685068	27751	True	-466.322	-461.947	0.000	0.000	-45.520	0.000	0.000	0.514	-0.337	120.640	139.460	0.856	232.680	640.060	2.277	117	117	117	202	202	202	48.065	58.382	-0.265	17.702	45.168	-1.132	20.259	24.332	0.456	38.608	105.102	0.951	232.680
855	uc010pqb.2	SYT2	chr1	-	202559724	202679551	2820	True	-425.693	-425.934	0.000	0.000	40.268	0.000	0.035	0.394	-0.629	38.700	174.440	1.666	5.420	17.920	0.883	214	214	214	141	141	141	3.781	8.199	-0.782	0.933	5.715	-1.734	4.347	17.004	0.873	0.962	3.555	0.935	38.700
856	uc001unq.4	XPO4	chr13	-	21351467	21476913	5560	True	-487.464	-476.810	0.000	0.000	12.275	0.000	0.000	0.565	-0.537	15.260	38.680	1.558	6.380	24.400	-0.080	172	172	172	187	187	187	5.508	16.200	-1.483	1.508	11.031	-2.362	3.315	7.250	0.862	1.484	4.872	0.822	15.260
857	uc002tgv.1	BCL2L11	chr2	+	111878490	111926022	43859	True	-348.701	-349.983	0.000	0.000	-51.690	0.000	0.000	0.877	-0.297	34.080	38.280	0.504	18.540	27.260	0.845	52	52	52	180	180	180	17.753	20.533	-0.196	4.716	12.451	-1.315	8.587	10.071	0.348	3.384	5.561	0.829	34.080
858	uc002zus.4	HIC2	chr22	+	21796748	21805750	6362	True	-367.147	-367.375	0.000	0.000	36.210	0.000	0.169	0.385	-0.576	23.740	38.100	1.649	14.800	39.360	0.060	195	195	195	130	130	130	7.879	14.532	-0.801	4.406	16.970	-1.869	4.551	7.846	0.697	3.316	7.311	0.805	23.740
859	uc001orn.2	NUMA1	chr11	-	71718234	71727306	900	True	-102.524	-102.556	0.000	0.000	51.065	0.000	0.911	0.130	-0.632	287.760	406.440	0.437	127.820	295.220	-0.526	215	215	215	45	45	45	150.684	173.516	-0.259	45.426	98.074	-1.208	67.512	77.801	0.336	36.323	68.652	0.358	287.760
860	uc010jid.3	GALNT10	chr5	+	153677500	153800543	120093	True	-243.662	-242.871	0.000	0.000	25.358	0.000	0.113	0.556	-0.404	86.480	127.000	-0.103	36.800	161.180	-0.923	102	102	102	142	142	142	34.615	71.280	-1.091	16.089	66.317	-2.043	17.109	22.389	0.473	6.661	21.896	0.609	86.480
861	uc011bty.2	SENP5	chr3	+	196594726	196661584	63357	True	-353.409	-353.030	0.000	0.000	-0.502	0.000	0.012	0.563	-0.410	47.440	92.460	0.315	357.640	1103.280	0.240	106	106	106	173	173	173	21.228	34.315	-0.679	26.169	94.879	-1.842	7.996	12.628	0.453	46.274	177.437	0.809	357.640
862	uc011bij.2	NAA50	chr3	-	113435306	113464641	3720	True	-263.547	-264.161	0.000	0.000	-14.182	0.000	0.000	0.422	-0.316	933.100	869.320	0.772	295.480	622.140	0.803	90	90	90	147	147	147	264.478	212.239	0.330	73.407	105.489	-0.725	124.945	114.157	0.231	85.751	125.889	0.739	933.100
863	uc010jlh.3	MGAT1	chr5	-	180217540	180237137	780	True	-27.758	-28.297	0.000	0.000	34.801	0.000	1.000	0.202	-0.508	247.660	280.760	0.827	114.120	183.740	-0.261	83	83	83	38	38	38	148.021	159.896	-0.091	74.348	124.629	-0.725	35.650	47.259	0.304	16.481	29.969	0.218	247.660
864	uc001nxs.3	C11orf95	chr11	-	63527363	63533776	2420	True	-166.606	-167.798	0.000	0.000	19.938	0.000	0.289	0.417	-0.320	44.100	63.400	0.566	43.120	86.840	-0.183	91	91	91	121	121	121	25.108	34.817	-0.443	17.292	40.538	-1.248	8.111	12.328	0.420	8.321	15.168	0.494	44.100
865	uc003hvk.4	DNAJB14	chr4	-	100817406	100851778	2740	True	-397.765	-369.640	0.000	0.000	25.405	0.000	0.000	0.622	-0.714	26.800	41.080	1.225	9.120	21.620	0.417	132	132	132	128	128	128	8.180	13.309	-0.752	1.243	7.533	-2.043	6.409	7.547	0.864	1.709	4.137	0.938	26.800
866	uc001opv.4	CTTN	chr11	+	70244611	70282690	36720	True	-48.345	-48.886	0.000	0.000	32.573	0.000	1.000	0.315	-0.451	677.800	836.860	-0.043	190.820	547.920	-1.003	56	56	56	62	62	62	282.228	482.778	-0.753	117.096	321.506	-1.464	87.127	159.391	0.356	37.978	99.056	0.250	677.800
867	uc011bjh.2	FSTL1	chr3	-	120113060	120169918	960	True	-57.220	-33.462	0.000	0.000	37.904	0.000	1.000	0.178	-0.473	255.840	764.480	-0.295	180.560	835.880	-1.813	113	113	113	41	41	41	124.138	353.629	-1.455	103.759	486.566	-2.200	43.094	143.004	0.333	29.911	157.527	0.240	255.840
868	uc001eva.3	MCL1	chr1	-	150547026	150552214	2200	True	-117.475	-105.844	0.000	0.000	14.882	0.000	0.485	0.397	-0.295	1242.420	701.460	1.002	426.400	489.240	0.435	70	70	70	103	103	103	576.055	412.102	0.412	175.744	214.881	-0.312	272.931	141.691	0.342	71.989	77.825	0.351	1242.420
869	uc010zhm.2	CFLAR	chr2	+	201997687	202037411	34131	True	-627.297	-626.214	0.000	0.000	-21.333	0.000	0.000	0.239	-0.375	1207.720	3317.200	1.133	140.780	580.620	0.687	241	241	241	251	251	251	95.300	235.679	-1.121	14.868	50.591	-1.561	194.968	510.009	0.731	29.092	99.375	0.920	1207.720
870	uc001xab.3	GNPNAT1	chr14	-	53241910	53258386	2700	True	-169.715	-169.219	0.000	0.000	8.819	0.000	0.060	0.910	-0.342	294.100	305.740	0.737	184.040	782.820	0.016	38	38	38	134	134	134	145.403	141.135	0.024	41.676	102.145	-1.222	49.938	46.357	0.424	26.979	97.107	0.447	294.100
871	uc002ydt.2	DIDO1	chr20	-	61518566	61557903	2020	True	-370.998	-370.517	0.000	0.000	54.757	0.000	0.337	0.262	-0.928	121.100	192.020	0.276	13.820	40.960	-1.040	237	237	237	92	92	92	32.398	49.130	-1.001	3.373	21.192	-2.575	32.525	39.715	0.782	2.792	7.328	0.805	121.100
872	uc031qno.1	FLJ41484	chr13	+	114545292	114548541	2200	True	-48.811	-22.503	0.000	0.000	42.443	0.000	0.940	0.219	-0.422	134.460	171.080	0.761	79.360	163.700	0.040	96	96	96	50	50	50	87.042	97.856	-0.126	51.666	88.866	-0.742	26.782	36.067	0.281	13.282	27.845	0.293	134.460
873	uc002vgr.2	TNS1	chr2	-	218664511	218784959	4080	True	-495.481	-495.822	0.000	0.000	22.793	0.000	0.039	0.363	-0.423	39.060	110.160	0.260	40.380	146.620	-0.894	235	235	235	204	204	204	17.087	49.127	-1.555	10.437	54.997	-2.375	8.495	22.406	0.677	6.764	25.173	0.695	40.380
874	uc003lnm.1	KCTD16	chr5	+	143550436	143856944	304686	True	-265.956	-265.807	0.000	0.000	24.251	0.000	0.000	0.288	-0.726	8.280	10.840	1.571	1.800	6.760	0.379	134	134	134	89	89	89	2.221	3.033	-0.357	0.077	1.352	-0.969	1.813	2.162	1.106	0.291	1.314	0.703	8.280
875	uc001tru.3	PPP1CC	chr12	-	111157612	111180783	860	True	-32.530	-5.925	0.000	0.000	28.526	0.000	1.000	0.221	-0.360	662.140	749.080	0.523	370.800	579.340	-0.411	58	58	58	39	39	39	357.276	372.369	-0.039	206.933	321.191	-0.616	112.772	137.333	0.219	52.139	95.440	0.164	662.140
876	uc003ewq.1	HLTF	chr3	-	148747903	148804341	2084	True	-133.100	-132.981	0.000	0.000	36.769	0.000	0.700	0.429	-0.706	61.340	53.760	0.960	34.580	93.060	0.104	105	105	105	50	50	50	26.127	28.256	-0.201	15.925	48.015	-1.489	12.406	7.870	0.513	7.427	22.566	0.483	61.340
877	uc001pku.3	RDX	chr11	-	110100165	110167437	1560	True	-146.554	-146.578	0.000	0.000	37.612	0.000	0.486	0.306	-0.639	185.760	241.040	0.589	64.660	133.740	-0.379	108	108	108	72	72	72	91.285	114.580	-0.262	30.294	66.270	-1.271	33.040	53.080	0.398	16.037	24.382	0.576	185.760
878	uc010twl.2	ATXN3	chr14	-	92524895	92572965	4540	True	-325.969	-326.283	0.000	0.000	-11.942	0.000	0.000	0.749	-0.293	51.880	134.520	1.798	352.760	1075.320	0.915	81	81	81	178	178	178	16.168	20.627	-0.181	28.699	77.691	-1.187	15.195	24.277	0.642	62.517	173.690	0.758	352.760
879	uc003jpt.2	GPX8	chr5	+	54455995	54463129	4927	True	-77.265	-77.537	0.000	0.000	26.403	0.000	0.642	0.422	-0.251	282.200	407.340	-0.187	110.840	415.240	-0.391	63	63	63	95	95	95	123.853	205.809	-0.707	45.539	123.795	-1.345	78.979	127.692	0.228	21.756	74.964	0.420	282.200
880	uc001ncz.3	ATG13	chr11	+	46638825	46697568	55399	True	-95.067	-94.443	0.000	0.000	15.705	0.000	0.443	0.359	-0.330	202.600	177.580	1.033	85.820	193.040	0.062	61	61	61	88	88	88	79.033	111.870	-0.489	35.355	78.751	-1.103	24.453	31.990	0.410	13.328	33.069	0.414	202.600
881	uc001ndc.3	ATG13	chr11	+	46638825	46697568	55399	True	-95.011	-94.480	0.000	0.000	15.668	0.000	0.443	0.358	-0.332	202.600	177.580	1.033	85.820	193.040	0.062	61	61	61	88	88	88	79.033	111.870	-0.489	35.355	78.751	-1.103	24.453	31.990	0.410	13.328	33.069	0.414	202.600
882	uc001sye.1	OSBPL8	chr12	-	76745577	76953589	3680	True	-376.931	-377.521	0.000	0.000	-3.234	0.000	0.011	0.520	-0.427	34.760	64.840	0.763	16.980	48.120	0.053	110	110	110	184	184	184	16.642	29.245	-0.819	4.442	18.161	-1.896	7.008	10.268	0.478	3.037	7.966	0.789	34.760
883	uc011kma.1	BCAP29	chr7	+	107221203	107263762	38529	True	-273.205	-273.887	0.000	0.000	-7.462	0.000	0.000	0.658	-0.443	184.520	169.480	0.996	21.260	44.740	1.577	72	72	72	129	129	129	56.893	54.571	-0.005	5.476	13.099	-1.332	47.296	45.346	0.417	5.897	9.470	0.866	184.520
884	uc011mdb.2	SURF4	chr9	-	136228339	136242970	1060	True	-40.043	-20.808	0.000	0.000	36.572	0.000	0.979	0.223	-0.424	701.680	1252.900	0.159	277.680	783.540	-0.696	75	75	75	48	48	48	345.923	554.019	-0.657	180.414	437.405	-1.257	114.922	205.662	0.233	48.501	135.455	0.270	701.680
885	uc002cvk.2	CLUAP1	chr16	+	3550944	3589051	35857	True	-194.811	-194.772	0.000	0.000	9.868	0.000	0.047	0.594	-0.415	69.620	96.700	1.108	182.720	439.100	0.959	68	68	68	107	107	107	33.171	36.066	-0.063	17.668	40.299	-0.999	14.841	20.262	0.494	30.385	72.377	0.714	182.720
886	uc003oxl.3	CDC5L	chr6	+	44355250	44418161	61553	True	-330.431	-328.130	0.000	0.000	14.945	0.000	0.037	0.244	-1.171	201.140	259.400	1.149	38.820	137.980	-0.748	206	206	206	54	54	54	51.593	57.352	-0.443	6.647	28.678	-1.929	56.287	64.190	0.791	9.785	35.631	0.536	201.140
887	uc002lhm.1	MALT1	chr18	+	56338617	56417370	77459	True	-248.321	-247.879	0.000	0.000	38.539	0.000	0.105	0.382	-1.114	50.440	65.280	1.030	3.680	12.360	-0.535	142	142	142	57	57	57	16.304	24.866	-0.654	0.456	7.008	-2.546	12.187	15.963	0.674	0.747	2.018	0.634	50.440
888	uc002lhn.1	MALT1	chr18	+	56338617	56417370	77459	True	-248.321	-247.879	0.000	0.000	38.539	0.000	0.105	0.382	-1.114	50.440	65.280	1.030	3.680	12.360	-0.535	142	142	142	57	57	57	16.304	24.866	-0.654	0.456	7.008	-2.546	12.187	15.963	0.674	0.747	2.018	0.634	50.440
889	uc003jhr.1	ZFR	chr5	-	32354455	32444844	980	True	-83.176	-83.149	0.000	0.000	35.875	0.000	0.936	0.176	-0.508	152.560	398.700	-0.597	43.740	174.460	-1.337	145	145	145	47	47	47	55.734	144.585	-1.358	28.492	120.123	-2.039	30.911	78.954	0.360	8.128	31.146	0.291	152.560
890	uc001gnl.3	TOR1AIP2	chr1	-	179809101	179846941	4660	True	-429.084	-430.012	0.000	0.000	16.813	0.000	0.000	0.544	-0.555	43.000	65.800	0.730	349.040	1018.060	0.082	137	137	137	199	199	199	15.701	27.309	-0.788	27.712	93.096	-1.996	9.303	15.266	0.547	55.405	163.460	0.837	349.040
891	uc001bbd.2	IFFO2	chr1	-	19230773	19282826	3100	True	-288.038	-281.233	0.000	0.000	25.152	0.000	0.150	0.540	-0.411	77.500	120.120	0.910	27.720	122.200	0.521	119	119	119	153	153	153	28.571	39.946	-0.424	13.214	34.606	-1.320	14.410	22.625	0.506	6.142	18.650	0.735	77.500
892	uc003uro.1	ZSCAN25	chr7	+	99218683	99230030	10450	True	-163.218	-163.710	0.000	0.000	43.925	0.000	0.594	0.406	-1.464	32.920	39.860	1.772	5.680	23.760	-0.848	120	120	120	32	32	32	15.619	18.391	-0.202	2.844	13.802	-2.045	5.477	6.958	0.570	1.495	3.320	0.646	32.920
893	uc001hyc.2	LGALS8	chr1	+	236689267	236716279	23144	True	-289.512	-286.797	0.000	0.000	4.031	0.000	0.000	0.751	-0.431	60.860	99.520	0.203	21.600	196.500	-0.007	78	78	78	150	150	150	17.709	40.232	-1.220	4.743	28.043	-2.233	14.260	23.692	0.593	4.666	31.520	0.745	60.860
894	uc002oia.2	YIF1B	chr19	-	38794199	38806606	1480	True	-57.789	-57.944	0.000	0.000	28.447	0.977	0.000	-0.519	0.511	221.920	554.820	-0.259	1288.280	1774.380	0.260	50	50	50	43	43	43	114.500	314.191	-1.380	436.437	613.231	-0.410	54.821	143.959	0.454	364.840	529.804	0.286	1288.280
895	uc003mxw.3	BLOC1S5-TXNDC5	chr6	-	7881482	8064647	1160	True	-56.557	-53.213	0.000	0.000	24.851	0.000	0.957	0.239	-0.431	225.720	795.380	0.788	127.680	572.160	-1.779	74	74	74	46	46	46	128.794	406.472	-1.500	83.792	380.571	-2.189	43.131	161.405	0.616	26.073	119.954	0.241	225.720
896	uc010ovg.3	KIAA1324	chr1	+	109656584	109749403	89770	True	-327.273	-327.587	0.000	0.000	-1.253	0.000	0.033	0.256	-0.473	675.620	2505.960	0.255	665.260	3240.860	0.641	134	134	134	150	150	150	47.209	100.705	-0.538	19.416	81.314	-1.532	108.552	301.933	0.534	69.549	341.485	0.823	675.620
897	uc002vgs.2	TNS1	chr2	-	218664511	218784959	4080	True	-496.133	-496.600	0.000	0.000	22.770	0.000	0.039	0.361	-0.422	39.060	110.160	0.260	40.380	146.620	-0.894	236	236	236	204	204	204	17.047	49.082	-1.558	10.437	54.997	-2.375	8.500	22.369	0.676	6.764	25.173	0.695	40.380
898	uc001keh.3	GLUD1	chr10	-	88809958	88854776	1540	True	-83.322	-84.263	0.000	0.000	38.959	0.000	0.806	0.518	-0.590	515.780	811.500	0.291	163.280	399.660	-0.282	61	61	61	62	62	62	191.929	272.102	-0.493	60.521	153.894	-1.392	79.633	122.631	0.336	39.848	85.467	0.336	515.780
899	uc009ydf.3	IGF2	chr11	-	2150341	2162341	3120	True	-218.092	-218.421	0.000	0.000	-10.301	0.000	0.006	0.612	-0.232	90.560	101.780	0.105	43.160	174.420	-0.699	65	65	65	156	156	156	19.997	36.921	-0.806	17.131	76.152	-2.097	17.871	26.875	0.459	8.863	35.608	0.515	90.560
900	uc001gdt.1	POGK	chr1	+	166808723	166823709	13598	True	-86.210	-86.250	0.000	0.000	38.312	0.000	0.791	0.255	-0.458	246.220	214.700	1.068	81.460	133.140	0.324	108	108	108	67	67	67	128.968	103.014	0.324	53.822	72.562	-0.372	47.977	40.085	0.302	16.578	29.700	0.435	246.220
901	uc002zur.4	HIC2	chr22	+	21771692	21805750	31418	True	-367.169	-367.265	0.000	0.000	36.712	0.000	0.169	0.356	-0.609	23.740	38.100	1.649	14.800	39.360	0.060	195	195	195	130	130	130	7.879	14.532	-0.801	4.406	16.970	-1.869	4.551	7.846	0.697	3.316	7.311	0.805	23.740
902	uc001wzg.3	FRMD6	chr14	+	52184000	52197444	12322	True	-52.828	-52.593	0.000	0.000	35.651	0.000	1.000	0.241	-0.493	301.960	659.600	-0.234	146.780	494.460	-1.454	113	113	113	38	38	38	139.011	297.675	-1.094	93.655	321.855	-1.794	59.549	126.150	0.279	22.438	54.246	0.236	301.960
903	uc003urm.1	ZSCAN25	chr7	+	99214570	99230030	14563	True	-174.053	-174.560	0.000	0.000	43.269	0.000	0.562	0.218	-1.673	41.740	39.860	1.772	5.680	23.760	-0.848	125	125	125	32	32	32	16.460	18.560	-0.165	2.844	13.802	-2.045	6.815	7.001	0.596	1.495	3.320	0.646	41.740
904	uc001xbb.4	SAMD4A	chr14	+	55034329	55260033	222904	True	-195.486	-194.546	0.000	0.000	26.245	0.000	0.406	0.226	-0.355	212.580	408.320	-0.134	95.600	283.340	-0.419	162	162	162	138	138	138	79.594	139.782	-0.834	38.731	108.757	-1.397	36.114	63.182	0.355	19.523	62.130	0.487	212.580
905	uc001shq.3	GDF11	chr12	+	56137063	56146665	7802	True	-165.415	-164.718	0.000	0.000	32.394	0.000	0.432	0.338	-0.476	76.820	115.840	1.194	47.540	113.260	-0.105	115	115	115	88	88	88	34.802	52.779	-0.578	19.807	48.527	-1.387	16.120	25.762	0.429	11.537	22.390	0.568	76.820
906	uc009xaf.3	SYT2	chr1	-	202559724	202679551	2820	True	-392.390	-392.346	0.000	0.000	39.339	0.000	0.051	0.410	-0.609	38.700	174.440	1.279	5.420	17.920	0.883	196	196	196	138	138	138	3.826	8.528	-0.796	0.953	5.812	-1.746	4.474	17.719	0.833	0.963	3.532	0.941	38.700
907	uc002arh.3	FEM1B	chr15	+	68580749	68588021	3640	True	-265.234	-266.049	0.000	0.000	15.862	0.000	0.143	0.488	-0.274	104.460	122.160	0.409	46.080	114.640	0.436	122	122	122	168	168	168	40.900	51.394	-0.322	15.580	34.748	-1.072	21.231	24.946	0.402	8.736	21.587	0.597	104.460
908	uc004fcl.4	FMR1	chrX	+	147009187	147032647	22595	True	-124.272	-123.898	0.000	0.000	31.306	0.000	0.842	0.185	-0.858	90.700	87.740	1.211	22.320	55.900	-0.869	122	122	122	38	38	38	25.938	32.182	-0.390	10.290	27.851	-1.424	17.337	17.450	0.469	5.451	11.171	0.397	90.700
909	uc011dtq.2	CDKN1A	chr6	+	36645587	36655116	8380	True	-26.961	-1.530	0.000	0.000	33.931	0.000	1.000	0.353	-0.270	1068.920	2543.160	-0.893	482.440	1783.660	-1.383	42	42	42	55	55	55	466.559	1026.404	-1.131	285.902	975.976	-1.764	256.000	573.581	0.145	70.503	260.835	0.175	1068.920
910	uc002ydu.2	DIDO1	chr20	-	61518566	61569304	2020	True	-372.309	-371.920	0.000	0.000	53.018	0.000	0.326	0.270	-0.901	121.100	192.020	0.276	13.820	40.960	-1.040	237	237	237	92	92	92	32.398	49.130	-1.001	3.373	21.192	-2.575	32.525	39.715	0.782	2.792	7.328	0.805	121.100
911	uc003bam.2	DESI1	chr22	-	41994031	42017061	1800	True	-195.803	-182.423	0.000	0.000	39.266	0.000	0.222	0.706	-0.768	121.240	348.860	0.660	609.440	2124.580	-1.560	79	79	79	81	81	81	36.856	76.771	-1.066	42.405	165.567	-2.532	29.815	67.237	0.669	110.909	374.303	0.596	609.440
912	uc002ohz.2	YIF1B	chr19	-	38794199	38806606	1480	True	-50.632	-50.815	0.000	0.000	29.406	1.000	0.000	-0.517	0.476	221.920	554.820	-0.259	1288.280	1774.380	0.260	49	49	49	43	43	43	114.496	304.079	-1.341	436.437	613.231	-0.410	55.650	140.678	0.395	364.840	529.804	0.286	1288.280
913	uc010nbi.2	QSOX2	chr9	-	139098181	139137687	1900	True	-133.281	-133.521	0.000	0.000	30.382	0.000	0.667	0.338	-0.394	408.140	384.220	1.210	110.900	237.300	0.165	106	106	106	84	84	84	118.671	141.458	-0.302	42.985	95.742	-1.240	64.745	60.839	0.376	30.083	59.498	0.438	408.140
914	uc002cqt.4	PDPK1	chr16	+	2587964	2653191	59867	True	-359.851	-354.639	0.000	0.000	-90.693	0.000	0.000	0.708	-0.139	101.180	80.740	0.582	69.260	108.680	0.474	49	49	49	251	251	251	48.906	49.171	-0.043	29.611	54.845	-0.912	18.941	14.384	0.344	11.943	17.894	0.530	101.180
915	uc011mdc.2	SURF4	chr9	-	136228339	136242970	1060	True	-41.081	-21.080	0.000	0.000	35.709	0.000	0.958	0.228	-0.410	701.680	1252.900	0.159	277.680	783.540	-0.696	75	75	75	48	48	48	345.923	554.019	-0.657	180.414	437.405	-1.257	114.922	205.662	0.233	48.501	135.455	0.270	701.680
916	uc001mib.2	SBF2	chr11	-	9800213	10315754	1480	True	-345.053	-345.686	0.000	0.000	48.942	0.000	0.217	0.357	-1.078	66.020	64.060	1.732	16.780	47.760	-0.385	211	211	211	69	69	69	14.092	21.797	-0.682	5.129	23.890	-2.117	9.634	10.651	0.827	3.814	12.593	0.800	66.020
917	uc001ziw.3	ZNF770	chr15	-	35270541	35280497	1920	True	-223.087	-222.886	0.000	0.000	41.940	0.000	0.463	0.315	-0.550	154.320	468.840	1.223	21.480	53.660	-0.037	159	159	159	95	95	95	19.468	32.028	-0.343	9.609	24.771	-1.299	22.201	66.572	0.637	4.129	9.782	0.542	154.320
918	uc003phq.3	CD109	chr6	+	74405507	74538041	128514	True	-538.624	-539.616	0.000	0.000	20.073	0.000	0.000	0.527	-0.656	85.000	203.780	0.955	55.980	199.700	-0.200	182	182	182	193	193	193	38.058	69.591	-0.803	5.510	25.086	-2.286	19.138	46.947	0.650	10.046	32.619	1.006	85.000
919	uc002uec.2	CERS6	chr2	+	169312758	169631644	316401	True	-394.411	-374.808	0.000	0.000	30.579	0.000	0.017	0.375	-0.662	60.560	79.780	0.610	16.800	38.140	-0.578	188	188	188	116	116	116	12.134	21.600	-0.979	4.965	21.658	-2.021	11.176	16.384	0.817	3.044	7.109	0.679	60.560
920	uc002ueb.2	CERS6	chr2	+	169312758	169631644	316401	True	-394.411	-374.808	0.000	0.000	30.579	0.000	0.017	0.375	-0.662	60.560	79.780	0.610	16.800	38.140	-0.578	188	188	188	116	116	116	12.134	21.600	-0.979	4.965	21.658	-2.021	11.176	16.384	0.817	3.044	7.109	0.679	60.560
921	uc003gvk.3	APBB2	chr4	-	40812043	40859172	4600	True	-435.924	-430.071	0.000	0.000	-70.394	0.000	0.000	0.428	-0.292	51.420	155.280	-0.654	172.260	499.920	0.000	95	95	95	211	211	211	19.478	68.626	-1.796	6.897	30.737	-1.953	10.674	34.358	0.519	18.199	51.677	1.059	172.260
922	uc021xnt.1	APBB2	chr4	-	40812043	40859209	4600	True	-435.804	-429.975	0.000	0.000	-70.437	0.000	0.000	0.428	-0.292	51.420	155.280	-0.654	172.260	499.920	0.000	95	95	95	211	211	211	19.478	68.626	-1.796	6.897	30.737	-1.953	10.674	34.358	0.519	18.199	51.677	1.059	172.260
923	uc001ebo.2	FAM212B	chr1	-	112264685	112282046	2540	True	-213.770	-214.342	0.000	0.000	48.360	0.000	0.551	0.391	-0.557	103.540	200.560	0.864	50.940	135.140	0.065	161	161	161	89	89	89	40.083	58.467	-0.453	17.218	46.036	-1.378	20.101	36.394	0.529	9.034	24.010	0.596	103.540
924	uc021usu.2	KMT2B	chr19	+	36208920	36229779	13888	True	-275.328	-274.535	0.000	0.000	42.365	0.000	0.344	0.253	-0.437	56.480	102.420	1.882	41.020	132.420	-0.574	221	221	221	128	128	128	24.632	43.593	-0.674	19.176	63.205	-1.655	10.933	23.548	0.626	8.914	30.505	0.566	56.480
925	uc011lmf.2	RANBP6	chr9	-	6011018	6015640	620	True	-160.754	-160.294	0.000	0.000	47.885	0.000	0.700	0.302	-1.366	43.260	77.540	0.740	10.920	45.280	-0.903	143	143	143	30	30	30	19.836	29.375	-0.521	5.677	29.250	-2.212	7.989	13.391	0.555	2.592	9.236	0.662	43.260
926	uc002lwn.4	ZNF555	chr19	+	2841432	2860472	13428	True	-433.629	-427.583	0.000	0.000	-38.911	0.008	0.000	-0.555	0.186	4.960	13.640	0.333	305.660	1013.920	2.462	135	135	135	243	243	243	0.593	3.571	-1.329	8.746	29.227	-0.380	0.848	2.935	0.873	34.020	116.600	0.780	305.660
927	uc002ohy.2	YIF1B	chr19	-	38794199	38806606	1480	True	-49.342	-49.507	0.000	0.000	29.032	1.000	0.000	-0.507	0.476	221.920	554.820	-0.259	1288.280	1774.380	0.260	48	48	48	43	43	43	115.729	306.371	-1.332	436.437	613.231	-0.410	55.592	141.297	0.394	364.840	529.804	0.286	1288.280
928	uc002lwo.3	ZNF555	chr19	+	2841432	2860472	13445	True	-433.145	-426.904	0.000	0.000	-37.847	0.004	0.000	-0.554	0.187	4.680	13.640	0.379	316.640	1043.760	2.459	136	136	136	242	242	242	0.588	3.546	-1.325	8.814	29.344	-0.379	0.841	2.931	0.874	34.223	116.651	0.782	316.640
929	uc002ifz.3	ATXN7L3	chr17	-	42269172	42275529	1540	True	-66.270	-16.546	0.000	0.000	33.406	0.000	0.918	0.211	-0.265	201.260	273.500	0.072	161.060	306.820	-0.035	79	79	79	73	73	73	118.120	159.203	-0.429	76.791	145.170	-0.879	40.788	54.391	0.221	27.875	60.768	0.288	201.260
930	uc011eha.1	PHF10	chr6	-	170107131	170116184	1220	True	-244.092	-238.685	0.000	0.000	40.378	0.000	0.241	0.590	-1.293	159.880	104.340	2.200	13.340	33.460	-0.398	124	124	124	54	54	54	24.520	20.725	-0.084	4.074	18.228	-1.981	32.485	22.427	0.744	2.755	8.101	0.822	159.880
931	uc003mxf.4	SSR1	chr6	-	7281287	7313541	8180	True	-593.125	-592.860	0.000	0.000	-153.484	0.000	0.000	0.608	-0.164	256.140	518.800	0.087	223.320	1012.500	1.499	61	61	61	296	296	296	129.019	223.002	-0.821	15.525	50.283	-1.529	69.757	127.948	0.314	30.402	110.411	0.926	256.140
932	uc003lcw.3	FAM53C	chr5	+	137673703	137685418	10387	True	-112.893	-112.651	0.000	0.000	40.612	0.000	0.700	0.248	-0.588	57.020	118.480	0.593	47.460	118.120	0.264	124	124	124	60	60	60	33.467	47.720	-0.473	20.465	54.163	-1.345	8.415	15.182	0.405	8.472	22.942	0.576	57.020
933	uc021vmp.1	BCL2L11	chr2	+	111878490	111926022	43859	True	-349.710	-350.940	0.000	0.000	-52.097	0.000	0.000	0.852	-0.294	34.080	38.280	0.504	18.540	27.260	0.845	53	53	53	181	181	181	16.569	19.114	-0.216	4.705	12.410	-1.311	9.262	10.560	0.358	3.378	5.573	0.828	34.080
934	uc002ieo.1	MPP2	chr17	-	41952726	41985113	1860	True	-100.500	-100.630	0.000	0.000	38.228	0.000	0.800	0.360	-0.407	57.260	92.980	-0.097	28.300	90.140	-0.535	87	87	87	85	85	85	26.882	49.757	-0.875	13.355	39.935	-1.512	9.128	15.245	0.336	5.488	16.233	0.464	57.260
935	uc003omm.4	CDKN1A	chr6	+	36646455	36655116	7512	True	-26.529	-1.243	0.000	0.000	33.676	0.000	1.000	0.355	-0.269	1068.920	2543.160	-0.893	482.440	1783.660	-1.383	41	41	41	55	55	55	462.909	1018.522	-1.131	285.902	975.976	-1.764	258.021	578.282	0.147	70.503	260.835	0.175	1068.920
936	uc003omn.3	CDKN1A	chr6	+	36646486	36655116	7481	True	-28.177	-3.565	0.000	0.000	31.996	0.000	1.000	0.328	-0.286	1068.920	2543.160	-0.893	482.440	1783.660	-1.383	41	41	41	55	55	55	462.909	1018.522	-1.131	285.902	975.976	-1.764	258.021	578.282	0.147	70.503	260.835	0.175	1068.920
937	uc003ezn.3	MBNL1	chr3	+	152017193	152183569	164680	True	-225.362	-192.679	0.000	0.000	33.180	0.000	0.349	0.231	-0.806	93.520	199.920	-0.542	29.540	187.520	-0.848	120	120	120	83	83	83	31.847	89.635	-1.547	13.567	88.357	-2.543	18.168	37.487	0.422	7.207	50.654	0.695	93.520
938	uc003ezo.3	MBNL1	chr3	+	152017193	152183569	164680	True	-225.362	-192.679	0.000	0.000	33.180	0.000	0.349	0.231	-0.806	93.520	199.920	-0.542	29.540	187.520	-0.848	120	120	120	83	83	83	31.847	89.635	-1.547	13.567	88.357	-2.543	18.168	37.487	0.422	7.207	50.654	0.695	93.520
939	uc003gwi.2	TMEM33	chr4	+	41937136	41962824	22650	True	-291.429	-271.773	0.000	0.000	40.000	0.000	0.350	0.439	-0.672	413.040	1064.100	0.900	243.760	701.240	-0.666	203	203	203	60	60	60	44.934	65.732	-0.476	28.794	89.151	-1.582	64.990	127.599	0.660	45.883	134.147	0.559	413.040
940	uc031qme.1	KLF12	chr13	-	74260148	74708066	6940	True	-721.048	-703.457	0.000	0.000	-108.244	0.000	0.000	0.477	-0.271	17.460	21.360	1.453	5.800	13.080	1.387	168	168	168	342	342	342	2.977	6.820	-0.892	0.460	2.701	-1.357	3.003	5.670	0.860	0.925	1.716	0.837	17.460
941	uc001rgp.1	KRAS	chr12	-	25358179	25403854	3220	True	-291.842	-292.272	0.000	0.000	7.093	0.000	0.006	0.618	-0.402	77.080	55.560	1.381	81.240	172.060	0.474	91	91	91	161	161	161	27.796	22.735	0.212	18.127	36.727	-0.989	17.389	12.552	0.548	13.559	28.435	0.657	81.240
942	uc001dsr.2	SLC35A3	chr1	+	100435991	100492534	54390	True	-283.297	-284.189	0.000	0.000	46.955	0.000	0.311	0.377	-0.890	289.820	1048.420	0.675	6.680	18.820	-0.962	155	155	155	90	90	90	19.602	64.659	-1.502	1.002	10.226	-2.675	39.019	141.483	0.644	1.383	3.574	0.840	289.820
943	uc001noc.1	OSBP	chr11	-	59341870	59383617	1940	True	-117.292	-118.194	0.000	0.000	43.913	0.000	0.742	0.340	-0.421	109.640	137.100	0.214	58.260	135.480	-0.629	108	108	108	93	93	93	46.068	75.268	-0.742	23.768	66.780	-1.507	19.830	23.022	0.384	12.133	27.160	0.389	109.640
944	uc011mdd.2	SURF4	chr9	-	136228339	136242970	1060	True	-40.682	-22.328	0.000	0.000	34.877	0.000	0.979	0.250	-0.396	701.680	1252.900	0.159	277.680	783.540	-0.696	72	72	72	48	48	48	355.622	569.626	-0.661	180.414	437.405	-1.257	119.410	207.833	0.238	48.501	135.455	0.270	701.680
945	uc003aeb.3	CCDC117	chr22	+	29168661	29185283	14275	True	-177.307	-173.697	0.000	0.000	15.702	0.000	0.133	0.560	-0.408	127.200	71.800	1.175	170.760	559.920	0.723	65	65	65	113	113	113	38.391	37.149	-0.004	22.957	49.570	-0.982	20.583	15.060	0.396	23.857	73.527	0.610	170.760
946	uc003zjs.3	RANBP6	chr9	-	6011018	6015640	620	True	-160.803	-157.922	0.000	0.000	47.012	0.000	0.667	0.306	-1.355	43.260	77.540	0.735	10.920	45.280	-0.903	140	140	140	30	30	30	19.803	29.527	-0.530	5.677	29.250	-2.212	8.061	13.483	0.555	2.592	9.236	0.662	43.260
947	uc010zhk.2	CFLAR	chr2	+	201980876	202037411	50942	True	-628.873	-626.372	0.000	0.000	-22.359	0.000	0.000	0.201	-0.405	1207.720	3317.200	1.133	140.780	580.620	0.687	241	241	241	251	251	251	95.293	235.689	-1.122	14.868	50.591	-1.561	194.969	510.005	0.730	29.092	99.375	0.920	1207.720
948	uc010kul.3	CDCA7L	chr7	-	21940516	21985542	1320	True	-31.560	-31.431	0.000	0.000	33.751	0.000	0.889	0.371	-0.333	265.040	291.760	0.202	194.620	355.100	-0.177	51	51	51	63	63	63	139.607	171.507	-0.276	76.139	154.663	-0.922	46.363	61.731	0.214	35.666	86.113	0.378	265.040
949	uc002gjd.2	CHD3	chr17	+	7788122	7816075	27199	True	-215.087	-213.966	0.000	0.000	64.404	0.000	0.882	0.167	-1.239	222.520	380.120	1.320	115.260	318.400	-0.702	249	249	249	34	34	34	106.722	154.804	-0.422	31.631	86.402	-1.580	34.050	72.078	0.584	29.390	67.879	0.470	222.520
950	uc001xub.3	SPTLC2	chr14	-	77972339	78083110	4080	True	-472.405	-461.162	0.000	0.000	9.028	0.000	0.015	0.480	-0.412	166.660	528.800	0.622	42.740	105.620	0.151	172	172	172	200	200	200	31.986	62.952	-0.920	8.517	30.411	-1.789	29.185	71.985	0.667	6.270	16.806	0.799	166.660
951	uc002tlq.3	STEAP3	chr2	+	119981383	120023227	40889	True	-62.077	-31.481	0.000	0.000	41.283	0.000	0.929	0.176	-0.446	108.860	416.220	-1.018	79.080	341.980	-1.941	135	135	135	42	42	42	64.478	226.148	-1.757	44.195	235.961	-2.388	17.754	78.716	0.284	11.705	58.635	0.245	108.860
952	uc011dey.1	FBXW11	chr5	-	171288555	171423991	1920	True	-121.639	-121.468	0.000	0.000	34.676	0.000	0.652	0.476	-0.353	66.520	150.040	1.058	37.900	75.320	0.059	85	85	85	89	89	89	34.716	45.403	-0.194	19.997	43.028	-1.059	15.016	31.238	0.591	7.096	15.511	0.446	66.520
953	uc021pjy.1	ZNF678	chr1	+	227751219	227850164	95037	True	-545.717	-532.486	0.000	0.000	-3.899	0.000	0.000	0.388	-0.439	21.820	11.640	2.796	6.480	14.600	1.903	218	218	218	185	185	185	2.482	3.073	-0.354	0.843	3.661	-1.215	3.102	2.371	0.924	1.371	3.384	1.016	21.820
954	uc011kxa.2	MTMR9	chr8	+	11142654	11185654	38539	True	-399.071	-399.869	0.000	0.000	-21.516	0.000	0.000	0.680	-0.330	24.980	37.280	0.322	341.120	1074.220	0.263	99	99	99	192	192	192	9.974	18.463	-0.916	15.430	50.566	-1.922	5.338	7.224	0.663	56.101	170.907	0.824	341.120
955	uc002iga.3	ATXN7L3	chr17	-	42269172	42275529	1540	True	-66.148	-16.585	0.000	0.000	32.931	0.000	0.918	0.211	-0.263	201.260	273.500	0.072	161.060	306.820	-0.035	78	78	78	73	73	73	118.426	159.819	-0.431	76.791	145.170	-0.879	40.959	54.464	0.221	27.875	60.768	0.288	201.260
956	uc002max.3	TNFAIP8L1	chr19	+	4639526	4655580	13912	True	-131.459	-120.590	0.000	0.000	14.785	0.000	0.495	0.451	-0.306	462.520	1055.860	1.128	406.320	1137.380	0.229	77	77	77	99	99	99	119.018	145.713	0.192	79.573	154.578	-0.570	87.394	205.724	0.651	85.950	250.707	0.425	462.520
957	uc001tcn.3	NUDT4	chr12	+	93771700	93797024	22352	True	-242.128	-243.172	0.000	0.000	-27.656	0.000	0.000	0.550	-0.335	99.500	150.020	0.386	448.360	1064.320	1.401	58	58	58	140	140	140	39.740	57.903	-0.502	28.875	73.430	-1.308	19.912	32.786	0.320	56.790	136.767	0.751	448.360
958	uc010suq.2	NUDT4	chr12	+	93772353	93797024	21699	True	-242.901	-243.811	0.000	0.000	-26.904	0.000	0.000	0.589	-0.306	99.500	150.020	0.386	448.360	1064.320	1.401	58	58	58	140	140	140	39.722	57.872	-0.502	28.875	73.430	-1.308	19.884	32.710	0.320	56.790	136.767	0.751	448.360
959	uc001tco.3	NUDT4	chr12	+	93772353	93797024	21699	True	-242.953	-243.793	0.000	0.000	-26.887	0.000	0.000	0.589	-0.306	99.500	150.020	0.386	448.360	1064.320	1.401	58	58	58	140	140	140	39.740	57.903	-0.502	28.875	73.430	-1.308	19.912	32.786	0.320	56.790	136.767	0.751	448.360
960	uc002tha.2	BCL2L11	chr2	+	111878490	111926022	43859	True	-350.226	-351.500	0.000	0.000	-56.886	0.000	0.000	0.898	-0.290	34.080	38.280	0.504	18.540	27.260	0.845	49	49	49	180	180	180	17.628	20.185	-0.184	4.716	12.451	-1.315	8.828	10.267	0.354	3.384	5.561	0.829	34.080
961	uc010zap.2	PLEKHB2	chr2	+	131862419	131907425	42550	True	-104.470	-105.154	0.000	0.000	-1.805	0.000	0.364	0.478	-0.180	450.500	505.360	0.761	671.440	1942.060	0.137	49	49	49	121	121	121	161.430	184.541	-0.161	121.368	224.456	-0.820	67.024	83.547	0.336	117.527	279.398	0.339	671.440
962	uc003dvz.3	ALCAM	chr3	+	105263445	105295757	30375	True	-62.315	-62.251	0.000	0.000	19.500	0.000	0.737	0.414	-0.251	399.880	988.240	-0.407	383.520	1075.340	-0.900	48	48	48	95	95	95	250.325	492.210	-0.915	165.358	494.471	-1.562	70.540	201.419	0.319	83.248	260.684	0.303	399.880
963	uc002sdr.4	SPRED2	chr2	-	65537984	65659656	1480	True	-130.122	-131.058	0.000	0.000	36.635	0.000	0.485	0.290	-0.595	106.880	107.440	0.513	41.500	96.340	-0.453	111	111	111	66	66	66	43.133	51.772	-0.295	22.744	52.739	-1.225	22.146	24.330	0.394	8.242	13.724	0.501	106.880
964	uc001gzx.3	ATP2B4	chr1	+	203691605	203713209	19368	True	-295.519	-292.891	0.000	0.000	34.359	0.000	0.100	0.507	-0.661	28.760	41.060	0.638	18.720	60.380	-0.983	132	132	132	110	110	110	9.756	21.366	-1.175	4.391	28.008	-2.511	5.904	8.810	0.695	3.382	13.254	0.793	28.760
965	uc002vaq.2	PARD3B	chr2	+	205410515	206484886	1070224	True	-398.433	-399.124	0.000	0.000	0.300	0.000	0.000	0.466	-0.416	8.100	8.760	1.457	3.720	13.520	0.560	137	137	137	205	205	205	2.374	3.824	-0.581	0.701	3.500	-1.362	1.741	1.897	0.914	0.796	2.380	0.764	8.100
966	uc002apc.3	PTPLAD1	chr15	+	65822826	65870693	46074	True	-43.772	-43.834	0.000	0.000	18.210	0.000	0.828	0.376	-0.248	259.020	388.180	-0.183	153.040	381.740	-0.620	43	43	43	87	87	87	123.242	182.502	-0.553	97.600	240.075	-1.284	43.070	66.832	0.215	30.194	73.382	0.302	259.020
967	uc002bly.3	KLHL25	chr15	-	86302558	86338189	1060	True	-161.565	-161.456	0.000	0.000	41.783	0.000	0.500	0.396	-0.903	35.020	48.920	0.828	21.560	62.860	-1.190	117	117	117	52	52	52	16.689	27.284	-0.677	7.941	30.020	-1.985	6.143	9.520	0.552	6.084	14.279	0.539	35.020
968	uc011lsa.1	TMEM2	chr9	-	74298281	74383800	500	True	-211.697	-207.726	0.000	0.000	66.377	0.000	1.000	0.143	-1.691	84.000	227.160	0.317	16.500	97.800	-1.984	225	225	225	25	25	25	32.155	68.639	-1.021	7.446	48.289	-2.665	12.582	33.526	0.568	5.016	24.791	0.381	84.000
969	uc001xtd.3	KIAA1737	chr14	+	77564577	77583630	17870	True	-148.565	-148.167	0.000	0.000	44.269	0.000	0.702	0.264	-0.717	114.740	452.740	0.739	31.940	91.580	-0.482	144	144	144	57	57	57	35.487	56.254	-0.452	16.740	46.940	-1.425	20.776	66.005	0.567	7.002	19.466	0.479	114.740
970	uc003php.3	CD109	chr6	+	74405507	74538041	128514	True	-541.209	-542.298	0.000	0.000	20.472	0.000	0.000	0.518	-0.656	85.000	203.780	0.955	55.980	199.700	-0.200	185	185	185	193	193	193	38.287	70.503	-0.810	5.510	25.086	-2.286	19.066	47.152	0.648	10.046	32.619	1.006	85.000
971	uc010wdz.2	LASP1	chr17	+	37026111	37078023	49666	True	-74.179	-4.380	0.000	0.000	19.985	0.000	0.794	0.246	-0.158	906.620	1371.140	-0.371	816.680	1917.940	-0.494	60	60	60	97	97	97	603.954	920.238	-0.597	490.958	997.015	-1.012	161.255	263.569	0.119	156.018	326.854	0.260	906.620
972	uc003vej.2	BCAP29	chr7	+	107220421	107263762	39311	True	-270.109	-270.711	0.000	0.000	-9.946	0.000	0.000	0.618	-0.462	184.520	169.480	0.996	21.260	44.740	1.577	70	70	70	127	127	127	58.201	55.879	-0.013	5.403	12.889	-1.331	47.318	45.314	0.416	5.883	9.320	0.873	184.520
973	uc002ewp.2	CHTF8	chr16	-	69151911	69166493	1340	True	-89.676	-51.254	0.000	0.000	20.560	0.000	0.902	0.308	-0.332	185.400	415.440	-1.016	76.900	581.040	-2.036	68	68	68	61	61	61	60.734	217.410	-1.819	47.079	318.327	-2.681	26.208	79.043	0.354	12.202	122.413	0.305	185.400
974	uc009vxk.3	HECTD3	chr1	-	45468219	45477027	780	True	-68.680	-68.703	0.000	0.000	32.121	0.000	0.949	0.228	-0.599	98.540	315.860	-0.627	42.080	193.760	-1.635	97	97	97	39	39	39	50.218	159.225	-1.618	23.208	123.525	-2.376	14.187	54.376	0.394	7.428	35.493	0.360	98.540
975	uc002wia.1	LZTS3	chr20	-	3143272	3149207	1760	True	-69.737	-69.850	0.000	0.000	39.524	0.000	0.845	0.298	-0.313	95.560	188.720	0.145	68.560	143.900	-0.677	100	100	100	84	84	84	61.825	103.365	-0.737	31.087	79.728	-1.344	20.275	35.535	0.334	10.495	22.638	0.295	95.560
976	uc010qre.2	PDCD4	chr10	+	112631552	112659764	26953	True	-144.320	-144.032	0.000	0.000	34.140	0.000	0.320	0.596	-0.880	357.480	187.940	1.569	421.680	1319.100	0.045	82	82	82	50	50	50	132.866	82.847	0.615	51.028	159.921	-1.072	75.524	43.045	0.429	106.116	352.639	0.559	421.680
977	uc010mos.2	TMEM2	chr9	-	74298281	74383800	500	True	-205.720	-202.294	0.000	0.000	65.193	0.000	1.000	0.146	-1.683	84.000	227.160	0.317	16.500	97.800	-1.984	218	218	218	25	25	25	31.822	68.518	-1.028	7.446	48.289	-2.665	12.394	33.942	0.571	5.016	24.791	0.381	84.000
978	uc010qqq.2	TAF5	chr10	+	105127723	105148822	20319	True	-152.277	-152.901	0.000	0.000	34.106	0.000	0.351	0.455	-1.231	38.960	48.640	1.277	26.100	38.440	-0.541	96	96	96	37	37	37	16.058	20.454	-0.330	3.328	14.203	-2.018	7.398	9.720	0.629	4.104	5.485	0.648	38.960
979	uc002gwu.3	SPECC1	chr17	+	20059306	20142743	81206	True	-182.210	-182.214	0.000	0.000	29.452	0.000	0.368	0.494	-0.638	151.000	131.460	1.268	92.140	404.080	1.788	113	113	113	57	57	57	35.951	33.058	0.145	25.629	65.294	-0.987	26.715	26.482	0.372	26.898	88.707	0.994	151.000
980	uc001gnk.3	TOR1AIP2	chr1	-	179809101	179846941	4660	True	-432.051	-432.803	0.000	0.000	13.148	0.000	0.000	0.592	-0.482	43.000	65.800	0.730	349.040	1018.060	0.082	137	137	137	199	199	199	15.701	27.309	-0.788	27.712	93.096	-1.996	9.303	15.266	0.547	55.405	163.460	0.837	349.040
981	uc001kwv.3	TAF5	chr10	+	105127723	105148822	20319	True	-156.936	-157.525	0.000	0.000	36.672	0.000	0.405	0.443	-1.270	38.960	48.640	1.277	26.100	38.440	-0.541	102	102	102	37	37	37	15.656	19.927	-0.324	3.328	14.203	-2.018	7.368	9.710	0.624	4.104	5.485	0.648	38.960
982	uc003htk.4	PDLIM5	chr4	+	95373007	95589378	214461	True	-311.525	-304.612	0.000	0.000	38.565	0.000	0.237	0.313	-0.731	300.940	661.660	1.581	15.060	26.380	0.554	178	178	178	93	93	93	24.304	48.158	-0.637	3.588	12.088	-1.675	42.383	100.624	0.748	3.134	5.359	0.745	300.940
983	uc003sqs.1	ZNF12	chr7	-	6728063	6746566	1840	True	-180.827	-175.838	0.000	0.000	44.183	0.000	0.483	0.303	-0.660	71.220	73.080	0.974	62.140	119.460	-0.339	120	120	120	89	89	89	35.404	40.389	-0.228	27.283	63.027	-1.253	12.033	10.717	0.498	14.020	24.359	0.525	71.220
984	uc003xfb.2	DPYSL2	chr8	+	26435339	26515693	79291	True	-52.811	-47.540	0.000	0.000	34.874	0.000	0.958	0.122	-0.464	209.560	486.240	-0.195	103.260	379.980	-0.910	128	128	128	48	48	48	104.907	213.463	-0.976	62.198	182.710	-1.511	38.191	93.631	0.349	19.050	68.949	0.261	209.560
985	uc001evr.2	ARNT	chr1	-	150782180	150849244	1260	True	-124.373	-124.212	0.000	0.000	35.864	0.000	0.882	0.199	-0.921	69.360	100.800	1.011	40.600	121.740	-1.237	130	130	130	34	34	34	25.636	40.764	-0.686	10.486	37.741	-1.789	11.967	16.220	0.482	7.793	22.764	0.386	69.360
986	uc001evs.2	ARNT	chr1	-	150782180	150849244	1260	True	-124.373	-124.212	0.000	0.000	35.864	0.000	0.882	0.199	-0.921	69.360	100.800	1.011	40.600	121.740	-1.237	130	130	130	34	34	34	25.636	40.764	-0.686	10.486	37.741	-1.789	11.967	16.220	0.482	7.793	22.764	0.386	69.360
987	uc009wmd.2	ARNT	chr1	-	150782180	150849244	1260	True	-124.373	-124.212	0.000	0.000	35.864	0.000	0.882	0.199	-0.921	69.360	100.800	1.011	40.600	121.740	-1.237	130	130	130	34	34	34	25.636	40.764	-0.686	10.486	37.741	-1.789	11.967	16.220	0.482	7.793	22.764	0.386	69.360
988	uc009wmc.2	ARNT	chr1	-	150782180	150849244	1260	True	-124.373	-124.212	0.000	0.000	35.864	0.000	0.882	0.199	-0.921	69.360	100.800	1.011	40.600	121.740	-1.237	130	130	130	34	34	34	25.636	40.764	-0.686	10.486	37.741	-1.789	11.967	16.220	0.482	7.793	22.764	0.386	69.360
989	uc003sup.1	TWISTNB	chr7	-	19735084	19748660	1020	True	-153.907	-146.298	0.000	0.000	44.742	0.000	0.680	0.309	-0.818	98.560	161.780	0.260	16.620	66.040	-1.237	135	135	135	50	50	50	34.050	61.533	-0.885	9.402	41.129	-2.034	21.412	33.582	0.457	3.370	11.535	0.437	98.560
990	uc001row.3	SCAF11	chr12	-	46312913	46323748	1620	True	-337.796	-337.654	0.000	0.000	38.639	0.000	0.321	0.225	-0.791	271.420	764.180	0.223	10.100	48.940	-0.314	229	229	229	78	78	78	24.020	62.898	-1.355	2.413	15.064	-2.258	31.354	88.147	0.658	2.005	8.846	0.848	271.420
991	uc001opw.4	CTTN	chr11	+	70244611	70282690	36720	True	-47.907	-48.505	0.000	0.000	30.934	0.000	1.000	0.326	-0.442	677.800	836.860	-0.043	190.820	547.920	-1.003	52	52	52	62	62	62	288.584	493.836	-0.753	117.096	321.506	-1.464	86.979	159.330	0.369	37.978	99.056	0.250	677.800
992	uc003phw.2	TMEM30A	chr6	-	75962637	75994632	1760	True	-79.706	-79.356	0.000	0.000	46.112	0.000	0.894	0.420	-0.517	307.600	489.020	-0.115	146.040	453.500	-1.006	112	112	112	47	47	47	114.059	190.619	-0.798	75.230	241.850	-1.693	70.545	98.037	0.311	40.389	124.517	0.286	307.600
993	uc002zik.2	LSS	chr21	-	47609037	47648738	1960	True	-55.172	-55.701	0.000	0.000	30.011	0.000	0.784	0.354	-0.273	525.500	1049.560	-0.268	451.740	1211.500	-1.128	62	62	62	97	97	97	310.963	624.432	-0.998	227.543	711.430	-1.664	75.263	161.397	0.263	83.893	208.876	0.298	525.500
994	uc002gwt.3	SPECC1	chr17	+	20059306	20142743	81206	True	-181.501	-181.508	0.000	0.000	29.384	0.000	0.368	0.499	-0.637	151.000	131.460	1.268	92.140	404.080	1.788	112	112	112	57	57	57	35.475	32.394	0.149	25.629	65.294	-0.987	26.354	25.646	0.371	26.898	88.707	0.994	151.000
995	uc011jya.2	HDAC9	chr7	+	18126571	18708466	580264	True	-130.522	-130.957	0.000	0.000	38.954	0.000	0.637	0.377	-0.502	67.220	104.580	-0.016	30.980	107.320	-0.384	99	99	99	80	80	80	29.459	56.980	-0.978	10.910	40.455	-1.817	12.715	19.445	0.404	5.693	18.971	0.506	67.220
996	uc003vgo.1	C7orf60	chr7	-	112459201	112579932	2440	True	-256.151	-255.763	0.000	0.000	14.232	0.000	0.000	1.026	-0.535	35.800	34.080	1.738	19.220	29.560	0.388	61	61	61	121	121	121	13.600	12.185	0.176	4.514	11.853	-1.372	6.434	6.753	0.580	3.627	6.189	0.893	35.800
997	uc003gsa.2	RBPJ	chr4	+	26322428	26436752	111665	True	-256.086	-246.437	0.000	0.000	29.306	0.000	0.210	0.426	-0.458	84.240	117.560	0.801	48.200	124.120	0.467	128	128	128	119	119	119	34.496	45.514	-0.368	15.301	36.925	-1.211	19.780	28.367	0.463	8.211	21.051	0.777	84.240
998	uc001tfx.4	IKBIP	chr12	-	99018029	99038829	1480	True	-107.396	-107.440	0.000	0.000	29.756	0.000	0.583	0.489	-0.479	402.700	316.860	0.549	267.280	1071.300	0.908	63	63	63	72	72	72	121.981	116.008	0.060	44.498	113.102	-0.781	85.745	75.866	0.249	55.426	216.293	0.676	402.700
999	uc010jbd.3	FAM172A	chr5	-	92953430	93447404	1900	True	-187.511	-188.062	0.000	0.000	41.469	0.000	0.410	0.467	-0.694	25.260	39.940	0.768	11.400	35.200	-0.497	111	111	111	78	78	78	10.797	18.297	-0.719	3.885	15.903	-1.816	4.708	7.395	0.631	2.344	7.838	0.647	25.260
1000	uc004atw.3	FAM120A	chr9	+	96214172	96328397	112938	True	-111.832	-111.868	0.000	0.000	43.397	0.000	0.774	0.218	-0.556	157.300	349.180	-0.320	64.060	481.900	-1.434	143	143	143	62	62	62	70.271	180.947	-1.367	32.724	151.365	-2.088	22.195	48.409	0.362	14.360	90.317	0.470	157.300
1001	uc002xjf.3	FAM83D	chr20	+	37554954	37574842	16027	True	-321.116	-319.374	0.000	0.000	-47.323	0.000	0.000	0.712	-0.455	228.160	419.700	0.065	3.340	19.180	0.312	44	44	44	177	177	177	96.699	165.587	-0.691	0.318	3.211	-1.464	66.882	120.237	0.312	0.613	3.060	0.980	228.160
1002	uc003piq.3	PHIP	chr6	-	79644135	79692834	4260	True	-448.698	-444.710	0.000	0.000	32.942	0.000	0.000	0.397	-0.722	21.460	34.040	1.059	7.180	27.420	-0.273	196	196	196	139	139	139	5.016	15.899	-1.548	1.186	10.009	-2.447	3.806	8.596	0.914	1.474	5.022	0.990	21.460
1003	uc003xtl.3	UBXN2B	chr8	+	59323822	59364060	37905	True	-286.706	-281.821	0.000	0.000	14.899	0.000	0.009	0.521	-0.533	213.880	850.320	1.067	23.340	53.400	-0.351	115	115	115	115	115	115	23.246	51.954	-0.784	7.878	29.197	-1.870	32.353	118.766	0.782	4.491	9.680	0.727	213.880
1004	uc002ewn.2	CHTF8	chr16	-	69151911	69166071	1340	True	-82.501	-46.452	0.000	0.000	24.880	0.000	0.902	0.334	-0.307	185.400	415.440	-1.016	76.900	581.040	-2.036	67	67	67	61	61	61	60.739	217.946	-1.823	47.079	318.327	-2.681	26.403	79.508	0.356	12.202	122.413	0.305	185.400
1005	uc002zdl.3	RRP1B	chr21	+	45106012	45115960	8318	True	-66.672	-66.493	0.000	0.000	29.012	0.000	0.759	0.247	-0.316	130.400	187.440	0.036	96.720	239.260	-0.111	90	90	90	79	79	79	78.959	111.793	-0.502	52.246	114.838	-1.072	20.656	27.829	0.211	18.906	51.589	0.360	130.400
1006	uc003qtr.1	AGPAT4	chr6	-	161551056	161695107	4860	True	-607.724	-585.754	0.000	0.000	-79.204	0.000	0.000	0.657	-0.384	34.220	42.700	1.265	11.460	25.060	1.874	125	125	125	237	237	237	6.031	13.644	-1.058	1.035	6.297	-1.838	6.491	11.444	0.768	1.533	4.641	1.097	34.220
1007	uc001tyz.4	UNC119B	chr12	+	121148237	121161443	11225	True	-198.758	-170.788	0.000	0.000	18.032	0.000	0.299	0.373	-0.431	106.520	126.380	0.557	62.540	123.780	-0.337	111	111	111	97	97	97	44.381	63.382	-0.542	25.136	64.922	-1.361	20.501	27.501	0.385	10.976	22.620	0.512	106.520
1008	uc001cae.4	THRAP3	chr1	+	36690016	36770957	79640	True	-57.528	-58.103	0.000	0.000	39.065	0.000	0.862	0.170	-0.442	328.600	543.380	0.354	271.880	618.000	0.018	126	126	126	58	58	58	199.733	272.812	-0.429	124.141	261.760	-1.004	58.029	96.607	0.310	65.212	153.945	0.374	328.600
1009	uc010osb.2	DDAH1	chr1	-	85784167	85870180	2200	True	-131.857	-132.136	0.000	0.000	7.318	0.000	0.200	0.553	-0.231	82.640	102.040	1.514	76.000	196.200	-0.127	56	56	56	110	110	110	36.594	41.258	-0.079	33.277	74.067	-1.140	20.486	26.248	0.513	14.199	33.365	0.413	82.640
1010	uc002atb.1	THSD4	chr15	+	71433787	72075722	636583	True	-555.896	-556.866	0.000	0.000	-33.993	0.000	0.000	0.513	-0.296	20.960	21.080	2.595	9.300	12.940	2.454	152	152	152	261	261	261	4.692	3.801	0.277	1.195	2.110	-0.506	5.698	4.982	0.729	1.583	2.175	0.871	20.960
1011	uc001kzh.3	PDCD4	chr10	+	112631552	112659764	26953	True	-147.614	-147.330	0.000	0.000	34.489	0.000	0.320	0.593	-0.894	357.480	187.940	1.569	421.680	1319.100	0.045	84	84	84	50	50	50	134.333	82.672	0.633	51.028	159.921	-1.072	75.194	42.556	0.438	106.116	352.639	0.559	421.680
1012	uc010fdo.3	PCYOX1	chr2	+	70484841	70508317	20824	True	-232.675	-233.479	0.000	0.000	14.402	0.000	0.115	0.388	-0.374	146.720	170.940	0.660	184.860	453.380	0.290	114	114	114	131	131	131	55.707	71.162	-0.381	40.131	90.751	-1.154	31.562	37.274	0.463	38.078	92.734	0.627	184.860
1013	uc010hvp.3	MBNL1	chr3	+	152132729	152183569	49404	True	-184.821	-159.293	0.000	0.000	42.165	0.000	0.586	0.349	-0.676	94.820	206.640	-0.848	29.540	187.520	-1.093	120	120	120	70	70	70	26.452	80.569	-1.629	14.986	100.579	-2.690	16.361	41.725	0.401	6.833	45.425	0.613	94.820
1014	uc001xhw.2	CHURC1	chr14	+	65381078	65402084	18557	True	-214.646	-208.968	0.000	0.000	2.821	0.000	0.000	0.904	-0.437	715.640	654.920	0.524	174.980	464.220	-0.230	49	49	49	120	120	120	165.742	172.871	-0.280	16.906	54.155	-1.624	221.174	221.401	0.506	22.850	67.912	0.620	715.640
1015	uc001xhv.3	CHURC1	chr14	+	65381078	65402084	18557	True	-214.748	-208.980	0.000	0.000	2.789	0.000	0.000	0.904	-0.437	715.640	654.920	0.524	174.980	464.220	-0.230	49	49	49	120	120	120	165.169	172.373	-0.280	16.906	54.155	-1.624	220.467	220.618	0.506	22.850	67.912	0.620	715.640
1016	uc001syk.1	ZDHHC17	chr12	+	77157853	77247474	87053	True	-258.587	-258.630	0.000	0.000	17.690	0.000	0.000	0.914	-0.556	41.320	72.980	0.361	9.680	45.660	-1.046	68	68	68	124	124	124	15.459	34.114	-1.161	3.116	21.879	-2.549	7.782	13.815	0.725	2.104	9.281	0.786	41.320
1017	uc011bag.1	SACM1L	chr3	+	45730753	45786900	54571	True	-114.258	-114.363	0.000	0.000	27.811	0.000	0.351	0.608	-0.550	42.540	63.160	0.192	23.900	78.200	-0.585	49	49	49	77	77	77	23.590	41.336	-0.811	9.685	38.069	-1.913	7.268	10.342	0.441	5.040	16.772	0.529	42.540
1018	uc002sde.2	SERTAD2	chr2	-	64858754	64881046	2840	True	-243.249	-226.499	0.000	0.000	26.004	0.000	0.261	0.416	-0.381	40.040	74.180	0.739	27.860	121.280	-0.129	119	119	119	142	142	142	17.083	37.230	-1.042	11.146	48.149	-2.051	7.665	15.937	0.509	5.456	19.923	0.573	40.040
1019	uc001mxf.2	API5	chr11	+	43333504	43366080	31158	True	-92.577	-91.989	0.000	0.000	34.928	0.000	0.765	0.355	-0.469	254.200	316.240	0.385	121.880	271.840	-0.212	82	82	82	68	68	68	103.860	135.162	-0.397	53.241	121.619	-1.217	47.519	58.288	0.330	23.759	51.860	0.448	254.200
1020	uc003gru.4	SEL1L3	chr4	-	25749048	25864610	960	True	-176.859	-177.186	0.000	0.000	40.376	0.000	0.432	0.352	-1.089	88.140	138.100	0.443	24.660	107.920	-1.330	127	127	127	44	44	44	40.751	75.200	-0.866	9.047	47.800	-2.324	13.933	24.251	0.584	4.716	18.620	0.582	88.140
1021	uc011mxe.2	IDS	chrX	-	148560294	148586884	3400	True	-219.953	-220.640	0.000	0.000	-2.805	0.000	0.101	0.344	-0.299	183.120	382.980	-0.069	306.920	920.480	-0.083	97	97	97	158	158	158	89.262	208.840	-1.069	43.459	128.551	-1.599	43.062	109.287	0.422	66.406	182.198	0.562	306.920
1022	uc010bsn.4	PDPK1	chr16	+	2587964	2653191	59867	True	-350.663	-344.462	0.000	0.000	-76.123	0.000	0.000	0.670	-0.146	101.180	80.740	0.582	69.260	108.680	0.474	55	55	55	251	251	251	47.447	48.514	-0.071	29.611	54.845	-0.912	18.317	13.432	0.344	11.943	17.894	0.530	101.180
1023	uc003phx.2	TMEM30A	chr6	-	75962637	75994632	1760	True	-79.023	-78.687	0.000	0.000	45.266	0.000	0.894	0.428	-0.509	307.600	489.020	-0.115	146.040	453.500	-1.006	109	109	109	47	47	47	112.438	187.929	-0.800	75.230	241.850	-1.693	70.730	97.998	0.314	40.389	124.517	0.286	307.600
1024	uc003chy.3	OXSR1	chr3	+	38207025	38296979	88142	True	-102.396	-93.789	0.000	0.000	30.988	0.000	0.705	0.286	-0.420	146.860	136.520	0.575	87.600	209.400	-0.032	82	82	82	88	88	88	64.386	73.258	-0.235	43.230	89.697	-1.005	27.049	21.500	0.369	15.177	37.413	0.377	146.860
1025	uc003igg.3	PGRMC2	chr4	-	129190391	129209984	1720	True	-119.000	-119.344	0.000	0.000	15.984	0.000	0.183	0.439	-0.503	244.220	472.100	0.273	82.940	182.040	-0.490	52	52	52	82	82	82	102.426	160.570	-0.581	27.629	67.518	-1.346	57.246	106.281	0.298	26.228	61.690	0.518	244.220
1026	uc001hqw.2	ZNF678	chr1	+	227751219	227850164	95037	True	-533.817	-526.207	0.000	0.000	-3.476	0.000	0.000	0.367	-0.429	21.820	11.640	2.796	6.480	14.600	1.903	213	213	213	189	189	189	2.362	2.895	-0.355	0.828	3.594	-1.196	3.076	2.166	0.935	1.360	3.379	1.013	21.820
1027	uc002ugs.4	METTL8	chr2	-	172173912	172290619	6440	True	-311.563	-311.079	0.000	0.000	-25.253	0.000	0.000	0.923	-0.318	54.020	80.760	0.657	413.260	1331.100	0.765	51	51	51	151	151	151	24.126	32.961	-0.356	32.635	101.157	-1.585	11.722	18.203	0.412	78.312	252.391	0.953	413.260
1028	uc010uck.2	GPR176	chr15	-	40091222	40121477	940	True	-65.652	-65.546	0.000	0.000	42.108	0.000	0.891	0.203	-0.562	127.260	232.060	0.154	90.040	239.620	-0.929	124	124	124	46	46	46	74.268	128.643	-0.785	45.765	131.498	-1.530	18.630	31.860	0.318	21.517	54.487	0.292	127.260
1029	uc001gun.4	NEK7	chr1	+	198126107	198291548	163774	True	-202.242	-176.113	0.000	0.000	-9.861	0.000	0.000	0.352	-0.552	173.660	244.260	0.126	166.500	357.440	-0.682	90	90	90	80	80	80	70.785	122.180	-0.819	47.392	141.493	-1.714	35.583	51.098	0.430	36.760	82.141	0.493	173.660
1030	uc003vtt.3	DGKI	chr7	-	137074384	137531609	1260	True	-213.127	-213.175	0.000	0.000	34.560	0.000	0.000	0.510	-0.899	12.360	13.560	2.438	4.480	9.540	-0.620	111	111	111	63	63	63	3.188	4.512	-0.427	0.495	4.629	-1.978	2.562	2.977	0.973	0.801	1.701	0.529	12.360
1031	uc001hav.4	PPP1R15B	chr1	-	204372491	204380944	2000	True	-223.713	-223.887	0.000	0.000	33.873	0.000	0.326	0.323	-0.560	86.600	105.740	0.695	161.340	368.680	0.288	141	141	141	95	95	95	31.588	44.612	-0.514	22.449	50.699	-1.411	16.193	20.333	0.475	32.970	62.333	0.682	161.340
1032	uc003ojs.2	C6orf106	chr6	-	34555065	34664625	2500	True	-145.530	-132.476	0.000	0.000	5.294	0.000	0.312	0.421	-0.274	189.560	229.060	0.457	102.900	322.120	-0.231	68	68	68	125	125	125	61.102	85.349	-0.526	42.314	111.528	-1.353	37.980	44.216	0.339	17.087	51.986	0.384	189.560
1033	uc002yuh.3	RUNX1	chr21	-	36160097	36260987	1920	True	-176.904	-177.575	0.000	0.000	43.746	0.000	0.600	0.080	-0.625	144.940	353.720	0.736	33.920	125.640	-0.772	179	179	179	90	90	90	50.149	104.384	-0.991	17.132	57.813	-1.684	41.643	93.097	0.464	6.096	22.237	0.420	144.940
1034	uc003kvg.1	LYRM7	chr5	+	130506640	130541119	29863	True	-512.345	-472.304	0.000	0.000	-59.167	0.000	0.000	1.151	-0.259	34.540	29.300	0.885	514.120	1276.640	0.728	70	70	70	203	203	203	10.495	10.576	-0.284	26.974	84.172	-1.809	10.169	7.809	0.739	66.754	187.008	0.945	514.120
1035	uc002rxy.3	SPTBN1	chr2	+	54879654	54889445	8138	True	-141.615	-142.206	0.000	0.000	40.411	0.000	0.541	0.644	-0.788	345.960	651.640	-0.085	17.820	75.000	-0.376	66	66	66	74	74	74	109.153	216.238	-0.869	7.378	31.916	-2.007	105.675	212.764	0.323	3.766	12.696	0.673	345.960
1036	uc010ivq.3	EMB	chr5	-	49692030	49699299	2040	True	-110.695	-109.601	0.000	0.000	30.677	0.000	0.605	0.512	-0.396	259.180	263.360	0.116	56.640	155.120	-0.995	64	64	64	86	86	86	62.035	88.462	-0.639	15.483	51.325	-1.711	57.353	61.098	0.352	11.869	34.936	0.424	259.180
1037	uc010fsz.3	CFLAR	chr2	+	201997751	202037411	34067	True	-610.416	-611.062	0.000	0.000	-27.152	0.000	0.000	0.213	-0.370	1207.720	3317.200	1.133	140.780	580.620	0.687	229	229	229	251	251	251	98.804	246.218	-1.153	14.868	50.591	-1.561	199.350	521.054	0.719	29.092	99.375	0.920	1207.720
1038	uc021orb.1	KIAA1324	chr1	+	109656584	109749403	89781	True	-330.590	-331.211	0.000	0.000	0.421	0.000	0.040	0.230	-0.475	693.180	2964.180	0.255	530.820	2884.240	0.761	144	144	144	150	150	150	46.257	105.746	-0.523	16.803	68.944	-1.528	112.742	350.137	0.540	55.927	283.411	0.814	693.180
1039	uc021pgu.1	DENND1B	chr1	-	197473878	197744623	5460	True	-550.802	-551.838	0.000	0.000	-63.408	0.000	0.000	0.936	-0.292	12.580	13.780	1.381	7.140	23.300	1.703	83	83	83	270	270	270	4.436	6.804	-0.626	0.854	4.214	-1.523	2.855	3.098	0.992	1.325	3.218	0.969	12.580
1040	uc002dhp.3	THUMPD1	chr16	-	20744985	20753199	1920	True	-91.246	-91.945	0.000	0.000	37.737	0.000	0.686	0.360	-0.369	67.400	67.640	0.887	44.640	48.160	0.786	85	85	85	86	86	86	35.312	32.760	0.138	19.597	28.601	-0.555	9.493	11.546	0.345	7.307	8.364	0.444	67.400
1041	uc001efp.4	SIKE1	chr1	-	115312104	115323308	2920	True	-259.527	-260.523	0.000	0.000	26.628	0.000	0.122	0.632	-0.384	248.460	310.580	0.701	168.700	526.580	0.682	117	117	117	115	115	115	48.076	60.956	-0.531	15.142	48.027	-1.546	67.001	82.783	0.550	24.396	82.191	0.759	248.460
1042	uc001wxu.3	L2HGDH	chr14	-	50709151	50778947	4360	True	-263.655	-265.446	0.000	0.000	-20.082	0.000	0.000	0.692	-0.275	150.320	254.220	0.252	753.080	3614.140	0.290	66	66	66	157	157	157	45.291	61.402	-0.469	69.369	335.420	-1.452	31.600	42.348	0.401	128.618	695.853	0.817	753.080
1043	uc003dmf.3	PRICKLE2	chr3	-	64079525	64211131	5140	True	-524.191	-522.241	0.000	0.000	-22.227	0.000	0.000	0.705	-0.325	15.980	19.260	0.729	16.340	26.960	-0.080	118	118	118	256	256	256	5.453	9.368	-0.789	2.742	11.187	-1.881	3.243	3.287	0.679	2.801	5.398	0.864	16.340
1044	uc003mmi.4	MGAT1	chr5	-	180217540	180242541	780	True	-30.031	-30.523	0.000	0.000	31.433	0.000	0.974	0.162	-0.511	247.660	280.760	0.827	114.120	183.740	-0.261	83	83	83	38	38	38	148.021	159.896	-0.091	74.348	124.629	-0.725	35.650	47.259	0.304	16.481	29.969	0.218	247.660
1045	uc001edj.3	MAGI3	chr1	+	114133105	114228545	93813	True	-300.362	-299.637	0.000	0.000	32.820	0.000	0.078	0.364	-0.794	28.320	30.680	0.486	5.880	39.280	-1.002	165	165	165	77	77	77	6.346	16.174	-1.399	2.111	16.474	-2.583	4.642	5.727	0.904	1.480	5.569	0.612	28.320
1046	uc010vaz.2	THUMPD1	chr16	-	20744988	20749342	1920	True	-119.811	-120.522	0.000	0.000	29.567	0.000	0.609	0.363	-0.359	50.800	52.000	1.426	44.060	49.300	0.762	94	94	94	87	87	87	30.177	26.050	0.218	19.579	28.455	-0.547	11.127	11.049	0.436	7.294	8.476	0.445	50.800
1047	uc001jqx.2	LRRC20	chr10	-	72058725	72141670	1620	True	-55.677	-19.995	0.000	0.000	34.025	0.000	0.901	0.329	-0.216	236.800	468.380	-0.149	203.360	573.500	-0.718	59	59	59	81	81	81	159.475	261.446	-0.686	129.141	310.860	-1.258	47.361	88.651	0.244	31.824	80.357	0.251	236.800
1048	uc002syy.3	INPP4A	chr2	+	99061320	99207496	143218	True	-310.852	-310.840	0.000	0.000	21.821	0.000	0.017	0.437	-0.677	71.720	97.440	1.048	18.040	50.800	0.642	125	125	125	115	115	115	33.466	41.646	-0.354	5.060	16.971	-1.769	17.666	22.143	0.516	4.546	10.154	0.936	71.720
1049	uc002syx.3	INPP4A	chr2	+	99061320	99207496	143218	True	-310.852	-310.840	0.000	0.000	21.821	0.000	0.017	0.437	-0.677	71.720	97.440	1.048	18.040	50.800	0.642	125	125	125	115	115	115	33.466	41.646	-0.354	5.060	16.971	-1.769	17.666	22.143	0.516	4.546	10.154	0.936	71.720
1050	uc001pkr.4	ZC3H12C	chr11	+	110006578	110042566	30967	True	-602.035	-602.498	0.000	0.000	-7.438	0.000	0.000	0.587	-0.426	18.940	11.460	2.261	24.980	199.760	0.766	173	173	173	249	249	249	2.879	4.689	-0.789	0.722	5.451	-1.632	2.981	2.329	1.259	2.313	17.065	0.860	24.980
1051	uc010ort.2	PRKACB	chr1	+	84630064	84704181	71598	True	-221.944	-222.709	0.000	0.000	6.853	0.000	0.000	0.702	-0.379	37.720	38.560	1.437	21.660	51.020	0.678	67	67	67	124	124	124	16.512	21.341	-0.344	7.324	19.131	-1.349	5.996	7.391	0.590	4.514	8.080	0.737	37.720
1052	uc001djn.3	PRKACB	chr1	+	84630064	84704181	71598	True	-221.944	-222.709	0.000	0.000	6.853	0.000	0.000	0.702	-0.379	37.720	38.560	1.437	21.660	51.020	0.678	67	67	67	124	124	124	16.512	21.341	-0.344	7.324	19.131	-1.349	5.996	7.391	0.590	4.514	8.080	0.737	37.720
1053	uc010oru.2	PRKACB	chr1	+	84630064	84704181	71598	True	-221.944	-222.709	0.000	0.000	6.853	0.000	0.000	0.702	-0.379	37.720	38.560	1.437	21.660	51.020	0.678	67	67	67	124	124	124	16.512	21.341	-0.344	7.324	19.131	-1.349	5.996	7.391	0.590	4.514	8.080	0.737	37.720
1054	uc001djp.3	PRKACB	chr1	+	84630648	84704181	71014	True	-221.944	-222.709	0.000	0.000	6.853	0.000	0.000	0.702	-0.379	37.720	38.560	1.437	21.660	51.020	0.678	67	67	67	124	124	124	16.512	21.341	-0.344	7.324	19.131	-1.349	5.996	7.391	0.590	4.514	8.080	0.737	37.720
1055	uc011adv.2	IFNAR1	chr21	+	34696733	34732128	32228	True	-288.783	-288.788	0.000	0.000	22.045	0.000	0.053	0.603	-0.448	302.560	1018.420	0.444	65.760	348.480	-0.513	113	113	113	132	132	132	46.788	95.022	-0.657	11.726	40.209	-1.728	50.498	165.483	0.535	10.410	43.602	0.773	302.560
1056	uc010zys.2	PTPN1	chr20	+	49126890	49201086	73138	True	-36.389	-36.929	0.000	0.000	32.755	0.000	0.922	0.201	-0.441	150.000	251.960	-0.236	76.300	267.020	-1.173	79	79	79	51	51	51	71.475	144.525	-1.005	52.547	170.464	-1.694	24.260	48.233	0.270	14.911	43.028	0.284	150.000
1057	uc003yhh.3	TP53INP1	chr8	-	95938199	95961615	2140	True	-249.200	-247.585	0.000	0.000	36.692	0.000	0.290	0.357	-0.545	39.480	74.800	0.727	30.900	91.200	-0.516	151	151	151	107	107	107	16.560	33.245	-0.938	9.368	42.649	-2.110	6.466	14.376	0.635	5.139	18.408	0.713	39.480
1058	uc003yhg.3	TP53INP1	chr8	-	95938199	95961615	2140	True	-249.256	-247.520	0.000	0.000	36.757	0.000	0.290	0.357	-0.545	39.480	74.800	0.727	30.900	91.200	-0.516	151	151	151	107	107	107	16.560	33.245	-0.938	9.368	42.649	-2.110	6.466	14.376	0.635	5.139	18.408	0.713	39.480
1059	uc011cyr.2	FAM53C	chr5	+	137673703	137685418	10387	True	-106.635	-104.115	0.000	0.000	34.431	0.000	0.672	0.342	-0.457	56.420	82.020	1.349	47.460	118.120	0.485	100	100	100	64	64	64	32.600	46.636	-0.427	19.816	51.404	-1.265	10.578	16.701	0.494	8.637	24.656	0.646	56.420
1060	uc003lob.3	TCERG1	chr5	+	145826872	145891069	63391	True	-84.568	-84.857	0.000	0.000	42.751	0.000	0.947	0.228	-0.737	122.760	156.760	0.496	70.720	163.220	-0.656	124	124	124	38	38	38	56.045	72.208	-0.351	29.364	75.839	-1.330	20.527	26.699	0.398	12.816	32.037	0.290	122.760
1061	uc010qsm.2	ATRNL1	chr10	+	117059543	117708496	645725	True	-212.338	-212.180	0.000	0.000	-22.406	0.000	0.000	0.278	-0.192	5.000	6.960	1.559	0.980	7.600	0.379	101	101	101	158	158	158	0.946	2.571	-0.867	0.073	1.186	-0.742	1.015	1.709	0.933	0.197	1.725	0.737	5.000
1062	uc002hqp.1	PCGF2	chr17	-	36890149	36904561	1020	True	-74.154	-74.107	0.000	0.000	26.182	0.000	0.720	0.467	-0.532	272.660	450.760	0.492	25.780	65.520	-0.581	52	52	52	50	50	50	109.073	164.060	-0.464	14.719	44.284	-1.531	75.825	124.412	0.366	3.950	10.746	0.399	272.660
1063	uc001sym.4	E2F7	chr12	-	77415025	77459360	1240	True	-183.611	-183.184	0.000	0.000	50.884	0.000	0.629	0.192	-0.759	52.280	83.340	0.550	33.620	76.400	-0.802	190	190	190	62	62	62	23.835	44.013	-0.823	12.320	39.262	-1.713	8.581	16.855	0.485	8.561	19.529	0.523	52.280
1064	uc001efo.4	SIKE1	chr1	-	115312104	115323308	2920	True	-259.155	-260.106	0.000	0.000	25.926	0.000	0.122	0.633	-0.380	247.040	310.580	0.701	168.700	526.580	0.682	116	116	116	115	115	115	47.293	60.025	-0.533	15.142	48.027	-1.546	66.817	82.655	0.553	24.396	82.191	0.759	247.040
1065	uc010kba.3	CD109	chr6	+	74405507	74538041	128514	True	-532.150	-533.303	0.000	0.000	16.057	0.000	0.000	0.531	-0.643	85.000	203.780	0.955	55.980	199.700	-0.200	175	175	175	193	193	193	37.836	70.779	-0.829	5.510	25.086	-2.286	19.383	48.306	0.660	10.046	32.619	1.006	85.000
1066	uc010plf.1	POGK	chr1	+	166808723	166823709	13598	True	-79.128	-79.167	0.000	0.000	34.890	0.000	0.776	0.247	-0.440	246.220	214.700	1.068	81.460	133.140	0.324	97	97	97	67	67	67	126.634	103.525	0.291	53.822	72.562	-0.372	49.953	41.959	0.297	16.578	29.700	0.435	246.220
1067	uc002ohx.2	YIF1B	chr19	-	38794199	38806445	1480	True	-47.851	-48.089	0.000	0.000	28.645	1.000	0.000	-0.505	0.465	221.920	554.820	-0.259	1288.280	1774.380	0.260	46	46	46	44	44	44	117.392	308.654	-1.316	430.330	603.174	-0.401	56.200	143.888	0.395	362.887	527.884	0.288	1288.280
1068	uc010xtx.1	YIF1B	chr19	-	38794199	38806445	1480	True	-47.845	-48.086	0.000	0.000	28.644	1.000	0.000	-0.504	0.466	221.920	554.820	-0.259	1288.280	1774.380	0.260	46	46	46	44	44	44	117.392	308.654	-1.316	430.330	603.174	-0.401	56.200	143.888	0.395	362.887	527.884	0.288	1288.280
1069	uc003jjs.4	IL7R	chr5	+	35856976	35879705	19628	True	-148.418	-151.229	0.000	0.000	-13.956	0.000	0.190	0.516	-0.196	105.780	154.880	0.218	83.700	230.320	-0.576	55	55	55	153	153	153	54.183	83.259	-0.605	37.074	97.708	-1.389	16.491	24.983	0.410	14.422	34.685	0.339	105.780
1070	uc009xtt.4	IFIT1	chr10	+	91152302	91166244	13055	True	-187.029	-186.360	0.000	0.000	54.552	0.000	0.744	0.228	-1.299	110.340	105.640	1.251	65.860	408.640	-0.338	166	166	166	39	39	39	26.565	29.569	-0.172	6.567	35.720	-1.771	28.843	31.709	0.462	14.194	86.360	0.648	110.340
1071	uc001kgi.4	IFIT1	chr10	+	91152302	91166244	13055	True	-187.055	-186.386	0.000	0.000	54.582	0.000	0.744	0.227	-1.301	110.340	105.640	1.251	65.860	408.640	-0.338	166	166	166	39	39	39	26.565	29.569	-0.172	6.567	35.720	-1.771	28.843	31.709	0.462	14.194	86.360	0.648	110.340
1072	uc003loc.3	TCERG1	chr5	+	145826872	145891069	63391	True	-84.502	-84.803	0.000	0.000	42.512	0.000	0.947	0.230	-0.737	122.760	156.760	0.496	70.720	163.220	-0.656	123	123	123	38	38	38	56.267	72.518	-0.352	29.364	75.839	-1.330	20.460	26.584	0.400	12.816	32.037	0.290	122.760
1073	uc021yzb.1	CDKN1A	chr6	+	36644236	36655116	9731	True	-30.211	-7.075	0.000	0.000	30.093	0.000	1.000	0.338	-0.270	1068.920	2543.160	-0.893	482.440	1783.660	-1.383	41	41	41	55	55	55	462.909	1018.522	-1.131	285.902	975.976	-1.764	258.021	578.282	0.147	70.503	260.835	0.175	1068.920
1074	uc021yzc.1	CDKN1A	chr6	+	36644236	36655116	9731	True	-30.211	-7.075	0.000	0.000	30.093	0.000	1.000	0.338	-0.270	1068.920	2543.160	-0.893	482.440	1783.660	-1.383	41	41	41	55	55	55	462.909	1018.522	-1.131	285.902	975.976	-1.764	258.021	578.282	0.147	70.503	260.835	0.175	1068.920
1075	uc001dhp.3	ZZZ3	chr1	-	78030189	78099090	1120	True	-108.895	-108.507	0.000	0.000	38.586	0.000	0.768	0.275	-0.579	65.000	102.580	0.605	28.880	65.020	-0.445	118	118	118	56	56	56	33.154	41.941	-0.341	17.587	40.462	-1.185	10.389	13.279	0.457	5.212	9.054	0.367	65.000
1076	uc004fjw.2	MECP2	chrX	-	153287263	153363188	7860	True	-766.542	-752.507	0.000	0.000	-119.969	0.000	0.000	0.705	-0.197	92.840	150.560	0.332	21.720	54.740	0.532	106	106	106	381	381	381	38.967	62.574	-0.746	6.178	20.419	-1.669	27.595	40.372	0.474	3.915	9.357	0.871	92.840
1077	uc003iev.1	FGF2	chr4	+	123747862	123819390	66823	True	-443.854	-444.584	0.000	0.000	-28.146	0.000	0.000	0.796	-0.329	80.180	69.520	0.997	19.260	36.680	0.358	94	94	94	207	207	207	21.965	22.871	-0.227	2.767	8.846	-1.599	16.968	14.253	0.644	3.173	5.388	0.855	80.180
1078	uc002vao.2	PARD3B	chr2	+	205410515	206484886	1070224	True	-403.372	-403.953	0.000	0.000	-6.474	0.000	0.000	0.459	-0.401	8.100	8.760	1.457	3.720	13.520	0.560	132	132	132	205	205	205	2.351	3.763	-0.596	0.701	3.500	-1.362	1.788	1.826	0.960	0.796	2.380	0.764	8.100
1079	uc003jol.3	EMB	chr5	-	49692030	49707829	2060	True	-132.371	-129.511	0.000	0.000	40.088	0.000	0.611	0.507	-0.471	259.180	263.360	0.346	56.640	155.120	-0.995	78	78	78	90	90	90	71.600	92.028	-0.497	15.866	52.051	-1.699	55.983	56.682	0.424	11.741	34.374	0.420	259.180
1080	uc002ksm.1	RNMT	chr18	+	13726703	13764554	33277	True	-371.142	-365.575	0.000	0.000	-61.091	0.000	0.000	0.755	-0.187	107.160	255.080	-0.005	80.020	255.020	-0.268	53	53	53	222	222	222	57.051	96.438	-0.746	25.981	82.271	-1.650	18.984	37.040	0.371	15.166	47.181	0.698	107.160
1081	uc010ohm.1	KIAA1522	chr1	+	33219686	33240571	19099	True	-161.894	-162.055	0.000	0.000	36.148	0.000	0.529	0.233	-0.437	207.400	246.220	1.088	143.600	366.460	-0.755	160	160	160	87	87	87	80.257	108.455	-0.456	81.208	193.628	-1.297	45.198	54.030	0.444	34.093	74.555	0.340	207.400
1082	uc003kji.2	MEF2C	chr5	-	88014057	88119744	1920	True	-332.957	-332.005	0.000	0.000	19.146	0.000	0.000	0.315	-0.581	14.800	7.780	2.548	1.200	5.120	0.636	175	175	175	96	96	96	2.428	2.872	-0.281	0.118	1.074	-0.723	2.603	1.892	1.072	0.247	1.198	0.758	14.800
1083	uc003kjj.3	MEF2C	chr5	-	88014057	88179283	1920	True	-332.863	-331.910	0.000	0.000	19.242	0.000	0.000	0.346	-0.552	14.800	7.780	2.548	1.200	5.120	0.636	175	175	175	96	96	96	2.428	2.872	-0.281	0.118	1.074	-0.723	2.603	1.892	1.072	0.247	1.198	0.758	14.800
1084	uc003kjk.3	MEF2C	chr5	-	88014057	88179283	1920	True	-332.863	-331.910	0.000	0.000	19.242	0.000	0.000	0.346	-0.552	14.800	7.780	2.548	1.200	5.120	0.636	175	175	175	96	96	96	2.428	2.872	-0.281	0.118	1.074	-0.723	2.603	1.892	1.072	0.247	1.198	0.758	14.800
1085	uc010rfh.1	API5	chr11	+	43333504	43366080	31153	True	-93.287	-93.053	0.000	0.000	34.542	0.000	0.765	0.354	-0.469	254.200	316.240	0.385	121.180	286.700	-0.230	82	82	82	68	68	68	104.120	135.464	-0.396	53.423	121.769	-1.217	47.451	58.064	0.332	23.921	51.817	0.453	254.200
1086	uc031qwj.1	CSNK2A2	chr16	-	58193777	58199612	2620	True	-164.951	-164.440	0.000	0.000	8.786	0.000	0.260	0.417	-0.282	121.820	253.060	0.304	51.140	153.740	-0.069	81	81	81	131	131	131	31.263	60.840	-0.891	19.728	65.069	-1.645	21.283	41.490	0.373	8.466	30.643	0.540	121.820
1087	uc003hqn.1	KLHL8	chr4	-	88082213	88141674	2020	True	-184.644	-184.782	0.000	0.000	17.902	0.000	0.119	0.584	-0.444	32.500	36.440	1.306	179.240	546.200	0.802	73	73	73	101	101	101	15.561	15.686	0.051	16.730	42.707	-0.997	6.629	8.473	0.514	30.860	94.131	0.681	179.240
1088	uc003okz.2	FKBP5	chr6	-	35548333	35656719	6340	True	-456.337	-460.059	0.000	0.000	-207.973	0.000	0.000	0.842	-0.144	62.580	34.260	1.284	247.480	744.260	1.262	33	33	33	317	317	317	26.344	19.713	0.432	7.357	17.206	-0.270	14.242	10.350	0.400	29.662	77.628	0.522	247.480
1089	uc003bzi.3	NR2C2	chr3	+	14989235	15090780	95585	True	-524.452	-534.190	0.000	0.000	-100.635	0.000	0.000	0.744	-0.261	36.480	116.940	0.094	23.320	82.560	-0.312	82	82	82	287	287	287	19.944	58.579	-1.510	6.651	37.479	-2.404	7.647	22.464	0.748	3.821	13.694	0.683	36.480
1090	uc001rey.3	RECQL	chr12	-	21621843	21654603	1040	True	-122.509	-122.453	0.000	0.000	32.722	0.000	0.510	0.334	-0.888	202.240	360.620	0.808	56.480	112.400	-0.397	83	83	83	49	49	49	90.094	113.778	-0.239	21.072	58.744	-1.502	40.589	73.881	0.542	11.225	23.371	0.413	202.240
1091	uc010qbz.1	NMT2	chr10	-	15147770	15202124	2720	True	-239.036	-239.343	0.000	0.000	-6.231	0.000	0.000	0.508	-0.464	201.860	183.840	0.416	195.600	796.080	0.770	68	68	68	125	125	125	74.662	86.371	-0.247	37.589	111.131	-1.205	40.246	39.495	0.315	50.150	178.835	0.799	201.860
1092	uc010faq.3	EML4	chr2	+	42528380	42559688	30173	True	-93.717	-93.812	0.000	0.000	32.469	0.000	0.722	0.227	-0.580	48.500	134.460	-0.272	32.040	141.940	-1.103	99	99	99	54	54	54	26.593	69.499	-1.333	17.112	86.909	-2.280	8.809	25.961	0.398	6.705	29.315	0.512	48.500
1093	uc022bln.1	TMEM245	chr9	-	111777414	111849622	2440	True	-456.866	-395.432	0.000	0.000	10.591	0.000	0.000	0.423	-0.700	83.500	210.400	1.152	15.640	34.780	0.426	188	188	188	112	112	112	21.199	36.159	-0.795	4.354	18.034	-1.894	20.858	35.228	0.720	2.971	7.643	0.862	83.500
1094	uc002rvl.3	MCFD2	chr2	-	47129008	47143007	2320	True	-85.023	-25.766	0.000	0.000	26.336	0.000	0.879	0.279	-0.175	545.780	874.100	0.667	260.300	383.020	-0.132	74	74	74	107	107	107	255.758	310.533	-0.218	149.236	235.649	-0.633	95.606	150.281	0.303	39.244	71.226	0.247	545.780
1095	uc010rgv.2	ATG13	chr11	+	46638825	46697568	55399	True	-75.548	-75.710	0.000	0.000	12.466	0.000	0.466	0.291	-0.325	106.000	177.580	0.438	85.820	193.040	0.062	54	54	54	88	88	88	76.491	116.250	-0.571	35.355	78.751	-1.103	14.315	31.193	0.298	13.328	33.069	0.414	106.000
1096	uc009xar.3	ATP2B4	chr1	+	203691605	203713209	19368	True	-301.925	-300.449	0.000	0.000	29.497	0.000	0.036	0.488	-0.643	28.760	41.060	0.638	18.720	60.380	-0.983	133	133	133	110	110	110	9.331	20.857	-1.227	4.391	28.008	-2.511	6.038	9.245	0.708	3.382	13.254	0.793	28.760
1097	uc001djj.3	PRKACB	chr1	+	84543744	84704181	157938	True	-223.724	-224.474	0.000	0.000	5.341	0.000	0.000	0.657	-0.408	37.720	38.560	1.437	21.660	51.020	0.678	68	68	68	123	123	123	16.377	21.193	-0.347	7.324	19.195	-1.356	6.054	7.436	0.587	4.533	8.081	0.736	37.720
1098	uc003aoe.3	APOL6	chr22	+	36044423	36064456	13018	True	-772.083	-767.932	0.000	0.000	-85.246	0.000	0.000	0.567	-0.257	72.100	235.860	1.611	247.220	928.800	4.299	139	139	139	338	338	338	11.378	21.644	-0.593	5.567	15.553	-1.202	12.527	34.739	0.809	22.046	73.654	1.086	247.220
1099	uc003sud.2	HDAC9	chr7	+	18535368	18708466	171467	True	-130.218	-130.660	0.000	0.000	39.254	0.000	0.676	0.361	-0.538	67.220	104.580	-0.016	30.980	107.320	-0.384	104	104	104	74	74	74	29.084	56.086	-0.969	11.234	41.998	-1.842	12.530	19.388	0.398	5.772	18.847	0.515	67.220
1100	uc002ybs.3	TAF4	chr20	-	60549853	60640866	820	True	-193.812	-193.893	0.000	0.000	44.801	0.000	0.683	0.287	-1.113	20.220	66.820	0.823	6.120	31.280	-1.625	159	159	159	41	41	41	8.875	27.429	-1.333	2.194	18.612	-2.641	5.041	17.367	0.819	1.398	6.636	0.583	20.220
1101	uc022bxi.1	GNL3L	chrX	+	54556643	54593720	31589	True	-392.698	-395.168	0.000	0.000	-44.096	0.000	0.000	0.503	-0.145	383.440	1309.600	0.293	185.180	526.420	0.662	118	118	118	207	207	207	100.989	166.661	-0.575	36.232	95.672	-1.312	62.404	184.267	0.447	32.312	92.246	0.668	383.440
1102	uc011cuf.2	FAM172A	chr5	-	92953430	93447404	1900	True	-179.733	-180.299	0.000	0.000	40.071	0.000	0.449	0.457	-0.667	25.260	39.940	0.768	11.400	35.200	-0.497	107	107	107	78	78	78	10.635	18.544	-0.760	3.885	15.903	-1.816	4.714	7.409	0.606	2.344	7.838	0.647	25.260
1103	uc031pwo.1	IFIT1	chr10	+	91152302	91166244	13055	True	-182.537	-181.871	0.000	0.000	53.304	0.000	0.718	0.206	-1.310	110.340	105.640	1.251	65.860	408.640	-0.338	161	161	161	39	39	39	25.012	28.387	-0.183	6.567	35.720	-1.771	27.858	31.391	0.464	14.194	86.360	0.648	110.340
1104	uc031pwp.1	IFIT1	chr10	+	91152302	91166244	13055	True	-182.547	-181.882	0.000	0.000	53.362	0.000	0.718	0.203	-1.315	110.340	105.640	1.251	65.860	408.640	-0.338	161	161	161	39	39	39	25.012	28.387	-0.183	6.567	35.720	-1.771	27.858	31.391	0.464	14.194	86.360	0.648	110.340
1105	uc031pwq.1	IFIT1	chr10	+	91152302	91166244	13055	True	-182.401	-181.731	0.000	0.000	52.456	0.000	0.718	0.234	-1.264	110.340	105.640	1.251	65.860	408.640	-0.338	161	161	161	39	39	39	25.012	28.387	-0.183	6.567	35.720	-1.771	27.858	31.391	0.464	14.194	86.360	0.648	110.340
1106	uc001ynh.2	BAG5	chr14	-	104022880	104028655	2160	True	-186.431	-187.198	0.000	0.000	34.287	0.000	0.353	0.448	-0.426	51.340	61.320	1.044	179.460	542.860	-0.401	127	127	127	85	85	85	24.820	31.860	-0.367	32.416	84.241	-1.351	11.271	13.743	0.544	33.648	89.411	0.572	179.460
1107	uc031pvp.1	LRRC20	chr10	-	72058725	72142406	1620	True	-59.011	-14.330	0.000	0.000	30.486	0.000	0.877	0.300	-0.194	236.800	468.380	-0.149	203.360	573.500	-0.718	59	59	59	81	81	81	159.475	261.446	-0.686	129.141	310.860	-1.258	47.361	88.651	0.244	31.824	80.357	0.251	236.800
1108	uc003jpr.2	GPX8	chr5	+	54455983	54463129	4939	True	-79.866	-79.567	0.000	0.000	19.823	0.000	0.557	0.407	-0.237	282.200	369.140	-0.187	110.840	415.240	-0.391	60	60	60	97	97	97	108.911	186.493	-0.738	45.731	124.970	-1.353	72.586	120.024	0.253	21.643	74.798	0.419	282.200
1109	uc011lhf.1	YWHAZ	chr8	-	101930803	101963560	1500	True	-46.535	-46.952	0.000	0.000	26.858	0.000	0.738	0.357	-0.295	2191.740	2796.440	-0.011	803.720	1696.420	-0.032	58	58	58	61	61	61	1302.661	1720.045	-0.404	377.000	821.544	-1.067	354.667	453.221	0.179	189.378	430.994	0.392	2191.740
1110	uc010xty.1	YIF1B	chr19	-	38794199	38806445	1480	True	-47.145	-47.362	0.000	0.000	28.159	1.000	0.000	-0.509	0.455	221.920	554.820	-0.259	1288.280	1774.380	0.260	46	46	46	43	43	43	117.392	308.654	-1.316	436.437	613.231	-0.410	56.200	143.888	0.395	364.840	529.804	0.286	1288.280
1111	uc010nst.3	FMR1	chrX	+	146993468	147032647	37774	True	-141.436	-141.435	0.000	0.000	36.661	0.000	0.646	0.352	-0.625	90.700	87.740	1.211	25.600	55.900	0.053	107	107	107	65	65	65	29.975	34.301	-0.237	11.478	25.328	-1.133	17.178	17.625	0.452	5.652	10.126	0.531	90.700
1112	uc003ome.3	KCTD20	chr6	+	36410543	36458315	45196	True	-150.786	-151.279	0.000	0.000	22.807	0.000	0.449	0.382	-0.336	71.380	115.660	0.209	421.920	1350.600	-0.425	90	90	90	127	127	127	38.961	58.899	-0.602	43.607	117.470	-1.416	12.610	16.757	0.353	64.057	183.140	0.407	421.920
1113	uc011aki.2	CCDC117	chr22	+	29168661	29185283	15015	True	-175.147	-170.625	0.000	0.000	16.271	0.000	0.237	0.371	-0.622	170.760	559.920	1.175	30.840	58.620	-0.353	101	101	101	76	76	76	38.978	54.452	-0.226	14.558	32.775	-1.173	26.796	77.245	0.562	6.267	10.646	0.497	170.760
1114	uc003vqs.3	MKLN1	chr7	+	131012594	131181398	160491	True	-862.669	-870.587	0.000	0.000	-226.851	0.000	0.000	0.737	-0.200	44.220	92.320	0.835	85.900	464.740	1.538	85	85	85	399	399	399	17.664	38.375	-1.060	2.164	11.187	-1.653	10.770	22.375	0.634	8.008	41.374	0.995	85.900
1115	uc002xmt.3	YWHAB	chr20	+	43514343	43537161	21119	True	-36.546	-5.744	0.000	0.000	31.936	0.000	0.951	0.308	-0.258	1642.660	1717.080	0.400	603.480	949.280	-0.136	47	47	47	61	61	61	842.668	914.228	-0.081	402.178	641.814	-0.655	378.921	441.677	0.163	83.682	167.074	0.206	1642.660
1116	uc001opo.3	PPFIA1	chr11	+	70116805	70230607	112403	True	-160.562	-160.287	0.000	0.000	41.953	0.000	0.729	0.289	-0.757	66.400	120.020	1.073	29.400	108.180	-0.568	134	134	134	59	59	59	38.881	56.695	-0.466	15.748	45.306	-1.443	10.220	21.969	0.577	8.884	25.902	0.453	66.400
1117	uc003ojx.4	ANKS1A	chr6	+	34857037	35059190	201545	True	-220.948	-220.698	0.000	0.000	52.791	0.000	0.929	0.161	-1.332	40.000	66.740	0.695	12.160	60.460	-1.416	233	233	233	28	28	28	15.735	29.377	-0.863	5.385	30.846	-2.374	6.514	11.475	0.587	3.113	13.913	0.455	40.000
1118	uc011kvx.2	LMBR1	chr7	-	156473569	156685902	2440	True	-160.155	-156.274	0.000	0.000	24.118	0.000	0.241	0.601	-0.433	80.040	90.780	1.170	18.180	37.760	-0.029	72	72	72	87	87	87	30.811	31.259	-0.047	7.739	17.637	-1.175	14.252	14.375	0.443	4.981	8.770	0.600	80.040
1119	uc001xtc.1	KIAA1737	chr14	+	77564577	77583629	17855	True	-139.503	-139.280	0.000	0.000	41.585	0.000	0.638	0.236	-0.713	114.040	468.380	0.826	30.560	90.500	-0.480	133	133	133	58	58	58	35.248	57.821	-0.488	16.687	46.570	-1.418	21.403	68.363	0.567	6.982	19.453	0.486	114.040
1120	uc002sdp.3	ACTR2	chr2	+	65454828	65498390	41429	True	-60.389	-29.320	0.000	0.000	29.167	0.000	0.868	0.314	-0.221	732.840	776.060	0.339	410.340	493.120	0.216	63	63	63	76	76	76	418.719	426.956	-0.006	154.301	227.862	-0.627	108.394	131.736	0.162	83.829	97.942	0.308	732.840
1121	uc002sdq.3	ACTR2	chr2	+	65454828	65498390	41429	True	-60.389	-29.320	0.000	0.000	29.167	0.000	0.868	0.314	-0.221	732.840	776.060	0.339	410.340	493.120	0.216	63	63	63	76	76	76	418.719	426.956	-0.006	154.301	227.862	-0.627	108.394	131.736	0.162	83.829	97.942	0.308	732.840
1122	uc003tph.3	GRB10	chr7	-	50657759	50773020	1560	True	-147.715	-147.746	0.000	0.000	45.484	0.000	0.640	0.342	-0.616	74.620	124.420	-0.005	30.080	92.720	-0.437	121	121	121	75	75	75	35.828	59.001	-0.739	13.573	45.204	-1.714	16.955	25.644	0.345	6.078	16.059	0.574	74.620
1123	uc002thb.2	BCL2L11	chr2	+	111878490	111926022	43859	True	-352.470	-353.705	0.000	0.000	-66.724	0.000	0.000	0.885	-0.267	34.080	38.280	0.500	18.540	27.260	0.845	45	45	45	180	180	180	17.942	20.481	-0.212	4.716	12.451	-1.315	9.509	10.851	0.306	3.384	5.561	0.829	34.080
1124	uc010hrj.3	DTX3L	chr3	+	122283184	122294049	8660	True	-205.210	-204.330	0.000	0.000	25.435	0.000	0.130	0.527	-0.476	360.900	1139.220	0.426	25.960	101.540	-0.812	91	91	91	108	108	108	56.056	147.746	-1.025	10.685	41.966	-1.989	72.162	229.754	0.584	5.810	15.364	0.615	360.900
1125	uc001pfu.3	MTMR2	chr11	-	95566043	95657371	2320	True	-103.749	-104.202	0.000	0.000	27.430	0.000	0.714	0.455	-0.499	63.140	164.780	0.256	32.680	110.160	-0.585	73	73	73	56	56	56	30.217	67.621	-1.090	14.495	59.423	-2.034	8.756	25.701	0.486	7.430	23.506	0.486	63.140
1126	uc022cge.1	FMR1	chrX	+	146993468	147032647	37774	True	-140.929	-140.929	0.000	0.000	36.342	0.000	0.646	0.353	-0.623	90.700	87.740	1.211	25.600	55.900	0.053	106	106	106	65	65	65	30.174	34.551	-0.240	11.478	25.328	-1.133	17.136	17.518	0.452	5.652	10.126	0.531	90.700
1127	uc002jji.4	FAM104A	chr17	-	71203491	71228533	1740	True	-82.837	-82.650	0.000	0.000	37.368	0.000	0.885	0.663	-0.344	283.660	258.120	0.670	177.040	382.140	-0.235	46	46	46	87	87	87	114.447	133.677	-0.180	53.007	125.501	-1.157	52.371	62.937	0.424	30.640	79.692	0.412	283.660
1128	uc010cww.1	WIPF2	chr17	+	38375573	38438439	61183	True	-182.800	-183.434	0.000	0.000	43.823	0.000	0.500	0.261	-0.611	132.720	382.260	0.552	49.220	119.340	-0.576	151	151	151	82	82	82	34.374	65.469	-0.831	18.539	61.754	-1.752	23.878	57.271	0.466	8.815	20.602	0.623	132.720
1129	uc021xdb.1	DTX3L	chr3	+	122287423	122294049	4420	True	-342.141	-342.327	0.000	0.000	34.019	0.000	0.176	0.261	-0.579	360.880	1137.980	1.468	25.780	100.200	-0.802	220	220	220	108	108	108	26.448	68.419	-0.906	10.687	41.947	-1.989	52.796	162.369	0.746	5.804	15.330	0.615	360.880
1130	uc001pxu.3	SC5D	chr11	+	121163387	121184119	16018	True	-261.456	-245.632	0.000	0.000	16.233	0.000	0.019	0.539	-0.545	198.460	163.920	0.498	533.400	1885.200	0.585	98	98	98	103	103	103	67.779	79.023	-0.332	26.561	93.592	-1.571	44.065	39.863	0.391	83.591	290.835	0.884	533.400
1131	uc010myz.1	NCS1	chr9	+	132962871	132999583	33777	True	-53.152	-53.626	0.000	0.000	25.952	0.000	0.755	0.310	-0.187	282.320	523.480	0.097	109.900	237.960	-0.330	84	84	84	102	102	102	132.178	205.771	-0.532	60.165	123.496	-1.011	64.281	130.960	0.270	16.635	37.790	0.305	282.320
1132	uc021xwp.1	ANKRD33B	chr5	+	10564434	10657928	86043	True	-731.883	-733.800	0.000	0.000	-166.196	0.000	0.000	0.802	-0.205	77.160	90.900	0.719	31.460	55.660	1.686	80	80	80	371	371	371	14.514	17.948	-0.316	6.951	18.402	-1.372	11.634	13.696	0.611	4.908	9.080	0.851	77.160
1133	uc003mmh.4	MGAT1	chr5	-	180217540	180236817	780	True	-30.062	-30.554	0.000	0.000	31.400	0.000	0.974	0.169	-0.503	247.660	280.760	0.827	114.120	183.740	-0.261	83	83	83	38	38	38	148.021	159.896	-0.091	74.348	124.629	-0.725	35.650	47.259	0.304	16.481	29.969	0.218	247.660
1134	uc003xyo.2	TRAM1	chr8	-	71485452	71520694	1100	True	-54.393	-54.753	0.000	0.000	33.489	0.000	0.902	0.319	-0.629	381.780	492.500	0.091	61.340	225.880	-0.562	67	67	67	41	41	41	161.939	224.396	-0.513	38.469	107.050	-1.393	96.943	127.782	0.264	13.665	50.965	0.348	381.780
1135	uc001mga.3	TUB	chr11	+	8102908	8127654	21144	True	-270.232	-270.413	0.000	0.000	-10.473	0.000	0.023	0.434	-0.245	48.640	78.200	0.042	35.380	92.460	-0.467	99	99	99	174	174	174	21.260	40.392	-0.910	14.076	45.915	-1.670	6.604	12.479	0.447	6.704	17.488	0.648	48.640
1136	uc002tsf.4	PLEKHB2	chr2	+	131862419	131907425	42550	True	-103.219	-103.932	0.000	0.000	0.646	0.000	0.388	0.442	-0.184	450.500	505.360	0.761	671.440	1942.060	0.137	54	54	54	121	121	121	161.999	190.229	-0.197	121.368	224.456	-0.820	64.686	83.194	0.345	117.527	279.398	0.339	671.440
1137	uc031rpi.1	PLEKHB2	chr2	+	131862419	131907425	42550	True	-103.337	-104.110	0.000	0.000	0.479	0.000	0.388	0.442	-0.184	450.500	505.360	0.761	671.440	1942.060	0.137	54	54	54	121	121	121	161.781	189.970	-0.197	121.368	224.456	-0.820	64.667	82.917	0.346	117.527	279.398	0.339	671.440
1138	uc010wio.1	MPP2	chr17	-	41952726	41985113	1860	True	-91.605	-91.783	0.000	0.000	36.620	0.000	0.810	0.360	-0.381	57.260	92.980	-0.097	28.300	90.140	-0.535	87	87	87	79	79	79	26.882	49.757	-0.875	13.848	41.283	-1.507	9.128	15.245	0.336	5.356	16.016	0.452	57.260
1139	uc002dft.3	ITPRIPL2	chr16	+	19125253	19132952	2689	True	-435.625	-435.585	0.000	0.000	-63.332	0.000	0.000	0.739	-0.405	71.880	115.580	0.033	132.740	503.380	-0.492	62	62	62	245	245	245	36.612	60.051	-0.709	16.702	57.742	-1.897	17.995	26.921	0.417	18.794	60.950	0.708	132.740
1140	uc002rvk.3	MCFD2	chr2	-	47129008	47143007	2320	True	-89.432	-28.547	0.000	0.000	26.433	0.000	0.860	0.264	-0.180	728.140	895.500	0.667	260.300	383.020	-0.132	80	80	80	107	107	107	276.192	337.668	-0.229	149.236	235.649	-0.633	124.073	179.156	0.300	39.244	71.226	0.247	728.140
1141	uc003iur.4	SPCS3	chr4	+	177241089	177253396	9619	True	-134.520	-134.900	0.000	0.000	11.350	0.000	0.302	0.387	-0.241	879.800	1270.920	0.781	239.700	552.280	-0.526	81	81	81	116	116	116	136.271	205.431	-0.697	43.206	113.406	-1.369	171.850	242.284	0.353	44.065	111.881	0.416	879.800
1142	uc002yki.3	CXADR	chr21	+	18885223	18942429	53462	True	-344.748	-345.841	0.000	0.000	-27.094	0.000	0.000	0.636	-0.343	68.580	91.980	0.311	571.140	1482.520	0.218	76	76	76	180	180	180	21.580	33.418	-0.624	26.826	80.565	-1.593	13.968	20.098	0.495	82.086	238.274	0.789	571.140
1143	uc010suo.2	POC1B-GALNT4	chr12	-	89913189	89920039	1680	True	-290.070	-285.006	0.000	0.000	38.520	0.000	0.131	0.490	-0.803	249.020	662.140	1.488	17.660	72.660	0.694	143	143	143	84	84	84	19.102	45.122	-0.569	1.186	6.918	-1.721	45.482	123.389	0.851	2.003	8.855	0.936	249.020
1144	uc003eor.3	DNAJC13	chr3	+	132136552	132257876	120667	True	-236.430	-236.076	0.000	0.000	60.374	0.000	0.871	0.189	-1.453	66.640	187.160	1.046	18.440	129.180	-1.384	232	232	232	31	31	31	25.431	58.849	-1.024	7.955	59.985	-2.781	10.280	37.528	0.824	4.045	27.231	0.696	66.640
1145	uc001kms.2	LCOR	chr10	+	98592016	98724198	124793	True	-761.981	-764.679	0.000	0.000	-120.722	0.000	0.000	0.701	-0.286	18.860	22.580	1.552	27.780	116.280	0.128	117	117	117	367	367	367	5.709	9.325	-0.707	3.267	17.405	-2.148	3.843	4.959	0.891	2.956	12.555	0.869	27.780
1146	uc001yni.2	BAG5	chr14	-	104022880	104028655	2160	True	-173.407	-174.344	0.000	0.000	36.831	0.000	0.388	0.471	-0.436	51.340	61.320	1.019	179.460	542.860	-0.401	122	122	122	80	80	80	25.679	33.014	-0.373	34.220	88.924	-1.363	10.639	12.759	0.514	33.875	90.113	0.576	179.460
1147	uc001dde.2	MIER1	chr1	+	67390577	67454302	60057	True	-236.255	-237.358	0.000	0.000	-6.649	0.000	0.000	0.757	-0.299	72.500	105.180	0.211	108.000	299.720	0.418	62	62	62	133	133	133	29.005	42.928	-0.582	10.279	31.310	-1.571	14.037	18.217	0.388	14.023	38.079	0.719	108.000
1148	uc011cug.2	FAM172A	chr5	-	92953430	93447404	1900	True	-174.756	-175.319	0.000	0.000	38.567	0.000	0.410	0.487	-0.656	25.260	39.940	0.768	11.400	35.200	-0.497	99	99	99	78	78	78	10.754	18.520	-0.741	3.885	15.903	-1.816	4.816	7.616	0.623	2.344	7.838	0.647	25.260
1149	uc001ddj.1	MIER1	chr1	+	67395925	67454302	54709	True	-236.362	-237.576	0.000	0.000	-11.111	0.000	0.000	0.746	-0.320	72.500	105.180	0.211	108.000	299.720	0.418	58	58	58	133	133	133	29.240	43.148	-0.581	10.279	31.310	-1.571	14.396	18.598	0.393	14.023	38.079	0.719	108.000
1150	uc001joa.3	RUFY2	chr10	-	70103274	70137523	1020	True	-135.469	-135.018	0.000	0.000	34.936	0.000	0.510	0.560	-0.836	291.520	815.040	0.967	13.980	46.080	-0.372	81	81	81	51	51	51	20.519	45.530	-0.600	3.524	14.964	-1.922	43.643	124.296	0.623	3.012	8.109	0.632	291.520
1151	uc031pvr.1	LRRC20	chr10	-	72058725	72142406	1620	True	-55.678	-19.039	0.000	0.000	34.064	0.000	0.901	0.333	-0.208	236.800	468.380	-0.149	203.360	573.500	-0.718	59	59	59	81	81	81	159.475	261.446	-0.686	129.141	310.860	-1.258	47.361	88.651	0.244	31.824	80.357	0.251	236.800
1152	uc001asd.3	MTOR	chr1	-	11166587	11322608	860	True	-276.001	-275.768	0.000	0.000	44.157	0.000	0.714	0.156	-0.958	44.560	157.000	-0.068	16.620	203.040	-1.611	271	271	271	42	42	42	20.279	58.094	-1.476	8.966	86.642	-3.098	7.917	23.128	0.693	3.326	39.527	0.635	44.560
1153	uc001xbc.3	SAMD4A	chr14	+	55034329	55260033	222904	True	-195.617	-194.805	0.000	0.000	20.203	0.000	0.362	0.231	-0.344	212.580	408.320	-0.134	95.600	283.340	-0.419	151	151	151	138	138	138	81.633	143.583	-0.839	38.731	108.757	-1.397	36.493	63.748	0.363	19.523	62.130	0.487	212.580
1154	uc011kms.1	C7orf60	chr7	-	112459201	112579932	2440	True	-260.331	-260.083	0.000	0.000	12.888	0.000	0.000	0.992	-0.527	35.800	34.080	1.738	19.220	29.560	0.388	63	63	63	122	122	122	13.168	11.798	0.170	4.499	11.783	-1.362	6.765	6.980	0.572	3.616	6.212	0.895	35.800
1155	uc010opg.1	MIER1	chr1	+	67390577	67454302	60057	True	-236.311	-237.506	0.000	0.000	-10.531	0.000	0.000	0.751	-0.303	72.500	105.180	0.211	108.000	299.720	0.418	59	59	59	133	133	133	28.847	42.594	-0.583	10.279	31.310	-1.571	14.584	18.917	0.390	14.023	38.079	0.719	108.000
1156	uc001ddf.2	MIER1	chr1	+	67390577	67454302	60057	True	-236.384	-237.657	0.000	0.000	-10.691	0.000	0.000	0.751	-0.302	72.500	105.180	0.211	108.000	299.720	0.418	59	59	59	133	133	133	28.841	42.585	-0.583	10.279	31.310	-1.571	14.594	18.932	0.390	14.023	38.079	0.719	108.000
1157	uc001zrk.1	ZSCAN29	chr15	-	43650369	43662258	1700	True	-261.530	-259.099	0.000	0.000	43.301	0.000	0.400	0.307	-0.692	212.640	871.340	1.435	15.860	33.280	0.247	179	179	179	85	85	85	24.107	58.997	-0.388	6.674	15.499	-1.169	30.850	131.879	0.861	3.739	6.792	0.708	212.640
1158	uc003xwl.3	MYBL1	chr8	-	67474409	67525480	2220	True	-263.686	-263.475	0.000	0.000	18.131	0.000	0.000	0.583	-0.632	82.860	92.360	0.856	29.800	65.260	0.067	92	92	92	111	111	111	19.436	25.155	-0.562	7.208	25.545	-1.797	15.276	11.530	0.688	5.482	14.140	0.763	82.860
1159	uc003xwk.3	MYBL1	chr8	-	67474409	67525480	2220	True	-263.686	-263.475	0.000	0.000	18.131	0.000	0.000	0.583	-0.632	82.860	92.360	0.856	29.800	65.260	0.067	92	92	92	111	111	111	19.436	25.155	-0.562	7.208	25.545	-1.797	15.276	11.530	0.688	5.482	14.140	0.763	82.860
1160	uc002jnx.4	GRB2	chr17	-	73314156	73401790	1900	True	-45.774	-45.699	0.000	0.000	15.409	0.000	0.861	0.350	-0.241	390.060	436.500	0.451	370.140	928.700	0.314	44	44	44	79	79	79	232.363	252.089	-0.099	140.557	236.027	-0.678	76.605	89.981	0.234	62.755	144.109	0.330	390.060
1161	uc004fjs.1	IRAK1	chrX	-	153275956	153285342	660	True	-41.709	27.237	0.000	0.000	40.221	0.000	1.000	0.108	-0.388	1129.620	2088.260	-0.008	535.680	1502.840	-0.539	115	115	115	33	33	33	572.215	941.338	-0.657	398.738	907.364	-1.157	168.114	377.132	0.279	79.544	249.377	0.215	1129.620
1162	uc031qab.1	PRDM11	chr11	+	45168893	45256675	82192	True	-578.279	-579.743	0.000	0.000	-32.411	0.000	0.000	0.277	-0.303	23.900	54.920	1.018	2.660	6.960	1.101	231	231	231	277	277	277	2.328	5.428	-0.922	0.227	2.175	-1.291	4.129	8.904	0.796	0.453	1.450	0.753	23.900
1163	uc003wmw.4	LMBR1	chr7	-	156473569	156685902	2440	True	-159.659	-158.558	0.000	0.000	27.523	0.000	0.322	0.553	-0.444	80.040	90.780	1.170	18.180	37.760	-0.029	80	80	80	87	87	87	30.681	31.673	-0.073	7.739	17.637	-1.175	13.984	14.039	0.436	4.981	8.770	0.600	80.040
1164	uc003han.4	PDGFRA	chr4	+	55095263	55164412	66708	True	-364.070	-361.062	0.000	0.000	21.126	0.000	0.000	0.482	-0.665	23.920	17.860	1.623	6.780	11.780	0.796	149	149	149	120	120	120	6.722	7.661	-0.320	1.431	4.825	-1.332	4.715	3.348	0.957	1.277	2.180	0.752	23.920
1165	uc011cbu.2	SCARB2	chr4	-	77079891	77135052	2060	True	-159.178	-159.327	0.000	0.000	24.015	0.000	0.234	0.491	-0.506	253.120	322.960	0.389	182.300	571.100	0.043	81	81	81	77	77	77	72.106	118.053	-0.791	28.722	100.018	-1.970	48.183	68.968	0.452	38.943	124.751	0.649	253.120
1166	uc031ptb.1	LARP4B	chr10	-	852853	977645	3880	True	-367.346	-367.822	0.000	0.000	19.201	0.000	0.140	0.254	-0.542	22.160	45.020	0.832	6.620	50.380	0.880	184	184	184	143	143	143	6.766	17.267	-1.204	0.987	7.517	-1.310	4.693	10.210	0.732	1.522	10.603	1.284	22.160
1167	uc011mda.2	SURF4	chr9	-	136228339	136239529	1060	True	-54.739	-34.322	0.000	0.000	28.867	0.019	0.887	0.239	-0.339	701.680	1252.900	0.159	277.680	783.540	0.151	76	76	76	53	53	53	349.313	558.084	-0.655	169.935	406.236	-1.175	117.877	207.315	0.232	56.611	162.697	0.411	701.680
1168	uc010vyp.2	EPN2	chr17	+	19186262	19240028	51606	True	-130.797	-131.435	0.000	0.000	21.650	0.000	0.377	0.342	-0.337	45.780	71.000	0.296	31.360	108.080	0.886	88	88	88	106	106	106	25.427	38.767	-0.583	14.374	36.418	-1.098	7.241	12.508	0.463	5.775	23.318	0.723	45.780
1169	uc003bzj.4	NR2C2	chr3	+	14989235	15090780	95605	True	-526.499	-538.169	0.000	0.000	-108.676	0.000	0.000	0.719	-0.256	36.480	116.940	0.075	23.320	82.560	-0.312	82	82	82	286	286	286	19.838	58.598	-1.530	6.661	37.565	-2.407	7.811	22.425	0.726	3.823	13.641	0.683	36.480
1170	uc001tzc.3	SPPL3	chr12	-	121200312	121207941	1020	True	-142.364	-143.129	0.000	0.000	33.043	0.000	0.349	0.515	-0.843	161.740	273.120	0.377	199.300	536.340	-0.462	97	97	97	43	43	43	63.822	98.982	-0.554	26.654	83.216	-1.922	43.656	72.021	0.439	49.695	138.893	0.801	199.300
1171	uc010rfi.1	API5	chr11	+	43333504	43366080	31158	True	-91.600	-88.390	0.000	0.000	32.420	0.000	0.750	0.359	-0.445	216.600	287.100	0.385	121.880	271.840	-0.212	76	76	76	68	68	68	99.314	131.037	-0.417	53.241	121.619	-1.217	41.704	51.657	0.332	23.759	51.860	0.448	216.600
1172	uc003pio.4	PHIP	chr6	-	79644135	79675834	4260	True	-435.478	-429.847	0.000	0.000	31.392	0.000	0.000	0.478	-0.659	21.460	34.040	1.059	7.180	27.420	-0.273	184	184	184	139	139	139	4.873	15.185	-1.520	1.186	10.009	-2.447	3.722	8.340	0.905	1.474	5.022	0.990	21.460
1173	uc003adl.3	PITPNB	chr22	-	28247656	28315255	1240	True	-44.411	-20.118	0.000	0.000	31.266	0.000	0.931	0.285	-0.301	1053.680	1067.120	0.695	460.680	668.720	0.139	59	59	59	58	58	58	338.584	329.633	0.114	204.782	289.624	-0.487	246.970	250.278	0.289	97.750	137.840	0.244	1053.680
1174	uc001jis.4	NCOA4	chr10	+	51565107	51590734	24617	True	-55.056	-28.379	0.000	0.000	36.030	0.000	0.958	0.182	-0.414	405.680	632.320	-0.250	181.700	449.260	-0.788	99	99	99	48	48	48	155.037	280.893	-0.843	98.172	266.595	-1.413	57.252	103.127	0.281	41.681	118.659	0.238	405.680
1175	uc001fnd.4	MEX3A	chr1	-	156041803	156051789	4120	True	-410.211	-411.257	0.000	0.000	-29.349	0.000	0.000	0.670	-0.324	59.160	89.780	1.070	12.840	39.380	0.987	96	96	96	206	206	206	22.748	32.194	-0.501	4.294	12.883	-1.407	15.328	21.097	0.522	2.971	6.892	0.850	59.160
1176	uc001kei.4	FAM35A	chr10	+	88854952	88951222	95508	True	-119.998	-120.723	0.000	0.000	34.532	0.000	0.778	0.274	-0.893	37.880	112.980	0.556	13.300	57.340	-1.165	113	113	113	36	36	36	18.987	40.805	-0.963	7.853	36.907	-2.113	6.850	22.337	0.692	2.732	11.613	0.469	37.880
1177	uc021rup.1	CHURC1	chr14	+	65381078	65402084	18457	True	-219.848	-214.148	0.000	0.000	-4.751	0.000	0.000	0.991	-0.397	715.640	654.920	0.524	174.980	464.220	-0.230	42	42	42	125	125	125	170.350	175.018	-0.219	16.597	52.655	-1.592	223.589	220.424	0.495	22.445	66.945	0.630	715.640
1178	uc001pxv.3	SC5D	chr11	+	121163576	121184119	15829	True	-262.195	-246.019	0.000	0.000	15.693	0.000	0.019	0.538	-0.542	198.460	163.920	0.498	533.400	1885.200	0.585	98	98	98	103	103	103	67.779	79.023	-0.332	26.561	93.592	-1.571	44.065	39.863	0.391	83.591	290.835	0.884	533.400
1179	uc004fjt.1	IRAK1	chrX	-	153275956	153285342	660	True	-38.819	25.370	0.000	0.000	38.950	0.000	1.000	0.116	-0.383	1129.620	2088.260	-0.008	535.680	1502.840	-0.539	105	105	105	33	33	33	579.612	957.219	-0.662	398.738	907.364	-1.157	172.576	385.576	0.275	79.544	249.377	0.215	1129.620
1180	uc003qta.3	IGF2R	chr6	+	160390130	160527583	136255	True	-232.766	-233.645	0.000	0.000	66.162	0.000	0.690	0.156	-0.833	169.600	412.360	0.723	97.960	325.820	-0.567	290	290	290	58	58	58	78.620	153.032	-0.836	43.756	156.321	-1.868	24.702	74.387	0.637	23.386	69.376	0.616	169.600
1181	uc009wey.3	KIAA1324	chr1	+	109656584	109749403	89761	True	-327.125	-327.619	0.000	0.000	-3.251	0.000	0.026	0.248	-0.459	645.420	2118.160	0.255	693.180	2964.180	0.761	135	135	135	151	151	151	44.206	90.839	-0.543	21.282	88.118	-1.531	101.622	263.364	0.525	78.210	367.335	0.812	693.180
1182	uc003ukq.3	CLDN12	chr7	+	90013034	90045268	30983	True	-124.487	-124.510	0.000	0.000	33.781	0.000	0.518	0.270	-0.702	37.040	97.520	-0.036	20.580	84.240	-0.874	101	101	101	56	56	56	16.534	46.495	-1.401	8.053	46.039	-2.367	6.526	19.575	0.540	3.752	18.605	0.640	37.040
1183	uc001pks.3	RDX	chr11	-	110100165	110107396	1560	True	-111.356	-111.392	0.000	0.000	20.246	0.000	0.310	0.440	-0.462	158.300	241.040	0.567	64.660	133.740	-0.379	60	60	60	71	71	71	82.393	117.961	-0.436	30.448	66.406	-1.268	37.052	61.511	0.315	16.097	24.526	0.580	158.300
1184	uc004azc.3	TGFBR1	chr9	+	101867411	101916473	45350	True	-282.634	-283.831	0.000	0.000	10.829	0.000	0.051	0.546	-0.280	75.200	80.840	1.067	51.940	159.980	0.135	119	119	119	157	157	157	22.937	36.013	-0.684	19.698	60.423	-1.562	13.929	17.847	0.546	10.368	29.210	0.621	75.200
1185	uc001fmg.3	SYT11	chr1	+	155829259	155854990	24449	True	-234.619	-216.354	0.000	0.000	44.618	0.000	0.600	0.231	-0.915	120.520	369.380	0.070	22.260	78.140	-0.928	179	179	179	55	55	55	32.253	65.482	-1.067	8.004	39.809	-2.288	22.075	49.927	0.522	5.138	15.620	0.640	120.520
1186	uc004fcw.4	IDS	chrX	-	148560294	148615468	3400	True	-221.561	-221.874	0.000	0.000	-18.369	0.000	0.013	0.412	-0.275	174.420	382.980	-0.069	306.920	920.480	-0.083	73	73	73	158	158	158	80.782	194.257	-1.055	43.459	128.551	-1.599	43.433	114.849	0.453	66.406	182.198	0.562	306.920
1187	uc003ylp.3	RIMS2	chr8	+	104512975	105266656	752554	True	-223.741	-223.721	0.000	0.000	38.014	0.000	0.611	0.118	-0.740	55.940	70.200	1.090	13.080	25.880	-0.066	231	231	231	54	54	54	9.985	13.190	-0.258	4.270	12.463	-1.384	14.848	18.335	0.524	2.506	4.850	0.557	55.940
1188	uc001gzq.3	BTG2	chr1	+	203274663	203278729	3188	True	-77.571	-77.580	0.000	0.000	35.126	0.000	0.714	0.313	-0.669	109.820	166.580	-0.289	47.460	141.820	-0.303	86	86	86	42	42	42	49.377	86.065	-0.813	23.589	82.879	-1.790	18.596	27.945	0.259	8.428	25.560	0.515	109.820
1189	uc021ybh.1	MEF2C	chr5	-	88014057	88119744	1920	True	-330.915	-328.265	0.000	0.000	18.378	0.000	0.000	0.324	-0.580	14.800	7.780	2.548	1.200	5.120	0.636	170	170	170	96	96	96	2.430	2.828	-0.268	0.118	1.074	-0.723	2.638	1.900	1.084	0.247	1.198	0.758	14.800
1190	uc010dmy.3	SLC39A6	chr18	-	33688493	33709357	580	True	-63.476	-63.387	0.000	0.000	36.316	0.000	1.000	0.126	-0.764	96.360	181.560	0.326	31.640	72.960	-0.931	120	120	120	29	29	29	51.895	79.550	-0.545	21.266	54.586	-1.335	17.780	36.805	0.400	5.160	10.080	0.268	96.360
1191	uc004azd.3	TGFBR1	chr9	+	101867411	101916473	45170	True	-278.314	-279.359	0.000	0.000	5.905	0.000	0.018	0.606	-0.242	75.200	80.840	1.067	51.940	159.980	0.135	100	100	100	166	166	166	24.236	37.259	-0.641	19.147	58.226	-1.533	14.434	18.628	0.556	10.379	29.886	0.620	75.200
1192	uc010sxf.3	CORO1C	chr12	-	109038884	109125326	1260	True	-71.462	-71.922	0.000	0.000	34.330	0.000	0.920	0.302	-0.466	410.160	714.720	0.038	114.720	449.100	-1.177	97	97	97	50	50	50	179.841	296.906	-0.764	73.602	230.259	-1.619	88.930	134.022	0.307	20.746	74.559	0.240	410.160
1193	uc002huh.1	WIPF2	chr17	+	38375573	38438439	61183	True	-182.864	-183.507	0.000	0.000	43.737	0.000	0.500	0.241	-0.630	132.720	382.260	0.552	49.220	119.340	-0.576	151	151	151	82	82	82	34.374	65.469	-0.831	18.539	61.754	-1.752	23.878	57.271	0.466	8.815	20.602	0.623	132.720
1194	uc001hia.4	HHAT	chr1	+	210612926	210849638	235683	True	-57.093	-56.953	0.000	0.000	30.106	0.000	0.822	0.373	-0.497	87.120	92.860	0.259	40.620	112.460	-0.495	64	64	64	45	45	45	37.094	51.537	-0.447	20.992	54.829	-1.328	15.004	20.474	0.281	9.309	24.903	0.438	87.120
1195	uc003krb.1	FEM1C	chr5	-	114856607	114880591	3180	True	-375.561	-378.352	0.000	0.000	-22.045	0.000	0.000	0.482	-0.429	50.020	46.380	0.913	36.300	68.780	1.671	102	102	102	152	152	152	21.530	29.833	-0.494	5.591	14.818	-1.338	7.681	6.611	0.488	6.880	14.519	1.083	50.020
1196	uc004fck.4	FMR1	chrX	+	146993468	147032647	37774	True	-138.790	-138.808	0.000	0.000	34.891	0.000	0.615	0.358	-0.611	90.700	87.740	1.211	25.600	55.900	0.053	102	102	102	65	65	65	29.241	33.593	-0.245	11.478	25.328	-1.133	16.716	17.061	0.460	5.652	10.126	0.531	90.700
1197	uc001hbl.2	NFASC	chr1	+	204950925	204991950	37750	True	-487.511	-458.071	0.000	0.000	-16.468	0.000	0.000	0.416	-0.528	32.020	101.100	0.191	7.980	45.040	-0.625	187	187	187	158	158	158	10.977	34.561	-1.652	3.018	21.724	-2.554	6.956	18.620	0.725	1.885	9.022	0.770	32.020
1198	uc001rex.3	RECQL	chr12	-	21621843	21654603	1060	True	-122.149	-122.107	0.000	0.000	33.108	0.000	0.500	0.409	-0.815	202.240	360.620	0.808	56.480	112.400	-0.397	82	82	82	50	50	50	91.115	115.001	-0.230	20.778	57.839	-1.491	39.762	73.489	0.539	11.301	23.989	0.415	202.240
1199	uc011lfc.2	TRAM1	chr8	-	71485452	71520622	1100	True	-53.687	-53.701	0.000	0.000	31.127	0.000	0.878	0.345	-0.603	381.780	462.260	0.091	61.340	225.880	-0.562	61	61	61	41	41	41	145.903	201.355	-0.515	38.469	107.050	-1.393	85.774	109.128	0.276	13.665	50.965	0.348	381.780
1200	uc001jit.3	NCOA4	chr10	+	51572363	51590734	17381	True	-56.665	-28.701	0.000	0.000	35.044	0.000	0.957	0.189	-0.401	405.680	632.320	-0.250	181.700	449.260	-0.788	100	100	100	47	47	47	153.969	279.019	-0.844	99.236	270.280	-1.423	57.949	104.293	0.280	41.471	117.165	0.230	405.680
1201	uc003tqp.3	LANCL2	chr7	+	55433140	55501435	66378	True	-101.628	-101.371	0.000	0.000	32.101	0.000	0.695	0.341	-0.461	178.820	265.000	0.628	35.440	52.840	0.093	75	75	75	82	82	82	87.487	96.555	-0.131	14.866	29.690	-0.925	45.007	55.897	0.356	5.290	10.724	0.439	178.820
1202	uc004fjr.1	IRAK1	chrX	-	153275956	153285342	660	True	-41.010	24.232	0.000	0.000	39.077	0.000	1.000	0.113	-0.388	1129.620	2088.260	-0.008	535.680	1502.840	-0.539	110	110	110	33	33	33	575.577	947.167	-0.655	398.738	907.364	-1.157	170.617	383.872	0.285	79.544	249.377	0.215	1129.620
1203	uc010twc.2	PTPN21	chr14	-	88932121	89016963	2280	True	-202.158	-202.681	0.000	0.000	35.576	0.000	0.386	0.241	-0.603	54.920	138.340	0.005	36.000	125.240	-0.593	123	123	123	114	114	114	32.336	66.993	-0.998	10.512	38.474	-1.791	11.901	29.486	0.461	7.424	24.557	0.584	54.920
1204	uc003lcv.3	FAM53C	chr5	+	137673223	137685418	10867	True	-128.166	-127.975	0.000	0.000	37.234	0.000	0.667	0.279	-0.580	57.020	118.480	0.593	47.460	118.120	0.264	124	124	124	60	60	60	33.467	47.720	-0.473	20.465	54.163	-1.345	8.415	15.182	0.405	8.472	22.942	0.576	57.020
1205	uc004fjv.2	MECP2	chrX	-	153287263	153363188	7860	True	-755.937	-740.767	0.000	0.000	-118.823	0.000	0.000	0.691	-0.189	92.840	150.560	0.332	21.720	54.740	0.532	105	105	105	378	378	378	39.301	62.915	-0.743	6.208	20.307	-1.656	27.676	40.463	0.478	3.916	9.308	0.860	92.840
1206	uc011lnk.2	MTAP	chr9	+	21802640	21865969	60754	True	-213.507	-207.172	0.000	0.000	13.644	0.000	0.146	0.422	-0.368	73.640	108.980	0.341	218.100	853.260	0.574	98	98	98	123	123	123	29.577	41.369	-0.523	14.127	43.134	-1.298	21.400	28.092	0.413	31.619	118.243	0.612	218.100
1207	uc003vpf.2	UBE2H	chr7	-	129470572	129592800	3560	True	-275.158	-262.152	0.000	0.000	-56.709	0.000	0.000	0.601	-0.258	109.840	90.260	0.623	48.940	101.660	0.419	48	48	48	169	169	169	44.317	45.119	-0.098	20.938	42.337	-0.946	24.455	19.952	0.454	7.861	18.455	0.567	109.840
1208	uc010dde.1	SKA2	chr17	-	57187307	57232800	1380	True	-101.869	-85.479	0.000	0.000	20.043	0.000	0.594	0.429	-0.380	257.260	246.620	0.521	158.920	507.180	0.296	58	58	58	69	69	69	91.729	97.041	-0.140	57.139	117.890	-0.956	62.247	56.455	0.352	35.714	95.269	0.418	257.260
1209	uc004dve.3	ZXDA	chrX	-	57931863	57937067	2200	True	-316.146	-315.445	0.000	0.000	17.116	0.000	0.000	0.367	-0.598	32.160	34.720	1.589	9.180	20.140	0.455	140	140	140	109	109	109	8.833	12.241	-0.600	0.775	4.613	-1.663	6.887	7.057	0.830	1.366	3.425	0.736	32.160
1210	uc003kjm.3	MEF2C	chr5	-	88014057	88199922	1920	True	-333.216	-332.546	0.000	0.000	18.759	0.000	0.000	0.340	-0.551	14.800	7.780	2.548	1.200	5.120	0.636	175	175	175	96	96	96	2.392	2.780	-0.261	0.118	1.074	-0.723	2.614	1.901	1.070	0.247	1.198	0.758	14.800
1211	uc002ohw.2	YIF1B	chr19	-	38794199	38800509	1580	True	-45.715	-45.779	0.000	0.000	29.688	0.979	0.000	-0.558	0.415	221.920	554.820	-0.861	1288.280	1774.380	0.260	42	42	42	48	48	48	128.890	341.061	-1.417	392.313	551.325	-0.419	45.305	108.575	0.281	368.776	533.324	0.275	1288.280
1212	uc010wiv.2	ATXN7L3	chr17	-	42269172	42272855	1540	True	-56.148	-10.071	0.000	0.000	29.487	0.000	0.914	0.252	-0.227	201.260	273.500	0.061	161.060	306.820	-0.035	60	60	60	70	70	70	113.434	151.389	-0.411	78.507	148.645	-0.882	39.843	53.364	0.177	27.085	59.531	0.292	201.260
1213	uc011jyb.2	HDAC9	chr7	+	18535368	18708466	171467	True	-127.806	-128.257	0.000	0.000	37.351	0.000	0.662	0.366	-0.524	67.220	104.580	-0.016	30.980	107.320	-0.384	99	99	99	74	74	74	29.459	56.980	-0.978	11.234	41.998	-1.842	12.715	19.445	0.404	5.772	18.847	0.515	67.220
1214	uc010whw.2	NBR1	chr17	+	41323245	41363707	39514	True	-71.626	-40.260	0.000	0.000	32.977	0.000	0.975	0.138	-0.436	190.100	182.200	1.152	163.280	210.220	0.027	137	137	137	40	40	40	90.654	79.029	0.217	73.998	99.532	-0.403	26.068	26.698	0.329	35.410	51.126	0.215	190.100
1215	uc010zpu.2	STK35	chr20	+	2083413	2129198	41136	True	-331.897	-334.276	0.000	0.000	-118.064	0.000	0.000	1.006	-0.154	111.260	93.420	0.838	66.200	111.000	0.600	28	28	28	230	230	230	73.622	59.025	0.299	29.854	49.508	-0.686	19.700	13.502	0.254	9.523	17.867	0.594	111.260
1216	uc009wab.2	MYSM1	chr1	-	59120410	59165747	5120	True	-547.545	-549.002	0.000	0.000	-55.132	0.000	0.000	0.821	-0.304	29.020	33.100	1.149	11.860	44.400	1.461	95	95	95	255	255	255	7.180	12.626	-0.825	2.949	14.615	-2.088	5.773	7.664	0.832	2.436	7.540	0.958	29.020
1217	uc001rxz.3	POU6F1	chr12	-	51580718	51591950	2560	True	-230.098	-230.914	0.000	0.000	7.306	0.032	0.000	-0.674	0.331	2.480	11.660	-0.371	325.860	983.560	1.118	75	75	75	126	126	126	0.475	4.770	-1.971	8.475	23.617	-0.601	0.632	2.157	0.674	41.684	122.728	0.666	325.860
1218	uc001bps.3	SESN2	chr1	+	28585962	28609002	22004	True	-42.017	-42.442	0.000	0.000	34.439	0.000	0.940	0.153	-0.513	211.440	262.880	-0.082	121.980	358.440	-0.774	87	87	87	50	50	50	89.714	144.781	-0.699	72.385	196.918	-1.449	34.039	46.624	0.272	23.627	55.301	0.291	211.440
1219	uc010uiw.2	PTPLAD1	chr15	+	65822826	65870693	46074	True	-49.622	-49.716	0.000	0.000	8.741	0.000	0.670	0.391	-0.232	259.020	388.180	-0.183	153.040	381.740	-0.620	37	37	37	88	88	88	121.774	180.252	-0.551	96.915	238.270	-1.281	46.101	71.528	0.230	30.694	74.881	0.301	259.020
1220	uc002xfh.3	DLGAP4	chr20	+	35090141	35157040	65574	True	-42.682	-6.297	0.000	0.000	34.292	0.000	0.980	0.101	-0.449	162.860	289.520	-0.104	95.000	227.720	-0.636	71	71	71	50	50	50	91.937	162.307	-0.795	52.763	127.341	-1.237	29.757	54.902	0.202	16.771	42.582	0.231	162.860
1221	uc021xdp.1	RAB43	chr3	-	128806411	128840647	1660	True	-239.485	-192.144	0.000	0.000	-49.527	0.000	0.000	0.236	-0.411	130.040	255.080	0.624	59.240	118.380	-0.114	119	119	119	78	78	78	64.737	90.080	-0.439	30.693	63.095	-1.092	21.774	36.553	0.360	13.518	22.008	0.420	130.040
1222	uc002snd.3	HK2	chr2	+	75059781	75120481	58462	True	-123.885	-123.655	0.000	0.000	26.019	0.000	0.519	0.234	-0.364	195.320	339.380	0.426	152.860	375.040	-0.294	111	111	111	108	108	108	107.897	153.673	-0.480	64.038	137.370	-1.086	33.767	60.200	0.347	27.149	60.487	0.379	195.320
1223	uc021vgz.1	MCFD2	chr2	-	47129008	47143007	2320	True	-90.665	-30.236	0.000	0.000	25.100	0.000	0.850	0.273	-0.167	728.140	895.500	0.667	260.300	383.020	-0.132	80	80	80	107	107	107	276.192	337.668	-0.229	149.236	235.649	-0.633	124.073	179.156	0.300	39.244	71.226	0.247	728.140
1224	uc010fba.3	MCFD2	chr2	-	47129008	47168994	2320	True	-90.483	-30.039	0.000	0.000	25.244	0.000	0.850	0.256	-0.185	728.140	895.500	0.667	260.300	383.020	-0.132	80	80	80	107	107	107	276.192	337.668	-0.229	149.236	235.649	-0.633	124.073	179.156	0.300	39.244	71.226	0.247	728.140
1225	uc003grx.2	RBPJ	chr4	+	26321331	26436752	113482	True	-250.945	-237.637	0.000	0.000	40.026	0.000	0.393	0.348	-0.625	84.240	117.560	0.801	48.200	124.120	0.179	164	164	164	84	84	84	30.137	40.795	-0.441	15.517	42.417	-1.436	19.461	26.759	0.491	9.180	22.563	0.767	84.240
1226	uc001ptq.3	ARCN1	chr11	+	118443101	118473747	28358	True	-117.729	-119.708	0.000	0.000	10.597	0.000	0.356	0.482	-0.248	124.660	168.360	0.224	201.400	387.340	-0.187	60	60	60	104	104	104	67.079	101.211	-0.596	57.069	151.458	-1.377	21.054	29.959	0.296	32.938	75.903	0.493	201.400
1227	uc010avh.1	DICER1	chr14	-	95552564	95572560	2680	True	-396.503	-396.278	0.000	0.000	28.386	0.000	0.075	0.356	-0.626	26.760	81.420	-0.070	8.640	42.620	-0.343	188	188	188	133	133	133	8.916	28.025	-1.578	1.925	14.764	-2.502	5.765	16.349	0.659	1.823	8.251	0.942	26.760
1228	uc003jmo.3	C5orf51	chr5	+	41904469	41921738	13068	True	-327.212	-330.266	0.000	0.000	-94.974	0.000	0.000	0.783	-0.154	48.220	43.120	0.605	39.740	107.540	0.821	40	40	40	208	208	208	27.401	26.665	0.021	17.528	40.096	-1.088	9.622	8.035	0.282	8.178	22.154	0.640	48.220
1229	uc009yde.3	INS-IGF2	chr11	-	2150341	2158518	3120	True	-262.930	-248.941	0.000	0.000	-46.144	0.000	0.000	0.589	-0.226	90.560	101.780	0.029	43.160	174.420	-0.699	59	59	59	156	156	156	22.028	40.656	-0.869	17.131	76.152	-2.097	17.526	25.390	0.423	8.863	35.608	0.515	90.560
1230	uc001avi.3	PRDM2	chr1	+	14031349	14151574	118824	True	-364.419	-363.820	0.000	0.000	45.027	0.000	0.391	0.213	-0.936	33.160	49.120	0.975	4.700	10.780	-0.283	271	271	271	64	64	64	11.028	21.806	-0.975	1.346	6.915	-1.847	5.979	8.804	0.742	1.051	1.909	0.659	33.160
1231	uc003tal.2	FKBP14	chr7	-	30050198	30066417	3740	True	-304.502	-304.310	0.000	0.000	-45.227	0.000	0.000	0.776	-0.294	182.680	176.540	0.382	365.240	1046.240	1.230	47	47	47	162	162	162	66.586	75.197	-0.235	41.135	103.363	-1.311	41.227	39.240	0.297	65.789	188.507	0.788	365.240
1232	uc003ywc.1	SLC45A4	chr8	-	142217273	142238673	1760	True	-393.684	-391.817	0.000	0.000	32.532	0.000	0.125	0.236	-0.689	8.460	23.440	0.710	4.680	13.280	0.105	254	254	254	88	88	88	2.125	8.714	-1.647	0.453	6.565	-2.457	1.870	4.892	0.950	0.845	2.303	0.734	8.460
1233	uc010ddj.3	RPS6KB1	chr17	+	57970406	58027786	55461	True	-202.425	-202.433	0.000	0.000	25.100	0.000	0.112	0.558	-0.616	191.640	183.020	0.427	16.620	49.820	-0.660	84	84	84	89	89	89	39.569	49.613	-0.833	3.463	19.047	-2.369	42.555	40.869	0.706	3.427	9.541	0.803	191.640
1234	uc002gve.4	EPN2	chr17	+	19140689	19240028	97179	True	-130.934	-131.598	0.000	0.000	21.780	0.000	0.377	0.323	-0.352	45.780	71.000	0.296	31.360	108.080	0.886	89	89	89	106	106	106	25.286	38.527	-0.581	14.374	36.418	-1.098	7.320	12.639	0.460	5.775	23.318	0.723	45.780
1235	uc001xoq.4	DNAL1	chr14	+	74111577	74170431	51187	True	-884.454	-857.298	0.000	0.000	-283.800	0.000	0.000	2.141	-0.158	136.460	79.860	1.173	721.220	1425.480	1.385	22	22	22	381	381	381	80.510	46.101	0.778	27.461	71.923	-1.438	34.002	19.370	0.233	77.698	183.296	0.910	721.220
1236	uc002iso.3	ANKRD40	chr17	-	48770550	48785270	1380	True	-109.437	-93.191	0.000	0.000	33.551	0.000	0.794	0.203	-0.434	150.380	526.780	0.854	226.880	631.980	-0.439	119	119	119	68	68	68	69.953	103.922	-0.431	49.359	114.703	-1.086	30.614	70.216	0.530	39.058	113.852	0.336	226.880
1237	uc002jsn.1	JMJD6	chr17	-	74708913	74722881	2300	True	-273.662	-262.443	0.000	0.000	36.824	0.000	0.160	0.496	-0.658	300.260	256.860	1.136	241.960	701.660	-0.054	128	128	128	100	100	100	63.787	53.382	-0.263	19.952	60.876	-1.412	79.388	63.044	0.785	40.197	124.689	0.622	300.260
1238	uc002jjj.4	FAM104A	chr17	-	71203491	71228533	1740	True	-87.068	-87.150	0.000	0.000	33.628	0.000	0.816	0.641	-0.341	283.660	258.120	0.670	177.040	382.140	-0.235	47	47	47	87	87	87	112.174	131.123	-0.193	53.007	125.501	-1.157	54.056	64.628	0.428	30.640	79.692	0.412	283.660
1239	uc011mze.1	PDZD4	chrX	-	153067622	153096003	960	True	-85.693	-85.997	0.000	0.000	30.555	0.000	0.745	0.218	-0.584	92.920	109.620	1.265	48.240	74.100	0.203	99	99	99	47	47	47	44.944	51.562	-0.154	22.010	39.829	-0.830	17.649	22.916	0.385	8.986	15.812	0.486	92.920
1240	uc004bzi.2	NCS1	chr9	+	132934856	132999583	61792	True	-54.309	-54.786	0.000	0.000	25.046	0.000	0.725	0.286	-0.208	282.320	523.480	0.097	109.900	237.960	-0.330	84	84	84	102	102	102	132.178	205.771	-0.532	60.165	123.496	-1.011	64.281	130.960	0.270	16.635	37.790	0.305	282.320
1241	uc002kog.2	RAB31	chr18	+	9708227	9862553	153077	True	-99.946	-100.402	0.000	0.000	37.043	0.000	0.831	0.251	-0.533	138.020	231.160	0.326	74.140	218.720	-0.850	116	116	116	59	59	59	51.307	93.481	-0.815	33.933	110.407	-1.699	26.910	52.292	0.414	14.127	39.480	0.409	138.020
1242	uc003fix.4	TBL1XR1	chr3	-	176738541	176915048	2260	True	-329.048	-319.915	0.000	0.000	26.432	0.000	0.080	0.357	-0.624	95.200	198.100	0.380	26.000	107.560	-1.058	175	175	175	113	113	113	26.188	52.900	-1.203	7.860	39.141	-2.223	23.058	40.242	0.672	5.514	23.165	0.604	95.200
1243	uc001emc.2	PDE4DIP	chr1	-	144890590	144995033	1520	True	-229.555	-229.739	0.000	0.000	37.343	0.000	0.211	0.533	-0.875	40.820	56.520	1.339	8.580	25.120	0.111	109	109	109	76	76	76	15.695	28.387	-0.794	2.101	11.560	-2.213	9.792	16.560	0.682	2.019	4.199	0.937	40.820
1244	uc003kjl.3	MEF2C	chr5	-	88014057	88199922	1920	True	-333.484	-333.353	0.000	0.000	18.806	0.000	0.000	0.338	-0.551	14.800	7.780	2.548	1.200	5.120	0.636	176	176	176	96	96	96	2.385	2.783	-0.265	0.118	1.074	-0.723	2.608	1.896	1.069	0.247	1.198	0.758	14.800
1245	uc031pno.1	SIKE1	chr1	-	115312104	115323308	2920	True	-255.290	-256.194	0.000	0.000	21.748	0.000	0.052	0.622	-0.391	234.960	310.580	0.701	168.700	526.580	0.682	108	108	108	115	115	115	39.016	48.248	-0.532	15.142	48.027	-1.546	59.180	71.904	0.566	24.396	82.191	0.759	234.960
1246	uc001tnj.4	CORO1C	chr12	-	109038884	109125326	1260	True	-72.548	-73.001	0.000	0.000	34.973	0.000	0.920	0.290	-0.469	410.160	714.720	0.038	114.720	449.100	-1.177	102	102	102	50	50	50	183.829	303.514	-0.762	73.602	230.259	-1.619	88.805	134.791	0.301	20.746	74.559	0.240	410.160
1247	uc002wrz.3	RALGAPA2	chr20	-	20370271	20693266	3340	True	-475.033	-475.390	0.000	0.000	19.734	0.000	0.000	0.362	-0.474	12.420	24.340	2.221	7.520	30.620	-0.395	220	220	220	167	167	167	3.586	8.368	-1.100	1.558	10.545	-2.197	2.564	4.228	0.945	1.366	5.289	0.860	12.420
1248	uc021ybg.1	MEF2C	chr5	-	88014057	88119744	1920	True	-325.687	-322.871	0.000	0.000	17.546	0.000	0.000	0.329	-0.573	14.800	7.780	2.548	1.200	5.120	0.636	165	165	165	96	96	96	2.438	2.859	-0.278	0.118	1.074	-0.723	2.665	1.911	1.094	0.247	1.198	0.758	14.800
1249	uc031rpd.1	PLEKHB2	chr2	+	131862419	131907425	42550	True	-104.697	-105.489	0.000	0.000	-1.802	0.000	0.339	0.449	-0.180	450.500	505.360	0.761	671.440	1942.060	0.137	52	52	52	121	121	121	161.662	189.557	-0.193	121.368	224.456	-0.820	65.465	84.265	0.351	117.527	279.398	0.339	671.440
1250	uc031rph.1	PLEKHB2	chr2	+	131862419	131907425	42550	True	-104.932	-105.769	0.000	0.000	-2.072	0.000	0.339	0.449	-0.179	450.500	505.360	0.761	671.440	1942.060	0.137	52	52	52	121	121	121	161.435	189.288	-0.194	121.368	224.456	-0.820	65.445	83.978	0.352	117.527	279.398	0.339	671.440
1251	uc002tsg.4	PLEKHB2	chr2	+	131862419	131907425	42550	True	-104.697	-105.489	0.000	0.000	-1.802	0.000	0.339	0.449	-0.180	450.500	505.360	0.761	671.440	1942.060	0.137	52	52	52	121	121	121	161.662	189.557	-0.193	121.368	224.456	-0.820	65.465	84.265	0.351	117.527	279.398	0.339	671.440
1252	uc002tsj.4	PLEKHB2	chr2	+	131862419	131907425	42550	True	-104.932	-105.769	0.000	0.000	-2.072	0.000	0.339	0.449	-0.179	450.500	505.360	0.761	671.440	1942.060	0.137	52	52	52	121	121	121	161.435	189.288	-0.194	121.368	224.456	-0.820	65.445	83.978	0.352	117.527	279.398	0.339	671.440
1253	uc002wry.3	RALGAPA2	chr20	-	20370271	20610234	3340	True	-427.945	-427.900	0.000	0.000	16.790	0.000	0.000	0.430	-0.446	12.420	24.340	2.221	7.520	30.620	-0.395	179	179	179	167	167	167	3.766	9.225	-1.206	1.558	10.545	-2.197	2.648	4.097	0.905	1.366	5.289	0.860	12.420
1254	uc004dth.2	GNL3L	chrX	+	54556643	54593720	31589	True	-403.162	-406.256	0.000	0.000	-53.006	0.000	0.000	0.513	-0.120	383.440	1309.600	0.293	185.180	526.420	0.662	118	118	118	207	207	207	100.989	166.661	-0.575	36.232	95.672	-1.312	62.404	184.267	0.447	32.312	92.246	0.668	383.440
1255	uc021vha.1	MCFD2	chr2	-	47129008	47143251	2320	True	-91.029	-30.839	0.000	0.000	24.623	0.000	0.850	0.253	-0.187	728.140	895.500	0.667	260.300	383.020	-0.132	80	80	80	107	107	107	276.192	337.668	-0.229	149.236	235.649	-0.633	124.073	179.156	0.300	39.244	71.226	0.247	728.140
1256	uc011edg.2	MAP7	chr6	-	136663418	136847351	1580	True	-150.779	-150.979	0.000	0.000	22.569	0.000	0.276	0.301	-0.571	6.380	8.220	1.670	0.640	3.420	0.000	103	103	103	58	58	58	1.391	2.194	-0.406	0.056	1.311	-1.062	1.270	1.710	0.898	0.148	0.771	0.471	6.380
1257	uc002tsi.4	PLEKHB2	chr2	+	131877807	131907425	27162	True	-102.488	-103.605	0.000	0.000	0.621	0.000	0.388	0.438	-0.185	450.500	505.360	0.761	671.440	1942.060	0.137	54	54	54	121	121	121	157.669	184.750	-0.195	121.368	224.456	-0.820	67.698	86.476	0.346	117.527	279.398	0.339	671.440
1258	uc002vvs.3	AGAP1	chr2	+	236402732	237040444	630730	True	-727.418	-715.663	0.000	0.000	-90.954	0.000	0.000	0.467	-0.248	59.920	143.440	-0.058	16.700	71.280	1.814	129	129	129	327	327	327	28.519	64.124	-1.207	3.423	14.186	-1.711	14.751	27.492	0.451	3.080	11.966	1.079	59.920
1259	uc011cuh.2	FAM172A	chr5	-	92953430	93447404	1900	True	-170.018	-170.594	0.000	0.000	37.540	0.000	0.423	0.459	-0.664	25.260	39.940	0.768	11.400	35.200	-0.497	96	96	96	78	78	78	10.466	18.434	-0.761	3.885	15.903	-1.816	4.597	7.716	0.621	2.344	7.838	0.647	25.260
1260	uc001pfs.3	MTMR2	chr11	-	95566043	95657371	2320	True	-96.901	-97.090	0.000	0.000	24.701	0.000	0.679	0.385	-0.526	63.140	164.780	0.256	32.680	110.160	-0.585	66	66	66	56	56	56	29.811	68.915	-1.134	14.495	59.423	-2.034	8.816	26.329	0.481	7.430	23.506	0.486	63.140
1261	uc001pft.3	MTMR2	chr11	-	95566043	95657371	2320	True	-96.896	-97.095	0.000	0.000	24.698	0.000	0.679	0.401	-0.509	63.140	164.780	0.256	32.680	110.160	-0.585	66	66	66	56	56	56	29.811	68.915	-1.134	14.495	59.423	-2.034	8.816	26.329	0.481	7.430	23.506	0.486	63.140
1262	uc009xls.3	ARHGAP12	chr10	-	32094325	32217804	1900	True	-152.392	-151.431	0.000	0.000	37.281	0.000	0.643	0.388	-0.490	85.000	130.760	0.577	44.420	206.080	-0.663	108	108	108	84	84	84	39.205	63.664	-0.693	17.455	55.908	-1.608	15.161	22.872	0.489	12.021	41.138	0.414	85.000
1263	uc011llo.2	ZNF252P	chr8	-	146198974	146228285	3440	True	-342.290	-343.345	0.000	0.000	-11.420	0.000	0.000	0.787	-0.388	52.720	60.240	0.541	257.500	853.280	0.274	76	76	76	172	172	172	24.284	30.492	-0.385	16.201	52.880	-1.651	9.130	6.815	0.567	29.333	97.785	0.869	257.500
1264	uc002xmu.3	YWHAB	chr20	+	43514343	43537161	21119	True	-38.565	-8.271	0.000	0.000	30.245	0.000	0.951	0.313	-0.243	1642.660	1717.080	0.400	603.480	949.280	-0.136	47	47	47	61	61	61	842.668	914.228	-0.081	402.178	641.814	-0.655	378.921	441.677	0.163	83.682	167.074	0.206	1642.660
1265	uc003xct.2	TNFRSF10B	chr8	-	22877647	22926700	1780	True	-76.726	-76.638	0.000	0.000	28.184	0.000	0.708	0.313	-0.282	227.320	265.740	0.468	523.700	1735.280	0.325	84	84	84	89	89	89	119.277	136.799	-0.184	108.085	213.576	-0.821	40.823	49.809	0.298	89.921	279.286	0.412	523.700
1266	uc001kpa.1	LOXL4	chr10	-	100007442	100028007	720	True	-69.412	-68.904	0.000	0.000	36.722	0.000	1.000	0.196	-0.778	225.520	387.220	0.171	59.260	177.380	-1.007	112	112	112	29	29	29	88.709	126.290	-0.514	37.297	105.288	-1.491	36.679	53.293	0.343	12.260	31.457	0.249	225.520
1267	uc004aso.1	BICD2	chr9	-	95473644	95527083	1000	True	-89.263	-89.494	0.000	0.000	40.590	0.000	0.840	0.155	-0.529	110.740	135.760	0.444	47.700	115.360	-0.350	166	166	166	50	50	50	44.845	75.978	-0.735	26.027	68.994	-1.393	18.285	27.428	0.386	9.842	22.313	0.329	110.740
1268	uc021vhb.1	MCFD2	chr2	-	47129008	47143251	2320	True	-90.596	-30.060	0.000	0.000	23.099	0.000	0.860	0.267	-0.180	545.780	874.100	0.667	260.300	383.020	-0.132	74	74	74	107	107	107	255.758	310.533	-0.218	149.236	235.649	-0.633	95.606	150.281	0.303	39.244	71.226	0.247	545.780
1269	uc010szi.2	GATC	chr12	+	120884240	120901556	16109	True	-227.086	-184.473	0.000	0.000	9.933	0.000	0.191	0.276	-0.774	1162.500	1676.420	1.162	33.360	80.840	-0.640	143	143	143	47	47	47	162.765	208.813	-0.288	17.594	48.064	-1.397	237.883	335.110	0.497	5.203	13.950	0.415	1162.500
1270	uc010icf.3	WHSC1	chr4	+	1953834	1983934	29070	True	-167.440	-166.931	0.000	0.000	36.474	0.000	0.735	0.163	-0.640	76.140	296.720	-0.295	26.540	142.300	-0.809	199	199	199	49	49	49	34.859	102.587	-1.463	14.073	67.896	-2.246	18.912	66.466	0.456	6.096	23.591	0.485	76.140
1271	uc003bax.1	C22orf46	chr22	+	42086546	42094140	5520	True	-114.843	-112.226	0.000	0.000	26.686	0.000	0.539	0.218	-0.270	150.980	131.540	1.274	253.060	277.260	1.072	138	138	138	102	102	102	80.301	69.046	0.222	68.866	87.976	-0.330	28.807	25.998	0.367	40.235	48.994	0.409	253.060
1272	uc002dho.3	THUMPD1	chr16	-	20744988	20753199	1920	True	-124.620	-125.442	0.000	0.000	31.964	0.000	0.609	0.296	-0.381	67.400	67.640	1.426	44.060	49.300	0.762	112	112	112	87	87	87	31.336	28.720	0.152	19.579	28.455	-0.547	11.752	12.989	0.442	7.294	8.476	0.445	67.400
1273	uc010rwe.2	RDX	chr11	-	110100165	110167437	1560	True	-123.149	-123.271	0.000	0.000	30.982	0.000	0.479	0.272	-0.560	158.300	241.040	0.567	64.660	133.740	-0.379	92	92	92	71	71	71	89.537	120.079	-0.360	30.448	66.406	-1.268	33.471	54.769	0.336	16.097	24.526	0.580	158.300
1274	uc001rxy.3	POU6F1	chr12	-	51580718	51590818	2560	True	-231.656	-232.487	0.000	0.000	6.131	0.024	0.000	-0.659	0.338	2.480	11.660	-0.371	325.860	983.560	1.118	75	75	75	126	126	126	0.475	4.770	-1.971	8.475	23.617	-0.601	0.632	2.157	0.674	41.684	122.728	0.666	325.860
1275	uc010hpp.3	ALCAM	chr3	+	105252446	105295757	41374	True	-68.163	-67.823	0.000	0.000	30.380	0.000	0.832	0.422	-0.298	399.880	988.240	-0.109	383.520	1075.340	-0.900	57	57	57	95	95	95	265.494	494.731	-0.853	165.358	494.471	-1.562	74.161	189.311	0.338	83.248	260.684	0.303	399.880
1276	uc002fgl.1	PKD1L2	chr16	-	81204819	81214934	2700	True	-274.229	-274.384	0.000	0.000	2.587	0.000	0.000	0.905	-0.490	46.460	68.200	0.980	4.800	35.720	-0.084	62	62	62	135	135	135	12.875	17.455	-0.508	0.805	5.969	-1.856	14.157	18.882	0.621	1.016	5.118	0.852	46.460
1277	uc003hue.2	EIF4E	chr4	-	99799606	99851786	1880	True	-146.629	-147.486	0.000	0.000	5.332	0.000	0.096	0.478	-0.398	295.300	598.020	0.157	82.260	240.520	0.779	54	54	54	94	94	94	133.870	200.401	-0.531	12.373	30.417	-0.923	69.723	126.248	0.294	16.760	41.741	0.788	295.300
1278	uc001kmu.2	LCOR	chr10	+	98592711	98724198	124098	True	-766.641	-770.357	0.000	0.000	-127.075	0.000	0.000	0.699	-0.263	18.860	22.580	1.552	27.780	116.280	0.128	117	117	117	367	367	367	5.709	9.325	-0.707	3.267	17.405	-2.148	3.843	4.959	0.891	2.956	12.555	0.869	27.780
1279	uc010nal.3	SURF4	chr9	-	136228339	136242433	1060	True	-40.882	-41.167	0.000	0.000	26.383	0.019	0.887	0.248	-0.327	701.680	1252.900	0.845	277.680	783.540	0.151	76	76	76	53	53	53	336.377	538.705	-0.619	169.935	406.236	-1.175	145.790	245.398	0.316	56.611	162.697	0.411	701.680
1280	uc003ean.2	NAA50	chr3	-	113435306	113465120	3720	True	-265.875	-267.168	0.000	0.000	-13.901	0.000	0.014	0.354	-0.329	1251.260	1174.680	0.772	295.480	622.140	0.803	97	97	97	147	147	147	306.478	255.984	0.310	73.407	105.489	-0.725	199.563	197.640	0.236	85.751	125.889	0.739	1251.260
1281	uc011mxf.2	IDS	chrX	-	148560294	148586884	3400	True	-218.957	-219.672	0.000	0.000	-14.292	0.000	0.051	0.317	-0.296	174.420	382.980	-0.069	306.920	920.480	-0.083	85	85	85	158	158	158	85.292	207.403	-1.093	43.459	128.551	-1.599	42.696	114.341	0.438	66.406	182.198	0.562	306.920
1282	uc031qeh.1	CADM1	chr11	-	115044344	115285467	1680	True	-113.591	-113.813	0.000	0.000	20.106	0.000	0.524	0.323	-0.405	145.060	277.660	2.331	32.800	74.760	-0.293	90	90	90	63	63	63	51.282	77.706	-0.354	18.952	38.744	-0.997	36.786	70.759	0.668	6.651	13.287	0.307	145.060
1283	uc002tgw.2	BCL2L11	chr2	+	111878490	111926022	43859	True	-353.743	-355.274	0.000	0.000	-71.073	0.000	0.000	0.897	-0.262	34.080	38.280	0.500	18.540	27.260	0.845	43	43	43	180	180	180	17.580	19.922	-0.207	4.716	12.451	-1.315	9.572	10.773	0.311	3.384	5.561	0.829	34.080
1284	uc010vyq.2	EPN2	chr17	+	19186262	19240028	51606	True	-131.107	-131.730	0.000	0.000	21.394	0.000	0.368	0.341	-0.337	45.780	71.000	0.296	31.360	108.080	0.886	88	88	88	106	106	106	25.417	38.753	-0.583	14.374	36.418	-1.098	7.262	12.528	0.463	5.775	23.318	0.723	45.780
1285	uc004aze.3	TGFBR1	chr9	+	101867411	101916473	45170	True	-282.752	-283.957	0.000	0.000	10.765	0.000	0.042	0.578	-0.256	75.200	80.840	1.067	51.940	159.980	0.135	110	110	110	166	166	166	23.964	37.218	-0.655	19.147	58.226	-1.533	13.879	17.870	0.553	10.379	29.886	0.620	75.200
1286	uc021ofy.1	TMEM201	chr1	+	9648931	9674935	24512	True	-172.759	-173.038	0.000	0.000	32.647	0.000	0.274	0.472	-0.637	30.660	79.500	0.047	7.500	52.220	-1.671	95	95	95	73	73	73	12.655	36.897	-1.496	3.485	25.524	-2.618	7.423	20.605	0.576	1.889	9.819	0.645	30.660
1287	uc001bzl.3	AGO1	chr1	+	36348809	36389899	36490	True	-312.499	-314.554	0.000	0.000	-35.186	0.000	0.004	0.479	-0.205	80.900	107.020	0.799	81.060	163.400	0.870	98	98	98	228	228	228	42.211	61.632	-0.536	26.824	65.403	-1.205	13.141	18.225	0.483	11.882	31.496	0.633	81.060
1288	uc003ekd.3	SEC61A1	chr3	+	127771601	127790526	17717	True	-50.436	-4.313	0.000	0.000	34.753	0.000	1.000	0.196	-0.318	442.220	1410.580	-0.988	403.300	1571.600	-1.609	82	82	82	52	52	52	282.831	766.531	-1.418	221.338	856.704	-1.954	72.110	236.832	0.221	80.955	288.261	0.221	442.220
1289	uc021xbn.2	CRYBG3	chr3	+	97540883	97663830	122186	True	-594.344	-594.737	0.000	0.000	38.136	0.361	0.000	-0.114	1.346	16.540	69.920	1.421	35.680	56.320	-0.006	448	448	448	36	36	36	3.596	13.391	-1.459	18.578	39.006	-1.079	2.835	12.045	1.159	6.958	8.668	0.505	35.680
1290	uc003vpg.2	UBE2H	chr7	-	129470572	129592800	3560	True	-272.580	-258.658	0.000	0.000	-56.000	0.000	0.000	0.592	-0.253	109.840	90.260	0.623	48.940	101.660	0.419	47	47	47	169	169	169	43.923	45.177	-0.112	20.938	42.337	-0.946	24.563	20.159	0.448	7.861	18.455	0.567	109.840
1291	uc003ylr.3	RIMS2	chr8	+	104831415	105266656	434114	True	-214.986	-215.049	0.000	0.000	34.967	0.000	0.611	0.139	-0.717	55.940	70.200	1.090	13.080	25.880	-0.066	211	211	211	54	54	54	10.922	14.431	-0.284	4.270	12.463	-1.384	15.205	18.715	0.536	2.506	4.850	0.557	55.940
1292	uc011byh.2	FAM114A1	chr4	+	38869353	38947365	76263	True	-120.607	-121.441	0.000	0.000	22.570	0.000	0.359	0.566	-0.427	108.020	161.320	0.749	478.720	1233.640	0.096	59	59	59	78	78	78	50.076	66.400	-0.346	56.945	153.455	-1.391	25.257	37.115	0.406	98.478	266.428	0.572	478.720
1293	uc010kgu.3	MAP7	chr6	-	136663418	136847351	1580	True	-150.100	-150.288	0.000	0.000	22.648	0.000	0.276	0.305	-0.572	6.380	8.220	1.670	0.640	3.420	0.000	102	102	102	58	58	58	1.401	2.204	-0.403	0.056	1.311	-1.062	1.272	1.715	0.902	0.148	0.771	0.471	6.380
1294	uc010eiv.2	IRGQ	chr19	-	44088518	44100287	7180	True	-584.006	-585.827	0.000	0.000	-99.833	0.000	0.000	0.516	-0.201	255.280	727.220	0.357	303.900	907.180	1.322	114	114	114	316	316	316	33.488	70.440	-0.766	28.502	88.333	-1.504	43.201	129.838	0.492	44.398	137.301	0.826	303.900
1295	uc003xcu.2	TNFRSF10B	chr8	-	22877647	22926700	1780	True	-77.526	-77.437	0.000	0.000	28.240	0.000	0.697	0.292	-0.282	227.320	265.740	0.468	523.700	1735.280	0.325	90	90	90	89	89	89	117.038	135.542	-0.203	108.085	213.576	-0.821	40.718	48.829	0.297	89.921	279.286	0.412	523.700
1296	uc011bpz.2	TBL1XR1	chr3	-	176738541	176915048	1440	True	-272.640	-259.126	0.000	0.000	27.269	0.000	0.264	0.148	-0.844	85.400	198.100	-0.049	26.000	107.560	-1.363	184	184	184	72	72	72	16.458	42.092	-1.484	9.203	48.763	-2.422	17.174	38.152	0.605	6.163	23.229	0.588	85.400
1297	uc003bhb.1	PPARA	chr22	+	46572649	46639653	61160	True	-638.007	-638.926	0.000	0.000	-28.558	0.000	0.000	0.487	-0.348	249.900	861.440	0.267	13.280	50.440	0.320	186	186	186	281	281	281	12.375	36.134	-1.403	1.646	10.143	-2.200	34.882	110.955	0.704	1.936	5.457	0.892	249.900
1298	uc001jqz.2	LRRC20	chr10	-	72058725	72142406	1620	True	-58.886	-17.105	0.000	0.000	26.915	0.000	0.864	0.312	-0.184	236.800	468.380	-0.149	203.360	573.500	-0.718	55	55	55	81	81	81	158.504	259.420	-0.679	129.141	310.860	-1.258	49.035	92.514	0.254	31.824	80.357	0.251	236.800
1299	uc001huu.3	EGLN1	chr1	-	231499496	231556057	2220	True	-122.514	-122.643	0.000	0.000	-13.224	0.000	0.056	0.628	-0.195	77.020	179.400	-0.172	49.820	148.680	-0.848	33	33	33	107	107	107	42.261	87.211	-0.977	22.466	78.570	-1.796	22.656	49.717	0.235	11.500	35.078	0.429	77.020
1300	uc001izl.3	ZNF37A	chr10	+	38383263	38412278	26074	True	-340.161	-340.986	0.000	0.000	20.733	0.000	0.069	0.392	-0.476	130.280	408.020	1.607	51.600	146.260	0.245	158	158	158	145	145	145	15.125	26.087	-0.500	9.518	32.271	-1.684	16.286	50.298	0.680	8.034	24.408	0.773	130.280
1301	uc001izm.3	ZNF37A	chr10	+	38383263	38412278	26074	True	-340.161	-340.986	0.000	0.000	20.733	0.000	0.069	0.392	-0.476	130.280	408.020	1.607	51.600	146.260	0.245	158	158	158	145	145	145	15.125	26.087	-0.500	9.518	32.271	-1.684	16.286	50.298	0.680	8.034	24.408	0.773	130.280
1302	uc010hhb.3	OXSR1	chr3	+	38207025	38296979	88142	True	-90.425	-87.316	0.000	0.000	27.245	0.000	0.693	0.251	-0.420	143.580	121.780	0.575	87.600	209.400	-0.032	76	76	76	88	88	88	60.764	70.788	-0.259	43.230	89.697	-1.005	23.805	19.593	0.370	15.177	37.413	0.377	143.580
1303	uc011cea.1	EIF4E	chr4	-	99799606	99850243	1900	True	-150.595	-151.468	0.000	0.000	0.563	0.000	0.053	0.423	-0.361	295.300	598.020	0.815	82.260	240.520	0.779	57	57	57	95	95	95	126.296	188.484	-0.466	12.814	31.131	-0.922	74.724	132.110	0.382	17.211	42.095	0.784	295.300
1304	uc003sqf.4	KDELR2	chr7	-	6500711	6523849	680	True	-55.991	-45.939	0.000	0.000	32.430	0.000	1.000	0.226	-0.682	912.440	1862.180	-0.854	187.340	964.800	-1.937	83	83	83	29	29	29	313.517	837.321	-1.437	126.459	661.175	-2.340	196.843	464.251	0.290	26.103	192.903	0.271	912.440
1305	uc001xos.3	ELMSAN1	chr14	-	74181824	74195879	980	True	-172.121	-167.492	0.000	0.000	36.855	0.000	0.821	0.222	-0.718	140.180	459.940	1.170	54.520	187.360	-1.201	194	194	194	39	39	39	38.716	80.709	-1.011	28.177	117.482	-1.999	20.470	54.821	0.501	8.720	38.006	0.391	140.180
1306	uc010yvk.2	INPP4A	chr2	+	99061320	99207496	143218	True	-245.497	-245.496	0.000	0.000	30.657	0.000	0.159	0.448	-0.695	71.720	97.440	1.048	18.040	50.800	0.018	119	119	119	88	88	88	34.355	42.487	-0.341	5.394	18.999	-1.756	17.544	22.197	0.521	4.370	10.690	0.818	71.720
1307	uc003kgq.4	ZFYVE16	chr5	+	79703837	79775498	69500	True	-417.311	-417.508	0.000	0.000	41.433	0.000	0.019	0.413	-0.847	16.900	27.860	1.853	7.440	16.580	0.250	204	204	204	106	106	106	5.296	10.415	-0.926	1.155	6.630	-1.921	3.678	5.893	1.067	1.578	3.854	0.913	16.900
1308	uc003kgs.4	ZFYVE16	chr5	+	79703837	79775498	69500	True	-417.296	-417.492	0.000	0.000	41.450	0.000	0.019	0.416	-0.844	16.900	27.860	1.853	7.440	16.580	0.250	204	204	204	106	106	106	5.296	10.415	-0.926	1.155	6.630	-1.921	3.678	5.893	1.067	1.578	3.854	0.913	16.900
1309	uc010jpa.4	TMEM170B	chr6	+	11538459	11583757	37884	True	-362.796	-362.466	0.000	0.000	-72.874	0.000	0.000	1.034	-0.064	27.000	17.180	1.027	96.480	262.440	1.443	43	43	43	210	210	210	10.355	10.113	-0.053	4.084	11.652	-0.850	5.100	2.882	0.531	12.345	36.850	0.825	96.480
1310	uc001ivz.2	ARHGAP12	chr10	-	32094325	32217804	1900	True	-153.704	-153.142	0.000	0.000	38.652	0.000	0.643	0.373	-0.493	85.000	130.760	0.577	44.420	206.080	-0.663	113	113	113	84	84	84	38.510	62.939	-0.706	17.455	55.908	-1.608	15.192	22.620	0.486	12.021	41.138	0.414	85.000
1311	uc001iwb.2	ARHGAP12	chr10	-	32094325	32217804	1900	True	-153.704	-153.142	0.000	0.000	38.652	0.000	0.643	0.373	-0.493	85.000	130.760	0.577	44.420	206.080	-0.663	113	113	113	84	84	84	38.510	62.939	-0.706	17.455	55.908	-1.608	15.192	22.620	0.486	12.021	41.138	0.414	85.000
1312	uc010qhf.2	NCOA4	chr10	+	51565107	51590734	24617	True	-48.239	-17.890	0.000	0.000	34.003	0.000	0.958	0.205	-0.368	245.380	632.320	-0.250	181.700	449.260	-0.788	83	83	83	48	48	48	141.125	262.699	-0.854	98.172	266.595	-1.413	35.548	94.806	0.274	41.681	118.659	0.238	245.380
1313	uc001yfo.3	PAPOLA	chr14	+	96968712	97001935	30399	True	-238.097	-218.676	0.000	0.000	20.414	0.000	0.020	0.532	-0.695	206.380	270.920	1.996	170.020	539.440	0.678	79	79	79	98	98	98	54.998	73.471	-0.172	13.192	39.966	-1.393	63.005	87.816	0.719	30.403	98.611	0.785	206.380
1314	uc003zzj.3	RNF38	chr9	-	36336398	36400920	2480	True	-225.556	-225.891	0.000	0.000	16.681	0.000	0.093	0.432	-0.531	43.880	75.460	0.224	52.020	155.640	-0.696	91	91	91	118	118	118	19.961	44.892	-1.204	11.005	45.054	-2.182	8.578	12.838	0.531	10.945	28.724	0.670	52.020
1315	uc003zzk.3	RNF38	chr9	-	36336398	36400920	2480	True	-225.129	-225.529	0.000	0.000	16.406	0.000	0.093	0.439	-0.517	43.880	75.460	0.224	52.020	155.640	-0.696	91	91	91	118	118	118	19.961	44.892	-1.204	11.005	45.054	-2.182	8.578	12.838	0.531	10.945	28.724	0.670	52.020
1316	uc001vmq.3	DNAJC3	chr13	+	96329392	96447243	113954	True	-331.971	-332.939	0.000	0.000	-47.777	0.000	0.000	0.758	-0.236	43.320	53.380	0.918	130.120	347.820	0.972	57	57	57	193	193	193	22.894	21.635	0.087	13.931	30.329	-0.954	8.798	9.073	0.551	16.382	43.406	0.775	130.120
1317	uc001djq.3	PRKACB	chr1	+	84630648	84704181	71034	True	-215.432	-216.062	0.000	0.000	1.403	0.000	0.000	0.658	-0.348	30.940	38.560	0.548	21.660	51.020	0.678	65	65	65	123	123	123	15.774	21.644	-0.421	7.324	19.195	-1.356	5.228	7.286	0.483	4.533	8.081	0.736	30.940
1318	uc003vtu.3	DGKI	chr7	-	137074384	137531609	1260	True	-167.058	-167.075	0.000	0.000	31.988	0.000	0.016	0.580	-0.878	12.360	13.560	2.438	4.480	9.540	-0.620	77	77	77	63	63	63	3.364	5.198	-0.521	0.495	4.629	-1.978	2.343	2.964	1.035	0.801	1.701	0.529	12.360
1319	uc001ivy.2	ARHGAP12	chr10	-	32094325	32197854	1900	True	-154.183	-153.174	0.000	0.000	35.763	0.000	0.607	0.401	-0.472	85.000	130.760	0.577	44.420	206.080	-0.663	108	108	108	84	84	84	39.205	63.664	-0.693	17.455	55.908	-1.608	15.161	22.872	0.489	12.021	41.138	0.414	85.000
1320	uc011egb.1	AGPAT4	chr6	-	161551056	161695107	6020	True	-633.986	-631.914	0.000	0.000	-153.808	0.000	0.000	1.183	-0.228	25.380	42.700	0.307	11.460	25.060	1.874	49	49	49	295	295	295	10.162	21.924	-1.036	1.107	5.809	-1.671	6.309	10.200	0.647	1.444	4.374	1.107	25.380
1321	uc010ypn.2	XPO1	chr2	-	61705068	61765369	760	True	-77.929	-77.476	0.000	0.000	44.424	0.000	0.865	0.233	-0.757	236.040	476.780	0.033	125.180	553.920	-1.241	119	119	119	37	37	37	132.758	262.411	-0.927	68.476	265.847	-1.940	30.116	84.772	0.473	21.998	88.816	0.403	236.040
1322	uc009xlq.2	ARHGAP12	chr10	-	32094325	32217804	1900	True	-152.122	-151.211	0.000	0.000	35.931	0.000	0.619	0.390	-0.485	85.000	130.760	0.577	44.420	206.080	-0.663	106	106	106	84	84	84	39.422	64.059	-0.694	17.455	55.908	-1.608	15.202	22.884	0.493	12.021	41.138	0.414	85.000
1323	uc003lhd.2	PCDHA2	chr5	+	140174443	140391929	216748	True	-260.014	-260.040	0.000	0.000	45.167	0.000	0.771	0.156	-1.320	35.060	42.380	1.872	2.480	8.160	-0.697	219	219	219	35	35	35	7.163	9.339	-0.384	0.377	4.154	-1.911	8.259	10.193	0.685	0.595	1.767	0.546	35.060
1324	uc002tlh.1	DDX18	chr2	+	118572254	118589953	16703	True	-69.097	-68.968	0.000	0.000	38.130	0.000	0.917	0.220	-0.689	520.700	574.840	0.559	104.920	189.180	-0.638	108	108	108	36	36	36	158.075	192.572	-0.324	55.803	131.288	-1.267	91.149	98.132	0.306	21.504	35.905	0.358	520.700
1325	uc001qre.2	CDCA3	chr12	-	6953962	6960456	1120	True	-102.194	-102.940	0.000	0.000	32.132	0.000	0.625	0.467	-0.619	209.040	366.120	-0.468	50.880	187.460	-1.333	70	70	70	56	56	56	56.293	112.014	-1.185	22.438	103.419	-2.276	58.099	100.469	0.383	11.133	28.918	0.532	209.040
1326	uc003ipr.4	FAM198B	chr4	-	159045731	159094202	2620	True	-240.887	-241.635	0.000	0.000	2.725	0.000	0.008	0.536	-0.382	42.660	51.640	0.809	28.820	36.940	0.603	83	83	83	130	130	130	21.297	25.941	-0.270	7.828	17.420	-1.126	8.517	10.439	0.447	5.823	8.572	0.739	42.660
1327	uc002oww.2	IRGQ	chr19	-	44088518	44099608	7180	True	-583.436	-585.212	0.000	0.000	-99.001	0.000	0.000	0.524	-0.191	255.280	727.220	0.357	303.900	907.180	1.322	115	115	115	316	316	316	33.273	69.984	-0.768	28.502	88.333	-1.504	43.073	129.364	0.490	44.398	137.301	0.826	303.900
1328	uc002tgy.2	BCL2L11	chr2	+	111878490	111926022	43859	True	-356.704	-358.154	0.000	0.000	-74.129	0.000	0.000	0.907	-0.257	34.080	38.280	0.500	18.540	27.260	0.845	42	42	42	181	181	181	17.809	20.072	-0.200	4.705	12.410	-1.311	9.826	11.113	0.313	3.378	5.573	0.828	34.080
1329	uc002wfw.4	STK35	chr20	+	2082527	2129198	42042	True	-298.602	-293.901	0.000	0.000	-28.123	0.000	0.000	0.551	-0.194	111.260	93.420	1.223	66.200	111.000	0.600	82	82	82	229	229	229	51.938	44.924	0.166	29.872	49.646	-0.691	25.391	18.820	0.368	9.540	17.784	0.590	111.260
1330	uc001xnm.3	ZFYVE1	chr14	-	73436158	73493920	1120	True	-116.779	-117.707	0.000	0.000	37.189	0.000	0.679	0.185	-0.724	68.100	195.160	-0.487	24.860	91.500	-1.111	113	113	113	56	56	56	33.874	79.408	-1.234	12.613	56.463	-2.103	15.091	34.549	0.406	4.725	16.966	0.484	68.100
1331	uc010ynv.2	EML4	chr2	+	42528380	42559688	30193	True	-89.004	-89.118	0.000	0.000	30.137	0.000	0.679	0.207	-0.580	48.500	134.460	-0.272	32.040	141.940	-1.103	93	93	93	53	53	53	25.734	68.313	-1.350	17.082	87.314	-2.290	8.571	26.251	0.406	6.765	29.439	0.512	48.500
1332	uc003ipp.4	FAM198B	chr4	-	159045731	159093718	2640	True	-238.564	-239.269	0.000	0.000	5.378	0.000	0.015	0.544	-0.398	42.660	51.640	0.809	28.820	36.940	0.603	82	82	82	131	131	131	21.483	26.143	-0.266	7.814	17.359	-1.122	8.398	10.341	0.448	5.803	8.568	0.737	42.660
1333	uc021olc.1	SMIM12	chr1	-	35315962	35324646	4220	True	-84.686	-84.229	0.000	0.000	32.708	0.000	0.773	0.675	-0.473	290.340	397.540	0.668	308.100	767.780	-0.265	68	68	68	44	44	44	115.636	143.748	-0.183	56.225	156.083	-1.331	81.349	110.715	0.353	72.634	195.921	0.475	308.100
1334	uc001xcx.4	NAA30	chr14	+	57857270	57879466	20826	True	-148.831	-147.715	0.000	0.000	44.308	0.000	0.780	0.379	-0.849	198.860	171.640	0.567	41.760	89.100	0.103	141	141	141	41	41	41	60.704	57.705	-0.100	16.585	43.110	-1.405	46.685	36.110	0.450	8.848	16.491	0.575	198.860
1335	uc003lbp.3	SPOCK1	chr5	-	136310986	136835018	2520	True	-194.445	-195.436	0.000	0.000	14.248	0.000	0.179	0.489	-0.349	76.080	121.520	0.485	29.020	87.480	0.281	87	87	87	123	123	123	37.605	51.357	-0.381	12.078	29.343	-1.208	17.270	27.841	0.460	6.246	16.074	0.551	76.080
1336	uc004apz.3	SPIN1	chr9	+	91003296	91093622	87196	True	-160.035	-158.819	0.000	0.000	-19.474	0.000	0.052	0.540	-0.201	145.580	201.220	0.440	130.800	215.880	0.160	46	46	46	154	154	154	73.467	82.941	-0.101	57.762	109.613	-0.922	27.900	42.101	0.307	24.120	43.437	0.421	145.580
1337	uc001hoy.3	LBR	chr1	-	225589203	225615815	1560	True	-100.943	-100.897	0.000	0.000	26.228	0.000	0.590	0.334	-0.405	167.440	203.020	0.298	105.240	213.000	0.026	78	78	78	78	78	78	83.552	111.464	-0.435	40.179	91.600	-1.155	32.597	36.947	0.293	19.365	49.767	0.498	167.440
1338	uc003ncc.3	FAM8A1	chr6	+	17600517	17611950	8668	True	-294.196	-294.342	0.000	0.000	12.120	0.000	0.000	0.769	-0.506	15.980	12.180	1.139	9.220	14.240	1.214	84	84	84	133	133	133	6.637	6.424	0.010	1.814	4.834	-1.124	3.542	2.919	0.643	1.987	3.019	0.982	15.980
1339	uc001bvu.1	KIAA1522	chr1	+	33207511	33240571	31274	True	-174.342	-176.431	0.000	0.000	26.314	0.000	0.356	0.209	-0.429	207.400	246.220	1.088	143.600	366.460	-0.755	167	167	167	87	87	87	77.599	104.651	-0.435	81.208	193.628	-1.297	45.419	55.550	0.450	34.093	74.555	0.340	207.400
1340	uc003adk.3	PITPNB	chr22	-	28247656	28315255	1240	True	-46.654	-20.757	0.000	0.000	30.617	0.000	0.931	0.273	-0.299	1053.680	1067.120	0.695	460.680	668.720	0.139	61	61	61	58	58	58	342.516	340.585	0.093	204.782	289.624	-0.487	243.842	253.287	0.307	97.750	137.840	0.244	1053.680
1341	uc010jwb.3	BRPF3	chr6	+	36168073	36200567	30989	True	-136.762	-136.977	0.000	0.000	36.721	0.000	0.657	0.206	-0.479	66.260	99.020	0.882	34.060	72.320	-0.554	157	157	157	70	70	70	28.134	47.799	-0.772	17.255	49.067	-1.478	10.110	14.613	0.433	5.460	11.226	0.437	66.260
1342	uc021vms.1	BCL2L11	chr2	+	111878490	111926022	43859	True	-357.946	-358.830	0.000	0.000	-53.193	0.000	0.000	0.771	-0.278	34.080	38.280	0.504	18.540	27.260	0.845	57	57	57	182	182	182	16.210	18.868	-0.273	4.699	12.355	-1.302	9.595	11.017	0.438	3.370	5.607	0.836	34.080
1343	uc011cuj.2	FAM172A	chr5	-	92953430	93447404	1900	True	-159.064	-159.622	0.000	0.000	35.976	0.000	0.410	0.534	-0.613	25.260	35.820	0.768	11.400	35.200	-0.497	84	84	84	78	78	78	10.362	17.616	-0.719	3.885	15.903	-1.816	4.677	7.342	0.606	2.344	7.838	0.647	25.260
1344	uc010kgv.3	MAP7	chr6	-	136663418	136847744	1580	True	-147.356	-147.578	0.000	0.000	21.355	0.000	0.259	0.345	-0.511	5.060	8.020	1.670	0.640	3.420	0.000	100	100	100	58	58	58	1.347	2.154	-0.412	0.056	1.311	-1.062	1.182	1.620	0.907	0.148	0.771	0.471	5.060
1345	uc001ynj.2	BAG5	chr14	-	104022880	104029151	2160	True	-171.472	-172.206	0.000	0.000	34.032	0.000	0.375	0.431	-0.433	51.340	61.320	1.019	179.460	542.860	-0.401	122	122	122	80	80	80	25.679	33.014	-0.373	34.220	88.924	-1.363	10.639	12.759	0.514	33.875	90.113	0.576	179.460
1346	uc003qjj.3	ADAT2	chr6	-	143743968	143771841	5200	True	-234.918	-235.289	0.000	0.000	-19.417	0.000	0.000	0.951	-0.301	35.880	46.020	0.814	46.940	145.040	0.473	41	41	41	139	139	139	15.201	23.305	-0.578	3.192	13.259	-1.356	6.843	9.617	0.554	6.756	24.407	0.876	46.940
1347	uc002var.2	PARD3B	chr2	+	205410515	206484886	1070224	True	-416.085	-416.652	0.000	0.000	-6.114	0.000	0.000	0.410	-0.396	8.100	8.760	1.457	3.720	13.520	0.560	145	145	145	205	205	205	2.253	3.853	-0.669	0.701	3.500	-1.362	1.765	1.864	0.966	0.796	2.380	0.764	8.100
1348	uc010ifc.3	RELL1	chr4	-	37612255	37687999	1680	True	-154.095	-152.524	0.000	0.000	14.412	0.000	0.202	0.418	-0.421	249.880	821.680	0.534	215.720	646.560	-0.031	81	81	81	84	84	84	38.467	68.101	-0.448	31.400	79.770	-1.265	36.611	127.078	0.456	47.997	128.141	0.643	249.880
1349	uc002vtq.4	GIGYF2	chr2	+	233675020	233725289	47562	True	-231.677	-230.896	0.000	0.000	12.918	0.000	0.161	0.255	-0.472	85.380	133.840	0.398	21.060	57.000	1.008	122	122	122	118	118	118	40.560	61.679	-0.642	4.756	12.811	-1.185	17.416	20.857	0.383	6.335	15.399	0.730	85.380
1350	uc010mqk.3	SPIN1	chr9	+	91003994	91093622	86478	True	-160.854	-160.434	0.000	0.000	-24.257	0.000	0.039	0.538	-0.182	145.580	201.220	0.440	130.800	215.880	0.160	45	45	45	155	155	155	73.937	83.195	-0.093	57.727	109.367	-0.919	28.028	42.532	0.306	24.046	43.404	0.421	145.580
1351	uc002hqc.3	ARHGAP23	chr17	+	36622407	36668628	44772	True	-85.089	-85.912	0.000	0.000	36.002	0.000	0.721	0.156	-0.391	100.840	198.560	-0.008	107.840	229.260	-0.616	158	158	158	68	68	68	53.004	97.244	-0.833	38.969	105.645	-1.405	15.072	34.683	0.392	18.173	45.738	0.394	107.840
1352	uc010flm.3	EPB41L5	chr2	+	120834546	120936697	98050	True	-360.008	-357.374	0.000	0.000	-67.355	0.000	0.000	0.797	-0.205	27.300	37.540	0.419	20.360	61.220	0.531	50	50	50	202	202	202	15.072	22.151	-0.527	6.770	18.460	-1.319	4.487	6.581	0.529	3.549	10.283	0.846	27.300
1353	uc002cln.3	UNKL	chr16	-	1413205	1429684	1540	True	-132.137	-132.472	0.000	0.000	30.566	0.000	0.558	0.302	-0.458	465.780	1472.840	0.759	94.660	265.500	-0.404	105	105	105	77	77	77	47.389	106.149	-0.821	24.318	75.069	-1.622	68.738	214.958	0.581	14.179	38.784	0.457	465.780
1354	uc001elx.4	PDE4DIP	chr1	-	144851423	145039992	1000	True	-402.721	-402.847	0.000	0.000	32.256	0.000	0.040	0.134	-1.251	40.820	56.520	1.339	1.960	15.920	-0.465	251	251	251	50	50	50	8.170	16.780	-1.189	0.305	6.694	-2.464	9.436	15.322	0.957	0.456	3.353	0.649	40.820
1355	uc021qlr.1	EIF1AD	chr11	-	65764015	65769637	1720	True	-76.993	-76.464	0.000	0.000	18.538	0.000	0.683	0.695	-0.257	155.340	156.740	0.761	147.920	451.040	0.313	33	33	33	82	82	82	67.910	67.844	0.126	37.888	81.137	-0.897	38.543	46.825	0.343	24.922	75.722	0.522	155.340
1356	uc001ogm.2	EIF1AD	chr11	-	65764015	65769637	1720	True	-76.979	-76.464	0.000	0.000	18.468	0.000	0.683	0.699	-0.253	155.340	156.740	0.761	147.920	451.040	0.313	33	33	33	82	82	82	67.910	67.844	0.126	37.888	81.137	-0.897	38.543	46.825	0.343	24.922	75.722	0.522	155.340
1357	uc021qlt.1	EIF1AD	chr11	-	65764015	65769637	1720	True	-77.542	-77.287	0.000	0.000	17.116	0.000	0.683	0.712	-0.236	155.340	156.740	0.761	147.920	451.040	0.313	33	33	33	82	82	82	67.910	67.844	0.126	37.888	81.137	-0.897	38.543	46.825	0.343	24.922	75.722	0.522	155.340
1358	uc021qlu.1	EIF1AD	chr11	-	65764015	65769637	1720	True	-76.979	-76.464	0.000	0.000	18.468	0.000	0.683	0.699	-0.253	155.340	156.740	0.761	147.920	451.040	0.313	33	33	33	82	82	82	67.910	67.844	0.126	37.888	81.137	-0.897	38.543	46.825	0.343	24.922	75.722	0.522	155.340
1359	uc001ogn.2	EIF1AD	chr11	-	65764015	65769637	1720	True	-77.544	-77.357	0.000	0.000	16.978	0.000	0.683	0.716	-0.232	155.340	156.740	0.761	147.920	451.040	0.313	33	33	33	82	82	82	67.910	67.844	0.126	37.888	81.137	-0.897	38.543	46.825	0.343	24.922	75.722	0.522	155.340
1360	uc010psq.2	HHAT	chr1	+	210501595	210849638	347014	True	-73.133	-73.021	0.000	0.000	27.308	0.000	0.735	0.269	-0.483	87.120	92.860	0.259	40.620	112.460	-0.280	82	82	82	49	49	49	32.302	45.619	-0.485	20.100	52.163	-1.289	16.624	22.427	0.324	9.445	25.775	0.462	87.120
1361	uc021whp.1	CXADR	chr21	+	18885223	18942429	53462	True	-342.048	-342.857	0.000	0.000	-31.919	0.000	0.000	0.623	-0.325	68.580	91.980	0.022	571.140	1482.520	0.218	72	72	72	180	180	180	21.129	33.504	-0.655	26.826	80.565	-1.593	14.211	20.580	0.484	82.086	238.274	0.789	571.140
1362	uc031pvo.1	LRRC20	chr10	-	72058725	72136535	1600	True	-63.140	-19.321	0.000	0.000	22.827	0.000	0.825	0.275	-0.189	236.800	468.380	-0.149	203.360	573.500	-0.718	56	56	56	80	80	80	158.654	261.338	-0.687	128.669	310.160	-1.260	48.608	92.781	0.259	31.739	80.613	0.252	236.800
1363	uc002onf.3	AKT2	chr19	-	40736223	40791302	2560	True	-167.033	-167.505	0.000	0.000	4.865	0.000	0.200	0.186	-0.413	338.360	606.460	-0.133	157.100	548.580	0.123	98	98	98	95	95	95	158.779	289.690	-0.849	29.978	91.093	-1.641	61.422	116.386	0.262	47.108	145.978	0.675	338.360
1364	uc001wgm.3	ABHD4	chr14	+	23067146	23081265	12798	True	-46.403	-46.214	0.000	0.000	24.913	0.000	0.922	0.418	-0.293	59.660	127.540	-0.556	38.840	161.220	-1.046	45	45	45	64	64	64	43.111	96.782	-1.172	26.183	100.819	-1.901	9.748	15.758	0.319	5.875	24.344	0.339	59.660
1365	uc001iwc.2	ARHGAP12	chr10	-	32094325	32217804	1900	True	-153.469	-152.870	0.000	0.000	37.368	0.000	0.643	0.375	-0.488	85.000	130.760	0.577	44.420	206.080	-0.663	111	111	111	84	84	84	38.704	63.304	-0.708	17.455	55.908	-1.608	15.241	22.639	0.490	12.021	41.138	0.414	85.000
1366	uc001cjx.3	KDM4A	chr1	+	44115796	44171189	54604	True	-87.053	-87.972	0.000	0.000	38.053	0.000	0.943	0.175	-0.720	192.200	211.300	0.911	125.080	257.580	-0.474	138	138	138	35	35	35	98.844	116.226	-0.205	63.724	138.709	-1.098	22.952	33.750	0.420	34.227	76.229	0.271	192.200
1367	uc003jkf.4	NADKD1	chr5	-	36192693	36241900	1560	True	-137.751	-138.127	0.000	0.000	34.476	0.000	0.627	0.545	-0.707	121.440	102.760	1.445	263.360	790.600	0.046	92	92	92	51	51	51	46.932	38.632	0.242	30.608	74.890	-1.010	32.130	26.615	0.572	50.156	149.298	0.486	263.360
1368	uc003xoo.3	AP3M2	chr8	+	42010463	42028701	16555	True	-103.903	-104.106	0.000	0.000	34.882	0.000	0.725	0.469	-0.425	43.840	87.040	-0.002	20.540	72.100	-0.437	70	70	70	80	80	80	24.240	47.851	-0.934	11.724	43.261	-1.796	8.726	17.179	0.443	3.868	13.833	0.497	43.840
1369	uc002eux.2	PSMB10	chr16	-	67964628	67970780	3320	True	-352.699	-348.644	0.000	0.000	-31.902	0.000	0.000	0.849	-0.425	240.660	451.480	0.413	11.040	28.720	0.557	53	53	53	165	165	165	76.119	118.805	-0.626	1.196	6.521	-1.639	85.267	142.176	0.530	1.871	5.719	1.123	240.660
1370	uc010arj.3	ZFYVE1	chr14	-	73436158	73493920	1120	True	-116.280	-117.241	0.000	0.000	36.748	0.000	0.679	0.188	-0.724	68.100	195.160	-0.487	24.860	91.500	-1.111	111	111	111	56	56	56	33.806	78.981	-1.230	12.613	56.463	-2.103	15.215	34.711	0.408	4.725	16.966	0.484	68.100
1371	uc010swp.3	TXNRD1	chr12	+	104680459	104744085	62691	True	-39.234	-40.464	0.000	0.000	30.897	0.000	0.909	0.202	-0.434	549.620	553.640	0.601	226.800	625.940	0.050	95	95	95	44	44	44	268.276	307.916	-0.189	141.268	255.016	-0.751	78.934	92.984	0.315	44.837	128.872	0.352	549.620
1372	uc002jny.4	GRB2	chr17	-	73314156	73401790	1900	True	-44.057	-43.953	0.000	0.000	9.877	0.000	0.810	0.337	-0.223	390.060	436.500	0.451	370.140	928.700	0.314	40	40	40	79	79	79	223.209	249.349	-0.130	140.557	236.027	-0.678	73.763	93.745	0.222	62.755	144.109	0.330	390.060
1373	uc002jhg.4	PRKAR1A	chr17	+	66507920	66529570	20397	True	-44.646	-44.601	0.000	0.000	46.473	0.000	1.000	0.147	-0.863	497.440	685.600	0.125	145.020	322.780	-0.955	125	125	125	24	24	24	198.044	295.049	-0.559	66.334	181.303	-1.511	104.427	160.658	0.234	34.755	72.893	0.315	497.440
1374	uc009zwm.1	C12orf49	chr12	-	117153595	117175843	900	True	-67.390	-62.060	0.000	0.000	23.754	0.000	0.756	0.257	-0.452	182.240	255.160	0.385	99.060	206.720	-0.491	77	77	77	45	45	45	77.269	98.399	-0.378	38.672	84.485	-1.089	43.501	53.958	0.337	17.343	42.002	0.367	182.240
1375	uc002xvo.3	PARD6B	chr20	+	49348080	49370278	21175	True	-253.237	-253.574	0.000	0.000	35.256	0.000	0.244	0.241	-1.339	289.280	927.560	1.366	2.200	16.960	-1.278	162	162	162	41	41	41	16.807	46.206	-0.988	0.503	7.353	-2.455	42.533	128.001	0.887	0.621	3.647	0.655	289.280
1376	uc003tfq.3	EPDR1	chr7	+	37960162	37991542	30519	True	-51.425	-52.062	0.000	0.000	27.176	0.000	0.971	0.351	-0.671	235.040	268.800	0.446	90.860	218.440	-0.716	55	55	55	34	34	34	120.149	138.342	-0.225	60.194	140.618	-1.248	45.470	47.834	0.320	18.988	31.339	0.315	235.040
1377	uc004fnq.1	SPRY3	chrX	+	154997450	155012117	6977	True	-630.244	-635.297	0.000	0.000	-255.649	0.000	0.000	0.825	-0.103	5.040	4.740	1.322	4.960	6.540	2.070	44	44	44	371	371	371	1.780	1.983	-0.118	0.333	1.293	-0.585	1.194	1.165	0.752	0.706	1.652	0.975	5.040
1378	uc004fxi.1	SPRY3	chrY	+	59100456	59115123	6977	True	-629.985	-635.363	0.000	0.000	-255.594	0.000	0.000	0.827	-0.101	5.040	4.740	1.322	4.960	6.540	2.070	44	44	44	371	371	371	1.780	1.983	-0.118	0.333	1.295	-0.586	1.194	1.165	0.752	0.706	1.653	0.976	5.040
1379	uc002xtw.1	PREX1	chr20	-	47240792	47444420	1560	True	-226.331	-226.497	0.000	0.000	41.694	0.000	0.382	0.299	-0.740	41.860	105.060	0.664	22.540	82.940	-0.470	170	170	170	68	68	68	17.604	39.904	-1.156	7.709	35.537	-2.151	7.304	14.914	0.578	5.414	20.911	0.646	41.860
1380	uc003tpm.2	GRB10	chr7	-	50657759	50861159	1560	True	-149.955	-150.022	0.000	0.000	42.735	0.000	0.627	0.275	-0.655	74.620	124.420	-0.005	30.080	92.720	-0.437	121	121	121	75	75	75	35.828	59.001	-0.739	13.573	45.204	-1.714	16.955	25.644	0.345	6.078	16.059	0.574	74.620
1381	uc002tgu.1	BCL2L11	chr2	+	111878490	111926022	43859	True	-324.979	-327.092	0.000	0.000	-64.192	0.000	0.000	0.939	-0.222	34.080	38.280	0.500	18.540	27.260	0.845	41	41	41	165	165	165	19.341	21.895	-0.174	4.823	12.356	-1.276	8.786	10.332	0.294	3.486	5.721	0.829	34.080
1382	uc001izk.3	ZNF37A	chr10	+	38383263	38412278	26074	True	-340.701	-341.435	0.000	0.000	20.258	0.000	0.069	0.347	-0.518	130.280	408.020	1.607	51.600	146.260	0.245	158	158	158	145	145	145	15.125	26.087	-0.500	9.518	32.271	-1.684	16.286	50.298	0.680	8.034	24.408	0.773	130.280
1383	uc002xpv.1	SNX21	chr20	+	44462469	44471914	7528	True	-50.310	-50.565	0.000	0.000	27.325	0.000	0.830	0.358	-0.482	130.320	185.040	0.241	69.360	137.880	-0.725	53	53	53	47	47	47	78.863	103.298	-0.398	35.468	81.847	-1.297	23.495	27.761	0.261	16.928	27.294	0.404	130.320
1384	uc002ixm.1	YPEL2	chr17	+	57409052	57479095	68049	True	-268.075	-266.959	0.000	0.000	26.446	0.000	0.062	0.369	-0.594	97.000	25.800	2.035	9.520	32.180	0.519	139	139	139	97	97	97	9.703	12.801	-0.607	3.508	12.365	-1.530	11.664	4.576	0.772	2.028	6.853	0.663	97.000
1385	uc010zaq.2	PLEKHB2	chr2	+	131862419	131907425	42550	True	-106.395	-107.185	0.000	0.000	-4.526	0.000	0.306	0.455	-0.175	450.500	505.360	0.761	671.440	1942.060	0.137	50	50	50	121	121	121	160.376	187.851	-0.191	121.368	224.456	-0.820	66.514	85.320	0.359	117.527	279.398	0.339	671.440
1386	uc031rpf.1	PLEKHB2	chr2	+	131862419	131907425	42550	True	-106.336	-107.058	0.000	0.000	-4.408	0.000	0.306	0.456	-0.175	450.500	505.360	0.761	671.440	1942.060	0.137	50	50	50	121	121	121	160.612	188.131	-0.190	121.368	224.456	-0.820	66.539	85.618	0.358	117.527	279.398	0.339	671.440
1387	uc010cwx.1	WIPF2	chr17	+	38375608	38438439	61148	True	-238.826	-187.031	0.000	0.000	28.354	0.000	0.305	0.297	-0.577	132.720	382.260	0.820	49.220	119.340	-0.576	133	133	133	82	82	82	37.096	71.450	-0.875	18.539	61.754	-1.752	25.125	59.022	0.472	8.815	20.602	0.623	132.720
1388	uc001tvz.1	C12orf49	chr12	-	117153595	117175843	900	True	-66.715	-62.728	0.000	0.000	25.319	0.000	0.756	0.236	-0.470	182.240	255.160	0.385	99.060	206.720	-0.491	80	80	80	45	45	45	78.305	99.583	-0.378	38.672	84.485	-1.089	43.446	53.267	0.340	17.343	42.002	0.367	182.240
1389	uc004bzv.3	ABL1	chr9	+	133589267	133763062	172348	True	-116.225	-76.526	0.000	0.000	39.344	0.000	0.743	0.152	-0.367	76.600	228.300	-0.496	70.940	230.540	-1.420	175	175	175	70	70	70	41.860	116.487	-1.447	32.014	135.956	-2.073	10.373	31.247	0.338	11.410	37.894	0.348	76.600
1390	uc010ied.1	TAPT1	chr4	-	16162127	16228161	2160	True	-215.505	-215.771	0.000	0.000	27.794	0.000	0.088	0.653	-0.803	34.760	22.780	1.343	7.380	39.660	0.856	91	91	91	68	68	68	9.989	11.243	-0.352	2.530	11.411	-1.793	7.861	4.749	0.746	1.776	7.268	1.132	34.760
1391	uc001mwc.4	CD44	chr11	+	35160416	35253949	92619	True	-119.776	-118.738	0.000	0.000	29.607	0.000	0.841	0.108	-0.634	527.380	816.060	0.372	61.840	193.080	-1.062	154	154	154	44	44	44	102.629	226.207	-1.078	41.180	144.592	-1.806	96.751	212.103	0.433	10.176	25.854	0.355	527.380
1392	uc001ojy.3	KDM2A	chr11	+	66974980	67025550	48044	True	-169.695	-170.510	0.000	0.000	20.322	0.000	0.412	0.255	-0.320	57.600	134.840	-0.603	45.820	237.060	-0.310	131	131	131	119	119	119	26.846	67.979	-1.347	17.701	69.218	-1.901	10.991	22.890	0.370	10.168	39.247	0.511	57.600
1393	uc010mdt.3	KCNQ3	chr8	-	133133104	133493004	8060	True	-827.211	-836.129	0.000	0.000	-157.735	0.000	0.000	0.560	-0.209	18.960	35.060	1.099	26.620	125.120	1.591	121	121	121	393	393	393	7.815	16.680	-1.059	1.285	5.003	-1.432	4.155	6.601	0.849	2.438	8.947	0.941	26.620
1394	uc001dwr.3	KIAA1324	chr1	+	109730600	109749403	15745	True	-319.212	-319.784	0.000	0.000	-25.262	0.000	0.000	0.341	-0.415	645.420	2118.160	0.000	693.180	2964.180	0.761	99	99	99	151	151	151	60.276	123.817	-0.683	21.282	88.118	-1.531	114.516	300.840	0.522	78.210	367.335	0.812	693.180
1395	uc022cgc.1	FMR1	chrX	+	146993468	147032647	37774	True	-132.704	-132.747	0.000	0.000	32.540	0.000	0.585	0.361	-0.585	77.680	80.060	1.211	25.600	55.900	0.053	95	95	95	65	65	65	26.185	30.371	-0.251	11.478	25.328	-1.133	13.372	13.518	0.464	5.652	10.126	0.531	77.680
1396	uc001uvf.3	DCLK1	chr13	-	36342788	36705514	5280	True	-479.510	-480.558	0.000	0.000	-65.756	0.000	0.000	0.389	-0.258	24.260	29.880	0.989	8.600	18.380	0.394	112	112	112	259	259	259	5.761	9.634	-0.796	1.246	4.596	-1.008	5.406	6.924	0.835	1.793	4.816	0.889	24.260
1397	uc001rwr.2	LARP4	chr12	+	50794591	50873788	75917	True	-336.067	-337.197	0.000	0.000	-2.185	0.000	0.000	0.474	-0.382	176.200	117.960	1.276	51.940	64.880	0.087	114	114	114	162	162	162	52.097	53.319	-0.052	10.070	23.191	-1.390	28.380	25.375	0.495	9.478	14.326	0.736	176.200
1398	uc004ezt.3	MAP7D3	chrX	-	135298973	135333738	1280	True	-155.822	-155.539	0.000	0.000	32.994	0.000	0.522	0.363	-0.804	110.680	115.520	1.033	68.280	162.340	-0.227	117	117	117	46	46	46	47.996	55.040	-0.187	15.886	40.758	-1.330	23.238	23.224	0.586	16.726	42.582	0.532	110.680
1399	uc010kso.3	SDK1	chr7	+	4050597	4308631	254918	True	-393.269	-393.718	0.000	0.000	21.202	0.000	0.079	0.364	-0.479	26.160	83.320	0.252	18.400	76.000	-0.032	186	186	186	152	152	152	10.834	38.802	-1.773	4.207	26.810	-2.485	4.648	13.712	0.611	3.358	15.337	0.910	26.160
1400	uc031png.1	EXTL2	chr1	-	101337927	101360735	1540	True	-97.729	-97.349	0.000	0.000	24.565	0.000	0.533	0.604	-0.423	46.960	64.960	0.167	34.460	72.600	-0.391	46	46	46	75	75	75	30.688	42.066	-0.461	14.506	41.410	-1.457	9.059	10.174	0.371	6.745	15.658	0.545	46.960
1401	uc001dtk.2	EXTL2	chr1	-	101337927	101360735	1540	True	-97.583	-97.254	0.000	0.000	24.662	0.000	0.533	0.602	-0.426	46.960	64.960	0.167	34.460	72.600	-0.391	46	46	46	75	75	75	30.688	42.066	-0.461	14.506	41.410	-1.457	9.059	10.174	0.371	6.745	15.658	0.545	46.960
1402	uc001dtl.2	EXTL2	chr1	-	101337927	101360735	1540	True	-97.729	-97.349	0.000	0.000	24.565	0.000	0.533	0.604	-0.423	46.960	64.960	0.167	34.460	72.600	-0.391	46	46	46	75	75	75	30.688	42.066	-0.461	14.506	41.410	-1.457	9.059	10.174	0.371	6.745	15.658	0.545	46.960
1403	uc001pjs.3	SLC35F2	chr11	-	107674733	107729680	2080	True	-203.496	-203.722	0.000	0.000	0.811	0.000	0.000	0.650	-0.564	109.520	199.160	2.134	144.720	215.960	0.766	54	54	54	97	97	97	32.019	48.800	-0.127	10.165	20.987	-1.196	36.117	59.980	0.882	27.655	49.028	0.877	144.720
1404	uc001jqy.2	LRRC20	chr10	-	72058725	72142406	1620	True	-57.650	-17.273	0.000	0.000	27.296	0.000	0.864	0.319	-0.186	236.800	468.380	-0.149	203.360	573.500	-0.718	54	54	54	81	81	81	160.073	260.842	-0.675	129.141	310.860	-1.258	49.865	92.724	0.248	31.824	80.357	0.251	236.800
1405	uc003tfp.4	EPDR1	chr7	+	37960162	37991542	30519	True	-53.658	-54.272	0.000	0.000	28.051	0.000	0.912	0.303	-0.667	235.040	268.800	0.446	90.860	218.440	-0.716	63	63	63	34	34	34	117.324	140.140	-0.277	60.194	140.618	-1.248	43.272	45.370	0.330	18.988	31.339	0.315	235.040
1406	uc002lbw.3	C18orf25	chr18	+	43753987	43846955	90144	True	-299.904	-300.231	0.000	0.000	20.883	0.000	0.015	0.583	-0.552	55.520	58.780	1.417	28.520	36.940	0.039	106	106	106	135	135	135	17.736	21.442	-0.237	6.371	15.989	-1.370	11.652	14.467	0.604	4.726	6.671	0.808	55.520
1407	uc001tbe.3	POC1B-GALNT4	chr12	-	89913189	89920039	1680	True	-326.065	-325.258	0.000	0.000	34.447	0.000	0.095	0.398	-0.818	249.020	662.140	1.488	17.660	72.660	0.694	168	168	168	84	84	84	17.000	39.705	-0.644	1.186	6.918	-1.721	42.287	114.579	0.890	2.003	8.855	0.936	249.020
1408	uc001plt.3	SIK2	chr11	+	111473169	111597632	123210	True	-255.619	-256.405	0.000	0.000	41.249	0.000	0.414	0.262	-0.922	35.780	65.020	0.508	18.020	73.640	-0.394	187	187	187	58	58	58	12.801	29.873	-1.224	4.551	25.597	-2.402	6.021	10.340	0.605	4.851	19.380	0.754	35.780
1409	uc010bdf.1	ZSCAN29	chr15	-	43650369	43662258	1700	True	-264.725	-257.706	0.000	0.000	35.749	0.000	0.282	0.315	-0.674	212.640	871.340	1.435	15.860	33.280	0.247	169	169	169	85	85	85	24.462	61.304	-0.401	6.674	15.499	-1.169	31.699	135.372	0.884	3.739	6.792	0.708	212.640
1410	uc003huf.4	METAP1	chr4	+	99916787	99983960	65697	True	-43.969	-44.467	0.000	0.000	30.779	0.000	0.944	0.507	-0.298	190.040	277.740	-0.117	126.760	341.080	-0.477	40	40	40	71	71	71	117.096	172.932	-0.541	58.579	148.207	-1.271	30.858	49.479	0.280	24.741	75.035	0.351	190.040
1411	uc003ylq.3	RIMS2	chr8	+	104831415	105266656	434114	True	-213.207	-213.303	0.000	0.000	33.767	0.000	0.611	0.140	-0.713	55.940	70.200	1.090	13.080	25.880	-0.066	205	205	205	54	54	54	11.242	14.860	-0.298	4.270	12.463	-1.384	15.309	18.816	0.543	2.506	4.850	0.557	55.940
1412	uc001qgq.3	NTM	chr11	+	131780711	132206716	424748	True	-95.579	-96.476	0.000	0.000	33.429	0.000	0.712	0.542	-0.625	410.020	414.100	0.064	74.720	207.260	-0.522	59	59	59	59	59	59	129.084	162.320	-0.434	36.517	104.639	-1.505	88.065	84.682	0.378	14.848	42.599	0.465	410.020
1413	uc001qgp.3	NTM	chr11	+	131780711	132206716	424748	True	-95.579	-96.476	0.000	0.000	33.429	0.000	0.712	0.542	-0.625	410.020	414.100	0.064	74.720	207.260	-0.522	59	59	59	59	59	59	129.084	162.320	-0.434	36.517	104.639	-1.505	88.065	84.682	0.378	14.848	42.599	0.465	410.020
1414	uc011edh.2	MAP7	chr6	-	136663418	136847351	1580	True	-145.674	-145.878	0.000	0.000	21.489	0.000	0.259	0.306	-0.559	6.380	8.220	1.670	0.640	3.420	0.000	98	98	98	58	58	58	1.383	2.211	-0.414	0.056	1.311	-1.062	1.279	1.743	0.901	0.148	0.771	0.471	6.380
1415	uc001myl.3	TP53I11	chr11	-	44953898	44972608	2280	True	-131.351	-132.211	0.000	0.000	-20.332	0.000	0.018	0.660	-0.159	66.420	117.040	0.068	71.800	144.300	-0.476	30	30	30	114	114	114	51.847	77.053	-0.543	32.339	85.192	-1.400	8.438	18.419	0.283	10.560	21.619	0.469	71.800
1416	uc001myk.3	TP53I11	chr11	-	44953898	44972608	2280	True	-131.344	-132.076	0.000	0.000	-20.156	0.000	0.018	0.659	-0.160	66.420	117.040	0.068	71.800	144.300	-0.476	30	30	30	114	114	114	51.847	77.053	-0.543	32.339	85.192	-1.400	8.438	18.419	0.283	10.560	21.619	0.469	71.800
1417	uc001zkk.2	GPR176	chr15	-	40091222	40213093	940	True	-73.936	-72.961	0.000	0.000	39.322	0.000	0.860	0.142	-0.623	143.440	232.060	0.154	90.040	239.620	-0.929	131	131	131	43	43	43	77.338	130.939	-0.763	48.500	139.369	-1.543	23.914	33.761	0.324	19.507	47.168	0.288	143.440
1418	uc022cgf.1	FMR1	chrX	+	146993468	147032647	37774	True	-132.239	-132.282	0.000	0.000	32.256	0.000	0.554	0.363	-0.583	77.680	80.060	1.211	25.600	55.900	0.053	94	94	94	65	65	65	26.369	30.611	-0.256	11.478	25.328	-1.133	13.322	13.387	0.464	5.652	10.126	0.531	77.680
1419	uc002wqv.3	POLR3F	chr20	+	18448032	18465286	16492	True	-68.746	-68.301	0.000	0.000	27.447	0.000	0.722	0.577	-0.775	28.460	34.880	1.029	9.040	29.600	-0.612	47	47	47	36	36	36	17.208	19.743	-0.148	5.887	17.786	-1.453	5.040	7.429	0.477	1.839	5.206	0.435	28.460
1420	uc003cif.3	ACVR2B	chr3	+	38495789	38534633	30439	True	-802.084	-799.681	0.000	0.000	-136.993	0.000	0.000	0.616	-0.189	11.280	21.040	1.920	31.780	240.720	1.102	126	126	126	417	417	417	3.051	6.572	-0.619	1.534	7.143	-1.360	2.208	5.423	1.137	3.313	21.556	0.968	31.780
1421	uc010zcm.2	TANC1	chr2	+	159825145	160089170	261583	True	-386.765	-387.424	0.000	0.000	29.569	0.000	0.075	0.370	-0.658	26.280	72.760	0.720	15.980	49.500	0.192	189	189	189	120	120	120	9.146	25.187	-1.418	4.036	23.748	-2.412	5.342	13.416	0.801	3.127	9.963	0.970	26.280
1422	uc002aec.3	TCF12	chr15	+	57210832	57580714	367582	True	-193.073	-193.762	0.000	0.000	-1.011	0.000	0.018	0.433	-0.393	38.960	120.200	-0.747	28.380	119.080	-0.088	70	70	70	113	113	113	20.023	60.023	-1.522	10.255	52.028	-2.278	6.871	20.944	0.470	5.620	22.500	0.677	38.960
1423	uc002aed.3	TCF12	chr15	+	57210832	57580714	367582	True	-193.892	-194.678	0.000	0.000	-1.434	0.000	0.018	0.430	-0.398	38.960	120.200	-0.747	28.380	119.080	-0.088	70	70	70	113	113	113	20.047	59.881	-1.518	10.255	52.028	-2.278	6.919	20.895	0.475	5.620	22.500	0.677	38.960
1424	uc003olv.4	BRPF3	chr6	+	36164549	36200567	34513	True	-157.322	-157.495	0.000	0.000	39.157	0.000	0.657	0.161	-0.513	66.260	99.020	0.882	34.060	72.320	-0.554	193	193	193	70	70	70	28.415	49.191	-0.800	17.255	49.067	-1.478	10.004	14.041	0.440	5.460	11.226	0.437	66.260
1425	uc001kew.3	PAPSS2	chr10	+	89419475	89507462	86473	True	-105.980	-106.060	0.000	0.000	34.140	0.000	0.710	0.364	-0.517	129.420	339.520	0.012	47.620	144.580	-0.303	82	82	82	69	69	69	61.478	116.709	-0.825	19.130	61.968	-1.629	27.161	68.791	0.449	9.584	29.568	0.474	129.420
1426	uc001kex.3	PAPSS2	chr10	+	89419475	89507462	86473	True	-105.980	-106.060	0.000	0.000	34.140	0.000	0.710	0.364	-0.517	129.420	339.520	0.012	47.620	144.580	-0.303	82	82	82	69	69	69	61.478	116.709	-0.825	19.130	61.968	-1.629	27.161	68.791	0.449	9.584	29.568	0.474	129.420
1427	uc031rxe.1	UBE2L3	chr22	+	21903735	21978323	73108	True	-85.556	-85.267	0.000	0.000	16.567	0.000	0.514	0.324	-0.309	1266.220	1365.140	0.227	164.520	278.820	-0.757	69	69	69	72	72	72	347.047	407.396	-0.483	58.992	130.413	-1.282	356.387	384.027	0.451	40.233	69.203	0.444	1266.220
1428	uc010mqj.3	SPIN1	chr9	+	91002839	91093622	87633	True	-161.833	-161.771	0.000	0.000	-26.608	0.000	0.032	0.531	-0.177	145.580	201.220	0.440	130.800	215.880	0.160	45	45	45	155	155	155	73.937	83.195	-0.093	57.727	109.367	-0.919	28.028	42.532	0.306	24.046	43.404	0.421	145.580
1429	uc003psk.2	FOXO3	chr6	+	108881025	109005971	120904	True	-433.542	-432.205	0.000	0.000	-11.624	0.000	0.010	0.423	-0.350	48.780	71.240	0.007	243.060	510.000	-0.183	143	143	143	200	200	200	15.208	32.776	-1.142	12.655	41.333	-1.929	7.607	9.978	0.530	27.096	55.911	0.850	243.060
1430	uc003psm.2	FOXO3	chr6	+	108882068	109005971	119861	True	-429.476	-426.631	0.000	0.000	-6.436	0.000	0.010	0.437	-0.340	48.780	71.240	0.007	243.060	510.000	-0.183	143	143	143	200	200	200	15.208	32.776	-1.142	12.655	41.333	-1.929	7.607	9.978	0.530	27.096	55.911	0.850	243.060
1431	uc003lzb.3	CCNG1	chr5	+	162864576	162872022	6603	True	-31.390	-31.233	0.000	0.000	28.059	0.000	0.900	0.211	-0.516	303.580	551.580	-0.465	102.160	641.580	-0.916	59	59	59	40	40	40	119.477	254.684	-1.090	62.403	224.039	-1.706	46.659	83.253	0.280	15.546	120.670	0.416	303.580
1432	uc021rxa.1	DIO2	chr14	-	80663867	80677868	4220	True	-452.204	-451.773	0.000	0.000	-22.970	0.000	0.000	0.855	-0.364	17.120	20.720	1.164	26.900	51.060	1.155	90	90	90	210	210	210	7.820	9.959	-0.343	2.521	7.531	-1.370	3.527	3.746	0.728	3.296	6.026	1.024	26.900
1433	uc011ktu.2	FAM115A	chr7	-	143548460	143582466	2480	True	-107.512	-107.847	0.000	0.000	12.325	0.000	0.449	0.261	-0.284	90.060	75.500	1.053	76.800	288.760	0.324	79	79	79	118	118	118	44.884	46.446	-0.045	34.905	58.069	-0.659	11.482	11.352	0.351	13.044	35.035	0.462	90.060
1434	uc011kgj.1	YWHAG	chr7	-	75956107	75988342	1320	True	-76.702	10.203	0.000	0.000	33.136	0.000	0.918	0.111	-0.275	675.160	736.540	0.263	387.580	630.500	-0.279	109	109	109	61	61	61	319.430	378.283	-0.254	189.307	300.561	-0.667	123.038	138.662	0.200	96.212	151.625	0.198	675.160
1435	uc001rwq.2	LARP4	chr12	+	50794591	50873788	75917	True	-333.154	-334.256	0.000	0.000	-3.839	0.000	0.000	0.456	-0.370	176.200	117.960	1.276	51.940	64.880	0.087	114	114	114	162	162	162	50.919	54.140	-0.096	10.070	23.191	-1.390	27.720	25.854	0.477	9.478	14.326	0.736	176.200
1436	uc002kej.3	CSNK1D	chr17	-	80200536	80231594	1580	True	-63.191	-38.079	0.000	0.000	35.002	0.000	0.883	0.225	-0.344	311.520	714.220	0.142	163.320	512.380	-1.180	74	74	74	77	77	77	139.609	332.106	-1.165	84.591	275.632	-1.704	54.927	141.169	0.415	25.929	76.468	0.250	311.520
1437	uc002tlf.2	DPP10	chr2	+	115919683	116602326	680663	True	-189.804	-190.825	0.000	0.000	-13.333	0.000	0.000	0.252	-0.172	7.360	4.780	2.112	1.360	1.120	1.239	91	91	91	95	95	95	1.892	1.515	0.076	0.038	0.098	-0.072	1.646	1.004	0.833	0.206	0.235	0.318	7.360
1438	uc003pxw.3	NUS1	chr6	+	117996616	118031886	33291	True	-90.148	-90.541	0.000	0.000	37.384	0.000	0.766	0.232	-0.584	438.720	418.620	0.769	34.940	95.580	-0.201	122	122	122	47	47	47	134.722	125.941	0.017	21.677	43.448	-0.910	84.277	73.519	0.354	6.406	18.727	0.393	438.720
1439	uc001tbd.3	GALNT4	chr12	-	89913189	89918583	1680	True	-334.032	-332.257	0.000	0.000	34.454	0.000	0.095	0.356	-0.854	249.020	662.140	1.488	17.660	72.660	0.694	173	173	173	84	84	84	16.733	38.759	-0.629	1.186	6.918	-1.721	41.719	113.048	0.885	2.003	8.855	0.936	249.020
1440	uc001ddg.2	MIER1	chr1	+	67390577	67454302	60057	True	-236.807	-238.178	0.000	0.000	-16.257	0.000	0.000	0.748	-0.299	72.500	105.180	0.211	108.000	299.720	0.418	55	55	55	133	133	133	27.823	41.316	-0.587	10.279	31.310	-1.571	13.308	17.185	0.402	14.023	38.079	0.719	108.000
1441	uc001lax.2	NHLRC2	chr10	+	115614390	115672265	54728	True	-384.928	-385.063	0.000	0.000	8.616	0.000	0.000	0.574	-0.481	111.500	79.140	1.995	61.380	148.540	0.658	129	129	129	143	143	143	23.662	24.522	-0.093	4.699	12.136	-1.310	17.973	14.086	0.588	9.814	23.049	1.033	111.500
1442	uc003yeo.2	TMEM64	chr8	-	91634222	91803859	2140	True	-270.068	-263.947	0.000	0.000	5.328	0.000	0.009	0.507	-0.549	82.400	67.860	1.203	44.280	67.260	0.851	90	90	90	107	107	107	36.857	33.855	-0.010	5.951	12.900	-1.108	19.131	15.085	0.524	9.140	15.234	0.965	82.400
1443	uc010zzq.2	STX16	chr20	+	57226308	57254582	25314	True	-164.660	-164.016	0.000	0.000	-29.133	0.000	0.000	0.802	-0.210	118.580	166.040	0.507	387.960	1099.420	-0.247	28	28	28	141	141	141	90.298	104.227	-0.187	49.582	123.705	-1.177	20.811	30.997	0.337	48.484	141.213	0.480	387.960
[truncated: 43,354 more rows]
