# Supplementary material for: Post-transcriptional 3´-UTR cleavage of mRNA transcripts generates thousands of stable uncapped autonomous RNA fragments
Source: Nat Commun. 2017 Dec 11;8:2029. doi: 10.1038/s41467-017-02099-7 (PMC5725528; doi:10.1038/s41467-017-02099-7)
Supplement: Supplementary file 6 — Supplementary Data 3 [file 41467_2017_2099_MOESM6_ESM.txt]

	name	geneSymbol	chrom	strand	txStart	txEnd	bp	bp in UTR	model_l	path_l	ks_test	t_test	llr_test	freq_down	freq_up	p1	p2	max_body_data	max_body_control	max_body_norm_data	max_tail_data	max_tail_control	max_tail_norm_data	count_body_data	count_body_control	count_body_norm_data	count_tail_data	count_tail_control	count_tail_norm_data	mean_body_data	mean_body_control	mean_body_norm_data	mean_tail_data	mean_tail_control	mean_tail_norm_data	std_body_data	std_body_control	std_body_norm_data	std_tail_data	std_tail_control	std_tail_norm_data	max_coverage
0	uc003ejg.3	PLXNA1	chr3	+	126707436	126756235	45468	True	-219.065	-219.317	0.000	0.000	123.190	0.879	0.000	-0.400	0.552	64.060	306.660	-1.513	123.620	238.960	-0.053	227	227	227	165	165	165	28.213	127.815	-2.190	51.465	122.590	-1.235	13.849	52.629	0.311	17.940	40.466	0.377	123.620
1	uc001eik.3	NOTCH2	chr1	-	120454175	120612317	3660	True	-486.712	-487.472	0.000	0.000	119.798	0.293	0.000	-0.508	0.868	109.500	302.200	-1.304	134.580	200.200	0.561	311	311	311	157	157	157	18.067	109.469	-2.746	47.449	119.409	-1.399	16.428	45.458	0.544	26.252	41.840	0.630	134.580
2	uc003cnf.2	ZNF445	chr3	-	44481261	44519162	4360	True	-541.339	-541.732	0.000	0.000	110.203	0.157	0.000	-0.583	0.712	11.460	77.960	-0.907	127.360	508.760	1.236	267	267	267	217	217	217	3.093	24.423	-2.751	14.933	53.973	-1.460	2.267	10.346	0.729	21.608	89.625	0.744	127.360
3	uc011azw.1	ZNF445	chr3	-	44481261	44561226	4360	True	-541.422	-541.816	0.000	0.000	110.289	0.152	0.000	-0.586	0.711	11.460	77.960	-0.907	127.360	508.760	1.236	267	267	267	217	217	217	3.093	24.423	-2.751	14.933	53.973	-1.460	2.267	10.346	0.729	21.608	89.625	0.744	127.360
4	uc001pta.3	KMT2A	chr11	+	118307204	118397539	85687	True	-843.032	-844.680	0.000	0.000	128.495	0.261	0.000	-0.371	0.768	16.760	66.380	0.609	22.960	69.460	0.148	526	526	526	230	230	230	1.819	12.760	-2.307	9.962	28.011	-1.352	2.528	9.949	0.846	3.647	11.616	0.651	22.960
5	uc001ptb.3	KMT2A	chr11	+	118307204	118397539	85687	True	-843.032	-844.680	0.000	0.000	128.495	0.261	0.000	-0.371	0.768	16.760	66.380	0.609	22.960	69.460	0.148	526	526	526	230	230	230	1.819	12.760	-2.307	9.962	28.011	-1.352	2.528	9.949	0.846	3.647	11.616	0.651	22.960
6	uc011azv.1	ZNF445	chr3	-	44481261	44497188	4360	True	-536.716	-537.104	0.000	0.000	109.649	0.166	0.000	-0.584	0.704	11.460	77.960	-0.907	127.360	508.760	1.236	265	265	265	217	217	217	3.117	24.510	-2.743	14.933	53.973	-1.460	2.260	10.335	0.726	21.608	89.625	0.744	127.360
7	uc011lwj.2	AKAP2	chr9	+	112887780	112934791	43538	True	-243.198	-243.740	0.000	0.000	98.520	0.713	0.000	-0.597	0.524	26.760	168.380	-1.789	121.680	272.360	-0.095	152	152	152	171	171	171	16.282	96.366	-2.498	47.482	126.304	-1.414	4.234	23.826	0.308	23.532	59.312	0.518	121.680
8	uc011lwi.2	AKAP2	chr9	+	112810877	112934791	120441	True	-248.134	-248.643	0.000	0.000	97.922	0.680	0.000	-0.566	0.529	26.760	168.380	-1.789	121.680	272.360	-0.095	158	158	158	172	172	172	16.160	95.276	-2.490	47.376	125.827	-1.409	4.202	24.056	0.306	23.504	59.467	0.521	121.680
9	uc004bem.3	AKAP2	chr9	+	112810877	112934791	120441	True	-248.134	-248.643	0.000	0.000	97.922	0.680	0.000	-0.566	0.529	26.760	168.380	-1.789	121.680	272.360	-0.095	158	158	158	172	172	172	16.160	95.276	-2.490	47.376	125.827	-1.409	4.202	24.056	0.306	23.504	59.467	0.521	121.680
10	uc002oww.2	IRGQ	chr19	-	44088518	44099608	4360	True	-579.035	-566.086	0.000	0.000	100.698	0.000	0.000	-0.801	0.827	252.140	727.220	-0.782	298.460	907.180	0.000	256	256	256	175	175	175	8.506	48.879	-3.077	40.338	133.991	-1.572	27.861	90.615	0.871	51.311	169.958	0.711	298.460
11	uc010eiv.2	IRGQ	chr19	-	44088518	44100287	4360	True	-577.792	-563.938	0.000	0.000	99.970	0.000	0.000	-0.787	0.831	252.140	727.220	-0.782	298.460	907.180	0.000	255	255	255	175	175	175	8.536	49.001	-3.076	40.338	133.991	-1.572	27.912	90.772	0.872	51.311	169.958	0.711	298.460
12	uc001lkf.3	MKI67	chr10	-	129894924	129924468	1660	True	-516.214	-516.698	0.000	0.000	125.251	0.892	0.000	-0.234	1.317	113.700	425.820	-0.811	114.680	192.320	0.349	455	455	455	83	83	83	24.996	111.186	-2.531	47.460	94.162	-1.028	26.603	72.919	0.723	24.251	41.230	0.404	114.680
13	uc004bej.4	PALM2-AKAP2	chr9	+	112542576	112934791	388742	True	-268.208	-268.739	0.000	0.000	95.797	0.622	0.000	-0.540	0.522	26.760	168.380	-1.318	121.680	272.360	-0.095	174	174	174	172	172	172	14.858	87.891	-2.481	47.376	125.827	-1.409	5.731	32.661	0.347	23.504	59.467	0.521	121.680
14	uc004bek.4	PALM2-AKAP2	chr9	+	112542576	112934791	388742	True	-268.208	-268.739	0.000	0.000	95.797	0.622	0.000	-0.540	0.522	26.760	168.380	-1.318	121.680	272.360	-0.095	174	174	174	172	172	172	14.858	87.891	-2.481	47.376	125.827	-1.409	5.731	32.661	0.347	23.504	59.467	0.521	121.680
15	uc004ben.3	AKAP2	chr9	+	112898406	112934791	32912	True	-239.624	-240.134	0.000	0.000	90.792	0.661	0.000	-0.581	0.498	26.760	168.380	-1.789	121.680	272.360	-0.095	145	145	145	171	171	171	16.460	96.740	-2.487	47.482	126.304	-1.414	4.243	24.292	0.311	23.532	59.312	0.518	121.680
16	uc021wya.1	DAG1	chr3	+	49507564	49573051	63085	True	-202.431	-203.543	0.000	0.000	82.059	0.617	0.000	-0.584	0.705	43.960	389.700	-2.631	123.660	344.620	-0.901	133	133	133	115	115	115	21.296	209.063	-3.292	47.125	172.745	-1.921	8.777	61.595	0.345	27.483	71.272	0.437	123.660
17	uc021wyc.1	DAG1	chr3	+	49507564	49573051	63085	True	-201.438	-202.621	0.000	0.000	83.859	0.643	0.000	-0.594	0.712	43.960	389.700	-2.631	123.660	344.620	-0.901	133	133	133	115	115	115	21.296	209.063	-3.292	47.125	172.745	-1.921	8.777	61.595	0.345	27.483	71.272	0.437	123.660
18	uc021wye.1	DAG1	chr3	+	49507564	49573051	63085	True	-201.575	-202.743	0.000	0.000	83.548	0.635	0.000	-0.590	0.713	43.960	389.700	-2.631	123.660	344.620	-0.901	133	133	133	115	115	115	21.296	209.063	-3.292	47.125	172.745	-1.921	8.777	61.595	0.345	27.483	71.272	0.437	123.660
19	uc021wyf.1	DAG1	chr3	+	49507564	49573051	63085	True	-201.583	-202.751	0.000	0.000	83.529	0.635	0.000	-0.588	0.714	43.960	389.700	-2.631	123.660	344.620	-0.901	133	133	133	115	115	115	21.296	209.063	-3.292	47.125	172.745	-1.921	8.777	61.595	0.345	27.483	71.272	0.437	123.660
20	uc021wyk.1	DAG1	chr3	+	49507564	49573051	63085	True	-203.331	-204.410	0.000	0.000	80.840	0.617	0.000	-0.580	0.698	43.960	389.700	-2.631	123.660	344.620	-0.901	133	133	133	115	115	115	21.296	209.063	-3.292	47.125	172.745	-1.921	8.777	61.595	0.345	27.483	71.272	0.437	123.660
21	uc021wyb.1	DAG1	chr3	+	49507564	49573051	63085	True	-204.370	-205.430	0.000	0.000	79.619	0.591	0.000	-0.584	0.683	43.960	389.700	-2.631	123.660	344.620	-0.901	133	133	133	115	115	115	21.296	209.063	-3.292	47.125	172.745	-1.921	8.777	61.595	0.345	27.483	71.272	0.437	123.660
22	uc021wyg.1	DAG1	chr3	+	49507564	49573051	63085	True	-204.164	-205.226	0.000	0.000	79.851	0.591	0.000	-0.581	0.688	43.960	389.700	-2.631	123.660	344.620	-0.901	133	133	133	115	115	115	21.296	209.063	-3.292	47.125	172.745	-1.921	8.777	61.595	0.345	27.483	71.272	0.437	123.660
23	uc021wyh.1	DAG1	chr3	+	49507564	49573051	63085	True	-204.473	-205.530	0.000	0.000	79.506	0.591	0.000	-0.579	0.687	43.960	389.700	-2.631	123.660	344.620	-0.901	133	133	133	115	115	115	21.296	209.063	-3.292	47.125	172.745	-1.921	8.777	61.595	0.345	27.483	71.272	0.437	123.660
24	uc021wyi.1	DAG1	chr3	+	49507564	49573051	63085	True	-204.123	-205.186	0.000	0.000	79.897	0.591	0.000	-0.579	0.691	43.960	389.700	-2.631	123.660	344.620	-0.901	133	133	133	115	115	115	21.296	209.063	-3.292	47.125	172.745	-1.921	8.777	61.595	0.345	27.483	71.272	0.437	123.660
25	uc021wyj.1	DAG1	chr3	+	49507564	49573051	63085	True	-204.123	-205.186	0.000	0.000	79.897	0.591	0.000	-0.579	0.691	43.960	389.700	-2.631	123.660	344.620	-0.901	133	133	133	115	115	115	21.296	209.063	-3.292	47.125	172.745	-1.921	8.777	61.595	0.345	27.483	71.272	0.437	123.660
26	uc003cxc.4	DAG1	chr3	+	49507564	49573051	63085	True	-204.760	-205.814	0.000	0.000	79.194	0.591	0.000	-0.579	0.684	43.960	389.700	-2.631	123.660	344.620	-0.901	133	133	133	115	115	115	21.296	209.063	-3.292	47.125	172.745	-1.921	8.777	61.595	0.345	27.483	71.272	0.437	123.660
27	uc021wxz.1	DAG1	chr3	+	49506135	49573051	64514	True	-206.358	-207.399	0.000	0.000	77.577	0.583	0.000	-0.618	0.633	43.960	389.700	-2.631	123.660	344.620	-0.901	133	133	133	115	115	115	21.296	209.063	-3.292	47.125	172.745	-1.921	8.777	61.595	0.345	27.483	71.272	0.437	123.660
28	uc021wyd.1	DAG1	chr3	+	49507564	49573051	63085	True	-205.193	-206.241	0.000	0.000	78.739	0.583	0.000	-0.585	0.675	43.960	389.700	-2.631	123.660	344.620	-0.901	133	133	133	115	115	115	21.296	209.063	-3.292	47.125	172.745	-1.921	8.777	61.595	0.345	27.483	71.272	0.437	123.660
29	uc001gcd.3	UHMK1	chr1	+	162466963	162499419	29350	True	-374.068	-374.730	0.000	0.000	100.916	0.458	0.000	-0.511	0.730	70.300	264.000	-1.398	154.320	134.500	0.441	237	237	237	153	153	153	9.882	51.215	-2.434	31.252	60.641	-1.166	8.824	30.463	0.586	26.903	28.102	0.531	154.320
30	uc002qnu.2	PEG3	chr19	-	57321444	57336374	3140	True	-426.291	-427.232	0.000	0.000	96.069	0.350	0.000	-0.528	0.764	11.460	89.880	-1.232	45.360	162.040	0.073	246	246	246	157	157	157	2.799	23.091	-2.616	12.790	36.154	-1.436	2.022	14.942	0.660	10.550	31.262	0.703	45.360
31	uc001bgk.2	LUZP1	chr1	-	23410515	23495517	3320	True	-433.912	-405.697	0.000	0.000	98.183	0.410	0.000	-0.488	0.765	23.380	97.560	-0.597	62.820	142.420	0.406	238	238	238	166	166	166	8.391	47.030	-2.431	23.336	53.127	-1.197	4.103	14.475	0.580	12.972	25.059	0.609	62.820
32	uc010odv.1	LUZP1	chr1	-	23410515	23495517	3320	True	-434.253	-406.907	0.000	0.000	97.018	0.404	0.000	-0.492	0.761	23.380	97.560	-0.597	62.820	142.420	0.406	238	238	238	166	166	166	8.391	47.030	-2.431	23.336	53.127	-1.197	4.103	14.475	0.580	12.972	25.059	0.609	62.820
33	uc001gcc.2	UHMK1	chr1	+	162467594	162499419	28719	True	-376.025	-376.552	0.000	0.000	101.676	0.549	0.000	-0.440	0.762	70.300	264.000	-1.398	154.320	134.500	0.441	248	248	248	153	153	153	10.342	53.404	-2.425	31.252	60.641	-1.166	8.910	31.769	0.575	26.903	28.102	0.531	154.320
34	uc003jqp.3	IL6ST	chr5	-	55230924	55272121	4920	True	-302.829	-295.642	0.000	0.000	79.008	0.346	0.000	-0.918	0.497	29.240	166.400	-0.647	182.080	236.640	0.421	107	107	107	185	185	185	10.751	71.502	-2.662	38.703	86.057	-1.245	6.297	33.730	0.543	32.656	47.020	0.568	182.080
35	uc009wuu.2	UHMK1	chr1	+	162467594	162499419	28719	True	-374.951	-375.476	0.000	0.000	101.006	0.542	0.000	-0.442	0.759	70.300	264.000	-1.398	154.320	134.500	0.441	246	246	246	153	153	153	10.299	53.219	-2.427	31.252	60.641	-1.166	8.930	31.788	0.577	26.903	28.102	0.531	154.320
36	uc003hch.3	REST	chr4	+	57774041	57802010	24705	True	-389.852	-389.958	0.000	0.000	91.835	0.323	0.000	-0.639	0.857	23.880	169.800	-2.091	66.480	142.580	0.224	181	181	181	161	161	161	6.366	71.692	-3.327	18.673	52.031	-1.675	3.487	26.594	0.516	14.861	25.904	0.717	66.480
37	uc021oul.2	NBPF10	chr1	+	145293370	145370304	75530	True	-301.343	-301.116	0.000	0.000	108.981	0.971	0.000	-0.175	0.997	221.260	1148.980	1.768	226.100	510.580	1.385	394	394	394	68	68	68	68.203	330.887	-1.939	109.637	228.460	-0.835	48.585	233.096	0.841	51.143	129.329	0.659	226.100
38	uc031sex.1	REST	chr4	+	57774041	57802010	24705	True	-387.593	-387.693	0.000	0.000	91.274	0.323	0.000	-0.643	0.853	23.880	169.800	-2.091	66.480	142.580	0.224	179	179	179	161	161	161	6.377	71.626	-3.323	18.673	52.031	-1.675	3.501	26.734	0.516	14.861	25.904	0.717	66.480
39	uc003hci.3	REST	chr4	+	57775078	57802010	23668	True	-390.571	-390.741	0.000	0.000	90.669	0.323	0.000	-0.677	0.808	23.880	169.800	-2.091	66.480	142.580	0.224	181	181	181	161	161	161	6.366	71.692	-3.327	18.673	52.031	-1.675	3.487	26.594	0.516	14.861	25.904	0.717	66.480
40	uc002vgr.2	TNS1	chr2	-	218664511	218784959	4480	True	-388.400	-388.677	0.000	0.000	69.946	0.304	0.000	-0.454	0.441	21.440	110.160	-0.411	57.840	146.620	0.170	215	215	215	224	224	224	9.349	49.030	-2.323	20.744	54.567	-1.416	5.243	23.138	0.496	10.675	24.325	0.539	57.840
41	uc002ann.3	ZNF609	chr15	+	64791618	64978266	183332	True	-387.219	-387.884	0.000	0.000	95.803	0.532	0.000	-0.472	0.711	26.320	112.960	-1.295	41.980	124.960	-0.021	247	247	247	154	154	154	5.862	44.527	-2.776	14.787	43.685	-1.532	3.301	17.043	0.553	8.670	23.294	0.601	41.980
42	uc002vgt.2	TNS1	chr2	-	218664511	218808796	4480	True	-388.291	-388.567	0.000	0.000	78.391	0.406	0.000	-0.491	0.442	21.440	110.160	-0.411	57.840	146.620	0.170	216	216	216	224	224	224	9.357	48.981	-2.320	20.744	54.567	-1.416	5.232	23.096	0.497	10.675	24.325	0.539	57.840
43	uc002vgs.2	TNS1	chr2	-	218664511	218784959	4480	True	-389.135	-389.551	0.000	0.000	69.639	0.304	0.000	-0.452	0.441	21.440	110.160	-0.411	57.840	146.620	0.170	216	216	216	224	224	224	9.357	48.981	-2.320	20.744	54.567	-1.416	5.232	23.096	0.497	10.675	24.325	0.539	57.840
44	uc002vaz.4	INO80D	chr2	-	206858444	206950906	2720	True	-701.095	-700.874	0.000	0.000	106.956	0.449	0.000	-0.284	0.887	8.920	34.300	0.434	41.340	97.420	1.046	533	533	533	136	136	136	0.731	6.334	-2.052	9.819	22.176	-1.028	1.129	4.705	0.766	8.034	18.371	0.596	41.340
45	uc004ewt.3	MBNL3	chrX	-	131503342	131547603	5920	True	-398.368	-398.152	0.000	0.000	18.994	0.251	0.000	-0.288	0.265	1.720	5.820	0.569	5.220	11.580	1.811	253	253	253	275	275	275	0.112	1.432	-1.022	0.734	1.359	-0.328	0.276	1.125	0.647	0.995	1.701	0.696	5.220
46	uc004ewx.2	MBNL3	chrX	-	131503342	131547603	5920	True	-398.368	-398.152	0.000	0.000	18.994	0.251	0.000	-0.288	0.265	1.720	5.820	0.569	5.220	11.580	1.811	253	253	253	275	275	275	0.112	1.432	-1.022	0.734	1.359	-0.328	0.276	1.125	0.647	0.995	1.701	0.696	5.220
47	uc001rsd.4	CCNT1	chr12	-	49082240	49110781	1720	True	-310.616	-309.823	0.000	0.000	85.581	0.593	0.000	-0.392	1.021	18.900	66.980	-1.000	37.720	44.560	0.957	235	235	235	86	86	86	5.450	25.789	-2.131	17.022	29.329	-0.768	3.832	12.325	0.557	6.860	9.013	0.565	37.720
48	uc021pyy.1	ABLIM1	chr10	-	116190868	116444414	2040	True	-292.902	-246.559	0.000	0.000	80.573	0.873	0.000	-0.326	0.742	148.460	493.700	-0.189	97.520	167.100	-0.461	222	222	222	102	102	102	20.874	95.894	-2.173	42.984	92.692	-1.123	16.472	57.436	0.518	15.364	25.059	0.341	148.460
49	uc002utg.4	SLC39A10	chr2	+	196521531	196602426	78615	True	-255.474	-256.323	0.000	0.000	66.261	0.295	0.000	-0.668	0.788	17.300	103.560	-1.389	54.720	110.740	0.507	126	126	126	112	112	112	7.197	48.776	-2.654	20.831	46.142	-1.172	3.752	18.350	0.611	10.665	16.860	0.659	54.720
50	uc002uth.4	SLC39A10	chr2	+	196521851	196602426	78295	True	-255.386	-256.217	0.000	0.000	66.244	0.295	0.000	-0.649	0.806	17.300	103.560	-1.389	54.720	110.740	0.507	126	126	126	112	112	112	7.197	48.776	-2.654	20.831	46.142	-1.172	3.752	18.350	0.611	10.665	16.860	0.659	54.720
51	uc001mfy.3	TUB	chr11	+	8060179	8127654	65893	True	-210.834	-211.021	0.000	0.000	78.309	0.818	0.000	-0.352	0.842	24.640	82.440	-0.909	40.980	92.460	-0.009	200	200	200	77	77	77	8.567	39.395	-2.121	25.445	54.444	-1.036	3.833	13.490	0.456	7.105	17.537	0.425	40.980
52	uc001bse.2	SDC3	chr1	-	31342312	31381480	2060	True	-111.391	-111.635	0.000	0.000	71.830	0.942	0.000	-0.340	0.475	64.580	277.800	-1.280	154.240	405.640	0.119	144	144	144	103	103	103	36.376	152.237	-2.032	81.818	193.504	-1.213	10.512	43.651	0.259	21.940	60.065	0.369	154.240
53	uc001bsd.2	SDC3	chr1	-	31342312	31351587	2060	True	-119.392	-119.624	0.000	0.000	69.617	0.942	0.000	-0.347	0.495	64.580	277.800	-1.257	154.240	405.640	0.119	139	139	139	103	103	103	35.672	149.722	-2.053	81.818	193.504	-1.213	11.951	48.870	0.292	21.940	60.065	0.369	154.240
54	uc004ewv.4	MBNL3	chrX	-	131503342	131574342	5920	True	-413.430	-413.418	0.000	0.000	12.589	0.229	0.000	-0.283	0.244	1.720	5.820	0.569	5.220	11.580	1.811	262	262	262	275	275	275	0.132	1.407	-0.989	0.734	1.359	-0.328	0.311	1.115	0.667	0.995	1.701	0.696	5.220
55	uc009zkz.3	CCNT1	chr12	-	49082240	49110781	1740	True	-349.512	-304.940	0.000	0.000	80.537	0.713	0.000	-0.397	0.990	18.900	66.980	-1.000	37.720	44.560	0.957	229	229	229	87	87	87	5.509	25.814	-2.113	16.926	29.311	-0.777	3.842	12.484	0.547	6.879	8.963	0.568	37.720
56	uc003abl.3	KIAA1671	chr22	+	25466179	25593415	124793	True	-270.259	-271.200	0.000	0.000	75.355	0.350	0.000	-0.552	0.714	30.660	138.060	-0.986	61.400	260.400	0.330	162	162	162	120	120	120	8.355	50.096	-2.526	24.534	63.505	-1.340	5.050	17.965	0.595	11.580	32.904	0.533	61.400
57	uc003que.3	QKI	chr6	+	163835674	163999628	155137	True	-587.048	-576.630	0.000	0.000	84.665	0.240	0.000	-0.433	0.580	26.520	127.220	1.204	83.060	164.880	0.880	339	339	339	200	200	200	2.646	15.016	-1.509	20.069	51.307	-1.136	4.504	28.210	1.002	16.964	39.746	0.714	83.060
58	uc003tyc.3	BAZ1B	chr7	-	72854727	72936615	1783	True	-218.983	-218.526	0.000	0.000	91.206	0.889	0.000	-0.404	1.290	74.820	487.060	-1.957	134.560	273.880	-0.251	187	187	187	63	63	63	22.117	156.406	-2.829	63.989	135.394	-1.136	13.461	76.178	0.410	29.999	52.546	0.353	134.560
59	uc001lvh.3	IGF2	chr11	-	2150341	2170833	2080	True	-218.265	-218.890	0.000	0.000	68.121	0.356	0.000	-0.782	0.736	17.540	107.600	-0.510	102.080	174.420	-0.204	111	111	111	104	104	104	6.515	52.884	-2.804	30.454	80.848	-1.449	3.791	25.320	0.609	20.379	41.209	0.502	102.080
60	uc002qnt.2	PEG3	chr19	-	57321444	57336109	3140	True	-422.201	-423.207	0.000	0.000	90.537	0.350	0.000	-0.490	0.747	11.460	89.880	-1.232	45.360	162.040	0.073	244	244	244	157	157	157	2.819	23.100	-2.604	12.790	36.154	-1.436	2.018	14.999	0.650	10.550	31.262	0.703	45.360
61	uc010etr.2	PEG3	chr19	-	57321444	57352094	3140	True	-430.922	-431.932	0.000	0.000	90.217	0.325	0.000	-0.468	0.773	11.460	89.880	-0.943	45.360	162.040	0.073	248	248	248	157	157	157	2.782	22.929	-2.605	12.790	36.154	-1.436	2.023	14.989	0.669	10.550	31.262	0.703	45.360
62	uc021pyw.1	ABLIM1	chr10	-	116190868	116418058	2660	True	-268.446	-251.544	0.000	0.000	77.753	0.647	0.000	-0.431	0.573	148.460	493.700	-0.422	97.520	167.100	-0.461	186	186	186	133	133	133	20.249	97.707	-2.254	39.288	93.702	-1.281	17.496	61.053	0.501	15.223	23.651	0.436	148.460
63	uc021pyx.1	ABLIM1	chr10	-	116190868	116418058	2660	True	-262.808	-250.481	0.000	0.000	78.817	0.632	0.000	-0.431	0.573	148.460	493.700	-0.422	97.520	167.100	-0.461	186	186	186	133	133	133	20.249	97.707	-2.254	39.288	93.702	-1.281	17.496	61.053	0.501	15.223	23.651	0.436	148.460
64	uc002qnw.2	PEG3	chr19	-	57321444	57352094	3140	True	-417.452	-418.485	0.000	0.000	86.995	0.306	0.000	-0.482	0.777	11.460	89.880	-1.232	45.360	162.040	0.073	230	230	230	157	157	157	2.913	23.981	-2.651	12.790	36.154	-1.436	2.026	14.879	0.655	10.550	31.262	0.703	45.360
65	uc002vvp.3	SH3BP4	chr2	+	235860627	235964358	102028	True	-92.754	-92.491	0.000	0.000	74.967	0.949	0.000	-0.315	0.589	84.960	338.240	-1.552	138.800	337.680	-0.318	147	147	147	78	78	78	40.526	163.511	-2.001	82.014	186.945	-1.161	12.965	48.296	0.234	19.174	52.909	0.334	138.800
66	uc002qnx.2	PEG3	chr19	-	57321444	57352094	3140	True	-414.564	-415.589	0.000	0.000	87.017	0.325	0.000	-0.482	0.773	11.460	89.880	-1.232	45.360	162.040	0.073	229	229	229	157	157	157	2.925	24.033	-2.646	12.790	36.154	-1.436	2.021	14.898	0.651	10.550	31.262	0.703	45.360
67	uc021usu.2	KMT2B	chr19	+	36208920	36229779	14375	True	-314.429	-313.074	0.000	0.000	79.072	0.618	0.000	-0.355	0.762	27.020	102.420	-0.226	65.500	132.420	0.638	239	239	239	110	110	110	8.867	44.432	-2.237	29.075	64.591	-1.140	6.130	22.930	0.612	15.688	32.551	0.392	65.500
68	uc001hcy.2	ELK4	chr1	-	205577070	205602000	2560	True	-515.204	-515.762	0.000	0.000	76.406	0.260	0.000	-0.343	0.739	366.620	1173.820	0.273	24.840	56.300	0.398	360	360	360	127	127	127	9.802	35.860	-1.907	12.533	24.024	-0.886	34.653	109.923	0.720	5.106	10.111	0.501	366.620
69	uc001rsi.4	ADCY6	chr12	-	49159974	49182820	1820	True	-162.084	-162.313	0.000	0.000	66.886	0.910	0.000	-0.382	0.612	22.340	89.080	-0.891	40.300	109.300	-0.284	154	154	154	89	89	89	8.770	39.611	-2.076	22.773	51.226	-1.119	3.832	14.183	0.463	7.498	19.164	0.302	40.300
70	uc021pyv.1	ABLIM1	chr10	-	116190868	116286685	2040	True	-267.968	-210.373	0.000	0.000	73.853	0.833	0.000	-0.331	0.672	148.460	493.700	-0.189	97.520	167.100	-0.461	192	192	192	102	102	102	22.022	97.079	-2.108	42.984	92.692	-1.123	17.237	59.018	0.504	15.364	25.059	0.341	148.460
71	uc001rsj.4	ADCY6	chr12	-	49159974	49182820	1820	True	-166.681	-166.910	0.000	0.000	67.530	0.910	0.000	-0.371	0.619	22.340	89.080	-0.891	40.300	109.300	-0.284	160	160	160	89	89	89	8.776	39.482	-2.068	22.773	51.226	-1.119	3.781	14.065	0.469	7.498	19.164	0.302	40.300
72	uc004ewu.4	MBNL3	chrX	-	131503342	131574342	5920	True	-408.835	-408.967	0.000	0.000	9.497	0.218	0.000	-0.280	0.236	1.720	5.820	0.569	5.220	11.580	1.811	258	258	258	275	275	275	0.134	1.342	-0.953	0.734	1.359	-0.328	0.313	1.062	0.649	0.995	1.701	0.696	5.220
73	uc021plo.1	CEP170	chr1	-	243287729	243418708	1820	True	-335.790	-336.309	0.000	0.000	73.403	0.264	0.000	-0.414	1.059	17.440	56.940	-0.097	25.460	47.380	0.971	212	212	212	91	91	91	3.771	18.398	-2.134	11.708	19.475	-0.677	3.177	9.810	0.680	4.973	8.562	0.634	25.460
74	uc021qcb.1	IGF2	chr11	-	2150341	2162341	2080	True	-214.743	-215.212	0.000	0.000	66.798	0.385	0.000	-0.746	0.724	17.540	107.600	-0.510	102.080	174.420	-0.204	111	111	111	104	104	104	6.515	52.884	-2.804	30.454	80.848	-1.449	3.791	25.320	0.609	20.379	41.209	0.502	102.080
75	uc002vvq.3	SH3BP4	chr2	+	235887346	235964358	75309	True	-85.235	-84.832	0.000	0.000	74.537	0.936	0.000	-0.315	0.555	84.960	338.240	-1.552	138.800	337.680	-0.318	147	147	147	78	78	78	40.520	163.519	-2.002	82.014	186.945	-1.161	12.974	48.286	0.235	19.174	52.909	0.334	138.800
76	uc010pti.2	NSL1	chr1	-	212899494	212965139	11280	True	-603.372	-603.510	0.000	0.000	-85.988	0.000	0.000	1.051	-0.263	47.780	117.600	1.178	109.220	467.620	1.000	79	79	79	373	373	373	23.327	33.103	-0.218	3.062	12.589	-0.852	12.215	26.587	0.672	12.023	50.174	0.883	109.220
77	uc009ydf.3	IGF2	chr11	-	2150341	2162341	2080	True	-222.508	-223.010	0.000	0.000	66.681	0.346	0.000	-0.719	0.730	17.540	107.600	0.379	102.080	174.420	-0.204	117	117	117	104	104	104	6.186	50.182	-2.664	30.454	80.848	-1.449	3.953	27.264	0.851	20.379	41.209	0.502	102.080
78	uc004asp.1	BICD2	chr9	-	95473644	95527083	2360	True	-284.415	-284.163	0.000	0.000	74.420	0.483	0.000	-0.441	0.713	24.820	135.760	0.668	72.180	115.360	0.293	189	189	189	118	118	118	9.897	56.145	-2.177	24.666	54.011	-1.098	7.156	41.518	0.727	14.851	28.086	0.516	72.180
79	uc010iwd.3	IL6ST	chr5	-	55230924	55272121	4340	True	-241.822	-233.118	0.000	0.000	72.855	0.565	0.000	-0.696	0.566	29.240	166.400	-0.647	182.080	236.640	0.421	117	117	117	138	138	138	13.081	72.846	-2.371	47.395	99.963	-1.201	6.268	33.238	0.548	32.838	42.181	0.462	182.080
80	uc001pub.2	DDX6	chr11	-	118618472	118661657	1620	True	-245.065	-244.551	0.000	0.000	75.661	0.543	0.000	-0.433	0.951	31.980	240.020	-1.677	83.940	201.480	0.385	183	183	183	81	81	81	10.118	78.416	-2.849	30.365	81.644	-1.472	5.944	41.982	0.468	18.031	40.435	0.608	83.940
81	uc010fym.3	SH3BP4	chr2	+	235887328	235964358	75327	True	-84.348	-83.936	0.000	0.000	72.654	0.936	0.000	-0.307	0.557	84.960	338.240	-1.552	138.800	337.680	-0.318	143	143	143	78	78	78	40.181	161.683	-1.999	82.014	186.945	-1.161	12.960	47.515	0.236	19.174	52.909	0.334	138.800
82	uc001ehy.1	ZNF697	chr1	-	120161999	120190390	1740	True	-206.597	-207.111	0.000	0.000	75.668	0.617	0.000	-0.494	0.873	12.700	109.800	-0.668	34.960	56.560	0.383	159	159	159	81	81	81	6.411	36.858	-2.282	17.543	31.661	-0.865	2.670	18.148	0.558	7.852	10.967	0.411	34.960
83	uc021plq.1	CEP170	chr1	-	243287729	243418708	1820	True	-322.116	-322.655	0.000	0.000	70.278	0.264	0.000	-0.428	1.034	17.440	56.940	-0.097	25.460	47.380	0.971	199	199	199	91	91	91	3.829	18.457	-2.123	11.708	19.475	-0.677	3.254	10.076	0.680	4.973	8.562	0.634	25.460
84	uc003csb.2	MAP4	chr3	-	47892179	48130769	1860	True	-127.771	-128.186	0.000	0.000	70.242	0.859	0.000	-0.300	0.552	252.540	803.680	-1.159	389.900	958.580	0.460	161	161	161	92	92	92	75.251	297.362	-2.044	159.122	361.710	-1.166	44.982	135.231	0.296	82.054	195.515	0.372	389.900
85	uc003csc.3	MAP4	chr3	-	47892179	48130769	1860	True	-138.327	-138.785	0.000	0.000	65.882	0.785	0.000	-0.321	0.567	252.540	803.680	-1.159	389.900	958.580	0.638	149	149	149	93	93	93	73.179	292.431	-2.063	159.113	358.911	-1.147	45.058	134.517	0.296	81.612	196.306	0.414	389.900
86	uc002fbd.3	ATXN1L	chr16	+	71879893	71891236	6193	True	-398.952	-398.713	0.000	0.000	27.882	0.027	0.000	-0.726	0.361	10.620	53.320	-1.474	47.080	114.540	0.474	122	122	122	255	255	255	3.908	32.853	-2.885	15.155	46.590	-1.711	2.176	8.537	0.593	11.807	26.903	0.523	47.080
87	uc031skc.1	ENC1	chr5	-	73923230	73937249	1520	True	-120.137	-118.650	0.000	0.000	70.368	0.973	0.000	-0.300	0.727	96.200	299.000	-1.066	171.880	360.640	0.012	140	140	140	75	75	75	39.340	146.060	-1.890	105.063	206.517	-0.935	14.436	44.548	0.356	36.506	81.142	0.287	171.880
88	uc031skd.1	ENC1	chr5	-	73923230	73937249	1520	True	-120.089	-118.598	0.000	0.000	70.324	0.973	0.000	-0.291	0.735	96.200	299.000	-1.066	171.880	360.640	0.012	140	140	140	75	75	75	39.340	146.060	-1.890	105.063	206.517	-0.935	14.436	44.548	0.356	36.506	81.142	0.287	171.880
89	uc003kdc.5	ENC1	chr5	-	73923230	73937249	1520	True	-120.244	-118.766	0.000	0.000	70.463	0.973	0.000	-0.308	0.720	96.200	299.000	-1.066	171.880	360.640	0.012	140	140	140	75	75	75	39.340	146.060	-1.890	105.063	206.517	-0.935	14.436	44.548	0.356	36.506	81.142	0.287	171.880
90	uc002zng.4	MICAL3	chr22	-	18270415	18507325	2620	True	-296.186	-296.701	0.000	0.000	80.843	0.626	0.000	-0.317	0.566	19.700	83.020	0.000	32.140	103.340	0.088	265	265	265	131	131	131	5.502	28.555	-2.164	18.308	47.851	-1.352	3.468	15.532	0.545	6.639	16.523	0.442	32.140
91	uc001onv.3	PPP6R3	chr11	+	68228185	68382801	152848	True	-121.316	-121.389	0.000	0.000	68.588	0.930	0.000	-0.428	0.679	55.320	227.120	-1.058	86.640	152.140	-0.083	111	111	111	86	86	86	22.725	95.085	-1.968	42.725	74.028	-0.779	9.508	47.813	0.374	14.325	23.597	0.330	86.640
92	uc001onw.3	PPP6R3	chr11	+	68228185	68382801	152848	True	-121.316	-121.389	0.000	0.000	68.588	0.930	0.000	-0.428	0.679	55.320	227.120	-1.058	86.640	152.140	-0.083	111	111	111	86	86	86	22.725	95.085	-1.968	42.725	74.028	-0.779	9.508	47.813	0.374	14.325	23.597	0.330	86.640
93	uc001hjm.3	NSL1	chr1	-	212899494	212965139	11280	True	-610.232	-610.294	0.000	0.000	-85.555	0.000	0.000	1.006	-0.269	47.780	117.600	1.178	109.220	467.620	1.000	83	83	83	374	374	374	22.584	32.445	-0.250	3.054	12.576	-0.858	12.460	26.446	0.676	12.008	50.108	0.889	109.220
94	uc001hjn.3	NSL1	chr1	-	212899494	212965139	11280	True	-603.796	-603.808	0.000	0.000	-85.003	0.000	0.000	1.027	-0.264	47.780	117.600	1.178	109.220	467.620	1.000	81	81	81	373	373	373	23.100	33.174	-0.243	3.062	12.589	-0.852	12.168	26.355	0.683	12.023	50.174	0.883	109.220
95	uc001onx.3	PPP6R3	chr11	+	68228185	68382801	152848	True	-121.039	-121.116	0.000	0.000	68.191	0.930	0.000	-0.431	0.677	55.320	227.120	-1.058	86.640	152.140	-0.083	110	110	110	86	86	86	22.734	95.195	-1.969	42.725	74.028	-0.779	9.549	48.016	0.375	14.325	23.597	0.330	86.640
96	uc031sez.1	REST	chr4	+	57774041	57802010	24705	True	-337.006	-337.030	0.000	0.000	75.166	0.323	0.000	-0.689	0.735	23.880	169.800	-2.091	66.480	142.580	0.224	137	137	137	161	161	161	7.008	73.524	-3.226	18.673	52.031	-1.675	3.709	28.907	0.510	14.861	25.904	0.717	66.480
97	uc031sfa.1	REST	chr4	+	57774041	57802010	24705	True	-337.006	-337.030	0.000	0.000	75.166	0.323	0.000	-0.689	0.735	23.880	169.800	-2.091	66.480	142.580	0.224	137	137	137	161	161	161	7.008	73.524	-3.226	18.673	52.031	-1.675	3.709	28.907	0.510	14.861	25.904	0.717	66.480
98	uc031sfc.1	REST	chr4	+	57774041	57802010	24705	True	-337.006	-337.030	0.000	0.000	75.166	0.323	0.000	-0.689	0.735	23.880	169.800	-2.091	66.480	142.580	0.224	137	137	137	161	161	161	7.008	73.524	-3.226	18.673	52.031	-1.675	3.709	28.907	0.510	14.861	25.904	0.717	66.480
99	uc003yzk.3	FAM83H	chr8	-	144806102	144815914	1672	True	-202.969	-203.260	0.000	0.000	78.629	0.778	0.000	-0.366	0.841	44.540	203.880	-1.676	163.900	364.660	0.076	185	185	185	81	81	81	21.513	130.635	-2.581	55.139	132.339	-1.346	7.356	33.517	0.370	37.738	79.796	0.496	163.900
100	uc010kvp.3	SCRN1	chr7	-	29959718	30008887	1300	True	-139.254	-139.332	0.000	0.000	71.548	0.953	0.000	-0.292	0.759	165.040	638.400	-1.260	455.140	857.700	0.852	177	177	177	64	64	64	81.365	314.607	-1.933	233.975	445.099	-0.926	25.254	99.192	0.277	94.362	177.331	0.537	455.140
101	uc031sfp.1	REST	chr4	+	57775726	57802010	23040	True	-372.989	-373.900	0.000	0.000	75.637	0.287	0.000	-0.696	0.707	23.880	169.800	-1.762	66.480	142.580	0.224	160	160	160	160	160	160	6.653	73.515	-3.300	18.764	52.257	-1.675	3.588	27.493	0.546	14.862	25.826	0.720	66.480
102	uc001ony.4	PPP6R3	chr11	+	68228185	68382801	152848	True	-120.195	-120.271	0.000	0.000	67.598	0.930	0.000	-0.430	0.672	55.320	227.120	-1.058	86.640	152.140	-0.083	109	109	109	86	86	86	22.870	95.679	-1.967	42.725	74.028	-0.779	9.533	48.044	0.377	14.325	23.597	0.330	86.640
103	uc011jzz.2	SCRN1	chr7	-	29959718	30029734	1300	True	-138.653	-138.742	0.000	0.000	72.933	0.969	0.000	-0.303	0.766	165.040	638.400	-1.260	455.140	857.700	0.852	176	176	176	64	64	64	81.502	315.055	-1.933	233.975	445.099	-0.926	25.260	99.295	0.278	94.362	177.331	0.537	455.140
104	uc021sqy.1	PEAK1	chr15	-	77400497	77712446	5920	True	-673.977	-674.664	0.000	0.000	30.574	0.014	0.000	-0.512	0.436	8.320	39.220	-0.868	164.800	722.460	1.450	260	260	260	296	296	296	2.567	16.731	-2.414	9.856	30.154	-1.485	1.655	5.359	0.649	15.457	64.492	0.788	164.800
105	uc009yjv.2	HIPK3	chr11	+	33279876	33378568	95321	True	-315.885	-316.901	0.000	0.000	62.527	0.287	0.000	-0.565	0.549	15.260	63.600	-0.603	28.280	79.540	1.689	153	153	153	164	164	164	5.376	29.972	-2.351	10.912	24.994	-1.086	3.299	12.715	0.585	6.485	14.736	0.641	28.280
106	uc001lvg.3	IGF2	chr11	-	2150341	2160204	2080	True	-214.146	-214.457	0.000	0.000	62.643	0.375	0.000	-0.686	0.708	17.540	107.600	-0.510	102.080	174.420	-0.204	111	111	111	104	104	104	6.515	52.884	-2.804	30.454	80.848	-1.449	3.791	25.320	0.609	20.379	41.209	0.502	102.080
107	uc010ihf.4	REST	chr4	+	57774041	57802010	24705	True	-342.106	-342.483	0.000	0.000	68.783	0.273	0.000	-0.533	0.857	23.880	169.800	-2.091	66.480	142.580	0.224	137	137	137	161	161	161	7.008	73.524	-3.226	18.673	52.031	-1.675	3.709	28.907	0.510	14.861	25.904	0.717	66.480
108	uc031sfb.1	REST	chr4	+	57774041	57802010	24705	True	-342.145	-342.416	0.000	0.000	68.852	0.273	0.000	-0.674	0.716	23.880	169.800	-2.091	66.480	142.580	0.224	137	137	137	161	161	161	7.008	73.524	-3.226	18.673	52.031	-1.675	3.709	28.907	0.510	14.861	25.904	0.717	66.480
109	uc031sfi.1	REST	chr4	+	57775078	57802010	23668	True	-339.866	-340.019	0.000	0.000	71.563	0.292	0.000	-0.732	0.672	23.880	169.800	-2.091	66.480	142.580	0.224	137	137	137	161	161	161	7.008	73.524	-3.226	18.673	52.031	-1.675	3.709	28.907	0.510	14.861	25.904	0.717	66.480
110	uc031sfj.1	REST	chr4	+	57775078	57802010	23668	True	-339.050	-339.149	0.000	0.000	72.583	0.311	0.000	-0.734	0.675	23.880	169.800	-2.091	66.480	142.580	0.224	137	137	137	161	161	161	7.008	73.524	-3.226	18.673	52.031	-1.675	3.709	28.907	0.510	14.861	25.904	0.717	66.480
111	uc011css.3	ENC1	chr5	-	73923230	73937249	1520	True	-116.322	-114.902	0.000	0.000	66.858	0.960	0.000	-0.312	0.705	96.200	299.000	-1.066	171.880	360.640	0.012	131	131	131	75	75	75	39.947	147.425	-1.881	105.063	206.517	-0.935	14.695	45.659	0.364	36.506	81.142	0.287	171.880
112	uc021plp.1	CEP170	chr1	-	243287729	243418708	1820	True	-316.085	-316.632	0.000	0.000	68.693	0.264	0.000	-0.426	1.014	17.440	56.940	-0.097	25.460	47.380	0.971	195	195	195	91	91	91	3.899	18.474	-2.101	11.708	19.475	-0.677	3.273	10.145	0.676	4.973	8.562	0.634	25.460
113	uc009xaj.3	PPFIA4	chr1	+	203003611	203047864	41937	True	-169.352	-169.811	0.000	0.000	64.016	0.807	0.000	-0.498	0.489	29.840	85.720	0.000	63.980	161.260	-0.200	124	124	124	114	114	114	10.477	42.489	-1.960	29.443	63.268	-1.076	5.731	17.317	0.527	13.341	29.641	0.334	63.980
114	uc003beu.1	LDOC1L	chr22	-	44888449	44894005	2040	True	-195.313	-195.729	0.000	0.000	66.898	0.574	0.000	-0.425	0.653	18.380	95.480	-1.623	55.520	152.880	0.291	148	148	148	101	101	101	10.169	56.845	-2.382	25.882	69.541	-1.381	3.015	14.412	0.413	10.541	29.890	0.638	55.520
115	uc001jsn.3	CHST3	chr10	+	73724119	73773322	45730	True	-254.967	-255.305	0.000	0.000	60.328	0.395	0.000	-0.482	0.407	19.740	176.680	-1.623	96.360	215.560	0.719	150	150	150	172	172	172	10.201	67.507	-2.627	32.275	96.819	-1.652	3.865	23.174	0.418	20.027	45.243	0.472	96.360
116	uc001bfj.3	HSPG2	chr1	-	22148736	22263750	1020	True	-389.408	-389.356	0.000	0.000	112.444	1.000	0.000	-0.141	1.300	108.640	314.540	-1.176	140.040	181.660	0.626	470	470	470	51	51	51	18.577	77.795	-2.366	55.965	92.818	-0.735	21.191	59.853	0.583	25.913	37.411	0.355	140.040
117	uc009vqd.3	HSPG2	chr1	-	22148736	22263750	1020	True	-389.408	-389.356	0.000	0.000	112.444	1.000	0.000	-0.141	1.300	108.640	314.540	-1.176	140.040	181.660	0.626	470	470	470	51	51	51	18.577	77.795	-2.366	55.965	92.818	-0.735	21.191	59.853	0.583	25.913	37.411	0.355	140.040
118	uc011jzx.2	SCRN1	chr7	-	29959718	30009545	1300	True	-142.782	-142.951	0.000	0.000	62.054	0.769	0.000	-0.324	0.741	163.620	638.400	-1.260	455.140	857.700	0.960	153	153	153	65	65	65	77.969	299.086	-1.921	234.885	440.563	-0.897	23.387	93.186	0.289	93.916	179.665	0.582	455.140
119	uc003ezm.3	MBNL1	chr3	+	152017193	152183569	164080	True	-198.428	-199.249	0.000	0.000	61.644	0.531	0.000	-0.560	0.756	46.900	206.640	-1.257	128.480	187.520	0.481	99	99	99	113	113	113	18.302	96.398	-2.324	47.236	84.013	-0.991	8.091	40.286	0.447	32.842	45.763	0.542	128.480
120	uc003eam.3	KIAA2018	chr3	-	113367232	113415493	2500	True	-722.313	-722.497	0.000	0.000	110.800	0.488	0.000	-0.254	1.058	259.900	848.380	-0.094	22.600	32.260	1.021	531	531	531	125	125	125	4.428	19.176	-2.179	8.087	15.087	-0.862	19.749	65.626	0.688	4.772	7.179	0.753	259.900
121	uc002ynj.3	BACH1	chr21	+	30671219	30718469	44260	True	-187.708	-188.431	0.000	0.000	67.436	0.617	0.000	-0.520	0.446	20.540	112.420	-1.160	55.780	109.980	0.381	120	120	120	141	141	141	10.135	49.856	-2.157	23.077	56.567	-1.273	3.638	20.502	0.496	9.868	20.015	0.505	55.780
122	uc031sfk.1	REST	chr4	+	57775078	57802010	23668	True	-344.097	-344.262	0.000	0.000	66.858	0.255	0.000	-0.571	0.808	23.880	169.800	-2.091	66.480	142.580	0.224	137	137	137	161	161	161	7.008	73.524	-3.226	18.673	52.031	-1.675	3.709	28.907	0.510	14.861	25.904	0.717	66.480
123	uc001gdx.2	ILDR2	chr1	-	166882440	166944561	4100	True	-400.742	-401.209	0.000	0.000	45.830	0.107	0.000	-0.509	0.452	17.300	75.520	-0.360	62.020	93.640	0.020	182	182	182	205	205	205	6.262	34.053	-2.320	15.013	39.585	-1.410	2.804	10.191	0.577	8.492	16.012	0.689	62.020
124	uc003eal.3	KIAA2018	chr3	-	113367232	113389080	2500	True	-719.926	-720.112	0.000	0.000	110.503	0.488	0.000	-0.259	1.055	259.900	848.380	-0.094	22.600	32.260	1.021	528	528	528	125	125	125	4.441	19.208	-2.180	8.087	15.087	-0.862	19.804	65.810	0.689	4.772	7.179	0.753	259.900
125	uc001kag.2	ZMIZ1	chr10	+	81003424	81076285	70594	True	-316.453	-307.658	0.000	0.000	70.279	0.405	0.000	-0.483	0.838	21.180	84.580	-0.885	40.320	106.780	0.430	182	182	182	111	111	111	7.214	36.812	-2.302	20.915	46.161	-1.028	4.652	16.912	0.597	7.686	21.936	0.677	40.320
126	uc010bvi.3	ABCC1	chr16	+	16043433	16236930	191956	True	-265.538	-265.713	0.000	0.000	65.306	0.486	0.000	-0.417	1.039	31.380	105.340	-0.566	44.980	63.200	0.564	181	181	181	74	74	74	8.810	44.791	-2.354	20.491	35.903	-0.829	5.781	19.375	0.603	10.149	14.550	0.477	44.980
127	uc001kwe.4	WBP1L	chr10	+	104535887	104576021	38444	True	-95.025	-94.820	0.000	0.000	65.952	0.927	0.000	-0.421	0.564	28.540	159.700	-1.696	118.340	203.860	-0.604	108	108	108	82	82	82	15.720	80.614	-2.291	42.548	102.048	-1.311	5.516	26.997	0.246	23.046	41.126	0.326	118.340
128	uc002ghc.4	ZBTB4	chr17	-	7362684	7382944	1360	True	-258.816	-259.848	0.000	0.000	81.029	0.794	0.000	-0.338	1.193	12.000	84.080	-1.111	59.160	96.480	0.376	209	209	209	68	68	68	5.873	36.813	-2.471	21.725	40.983	-0.955	2.575	14.146	0.512	12.644	18.699	0.541	59.160
129	uc002ghd.4	ZBTB4	chr17	-	7362684	7387568	1360	True	-258.768	-259.785	0.000	0.000	81.076	0.794	0.000	-0.346	1.184	12.000	84.080	-1.111	59.160	96.480	0.376	209	209	209	68	68	68	5.873	36.813	-2.471	21.725	40.983	-0.955	2.575	14.146	0.512	12.644	18.699	0.541	59.160
130	uc031qbr.1	KDM2A	chr11	+	66888704	67025550	134040	True	-279.573	-280.775	0.000	0.000	76.849	0.433	0.000	-0.634	0.698	28.320	134.840	-1.674	98.120	237.060	0.180	146	146	146	134	134	134	10.060	60.022	-2.545	28.059	69.866	-1.240	5.832	25.164	0.497	16.747	37.622	0.708	98.120
131	uc011kaa.2	SCRN1	chr7	-	29959718	30029905	1300	True	-150.905	-151.022	0.000	0.000	67.754	0.831	0.000	-0.288	0.766	165.040	638.400	-1.260	455.140	857.700	0.960	176	176	176	65	65	65	81.502	315.055	-1.933	234.885	440.563	-0.897	25.260	99.295	0.278	93.916	179.665	0.582	455.140
132	uc003ecj.4	ARHGAP31	chr3	+	119013219	119138323	121903	True	-261.751	-261.896	0.000	0.000	64.160	0.620	0.000	-0.380	0.976	13.700	49.220	-0.633	41.220	145.380	0.478	194	194	194	71	71	71	5.286	25.781	-2.169	14.796	27.486	-0.797	2.618	7.748	0.616	7.529	21.591	0.517	41.220
133	uc001kwf.4	WBP1L	chr10	+	104503726	104576021	70585	True	-93.711	-93.613	0.000	0.000	63.515	0.916	0.000	-0.399	0.537	28.540	159.700	-1.696	118.340	203.860	-0.604	109	109	109	83	83	83	15.634	80.196	-2.292	42.084	101.021	-1.318	5.560	27.195	0.242	23.288	41.921	0.329	118.340
134	uc003smu.3	GNA12	chr7	-	2767740	2883959	2140	True	-45.707	-23.651	0.000	0.000	61.616	1.000	0.000	-0.327	0.376	142.500	611.220	-1.567	249.600	660.180	-0.807	99	99	99	74	74	74	85.426	363.408	-2.060	144.455	376.334	-1.365	17.251	89.962	0.208	40.437	114.184	0.237	249.600
135	uc002wjw.4	MAVS	chr20	+	3827445	3856770	26244	True	-529.993	-530.855	0.000	0.000	63.370	0.288	0.000	-0.264	0.641	524.480	1787.460	-0.599	127.120	500.420	-0.505	416	416	416	118	118	118	22.450	93.482	-2.392	30.067	90.138	-1.515	59.985	196.162	0.675	18.963	66.262	0.373	524.480
136	uc009yde.3	INS-IGF2	chr11	-	2150341	2158518	2080	True	-215.122	-215.401	0.000	0.000	60.855	0.337	0.000	-0.672	0.698	17.540	107.600	-0.510	102.080	174.420	-0.204	111	111	111	104	104	104	6.515	52.884	-2.804	30.454	80.848	-1.449	3.791	25.320	0.609	20.379	41.209	0.502	102.080
137	uc011jwb.2	GNA12	chr7	-	2767740	2883959	2140	True	-45.607	-23.734	0.000	0.000	61.154	1.000	0.000	-0.329	0.373	142.500	611.220	-1.567	249.600	660.180	-0.807	98	98	98	74	74	74	85.294	362.454	-2.059	144.455	376.334	-1.365	17.288	89.921	0.209	40.437	114.184	0.237	249.600
138	uc002wjx.4	MAVS	chr20	+	3827445	3856770	26244	True	-518.423	-519.291	0.000	0.000	61.764	0.280	0.000	-0.267	0.642	524.480	1787.460	-0.599	127.120	500.420	-0.505	399	399	399	118	118	118	22.836	94.590	-2.395	30.067	90.138	-1.515	61.209	200.191	0.684	18.963	66.262	0.373	524.480
139	uc003ezh.3	MBNL1	chr3	+	151985828	152183569	195445	True	-196.761	-197.528	0.000	0.000	59.561	0.504	0.000	-0.518	0.764	46.900	206.640	-1.257	128.480	187.520	0.481	98	98	98	113	113	113	18.468	97.069	-2.314	47.236	84.013	-0.991	7.964	39.936	0.437	32.842	45.763	0.542	128.480
140	uc003ezi.3	MBNL1	chr3	+	151985828	152183569	195445	True	-196.761	-197.528	0.000	0.000	59.561	0.504	0.000	-0.518	0.764	46.900	206.640	-1.257	128.480	187.520	0.481	98	98	98	113	113	113	18.468	97.069	-2.314	47.236	84.013	-0.991	7.964	39.936	0.437	32.842	45.763	0.542	128.480
141	uc010dcj.3	TRIM25	chr17	-	54965269	54991409	1260	True	-140.542	-136.425	0.000	0.000	61.216	1.000	0.000	-0.171	0.795	64.200	252.320	-0.721	132.520	294.580	-0.472	176	176	176	63	63	63	26.093	94.310	-1.803	69.893	133.077	-0.907	9.704	37.102	0.420	29.850	62.670	0.213	132.520
142	uc001sym.4	E2F7	chr12	-	77415025	77459360	2220	True	-248.189	-248.762	0.000	0.000	65.396	0.477	0.000	-0.547	0.722	27.640	78.620	-0.539	46.120	83.340	0.387	141	141	141	111	111	111	8.255	43.257	-2.335	20.271	42.319	-1.040	4.734	16.030	0.648	10.089	19.542	0.452	46.120
143	uc003jun.4	SREK1	chr5	+	65440045	65479444	34661	True	-107.536	-108.051	0.000	0.000	55.238	0.809	0.000	-0.567	0.579	49.540	318.260	-1.907	113.200	194.880	-0.045	73	73	73	89	89	89	30.004	166.409	-2.408	46.674	99.560	-1.113	9.141	59.428	0.249	20.835	32.590	0.427	113.200
144	uc031sfo.1	REST	chr4	+	57775726	57802010	23020	True	-346.590	-347.029	0.000	0.000	64.025	0.230	0.000	-0.728	0.633	23.880	169.800	-2.091	66.480	142.580	0.224	137	137	137	161	161	161	7.008	73.524	-3.226	18.673	52.031	-1.675	3.709	28.907	0.510	14.861	25.904	0.717	66.480
145	uc002gqy.2	MPRIP	chr17	+	17067973	17095962	25863	True	-548.849	-548.415	0.000	0.000	82.160	0.500	0.000	-0.185	0.898	259.740	663.600	-0.714	180.860	281.800	0.448	454	454	454	104	104	104	27.013	89.994	-2.017	16.489	31.110	-0.933	52.041	152.591	0.642	24.433	37.680	0.505	259.740
146	uc009zzs.3	LATS2	chr13	-	21547175	21634429	1540	True	-192.123	-192.072	0.000	0.000	61.760	0.836	0.000	-0.319	0.821	23.700	95.320	-0.987	37.440	96.240	0.899	166	166	166	73	73	73	9.250	47.682	-2.287	16.263	34.862	-0.886	4.533	17.578	0.517	8.228	23.583	0.500	37.440
147	uc003ytt.3	PHF20L1	chr8	+	133787603	133861052	70902	True	-111.518	-112.115	0.000	0.000	62.149	0.955	0.000	-0.304	0.730	33.240	157.500	-1.135	47.320	78.760	0.111	130	130	130	66	66	66	17.874	76.938	-2.015	27.136	44.145	-0.686	5.427	27.650	0.420	8.815	13.853	0.299	47.320
148	uc001foc.4	SMG5	chr1	-	156219014	156252620	1200	True	-57.664	-58.166	0.000	0.000	53.015	1.000	0.000	-0.251	0.521	115.140	426.100	-1.605	168.240	406.760	-0.296	118	118	118	60	60	60	57.113	229.058	-2.014	112.831	267.696	-1.213	17.976	56.100	0.238	26.842	73.481	0.268	168.240
149	uc003ezl.3	MBNL1	chr3	+	152017193	152183569	164080	True	-193.435	-194.205	0.000	0.000	59.667	0.531	0.000	-0.557	0.740	46.900	206.640	-1.257	128.480	187.520	0.481	95	95	95	113	113	113	18.590	97.499	-2.310	47.236	84.013	-0.991	8.058	40.486	0.443	32.842	45.763	0.542	128.480
150	uc031sey.1	REST	chr4	+	57774041	57802010	24705	True	-331.199	-331.187	0.000	0.000	64.326	0.211	0.000	-0.705	0.729	23.880	169.800	-2.091	66.480	142.580	0.224	123	123	123	161	161	161	6.967	73.313	-3.229	18.673	52.031	-1.675	3.871	30.063	0.529	14.861	25.904	0.717	66.480
151	uc002ztf.2	CRKL	chr22	+	21271713	21308037	32925	True	-195.561	-195.830	0.000	0.000	34.572	0.348	0.000	-0.739	0.396	30.240	227.720	-2.193	162.560	466.840	-0.879	66	66	66	158	158	158	19.467	148.617	-2.874	57.492	193.595	-1.833	4.999	33.543	0.309	34.577	80.016	0.429	162.560
152	uc010heu.3	TBC1D5	chr3	-	17198653	17349626	1420	True	-195.120	-191.728	0.000	0.000	64.220	0.789	0.000	-0.354	0.862	35.320	114.280	-0.883	56.080	149.140	0.320	163	163	163	71	71	71	11.765	51.711	-2.065	28.441	55.483	-0.864	6.346	23.197	0.502	11.029	27.513	0.514	56.080
153	uc002evm.2	NFATC3	chr16	+	68119268	68263162	141444	True	-284.714	-285.396	0.000	0.000	66.032	0.358	0.000	-0.456	0.748	9.240	73.800	-0.743	26.100	78.920	-0.082	163	163	163	120	120	120	3.637	24.497	-2.522	12.374	33.714	-1.338	2.289	11.735	0.633	5.005	14.854	0.550	26.100
154	uc003ezp.3	MBNL1	chr3	+	152017193	152183569	164080	True	-191.812	-192.570	0.000	0.000	59.549	0.531	0.000	-0.568	0.740	46.900	206.640	-1.257	128.480	187.520	0.481	93	93	93	113	113	113	18.443	97.564	-2.318	47.236	84.013	-0.991	8.314	41.538	0.440	32.842	45.763	0.542	128.480
155	uc002yto.3	SLC5A3	chr21	+	35445822	35478561	27639	True	-623.079	-623.804	0.000	0.000	33.443	0.012	0.000	-0.410	0.406	18.120	159.140	-0.564	90.600	147.620	0.258	298	298	298	253	253	253	4.116	28.562	-2.547	21.216	54.655	-1.492	2.965	19.656	0.703	15.289	22.380	0.558	90.600
156	uc001mkk.4	TEAD1	chr11	+	12900989	12966284	63606	True	-378.746	-377.281	0.000	0.000	61.547	0.512	0.000	-0.203	0.819	68.200	246.420	0.672	162.480	294.560	0.374	325	325	325	82	82	82	18.564	71.942	-1.957	65.813	114.646	-0.859	12.005	38.602	0.591	34.012	46.180	0.440	162.480
157	uc003eqg.1	AMOTL2	chr3	-	134074189	134093406	1920	True	-139.954	-140.818	0.000	0.000	54.837	0.544	0.000	-0.344	0.772	94.860	393.720	-1.625	175.800	405.360	0.538	123	123	123	68	68	68	48.152	215.960	-2.163	91.448	195.208	-1.004	16.506	66.174	0.283	31.188	87.998	0.657	175.800
158	uc003eqh.1	AMOTL2	chr3	-	134074189	134093406	1920	True	-139.954	-140.818	0.000	0.000	54.837	0.544	0.000	-0.344	0.772	94.860	393.720	-1.625	175.800	405.360	0.538	123	123	123	68	68	68	48.152	215.960	-2.163	91.448	195.208	-1.004	16.506	66.174	0.283	31.188	87.998	0.657	175.800
159	uc003szo.3	CREB5	chr7	+	28338939	28865511	524973	True	-300.664	-300.180	0.000	0.000	70.335	0.833	0.000	-0.197	0.800	51.380	142.600	-0.094	43.300	71.240	0.482	305	305	305	78	78	78	11.736	43.299	-1.777	20.765	35.748	-0.752	8.433	27.986	0.590	7.483	12.209	0.371	51.380
160	uc003xxo.2	ARFGEF1	chr8	-	68109883	68255912	1160	True	-260.840	-261.368	0.000	0.000	68.491	0.632	0.000	-0.298	1.208	34.500	107.080	-0.501	39.440	73.000	0.761	211	211	211	57	57	57	10.035	36.703	-1.928	24.772	35.510	-0.422	7.157	18.703	0.571	6.641	15.090	0.489	39.440
161	uc002evn.2	NFATC3	chr16	+	68119268	68263162	141444	True	-281.147	-281.801	0.000	0.000	65.393	0.358	0.000	-0.450	0.738	9.240	73.800	-0.743	26.100	78.920	-0.082	162	162	162	120	120	120	3.647	24.348	-2.501	12.374	33.714	-1.338	2.294	11.932	0.629	5.005	14.854	0.550	26.100
162	uc031poc.1	NBPF10	chr1	+	145293370	146467744	1173167	True	-247.573	-247.376	0.000	0.000	106.906	0.981	0.000	-0.128	1.007	391.020	2110.100	-1.082	251.400	512.560	0.146	408	408	408	54	54	54	82.478	394.612	-2.223	121.516	255.859	-0.958	45.985	221.713	0.362	63.102	142.175	0.539	391.020
163	uc003szr.3	CREB5	chr7	+	28475233	28865511	388679	True	-304.939	-304.446	0.000	0.000	70.599	0.833	0.000	-0.204	0.799	51.380	142.600	-0.094	43.300	71.240	0.482	308	308	308	78	78	78	11.654	43.021	-1.778	20.765	35.748	-0.752	8.433	27.989	0.590	7.483	12.209	0.371	51.380
164	uc010ywt.1	SH3RF3	chr2	+	109745996	110262207	513683	True	-218.362	-218.994	0.000	0.000	67.010	0.613	0.000	-0.510	0.568	15.540	52.280	-1.228	28.300	62.480	0.322	137	137	137	124	124	124	5.510	28.512	-2.226	11.677	24.254	-0.988	2.810	9.249	0.497	6.432	13.500	0.464	28.300
165	uc003asq.4	ELFN2	chr22	-	37763999	37823505	2960	True	-252.801	-245.513	0.000	0.000	74.711	0.651	0.000	-0.259	0.499	48.100	191.620	-1.115	70.200	231.520	0.146	231	231	231	146	146	146	17.592	97.795	-2.427	30.860	103.399	-1.678	8.267	38.104	0.450	13.256	48.660	0.473	70.200
166	uc002wjy.4	MAVS	chr20	+	3827445	3856770	26244	True	-500.490	-501.367	0.000	0.000	59.538	0.263	0.000	-0.271	0.634	524.480	1787.460	-0.599	127.120	500.420	-0.505	378	378	378	118	118	118	23.707	97.604	-2.393	30.067	90.138	-1.515	62.768	205.252	0.691	18.963	66.262	0.373	524.480
167	uc003son.4	FBXL18	chr7	-	5515427	5553399	2820	True	-232.305	-231.968	0.000	0.000	67.102	0.610	0.000	-0.226	0.422	452.580	1564.940	-1.377	149.900	507.220	-0.370	258	258	258	141	141	141	28.034	137.612	-2.425	52.082	165.485	-1.722	47.268	163.653	0.427	35.635	105.077	0.383	452.580
168	uc001pua.2	DDX6	chr11	-	118618472	118630078	1620	True	-222.534	-222.156	0.000	0.000	65.546	0.481	0.000	-0.473	0.872	31.980	240.020	-1.677	83.940	201.480	0.385	154	154	154	81	81	81	10.593	79.711	-2.801	30.365	81.644	-1.472	6.286	45.091	0.454	18.031	40.435	0.608	83.940
169	uc003ezn.3	MBNL1	chr3	+	152017193	152183569	164080	True	-184.125	-184.889	0.000	0.000	57.733	0.549	0.000	-0.548	0.716	46.900	199.920	-1.257	128.480	187.520	0.481	90	90	90	113	113	113	18.806	95.515	-2.266	47.236	84.013	-0.991	8.111	39.214	0.421	32.842	45.763	0.542	128.480
170	uc003ezo.3	MBNL1	chr3	+	152017193	152183569	164080	True	-184.125	-184.889	0.000	0.000	57.733	0.549	0.000	-0.548	0.716	46.900	199.920	-1.257	128.480	187.520	0.481	90	90	90	113	113	113	18.806	95.515	-2.266	47.236	84.013	-0.991	8.111	39.214	0.421	32.842	45.763	0.542	128.480
171	uc002evo.2	NFATC3	chr16	+	68119268	68263162	141444	True	-279.728	-280.395	0.000	0.000	65.271	0.358	0.000	-0.455	0.738	9.240	73.800	-0.743	26.100	78.920	-0.082	160	160	160	120	120	120	3.684	24.584	-2.508	12.374	33.714	-1.338	2.284	11.816	0.630	5.005	14.854	0.550	26.100
172	uc001qgk.4	SNX19	chr11	-	130745765	130786382	2340	True	-198.888	-198.857	0.000	0.000	63.972	0.657	0.000	-0.447	0.611	16.980	94.140	-0.739	44.760	109.360	-0.068	139	139	139	108	108	108	9.334	43.597	-2.129	21.556	46.959	-1.083	3.418	14.178	0.512	9.948	22.764	0.434	44.760
173	uc003quf.3	QKI	chr6	+	163835674	163999628	155124	True	-507.500	-504.878	0.000	0.000	68.184	0.224	0.000	-0.410	0.517	26.520	127.220	1.238	85.160	162.300	0.832	289	289	289	201	201	201	2.919	16.288	-1.438	20.000	51.057	-1.134	4.708	29.908	0.991	16.961	39.732	0.713	85.160
174	uc010rlm.2	FADS1	chr11	-	61567096	61584529	1940	True	-75.467	-75.788	0.000	0.000	54.186	0.927	0.000	-0.367	0.398	156.960	656.980	-1.360	167.480	344.500	0.112	92	92	92	96	96	96	60.385	253.181	-2.055	80.484	178.776	-1.117	24.734	97.488	0.246	34.569	82.704	0.349	167.480
175	uc002yhf.3	DNAJC5	chr20	+	62526454	62567384	38563	True	-98.626	-99.333	0.000	0.000	63.313	0.862	0.009	-0.296	0.408	46.100	192.940	-1.377	59.020	131.660	-0.214	129	129	129	116	116	116	26.527	113.250	-2.043	32.548	77.164	-1.233	8.510	35.821	0.304	10.294	21.521	0.365	59.020
176	uc003ezj.3	MBNL1	chr3	+	151985828	152183569	195445	True	-196.980	-196.928	0.000	0.000	57.756	0.487	0.000	-0.672	0.633	46.900	206.640	-1.257	128.480	187.520	0.481	93	93	93	113	113	113	17.869	94.986	-2.331	47.236	84.013	-0.991	8.044	40.970	0.459	32.842	45.763	0.542	128.480
177	uc001kmu.2	LCOR	chr10	+	98592711	98724198	129058	True	-447.250	-443.168	0.000	0.000	87.104	0.529	0.000	-0.264	0.779	29.760	116.280	0.049	50.940	58.020	0.231	365	365	365	119	119	119	2.466	13.002	-2.036	10.981	22.964	-1.049	2.671	10.099	0.605	8.105	13.090	0.562	50.940
178	uc001xos.3	ELMSAN1	chr14	-	74181824	74195879	1920	True	-227.657	-227.653	0.000	0.000	63.343	0.419	0.000	-0.489	0.853	33.540	192.840	0.303	151.680	459.940	-0.200	147	147	147	86	86	86	9.079	70.047	-2.738	38.106	115.610	-1.595	5.162	33.386	0.715	23.461	68.776	0.571	151.680
179	uc003quh.3	QKI	chr6	+	163835674	163999628	155124	True	-506.418	-503.917	0.000	0.000	67.007	0.224	0.000	-0.409	0.513	26.520	127.220	1.238	85.160	162.300	0.832	288	288	288	201	201	201	2.908	16.052	-1.431	20.000	51.057	-1.134	4.722	29.690	0.987	16.961	39.732	0.713	85.160
180	uc002tuc.2	CCNT2	chr2	+	135676391	135716915	36108	True	-158.365	-158.820	0.000	0.000	65.003	0.769	0.000	-0.508	0.532	15.700	97.180	-0.660	39.840	65.160	0.222	107	107	107	117	117	117	8.611	34.258	-1.855	16.416	28.333	-0.739	3.126	14.615	0.488	6.927	11.463	0.418	39.840
181	uc011lja.2	PHF20L1	chr8	+	133787603	133861052	70902	True	-108.280	-108.802	0.000	0.000	61.733	0.955	0.000	-0.300	0.723	33.240	157.500	-1.135	47.320	78.760	0.111	128	128	128	66	66	66	18.070	77.742	-2.014	27.136	44.145	-0.686	5.238	27.100	0.423	8.815	13.853	0.299	47.320
182	uc003dqe.2	ROBO1	chr3	-	78646387	79817059	1340	True	-277.643	-277.961	0.000	0.000	58.969	0.418	0.000	-0.356	1.033	22.260	80.720	-0.780	46.620	158.820	1.465	198	198	198	67	67	67	7.052	37.928	-2.380	18.131	38.403	-0.971	4.293	15.539	0.634	8.508	27.048	0.596	46.620
183	uc003tak.3	SCRN1	chr7	-	29959718	30029425	1300	True	-143.484	-143.564	0.000	0.000	64.281	0.844	0.000	-0.266	0.726	165.040	638.400	-1.260	455.140	857.700	0.852	176	176	176	64	64	64	81.502	315.055	-1.933	233.975	445.099	-0.926	25.260	99.295	0.278	94.362	177.331	0.537	455.140
184	uc009ygl.3	TEAD1	chr11	+	12901254	12966284	63341	True	-372.678	-371.492	0.000	0.000	60.079	0.451	0.000	-0.207	0.812	68.200	246.420	0.672	162.480	294.560	0.374	316	316	316	82	82	82	18.700	72.177	-1.952	65.813	114.646	-0.859	12.138	39.066	0.597	34.012	46.180	0.440	162.480
185	uc003szq.3	CREB5	chr7	+	28452143	28865511	411769	True	-305.193	-304.716	0.000	0.000	70.404	0.833	0.000	-0.206	0.795	51.380	142.600	-0.094	43.300	71.240	0.482	308	308	308	78	78	78	11.654	43.021	-1.778	20.765	35.748	-0.752	8.433	27.989	0.590	7.483	12.209	0.371	51.380
186	uc010uxw.2	UBN1	chr16	+	4896665	4932363	33878	True	-187.590	-188.316	0.000	0.000	56.662	0.659	0.000	-0.254	0.731	45.440	165.260	-0.851	78.160	167.080	-0.018	155	155	155	88	88	88	14.891	65.516	-2.139	35.958	83.732	-1.196	8.998	30.016	0.521	13.000	28.727	0.366	78.160
187	uc011bsj.2	LPP	chr3	+	188286785	188608460	317433	True	-999.272	-999.887	0.000	0.000	41.236	0.005	0.000	-0.199	0.513	952.340	2865.640	0.959	33.360	71.440	0.098	653	653	653	198	198	198	33.807	108.204	-1.948	10.054	23.723	-1.242	104.906	325.892	0.845	6.748	12.997	0.471	952.340
188	uc002lvy.4	LMNB2	chr19	-	2428162	2456966	1180	True	-83.463	-82.469	0.000	0.000	60.998	1.000	0.000	-0.257	0.640	202.500	920.260	-1.663	298.140	760.980	-1.011	149	149	149	54	54	54	92.579	488.649	-2.366	172.845	475.800	-1.473	30.508	178.563	0.337	52.674	120.336	0.213	298.140
189	uc001txv.3	PXN	chr12	-	120648241	120703574	1520	True	-89.568	-90.402	0.000	0.000	56.189	0.920	0.000	-0.465	0.559	169.000	539.180	-1.158	317.240	512.160	0.633	89	89	89	75	75	75	77.729	291.610	-1.871	154.087	279.721	-0.850	33.245	124.924	0.281	55.123	94.857	0.377	317.240
190	uc004agz.2	FXN	chr9	+	71650478	71693993	38309	True	-293.519	-293.245	0.000	0.000	0.353	0.000	0.025	0.693	-0.334	138.560	280.120	0.887	200.780	696.440	0.140	78	78	78	201	201	201	36.572	55.080	-0.416	17.048	60.833	-1.190	39.239	69.057	0.533	37.310	131.115	0.753	200.780
191	uc004aha.2	FXN	chr9	+	71650478	71693993	38309	True	-293.471	-293.245	0.000	0.000	0.353	0.000	0.025	0.693	-0.334	138.560	280.120	0.887	200.780	696.440	0.140	78	78	78	201	201	201	36.572	55.080	-0.416	17.048	60.833	-1.190	39.239	69.057	0.533	37.310	131.115	0.753	200.780
192	uc004bzw.3	ABL1	chr9	+	133710830	133763062	51045	True	-110.442	-110.937	0.000	0.000	75.236	0.982	0.000	-0.240	0.771	65.840	230.540	-1.514	105.360	196.800	-0.747	189	189	189	55	55	55	25.286	120.989	-2.242	54.508	126.980	-1.234	9.722	35.786	0.309	16.592	27.563	0.277	105.360
193	uc001kms.2	LCOR	chr10	+	98592016	98724198	129753	True	-446.739	-443.516	0.000	0.000	85.807	0.504	0.000	-0.252	0.782	29.760	116.280	0.049	50.940	58.020	0.231	365	365	365	119	119	119	2.466	13.002	-2.036	10.981	22.964	-1.049	2.671	10.099	0.605	8.105	13.090	0.562	50.940
194	uc002del.4	ABCC1	chr16	+	16103632	16236930	131757	True	-246.976	-247.153	0.000	0.000	62.130	0.514	0.000	-0.419	0.972	31.380	105.340	-0.566	44.980	63.200	0.564	170	170	170	74	74	74	9.233	46.124	-2.319	20.491	35.903	-0.829	5.710	19.121	0.574	10.149	14.550	0.477	44.980
195	uc001eep.3	HIPK1	chr1	+	114496498	114520491	21087	True	-297.491	-298.612	0.000	0.000	75.429	0.410	0.000	-0.559	0.628	12.700	65.220	-0.394	52.180	115.880	0.819	169	169	169	139	139	139	5.840	33.184	-2.315	21.362	51.844	-1.248	2.688	13.753	0.663	9.678	20.031	0.546	52.180
196	uc010ozg.2	NBPF24	chr1	-	146032541	146057734	1620	True	-133.051	-133.539	0.000	0.000	58.015	0.724	0.000	-0.491	0.697	147.320	712.080	-0.687	227.260	603.440	0.653	104	104	104	76	76	76	41.765	187.581	-2.034	111.954	246.188	-1.006	25.124	126.403	0.490	46.910	130.994	0.588	227.260
197	uc002jtu.4	SEPT9	chr17	+	75315596	75496678	179188	True	-82.284	-83.435	0.000	0.000	39.451	0.826	0.000	-0.362	0.419	253.580	1182.800	-1.657	506.300	1449.020	0.259	69	69	69	92	92	92	150.332	681.990	-2.162	240.082	642.657	-1.374	46.453	208.347	0.162	94.251	291.160	0.457	506.300
198	uc003mkk.3	CANX	chr5	+	179125929	179158639	29942	True	-72.414	-72.834	0.000	0.000	56.600	0.897	0.000	-0.424	0.457	413.600	2116.000	-1.496	468.420	1327.080	-0.370	74	74	74	97	97	97	202.864	858.417	-2.020	230.245	479.306	-1.006	58.356	347.435	0.286	96.140	251.987	0.341	468.420
199	uc031pon.1	NBPF9	chr1	-	148250248	148346929	1420	True	-172.919	-173.702	0.000	0.000	54.112	0.576	0.000	-0.451	0.796	195.980	926.480	-1.364	314.300	586.120	0.817	133	133	133	66	66	66	60.430	278.077	-2.205	135.989	284.293	-0.994	38.948	179.027	0.397	68.424	142.328	0.582	314.300
200	uc002gvd.4	EPN2	chr17	+	19140689	19240028	97459	True	-155.468	-156.247	0.000	0.000	56.870	0.761	0.000	-0.462	0.630	20.840	71.000	0.016	45.580	108.080	0.453	110	110	110	92	92	92	8.693	34.786	-1.856	19.230	37.705	-0.783	4.697	15.132	0.604	9.650	24.553	0.527	45.580
201	uc004bgj.4	SNX30	chr9	+	115513133	115637267	121970	True	-335.853	-336.228	0.000	0.000	65.118	0.475	0.000	-0.305	0.779	12.100	56.360	-0.866	15.520	39.140	0.452	249	249	249	99	99	99	3.278	18.691	-2.268	7.835	19.139	-1.212	2.330	9.103	0.660	3.291	6.538	0.470	15.520
202	uc004bwl.4	LRRC8A	chr9	+	131644390	131680317	34624	True	-143.142	-144.161	0.000	0.000	66.180	0.857	0.000	-0.370	0.891	80.860	283.420	-1.484	169.500	428.340	0.110	137	137	137	63	63	63	34.484	169.864	-2.327	92.519	200.266	-1.059	15.478	53.553	0.341	40.217	99.424	0.403	169.500
203	uc010myp.3	LRRC8A	chr9	+	131644390	131680317	34624	True	-142.891	-143.885	0.000	0.000	66.356	0.873	0.000	-0.378	0.884	80.860	283.420	-1.484	169.500	428.340	0.110	137	137	137	63	63	63	34.484	169.864	-2.327	92.519	200.266	-1.059	15.478	53.553	0.341	40.217	99.424	0.403	169.500
204	uc010rqc.2	PPP6R3	chr11	+	68228185	68382801	152848	True	-99.975	-100.048	0.000	0.000	56.635	0.919	0.000	-0.426	0.592	55.320	227.120	-1.058	86.640	152.140	-0.083	86	86	86	86	86	86	25.408	107.424	-1.989	42.725	74.028	-0.779	8.893	46.912	0.396	14.325	23.597	0.330	86.640
205	uc003zsg.2	B4GALT1	chr9	-	33110638	33167356	2520	True	-128.909	-128.806	0.000	0.000	47.620	0.651	0.000	-0.687	0.352	68.680	314.660	-1.667	233.780	396.500	0.076	63	63	63	126	126	126	38.487	182.413	-2.205	77.219	159.261	-1.170	10.516	53.820	0.207	47.602	59.462	0.435	233.780
206	uc003ccs.2	NR1D2	chr3	+	23986750	24022109	33163	True	-196.354	-186.220	0.000	0.000	52.484	0.574	0.000	-0.419	0.586	52.720	155.380	-0.948	85.460	143.300	-0.010	123	123	123	108	108	108	16.771	72.801	-2.061	32.104	62.669	-0.991	8.127	27.486	0.526	17.434	29.666	0.420	85.460
207	uc002fkm.3	SLC7A5	chr16	-	87863628	87903100	2760	True	-67.395	-68.087	0.000	0.000	34.033	0.875	0.000	-0.451	0.200	227.680	1346.860	-2.045	836.920	2047.780	-0.976	66	66	66	136	136	136	147.091	840.157	-2.491	261.578	883.683	-1.840	35.141	232.230	0.165	152.200	378.254	0.297	836.920
208	uc001zrt.3	MAP1A	chr15	+	43809805	43823818	12641	True	-542.411	-542.577	0.000	0.000	67.096	0.537	0.000	-0.207	1.152	45.520	237.000	-1.269	101.040	177.860	-0.300	417	417	417	67	67	67	8.601	55.259	-2.732	39.098	86.994	-1.235	7.472	33.791	0.742	21.584	32.892	0.399	101.040
209	uc011jzw.2	SCRN1	chr7	-	29959718	29994976	1300	True	-138.203	-138.279	0.000	0.000	61.175	0.844	0.000	-0.294	0.702	165.040	638.400	-1.314	455.140	857.700	0.852	162	162	162	64	64	64	78.791	307.576	-1.941	233.975	445.099	-0.926	23.406	97.931	0.271	94.362	177.331	0.537	455.140
210	uc003klm.3	RHOBTB3	chr5	+	95066849	95132071	63853	True	-72.913	-73.126	0.000	0.000	65.023	0.983	0.000	-0.194	0.619	111.720	496.660	-0.828	198.360	562.320	-0.470	163	163	163	59	59	59	52.521	191.993	-1.795	101.850	213.151	-1.023	19.911	87.742	0.341	41.354	102.142	0.322	198.360
211	uc001pts.3	PHLDB1	chr11	+	118478305	118528748	49247	True	-106.703	-107.234	0.000	0.000	48.098	1.000	0.000	-0.185	0.582	86.880	290.300	0.000	187.760	356.840	-0.071	165	165	165	58	58	58	30.361	111.106	-1.867	78.718	164.149	-1.064	18.703	59.236	0.382	40.682	81.029	0.240	187.760
212	uc001bmv.1	ARID1A	chr1	+	27022521	27108601	84812	True	-385.991	-386.609	0.000	0.000	77.835	0.623	0.000	-0.275	1.265	25.760	118.820	-1.145	34.020	112.700	-0.013	309	309	309	61	61	61	7.636	44.915	-2.639	20.143	47.162	-1.088	6.562	26.202	0.654	6.929	22.462	0.544	34.020
213	uc001ssl.2	LEMD3	chr12	+	65563350	65642141	76911	True	-143.329	-143.164	0.000	0.000	57.909	0.787	0.000	-0.416	0.591	20.480	81.040	-0.679	49.040	76.340	0.055	118	118	118	89	89	89	9.647	38.113	-1.876	18.580	32.349	-0.738	4.004	14.871	0.429	9.456	16.927	0.423	49.040
214	uc009zqo.2	LEMD3	chr12	+	65563350	65642141	76911	True	-143.329	-143.164	0.000	0.000	57.909	0.787	0.000	-0.416	0.591	20.480	81.040	-0.679	49.040	76.340	0.055	118	118	118	89	89	89	9.647	38.113	-1.876	18.580	32.349	-0.738	4.004	14.871	0.429	9.456	16.927	0.423	49.040
215	uc001xbq.1	MAPK1IP1L	chr14	+	55518361	55536912	14572	True	-207.729	-207.048	0.000	0.000	58.105	0.000	0.394	0.645	-1.208	368.240	824.720	0.321	345.560	1183.800	-1.354	113	113	113	66	66	66	159.220	329.056	-0.921	36.830	154.118	-2.651	73.268	191.440	0.411	66.029	217.680	0.765	368.240
216	uc002fsd.4	ABR	chr17	-	906757	1083166	2540	True	-144.647	-145.149	0.000	0.000	62.001	0.858	0.000	-0.632	0.409	32.580	134.640	-1.305	61.340	150.960	0.492	85	85	85	127	127	127	12.658	65.700	-2.365	32.139	83.020	-1.328	6.859	25.036	0.425	9.619	26.065	0.369	61.340
217	uc001bvv.2	KIAA1522	chr1	+	33231234	33240571	7911	True	-146.051	-146.629	0.000	0.000	61.963	0.855	0.000	-0.292	0.644	95.000	344.360	-1.348	154.660	366.460	0.574	176	176	176	69	69	69	29.287	119.933	-2.029	75.550	187.283	-1.192	17.145	64.405	0.308	26.893	75.947	0.537	154.660
218	uc003xbq.4	SLC39A14	chr8	+	22224761	22280249	53663	True	-111.151	-111.500	0.000	0.000	62.616	0.810	0.000	-0.371	0.581	72.360	299.780	-1.218	140.620	264.440	-0.059	118	118	118	84	84	84	36.500	156.039	-2.043	70.395	137.967	-0.991	8.851	47.391	0.346	29.012	47.904	0.355	140.620
219	uc011dtk.2	BRPF3	chr6	+	36168073	36200567	30669	True	-195.683	-195.697	0.000	0.000	61.664	0.488	0.000	-0.496	0.742	21.920	99.020	-1.190	45.560	72.320	0.214	135	135	135	86	86	86	8.623	47.598	-2.365	22.339	46.994	-1.123	3.322	13.508	0.475	9.856	11.251	0.523	45.560
220	uc004bzv.3	ABL1	chr9	+	133589267	133763062	172588	True	-119.725	-118.121	0.000	0.000	76.215	0.966	0.000	-0.254	0.777	65.840	230.540	-1.514	105.360	196.800	-0.680	187	187	187	58	58	58	25.235	121.111	-2.246	53.618	125.077	-1.226	9.662	35.636	0.308	16.631	29.989	0.296	105.360
221	uc031pny.1	NBPF8	chr1	+	144614958	144830407	214042	True	-137.753	-138.150	0.000	0.000	52.930	0.710	0.000	-0.449	0.769	228.080	989.100	-1.063	336.000	639.380	0.339	114	114	114	62	62	62	57.805	252.473	-2.127	152.160	305.971	-0.962	31.872	138.793	0.386	81.569	162.129	0.477	336.000
222	uc003abn.3	KIAA1671	chr22	+	25423940	25593415	167052	True	-516.575	-517.537	0.000	0.000	73.726	0.303	0.000	-0.260	0.791	30.660	138.060	-0.468	61.400	260.400	0.330	380	380	380	119	119	119	4.746	30.352	-2.514	24.624	63.575	-1.335	4.694	21.365	0.662	11.587	33.033	0.533	61.400
223	uc003efk.3	DTX3L	chr3	+	122283184	122294049	9420	True	-320.222	-295.144	0.000	0.000	62.328	0.386	0.000	-0.355	1.085	365.760	1139.220	-0.224	51.720	101.540	0.373	204	204	204	70	70	70	19.320	83.639	-2.502	20.989	44.025	-1.065	50.272	164.069	0.665	9.642	17.455	0.544	365.760
224	uc010hxo.3	ABCC5	chr3	-	183701540	183735727	2940	True	-176.795	-177.419	0.000	0.000	47.277	0.428	0.000	-0.689	0.356	25.360	94.200	-0.958	55.420	70.480	0.260	78	78	78	145	145	145	8.793	37.604	-1.972	16.597	29.650	-0.890	5.734	21.063	0.476	11.216	15.136	0.404	55.420
225	uc001skd.3	SMARCC2	chr12	-	56555635	56583351	1640	True	-87.741	-88.427	0.000	0.000	61.451	1.000	0.000	-0.292	0.765	86.080	303.660	-1.449	116.960	295.460	-0.331	126	126	126	53	53	53	35.169	143.384	-2.002	58.824	111.712	-0.886	15.638	58.726	0.290	28.243	57.771	0.308	116.960
226	uc001skc.3	SMARCC2	chr12	-	56555635	56583351	1640	True	-87.741	-88.427	0.000	0.000	61.451	1.000	0.000	-0.292	0.765	86.080	303.660	-1.449	116.960	295.460	-0.331	126	126	126	53	53	53	35.169	143.384	-2.002	58.824	111.712	-0.886	15.638	58.726	0.290	28.243	57.771	0.308	116.960
227	uc003upd.2	LMTK2	chr7	+	97736196	97838944	100619	True	-426.116	-426.364	0.000	0.000	82.086	0.520	0.000	-0.333	0.975	14.700	67.000	-0.702	35.740	126.940	-0.052	299	299	299	102	102	102	3.801	24.581	-2.490	14.468	33.955	-1.202	2.659	12.053	0.665	7.604	18.949	0.605	35.740
228	uc003szs.3	CREB5	chr7	+	28725720	28865511	138192	True	-290.404	-289.788	0.000	0.000	67.082	0.831	0.000	-0.206	0.776	51.380	142.600	-0.094	43.300	71.240	0.060	293	293	293	77	77	77	11.884	44.053	-1.786	20.488	35.824	-0.768	8.550	28.281	0.595	7.120	12.270	0.345	51.380
229	uc001ska.3	SMARCC2	chr12	-	56555635	56583351	1640	True	-87.407	-88.088	0.000	0.000	61.050	1.000	0.000	-0.293	0.763	86.080	303.660	-1.449	116.960	295.460	-0.331	125	125	125	53	53	53	35.267	143.686	-2.001	58.824	111.712	-0.886	15.661	58.863	0.291	28.243	57.771	0.308	116.960
230	uc011lah.2	DPYSL2	chr8	+	26435920	26515693	77350	True	-205.736	-205.548	0.000	0.000	46.727	0.235	0.000	-1.163	0.571	28.420	354.560	-2.397	174.340	486.240	-0.059	58	58	58	115	115	115	17.500	217.862	-3.563	63.130	200.643	-1.746	4.221	50.666	0.330	38.180	102.355	0.779	174.340
231	uc002zdf.2	SIK1	chr21	-	44834397	44847002	1840	True	-147.794	-147.754	0.000	0.000	56.840	0.589	0.000	-0.464	0.600	25.080	95.960	-1.156	54.020	103.300	0.255	110	110	110	90	90	90	10.773	53.575	-2.193	23.810	52.134	-1.126	4.015	19.367	0.388	9.724	18.847	0.522	54.020
232	uc001erd.5	NBPF14	chr1	-	148250248	148346929	1440	True	-156.683	-157.517	0.000	0.000	49.739	0.478	0.000	-0.552	0.757	154.120	522.520	-1.364	314.300	586.120	0.817	106	106	106	67	67	67	46.728	210.519	-2.197	135.027	283.279	-1.003	28.167	118.486	0.419	68.360	141.501	0.582	314.300
233	uc001bmu.1	ARID1A	chr1	+	27022521	27108601	84812	True	-359.707	-360.418	0.000	0.000	74.395	0.607	0.000	-0.310	1.267	25.760	118.820	-1.145	34.020	112.700	-0.013	276	276	276	61	61	61	7.829	46.154	-2.674	20.143	47.162	-1.088	6.874	27.233	0.670	6.929	22.462	0.544	34.020
234	uc031qjr.1	PXN	chr12	-	120648241	120664647	1660	True	-81.598	-82.838	0.000	0.000	53.440	0.863	0.000	-0.478	0.515	169.000	539.180	-1.158	317.240	512.160	-0.220	77	77	77	80	80	80	80.955	313.226	-1.932	147.942	278.482	-0.930	31.810	114.744	0.267	57.628	91.763	0.328	317.240
235	uc010oxo.2	NBPF9	chr1	+	144146810	144830407	682190	True	-138.553	-138.970	0.000	0.000	51.142	0.667	0.000	-0.485	0.741	159.720	594.660	-1.063	336.000	639.380	0.545	109	109	109	63	63	63	53.997	226.285	-2.079	151.210	302.113	-0.938	29.170	121.807	0.370	81.264	163.681	0.509	336.000
236	uc002xet.3	LINC00657	chr20	-	34633539	34638882	1220	True	-267.391	-227.040	0.000	0.000	-4.832	0.295	0.000	-0.205	0.792	274.720	906.460	-1.115	516.700	865.540	0.563	195	195	195	61	61	61	69.297	261.940	-1.888	223.257	414.838	-0.888	35.693	132.131	0.286	101.521	194.735	0.610	516.700
237	uc002cqs.4	PDPK1	chr16	+	2587964	2653191	62347	True	-161.214	-162.045	0.000	0.000	64.498	0.748	0.000	-0.292	0.388	33.540	108.680	-0.932	52.480	95.320	-0.423	186	186	186	127	127	127	13.276	53.212	-1.938	22.324	53.834	-1.248	4.784	16.418	0.363	9.186	18.449	0.365	52.480
238	uc003kos.4	PJA2	chr5	-	108670409	108745675	1280	True	-144.610	-144.383	0.000	0.000	58.045	0.859	0.000	-0.256	0.776	41.060	142.560	-0.753	55.900	76.360	0.493	153	153	153	64	64	64	18.276	60.623	-1.641	31.054	42.013	-0.412	8.166	29.439	0.441	10.779	14.596	0.421	55.900
239	uc011dkz.2	ZKSCAN8	chr6	+	28109988	28127250	15465	True	-424.198	-372.691	0.000	0.000	46.294	0.207	0.000	-0.276	1.040	30.040	88.180	-0.016	34.380	47.160	0.552	237	237	237	87	87	87	3.219	16.123	-2.028	13.234	22.483	-0.809	3.081	11.106	0.759	7.501	8.738	0.536	34.380
240	uc004dwv.2	AR	chrX	+	66788682	66950461	158565	True	-367.097	-367.451	0.000	0.000	80.554	0.490	0.000	-0.442	0.630	5.700	19.120	0.127	8.980	26.680	0.842	224	224	224	157	157	157	1.118	7.672	-2.054	3.649	8.855	-1.038	1.056	3.606	0.661	2.000	4.973	0.728	8.980
241	uc003qug.3	QKI	chr6	+	163835674	163999628	155143	True	-439.359	-434.975	0.000	0.000	57.378	0.190	0.000	-0.457	0.480	26.520	127.220	1.240	84.880	161.020	0.848	226	226	226	200	200	200	3.203	19.027	-1.457	20.089	51.291	-1.136	5.237	33.268	1.019	16.955	39.696	0.713	84.880
242	uc003xgz.2	EXTL3	chr8	+	28558989	28611207	49704	True	-196.415	-196.920	0.000	0.000	69.376	0.715	0.000	-0.438	0.546	49.520	220.240	-1.189	131.920	272.740	0.504	144	144	144	123	123	123	25.729	122.390	-2.252	54.679	122.498	-1.273	10.988	41.923	0.408	31.840	54.157	0.476	131.920
243	uc001wzd.3	FRMD6	chr14	+	52118575	52197444	76867	True	-134.125	-134.650	0.000	0.000	60.301	0.713	0.000	-0.478	0.575	128.880	659.600	-1.101	239.760	494.460	0.034	104	104	104	94	94	94	69.420	318.256	-2.172	126.074	259.487	-1.084	25.328	127.111	0.390	52.829	83.694	0.380	239.760
244	uc010jwb.3	BRPF3	chr6	+	36168073	36200567	30669	True	-199.503	-199.553	0.000	0.000	61.899	0.488	0.000	-0.474	0.740	21.920	99.020	-1.190	45.560	72.320	0.214	141	141	141	86	86	86	8.922	48.920	-2.361	22.339	46.994	-1.123	3.617	14.909	0.467	9.856	11.251	0.523	45.560
245	uc002cqt.4	PDPK1	chr16	+	2587964	2653191	62327	True	-156.456	-157.338	0.000	0.000	62.756	0.734	0.000	-0.309	0.377	33.540	108.680	-0.932	52.480	101.820	-0.423	172	172	172	128	128	128	13.263	53.701	-1.954	22.332	54.209	-1.254	4.851	16.407	0.360	9.151	18.856	0.371	52.480
246	uc010pmi.2	PRRC2C	chr1	+	171526378	171562650	34987	True	-165.421	-166.370	0.000	0.000	54.408	0.387	0.000	-0.270	1.346	48.720	259.140	-1.676	93.840	226.900	0.459	103	103	103	62	62	62	18.081	98.040	-2.466	52.261	109.943	-0.853	9.300	40.591	0.394	18.480	62.499	0.673	93.840
247	uc010max.3	PDP1	chr8	+	94929174	94938296	7229	True	-121.894	-122.541	0.000	0.000	51.264	0.848	0.000	-0.331	0.537	27.120	117.480	-1.251	62.780	102.860	0.029	108	108	108	92	92	92	14.027	64.727	-2.116	22.164	46.386	-1.053	4.901	21.933	0.410	9.843	16.562	0.436	62.780
248	uc001euz.3	MCL1	chr1	-	150547026	150552214	2540	True	-56.754	-17.043	0.000	0.000	55.784	0.967	0.000	-0.394	0.222	190.620	701.460	-1.406	240.980	489.240	-0.453	63	63	63	120	120	120	136.530	466.645	-1.749	117.984	221.836	-0.901	30.480	123.822	0.170	40.362	76.533	0.250	240.980
249	uc002tub.2	CCNT2	chr2	+	135676391	135716915	36119	True	-153.749	-154.221	0.000	0.000	61.544	0.776	0.000	-0.520	0.513	17.180	97.860	-0.638	40.660	63.060	0.282	100	100	100	116	116	116	8.607	33.858	-1.838	16.479	28.407	-0.737	3.166	14.801	0.503	6.910	11.437	0.418	40.660
250	uc002xwq.4	ZNF217	chr20	-	52183609	52199707	1700	True	-215.434	-215.868	0.000	0.000	68.859	0.676	0.000	-0.416	0.891	16.180	104.240	-1.458	47.280	93.200	-0.300	177	177	177	71	71	71	6.836	42.380	-2.488	19.025	44.645	-1.216	3.244	17.162	0.451	9.183	18.627	0.506	47.280
251	uc001cyc.1	DHCR24	chr1	-	55315299	55352921	1380	True	-105.938	-106.022	0.000	0.000	58.297	0.826	0.000	-0.325	0.640	275.780	1531.620	-1.296	1033.600	1113.040	0.173	123	123	123	69	69	69	181.316	721.475	-1.941	381.331	743.089	-0.998	39.112	246.444	0.334	153.914	187.104	0.487	1033.600
252	uc001aja.4	SKI	chr1	+	2160133	2241652	78662	True	-265.795	-266.287	0.000	0.000	62.498	0.353	0.000	-0.643	0.593	12.060	88.660	-1.169	34.640	87.020	0.882	127	127	127	133	133	133	5.149	45.560	-2.974	12.639	43.044	-1.529	2.745	17.151	0.662	6.758	22.019	0.823	34.640
253	uc002nte.3	ZNF507	chr19	+	32836513	32878573	39609	True	-305.300	-305.834	0.000	0.000	62.112	0.568	0.000	-0.313	0.822	17.600	43.820	-0.412	24.540	51.340	0.470	241	241	241	81	81	81	3.495	17.490	-2.109	10.090	23.279	-1.129	2.939	8.604	0.615	5.097	10.688	0.509	24.540
254	uc002ntd.3	ZNF507	chr19	+	32836513	32878573	39609	True	-305.057	-305.602	0.000	0.000	62.091	0.568	0.000	-0.319	0.815	17.600	43.820	-0.412	24.540	51.340	0.470	241	241	241	81	81	81	3.495	17.490	-2.109	10.090	23.279	-1.129	2.939	8.604	0.615	5.097	10.688	0.509	24.540
255	uc003aah.2	GUCD1	chr22	-	24936405	24951275	1620	True	-68.578	-68.571	0.000	0.000	52.796	0.975	0.000	-0.448	0.465	59.420	353.100	-1.912	184.060	556.120	-0.062	74	74	74	81	81	81	36.982	210.250	-2.462	94.511	278.380	-1.556	10.526	64.025	0.218	43.616	130.335	0.313	184.060
256	uc001unr.4	LATS2	chr13	-	21547175	21635722	1520	True	-195.198	-195.019	0.000	0.000	56.132	0.861	0.000	-0.295	0.787	23.700	95.320	-0.948	37.440	96.240	0.899	167	167	167	72	72	72	9.226	47.462	-2.279	16.417	35.194	-0.885	4.530	17.753	0.525	8.180	23.576	0.504	37.440
257	uc011jzy.2	SCRN1	chr7	-	29959718	30029425	1300	True	-141.616	-141.715	0.000	0.000	61.420	0.844	0.000	-0.268	0.709	165.040	638.400	-1.260	455.140	857.700	0.852	170	170	170	64	64	64	81.360	312.494	-1.925	233.975	445.099	-0.926	25.671	99.906	0.279	94.362	177.331	0.537	455.140
258	uc003ejh.3	PLXNA1	chr3	+	126745227	126756235	7677	True	-149.210	-149.844	0.000	0.000	18.128	0.406	0.000	-0.547	0.237	64.060	306.660	0.007	123.620	238.960	-0.053	68	68	68	165	165	165	35.614	157.402	-1.960	51.465	122.590	-1.235	19.691	87.013	0.467	17.940	40.466	0.377	123.620
259	uc001wzc.3	FRMD6	chr14	+	52118575	52197444	76867	True	-132.992	-133.526	0.000	0.000	59.810	0.713	0.000	-0.478	0.571	128.880	659.600	-1.101	239.760	494.460	0.034	103	103	103	94	94	94	69.818	319.765	-2.169	126.074	259.487	-1.084	25.125	126.796	0.391	52.829	83.694	0.380	239.760
260	uc001bls.1	CEP85	chr1	+	26560692	26605299	43211	True	-149.416	-150.247	0.000	0.000	48.271	0.567	0.000	-0.499	0.831	19.020	97.440	-0.575	56.360	93.860	0.708	97	97	97	67	67	67	10.258	44.025	-2.052	25.164	39.990	-0.612	4.229	13.429	0.574	8.322	15.127	0.494	56.360
261	uc001hac.3	ZC3H11A	chr1	+	203764750	203823256	56798	True	-147.775	-148.243	0.000	0.000	54.689	0.537	0.000	-0.459	0.840	60.220	228.340	-1.388	168.540	324.100	0.444	91	91	91	82	82	82	31.697	135.843	-2.107	71.442	124.940	-0.820	12.121	41.123	0.329	37.789	68.349	0.523	168.540
262	uc003pjf.3	FAM46A	chr6	-	82455446	82462425	1760	True	-248.400	-248.460	0.000	0.000	64.597	0.535	0.000	-0.366	0.885	5.400	29.960	-0.188	18.140	34.120	0.338	175	175	175	86	86	86	1.355	8.052	-1.878	6.922	13.588	-0.819	1.051	4.773	0.701	3.422	7.779	0.553	18.140
263	uc010oxn.2	NBPF8	chr1	+	144146810	144830407	682190	True	-133.483	-133.866	0.000	0.000	50.143	0.672	0.000	-0.478	0.728	194.840	853.220	-1.063	336.000	639.380	0.577	104	104	104	64	64	64	65.870	294.649	-2.107	150.013	298.169	-0.914	36.023	177.300	0.362	81.185	165.387	0.539	336.000
264	uc004bgi.4	SNX30	chr9	+	115600719	115637267	34384	True	-299.037	-299.472	0.000	0.000	58.564	0.453	0.000	-0.368	0.724	12.100	56.360	-0.866	15.520	39.140	0.452	211	211	211	95	95	95	3.275	18.898	-2.284	7.859	19.352	-1.226	2.413	9.569	0.668	3.343	6.582	0.471	15.520
265	uc022byk.1	AR	chrX	+	66763873	66950461	183834	True	-471.588	-471.894	0.000	0.000	70.689	0.338	0.000	-0.294	0.747	189.540	2677.160	0.127	8.980	26.680	0.842	310	310	310	136	136	136	4.159	32.798	-2.026	3.859	8.727	-0.930	18.935	208.786	0.739	2.039	5.210	0.708	189.540
266	uc002wlv.3	CDS2	chr20	+	5156747	5178533	15340	True	-535.418	-535.379	0.000	0.000	-50.541	0.000	0.000	0.798	-0.391	89.700	201.340	0.695	55.920	141.440	0.376	93	93	93	291	291	291	30.742	59.622	-0.698	2.726	10.559	-1.678	21.557	52.778	0.560	4.940	12.542	0.778	89.700
267	uc001oka.3	KDM2A	chr11	+	67019808	67025550	4336	True	-154.007	-154.441	0.000	0.000	53.749	0.754	0.000	-0.386	0.891	36.280	144.200	-0.527	98.120	237.060	0.180	117	117	117	65	65	65	18.263	73.528	-1.967	36.052	63.876	-0.638	6.524	25.819	0.493	20.470	47.743	0.453	98.120
268	uc003pjg.3	FAM46A	chr6	-	82455446	82462428	1760	True	-247.162	-247.290	0.000	0.000	64.365	0.535	0.000	-0.374	0.876	5.400	29.960	-0.188	18.140	34.120	0.338	174	174	174	86	86	86	1.363	8.078	-1.876	6.922	13.588	-0.819	1.049	4.775	0.703	3.422	7.779	0.553	18.140
269	uc003cen.3	TGFBR2	chr3	+	30647993	30735633	86238	True	-118.292	-118.588	0.000	0.000	62.227	0.921	0.000	-0.319	0.776	37.260	196.800	-0.736	106.200	195.380	-0.075	131	131	131	63	63	63	20.613	86.081	-1.937	52.342	96.885	-0.897	7.568	38.441	0.451	24.115	40.529	0.293	106.200
270	uc001skb.3	SMARCC2	chr12	-	56555635	56583351	1640	True	-101.725	-102.118	0.000	0.000	59.341	1.000	0.000	-0.265	0.765	86.080	303.660	-0.569	116.960	295.460	-0.331	139	139	139	53	53	53	35.098	139.184	-1.971	58.824	111.712	-0.886	15.787	57.096	0.341	28.243	57.771	0.308	116.960
271	uc011lgm.2	PDP1	chr8	+	94929174	94938296	7229	True	-120.364	-121.009	0.000	0.000	49.938	0.848	0.000	-0.325	0.537	27.120	117.480	-1.251	62.780	102.860	0.029	105	105	105	92	92	92	14.032	64.166	-2.104	22.164	46.386	-1.053	4.970	21.934	0.409	9.843	16.562	0.436	62.780
272	uc001eox.3	NBPF24	chr1	-	146032541	146057622	1620	True	-129.617	-130.237	0.000	0.000	53.096	0.684	0.000	-0.500	0.662	147.320	712.080	-0.687	227.260	603.440	0.653	96	96	96	76	76	76	42.734	193.676	-2.052	111.954	246.188	-1.006	25.846	129.036	0.490	46.910	130.994	0.588	227.260
273	uc010sqf.2	SMARCC2	chr12	-	56555635	56583351	1640	True	-78.881	-79.479	0.000	0.000	57.476	1.000	0.000	-0.266	0.763	86.080	303.660	-1.449	116.960	295.460	-0.331	113	113	113	53	53	53	36.225	145.622	-1.976	58.824	111.712	-0.886	15.985	60.960	0.281	28.243	57.771	0.308	116.960
274	uc031tbs.1	PDP1	chr8	+	94930040	94938296	6343	True	-128.826	-129.496	0.000	0.000	51.392	0.828	0.000	-0.378	0.515	27.120	117.480	-1.251	62.780	102.860	0.029	108	108	108	93	93	93	13.944	64.799	-2.135	22.052	46.219	-1.056	5.013	21.833	0.420	9.849	16.551	0.435	62.780
275	uc003ceu.1	OSBPL10	chr3	-	31699402	31871723	4180	True	-191.660	-192.404	0.000	0.000	56.564	0.823	0.000	-0.333	0.897	72.120	304.040	-0.430	111.900	202.380	0.313	161	161	161	62	62	62	19.481	74.598	-1.805	71.285	125.876	-0.779	22.137	84.667	0.543	16.900	39.328	0.388	111.900
276	uc010wbc.1	MYO18A	chr17	-	27400527	27448741	1240	True	-133.015	-133.744	0.000	0.000	63.172	0.952	0.000	-0.261	0.749	66.020	292.880	-1.417	100.440	210.480	0.246	164	164	164	62	62	62	26.842	119.918	-2.178	61.047	133.199	-1.114	15.056	56.906	0.345	15.972	33.151	0.343	100.440
277	uc001qhw.2	IQSEC3	chr12	+	176048	287625	109976	True	-139.755	-139.638	0.000	0.000	72.752	0.833	0.000	-0.196	0.582	1.640	6.200	0.816	4.060	7.980	1.832	236	236	236	78	78	78	0.190	1.117	-0.670	1.327	2.059	-0.231	0.304	1.199	0.640	0.799	1.720	0.857	4.060
278	uc002fsg.4	ABR	chr17	-	906757	1012340	2540	True	-124.385	-124.762	0.000	0.000	61.354	0.873	0.000	-0.604	0.370	32.580	134.640	-1.305	61.340	150.960	-0.029	81	81	81	126	126	126	13.333	68.187	-2.327	32.148	83.507	-1.342	6.452	23.209	0.382	9.656	25.588	0.333	61.340
279	uc010bsn.4	PDPK1	chr16	+	2587964	2653191	62347	True	-156.927	-157.773	0.000	0.000	62.093	0.717	0.000	-0.293	0.376	33.540	108.680	-0.932	52.480	95.320	-0.423	179	179	179	127	127	127	13.412	53.617	-1.933	22.324	53.834	-1.248	4.781	16.524	0.365	9.186	18.449	0.365	52.480
280	uc010vkn.2	NFATC3	chr16	+	68118653	68263162	142079	True	-193.095	-193.716	0.000	0.000	56.541	0.588	0.000	-0.437	0.722	9.240	73.800	-0.743	26.100	78.920	-0.082	98	98	98	119	119	119	4.720	29.802	-2.454	12.430	33.803	-1.334	2.109	11.662	0.590	4.989	14.884	0.551	26.100
281	uc010vlc.2	NFATC3	chr16	+	68122603	68263162	138129	True	-192.531	-193.154	0.000	0.000	56.981	0.597	0.000	-0.436	0.726	9.240	73.800	-0.743	26.100	78.920	-0.082	98	98	98	119	119	119	4.720	29.802	-2.454	12.430	33.803	-1.334	2.109	11.662	0.590	4.989	14.884	0.551	26.100
282	uc003ceo.3	TGFBR2	chr3	+	30647993	30735633	86238	True	-117.819	-118.120	0.000	0.000	61.607	0.921	0.000	-0.322	0.775	37.260	196.800	-0.736	106.200	195.380	-0.075	129	129	129	63	63	63	20.811	87.056	-1.944	52.342	96.885	-0.897	7.455	37.927	0.450	24.115	40.529	0.293	106.200
283	uc001zxe.2	SECISBP2L	chr15	-	49280834	49338760	1980	True	-306.054	-306.696	0.000	0.000	62.343	0.414	0.000	-0.316	0.804	7.400	29.680	1.892	14.820	48.120	0.316	213	213	213	99	99	99	2.309	11.032	-1.792	7.041	14.388	-0.883	1.404	5.814	0.860	2.785	7.749	0.688	14.820
284	uc031qbq.1	KDM2A	chr11	+	66888704	67025550	134980	True	-214.013	-209.958	0.000	0.000	57.591	0.663	0.000	-0.296	0.966	36.280	144.200	-1.302	98.120	237.060	0.180	136	136	136	86	86	86	15.589	75.987	-2.305	31.833	62.359	-0.870	6.992	22.574	0.519	19.547	42.464	0.552	98.120
285	uc001jwe.3	VCL	chr10	+	75757871	75879914	120789	True	-117.795	-118.185	0.000	0.000	59.827	0.948	0.000	-0.256	0.725	75.100	320.320	-1.135	148.140	306.320	0.137	155	155	155	58	58	58	44.611	178.640	-1.972	88.191	170.447	-0.972	12.942	54.970	0.344	29.907	46.191	0.426	148.140
286	uc003xcp.2	RHOBTB2	chr8	+	22844929	22877710	30255	True	-137.973	-138.535	0.000	0.000	44.845	0.742	0.000	-0.419	0.347	22.000	118.920	-0.781	155.900	155.920	0.014	103	103	103	124	124	124	12.136	61.549	-2.231	23.760	66.077	-1.486	3.744	20.663	0.423	14.297	23.498	0.391	155.900
287	uc002jxj.4	TBC1D16	chr17	-	77906141	78009657	6960	True	-460.314	-461.760	0.000	0.000	-37.385	0.018	0.000	-0.418	0.176	41.440	199.180	-1.372	63.640	193.920	-0.016	172	172	172	339	339	339	17.503	84.353	-2.235	21.446	60.743	-1.453	7.237	29.532	0.393	14.578	41.800	0.503	63.640
288	uc010hxl.3	ABCC5	chr3	-	183637723	183732235	1280	True	-150.638	-150.899	0.000	0.000	63.698	0.922	0.000	-0.323	0.791	29.560	92.300	-0.813	63.340	114.320	0.323	157	157	157	64	64	64	12.354	47.161	-1.880	24.889	43.284	-0.728	6.416	19.566	0.420	10.728	21.130	0.378	63.340
289	uc010jqy.2	ZKSCAN8	chr6	+	28109687	28127250	15766	True	-426.255	-379.082	0.000	0.000	39.870	0.126	0.000	-0.259	1.039	30.040	88.180	-0.016	34.380	47.160	0.552	237	237	237	87	87	87	3.219	16.123	-2.028	13.234	22.483	-0.809	3.081	11.106	0.759	7.501	8.738	0.536	34.380
290	uc003tkz.3	NUDCD3	chr7	-	44421964	44530385	2260	True	-57.583	-57.282	0.000	0.000	58.752	1.000	0.000	-0.270	0.650	157.940	565.760	-1.322	220.840	439.420	0.178	114	114	114	52	52	52	63.630	231.139	-1.845	121.325	232.630	-0.927	23.448	86.778	0.241	38.881	76.428	0.240	220.840
291	uc002jxg.2	TBC1D16	chr17	-	77906141	77924656	6960	True	-474.516	-475.769	0.000	0.000	-78.934	0.000	0.000	-0.458	0.164	41.440	199.180	-1.479	63.640	193.920	0.332	123	123	123	347	347	347	18.363	89.073	-2.228	21.615	60.033	-1.420	7.080	31.880	0.335	14.453	41.580	0.542	63.640
292	uc001gun.4	NEK7	chr1	+	198126107	198291548	163694	True	-73.838	-73.932	0.000	0.000	49.788	0.917	0.000	-0.344	0.459	47.780	244.260	-0.997	100.400	357.440	0.084	86	86	86	84	84	84	29.188	120.769	-1.948	56.614	142.017	-1.195	9.280	51.551	0.348	21.343	80.389	0.459	100.400
293	uc021pgx.1	NEK7	chr1	+	198126127	198291548	163674	True	-73.718	-73.803	0.000	0.000	50.015	0.917	0.000	-0.382	0.423	47.780	244.260	-0.997	100.400	357.440	0.084	86	86	86	84	84	84	29.188	120.769	-1.948	56.614	142.017	-1.195	9.280	51.551	0.348	21.343	80.389	0.459	100.400
294	uc031rqy.1	ZDBF2	chr2	+	207139751	207179148	37269	True	-526.218	-525.901	0.000	0.000	81.942	0.456	0.000	-0.294	0.952	3.640	19.280	0.956	96.680	243.620	1.251	383	383	383	103	103	103	0.698	6.292	-2.072	9.981	27.494	-1.144	0.787	3.458	0.830	16.542	48.220	0.739	96.680
295	uc001blr.3	CEP85	chr1	+	26560692	26605298	43214	True	-149.570	-150.424	0.000	0.000	48.248	0.552	0.000	-0.499	0.832	19.020	97.440	-0.525	55.600	93.320	0.714	97	97	97	67	67	67	10.265	44.036	-2.052	25.198	39.903	-0.607	4.235	13.442	0.575	8.320	15.140	0.495	55.600
296	uc010iwy.4	SREK1	chr5	+	65440045	65479444	34661	True	-99.815	-100.332	0.000	0.000	48.636	0.809	0.000	-0.557	0.588	49.840	318.260	-1.907	113.200	194.880	-0.045	59	59	59	89	89	89	32.104	180.285	-2.434	46.674	99.560	-1.113	9.008	58.008	0.262	20.835	32.590	0.427	113.200
297	uc001hae.3	ZC3H11A	chr1	+	203764798	203823256	57210	True	-138.919	-139.801	0.000	0.000	57.663	0.797	0.000	-0.269	1.093	70.120	228.340	-0.944	168.540	324.100	0.444	114	114	114	59	59	59	32.779	128.615	-1.965	84.845	134.654	-0.594	12.249	42.181	0.421	35.916	75.671	0.421	168.540
298	uc002cqu.4	PDPK1	chr16	+	2588164	2653191	62147	True	-146.965	-147.242	0.000	0.000	69.324	0.764	0.000	-0.318	0.369	33.540	108.680	-0.932	52.480	95.320	-0.423	183	183	183	127	127	127	13.237	53.121	-1.940	22.324	53.834	-1.248	4.800	16.459	0.366	9.186	18.449	0.365	52.480
299	uc001zxd.2	SECISBP2L	chr15	-	49280834	49338760	1980	True	-303.069	-303.668	0.000	0.000	61.896	0.404	0.000	-0.324	0.805	7.400	29.680	1.892	14.820	48.120	0.316	208	208	208	99	99	99	2.301	11.105	-1.805	7.041	14.388	-0.883	1.419	5.842	0.863	2.785	7.749	0.688	14.820
300	uc001nsh.3	FADS1	chr11	-	61567096	61581006	1960	True	-44.990	-45.132	0.000	0.000	50.334	0.989	0.000	-0.398	0.296	156.960	656.980	-1.360	167.480	344.500	-0.221	76	76	76	92	92	92	62.961	256.451	-2.010	79.498	182.454	-1.173	25.740	101.358	0.227	35.247	82.621	0.271	167.480
301	uc001doj.3	TGFBR3	chr1	-	92145899	92371559	2000	True	-303.750	-304.363	0.000	0.000	61.300	0.250	0.000	-0.535	0.854	16.840	85.740	-0.774	22.940	35.840	0.748	167	167	167	100	100	100	1.956	12.752	-2.290	7.219	12.112	-0.853	2.247	9.665	0.624	6.294	8.192	0.702	22.940
302	uc021wuu.1	OSBPL10	chr3	-	31702316	32023342	1180	True	-95.996	-96.262	0.000	0.000	54.231	0.930	0.000	-0.372	0.786	78.460	304.040	-1.239	111.720	200.100	0.161	98	98	98	57	57	57	43.934	163.066	-1.872	71.291	122.500	-0.744	12.635	44.852	0.263	17.302	37.779	0.344	111.720
303	uc001ebx.3	CTTNBP2NL	chr1	+	112938799	113003786	62813	True	-154.621	-154.723	0.000	0.000	59.428	0.850	0.000	-0.311	0.749	20.040	83.960	-0.903	64.440	79.860	0.525	168	168	168	60	60	60	10.205	38.872	-1.844	23.850	41.799	-0.819	3.923	14.185	0.422	11.489	15.246	0.357	64.440
304	uc003anl.3	HMGXB4	chr22	+	35653444	35691800	36355	True	-115.324	-115.431	0.000	0.000	54.764	0.849	0.000	-0.582	0.504	37.060	187.180	-0.876	75.660	200.360	0.124	79	79	79	93	93	93	18.125	88.515	-2.204	39.520	87.072	-1.104	6.658	33.783	0.383	14.564	34.308	0.425	75.660
305	uc001xrl.3	NEK9	chr14	-	75548817	75593778	1080	True	-161.475	-161.805	0.000	0.000	58.820	0.887	0.000	-0.273	0.859	67.320	188.300	-0.994	65.900	137.420	0.509	175	175	175	53	53	53	16.526	58.531	-1.827	31.685	52.500	-0.645	11.678	29.416	0.409	12.355	26.170	0.500	67.320
306	uc011jwq.2	USP42	chr7	+	6150755	6201195	49470	True	-146.776	-146.709	0.000	0.000	69.426	1.000	0.000	-0.301	1.212	48.480	195.400	-1.367	97.900	121.360	1.163	149	149	149	46	46	46	18.953	92.354	-2.217	40.021	64.671	-0.568	9.366	44.611	0.342	16.973	29.927	0.534	97.900
307	uc010vkm.2	NFATC3	chr16	+	68118653	68263162	142079	True	-186.759	-187.240	0.000	0.000	54.106	0.580	0.000	-0.420	0.708	9.240	73.800	-0.743	26.100	78.920	-0.082	95	95	95	119	119	119	4.833	30.115	-2.428	12.430	33.803	-1.334	2.041	11.690	0.580	4.989	14.884	0.551	26.100
308	uc010vlb.2	NFATC3	chr16	+	68122603	68263162	138129	True	-185.458	-185.960	0.000	0.000	55.126	0.613	0.000	-0.419	0.712	9.240	73.800	-0.743	26.100	78.920	-0.082	95	95	95	119	119	119	4.833	30.115	-2.428	12.430	33.803	-1.334	2.041	11.690	0.580	4.989	14.884	0.551	26.100
309	uc001jov.2	DDX21	chr10	+	70715878	70744825	27700	True	-116.043	-117.075	0.000	0.000	50.613	0.980	0.000	-0.285	0.745	112.060	480.540	-0.870	143.340	368.940	-0.284	138	138	138	50	50	50	53.381	219.872	-2.024	99.658	197.911	-0.958	22.024	90.825	0.447	21.843	57.998	0.276	143.340
310	uc003jjs.4	IL7R	chr5	+	35856976	35879705	21048	True	-140.804	-140.352	0.000	0.000	61.681	0.780	0.000	-0.410	0.638	52.420	159.560	-0.923	121.460	230.320	0.488	126	126	126	82	82	82	24.832	88.946	-1.822	58.860	101.481	-0.781	8.506	24.785	0.371	24.230	41.561	0.414	121.460
311	uc002vbp.2	ZDBF2	chr2	+	207139522	207179148	37498	True	-525.427	-525.102	0.000	0.000	81.557	0.456	0.000	-0.274	0.966	3.640	19.280	0.956	96.680	243.620	1.251	383	383	383	103	103	103	0.698	6.292	-2.072	9.981	27.494	-1.144	0.787	3.458	0.830	16.542	48.220	0.739	96.680
312	uc001eqf.4	NBPF8	chr1	-	147574322	148346929	1620	True	-148.773	-149.605	0.000	0.000	48.991	0.579	0.000	-0.473	0.652	253.760	1516.060	-1.286	227.260	612.760	0.653	106	106	106	76	76	76	60.750	280.236	-2.142	111.954	248.451	-1.018	45.438	243.506	0.430	46.910	132.674	0.594	253.760
313	uc002jxi.4	TBC1D16	chr17	-	77906141	77924656	6960	True	-475.237	-476.594	0.000	0.000	-80.784	0.000	0.000	-0.462	0.162	41.440	199.180	-1.479	63.640	193.920	0.332	121	121	121	347	347	347	18.300	88.843	-2.229	21.615	60.033	-1.420	7.120	32.063	0.337	14.453	41.580	0.542	63.640
314	uc010xqt.2	GATAD2A	chr19	+	19496641	19619741	119691	True	-89.051	-89.914	0.000	0.000	53.717	0.878	0.000	-0.493	0.523	43.380	258.140	-2.099	63.160	228.760	-0.929	78	78	78	82	82	82	20.591	144.826	-2.784	36.228	123.358	-1.703	7.768	39.866	0.298	10.272	41.653	0.382	63.160
315	uc011kzp.1	RHOBTB2	chr8	+	22853360	22877710	21824	True	-138.939	-139.405	0.000	0.000	43.693	0.734	0.000	-0.416	0.346	22.000	118.920	-0.781	155.900	155.920	0.014	103	103	103	124	124	124	12.136	61.549	-2.231	23.760	66.077	-1.486	3.744	20.663	0.423	14.297	23.498	0.391	155.900
316	uc003yhy.3	TSPYL5	chr8	-	98285713	98290176	1500	True	-179.554	-180.419	0.000	0.000	64.196	0.600	0.000	-0.415	0.834	25.000	151.020	-1.411	123.420	146.040	0.395	143	143	143	75	75	75	14.250	82.155	-2.421	37.135	75.425	-1.099	4.023	26.597	0.406	21.270	25.993	0.622	123.420
317	uc010ozx.2	NBPF24	chr1	-	147574322	147599571	1620	True	-129.821	-130.644	0.000	0.000	53.675	0.697	0.000	-0.456	0.645	155.700	693.940	-0.585	227.260	612.760	0.653	104	104	104	76	76	76	44.536	187.743	-1.962	111.954	248.451	-1.018	27.648	127.137	0.463	46.910	132.674	0.594	227.260
318	uc001haf.3	ZC3H11A	chr1	+	203764798	203823256	57210	True	-142.313	-142.610	0.000	0.000	56.722	0.780	0.000	-0.254	1.113	70.120	228.340	-0.944	168.540	324.100	0.444	114	114	114	59	59	59	32.779	128.615	-1.965	84.845	134.654	-0.594	12.249	42.181	0.421	35.916	75.671	0.421	168.540
319	uc002raf.1	KLF11	chr2	+	10183681	10194963	9832	True	-148.099	-148.319	0.000	0.000	54.641	0.710	0.000	-0.439	0.784	19.380	107.460	-0.887	38.640	66.340	0.026	114	114	114	69	69	69	7.216	36.939	-2.163	17.161	31.149	-0.861	3.256	18.369	0.503	8.062	12.506	0.385	38.640
320	uc003gsq.2	ARAP2	chr4	-	36067619	36245979	1720	True	-306.246	-306.243	0.000	0.000	61.555	0.360	0.000	-0.380	0.907	9.200	46.520	0.725	13.540	23.740	0.952	203	203	203	86	86	86	2.784	12.030	-1.825	7.766	12.453	-0.592	2.060	6.933	0.756	2.058	4.082	0.530	13.540
321	uc004dus.3	UBQLN2	chrX	+	56590025	56593443	2240	True	-103.389	-103.497	0.000	0.000	48.434	0.833	0.000	-0.385	0.776	37.880	151.280	-1.387	112.800	185.140	0.713	97	97	97	54	54	54	22.071	87.559	-1.943	58.115	101.989	-0.832	6.196	24.461	0.317	22.392	34.256	0.459	112.800
322	uc002bnj.2	ABHD2	chr15	+	89631380	89745591	112457	True	-366.637	-346.438	0.000	0.000	55.652	0.623	0.000	-0.263	0.715	42.540	227.180	-0.296	169.560	589.680	0.016	306	306	306	77	77	77	10.007	40.738	-1.950	37.424	99.712	-1.193	7.443	30.021	0.610	28.675	106.557	0.485	169.560
323	uc002imo.3	PNPO	chr17	+	46018888	46026674	6071	True	-106.768	-107.452	0.000	0.000	50.457	0.810	0.000	-0.602	0.568	292.160	1336.120	-1.538	337.660	1484.240	0.096	68	68	68	84	84	84	26.596	144.380	-2.426	67.205	192.249	-1.274	45.702	215.007	0.321	67.249	261.344	0.441	337.660
324	uc001eeq.3	HIPK1	chr1	+	114506008	114520491	11817	True	-235.546	-236.939	0.000	0.000	63.646	0.623	0.000	-0.533	0.525	17.660	70.620	-0.394	52.180	115.880	-0.202	148	148	148	122	122	122	6.855	35.016	-2.193	22.275	53.215	-1.260	3.509	15.565	0.633	9.908	19.278	0.422	52.180
325	uc002rvf.3	SOCS5	chr2	+	46926098	46989927	61599	True	-130.422	-130.990	0.000	0.000	54.023	0.744	0.000	-0.465	0.538	17.540	77.180	-0.824	39.640	74.480	-0.072	101	101	101	90	90	90	9.464	39.917	-1.961	18.781	35.820	-0.916	3.015	13.581	0.489	6.373	10.723	0.345	39.640
326	uc002rvg.3	SOCS5	chr2	+	46926348	46989927	61349	True	-130.475	-131.039	0.000	0.000	54.030	0.744	0.000	-0.446	0.558	17.540	77.180	-0.824	39.640	74.480	-0.072	101	101	101	90	90	90	9.464	39.917	-1.961	18.781	35.820	-0.916	3.015	13.581	0.489	6.373	10.723	0.345	39.640
327	uc001txt.3	PXN	chr12	-	120648241	120703574	1540	True	-77.822	-78.556	0.000	0.000	53.391	0.931	0.000	-0.470	0.507	169.000	539.180	-1.158	317.240	512.160	-0.220	84	84	84	72	72	72	79.963	302.544	-1.889	155.825	290.344	-0.910	31.002	116.092	0.295	55.201	87.522	0.304	317.240
328	uc011dgq.2	CANX	chr5	+	179125929	179158639	29942	True	-61.278	-61.626	0.000	0.000	51.180	0.897	0.000	-0.381	0.455	413.600	2116.000	-1.496	468.420	1327.080	-0.370	63	63	63	97	97	97	206.056	844.041	-1.970	230.245	479.306	-1.006	61.960	362.401	0.264	96.140	251.987	0.341	468.420
329	uc010ofa.1	CEP85	chr1	+	26560692	26605299	43211	True	-143.871	-144.710	0.000	0.000	45.771	0.567	0.000	-0.507	0.801	19.020	97.440	-0.575	56.360	93.860	0.708	91	91	91	67	67	67	10.446	44.484	-2.043	25.164	39.990	-0.612	4.267	13.589	0.586	8.322	15.127	0.494	56.360
330	uc003apn.4	FOXRED2	chr22	-	36883232	36902577	1960	True	-133.811	-134.468	0.000	0.000	60.608	0.732	0.000	-0.371	0.500	63.460	306.980	-1.557	176.740	603.260	-0.108	132	132	132	97	97	97	39.103	194.015	-2.281	76.858	204.506	-1.397	9.815	49.272	0.307	36.065	103.970	0.483	176.740
331	uc001zfo.3	KLF13	chr15	+	31619082	31670102	47970	True	-270.663	-253.041	0.000	0.000	61.155	0.467	0.000	-0.418	0.452	22.640	100.940	-0.986	61.220	181.100	-0.131	168	168	168	150	150	150	8.235	47.456	-2.421	25.150	71.020	-1.499	4.662	20.754	0.465	12.176	27.670	0.468	61.220
332	uc002phj.4	EHD2	chr19	+	48216600	48246391	28737	True	-100.091	-100.358	0.000	0.000	60.800	0.980	0.000	-0.388	0.933	44.680	294.100	-1.505	152.840	471.920	-0.048	106	106	106	51	51	51	32.339	185.044	-2.437	85.946	193.120	-1.106	6.229	56.191	0.327	29.474	89.361	0.364	152.840
333	uc001lds.1	CACUL1	chr10	-	120440493	120514758	1460	True	-300.667	-205.397	0.000	0.000	72.009	1.000	0.000	-0.258	1.131	194.220	844.240	-0.920	100.640	129.220	0.390	223	223	223	46	46	46	19.848	81.912	-1.932	48.063	70.513	-0.597	25.444	111.187	0.466	20.230	20.283	0.344	194.220
334	uc010rhm.2	CELF1	chr11	-	47487488	47510576	820	True	-248.762	-241.217	0.000	0.000	94.202	1.000	0.000	-0.168	1.292	89.960	424.720	-1.296	113.080	221.340	0.093	315	315	315	41	41	41	28.561	133.372	-2.223	63.376	104.406	-0.727	15.753	65.415	0.395	23.778	38.238	0.491	113.080
335	uc010wkz.2	PNPO	chr17	+	46018888	46026674	6071	True	-105.616	-106.297	0.000	0.000	49.976	0.810	0.000	-0.603	0.562	292.160	1336.120	-1.538	337.660	1484.240	0.096	67	67	67	84	84	84	26.813	145.219	-2.421	67.205	192.249	-1.274	46.007	216.495	0.320	67.249	261.344	0.441	337.660
336	uc021vdq.1	KLF11	chr2	+	10183955	10194963	9558	True	-147.780	-148.001	0.000	0.000	54.176	0.710	0.000	-0.465	0.757	19.380	107.460	-0.887	38.640	66.340	0.026	113	113	113	69	69	69	7.198	36.776	-2.160	17.161	31.149	-0.861	3.265	18.368	0.504	8.062	12.506	0.385	38.640
337	uc002wfw.4	STK35	chr20	+	2082527	2129198	43442	True	-375.511	-374.828	0.000	0.000	38.636	0.019	0.000	-0.590	0.554	9.520	93.420	-0.670	61.520	111.000	0.122	152	152	152	159	159	159	4.134	41.796	-3.062	18.022	54.715	-1.812	2.052	16.314	0.708	13.604	17.624	0.662	61.520
338	uc010hvp.3	MBNL1	chr3	+	152132729	152183569	48544	True	-201.352	-186.267	0.000	0.000	43.823	0.354	0.000	-0.715	0.550	46.900	206.640	-1.257	128.480	187.520	0.481	77	77	77	113	113	113	18.164	93.706	-2.288	47.236	84.013	-0.991	8.475	41.105	0.447	32.842	45.763	0.542	128.480
339	uc009xrr.3	VCL	chr10	+	75754950	75879914	123710	True	-90.639	-91.532	0.000	0.000	54.007	0.965	0.000	-0.221	0.704	75.100	320.320	-1.135	148.140	306.320	0.137	128	128	128	57	57	57	48.454	191.264	-1.936	88.538	171.720	-0.980	10.447	51.020	0.313	30.052	45.575	0.425	148.140
340	uc001sfj.4	CBX5	chr12	-	54624730	54653370	10020	True	-988.879	-988.675	0.000	0.000	-305.748	0.000	0.000	1.064	-0.159	161.980	337.620	-0.153	289.620	925.260	-0.181	62	62	62	497	497	497	50.297	102.496	-1.155	20.861	88.922	-2.483	39.236	70.813	0.439	34.265	108.506	0.788	289.620
341	uc001sfk.4	CBX5	chr12	-	54624730	54673915	10020	True	-988.425	-987.862	0.000	0.000	-304.911	0.000	0.000	1.060	-0.158	161.980	337.620	-0.153	289.620	925.260	-0.181	62	62	62	497	497	497	50.297	102.496	-1.155	20.861	88.922	-2.483	39.236	70.813	0.439	34.265	108.506	0.788	289.620
342	uc003dvz.3	ALCAM	chr3	+	105263445	105295757	30995	True	-61.951	-61.833	0.000	0.000	45.942	1.000	0.000	-0.362	0.509	280.840	988.240	-0.858	798.500	1075.340	0.173	79	79	79	64	64	64	144.990	429.477	-1.498	362.697	573.003	-0.670	50.987	198.821	0.305	192.258	266.696	0.310	798.500
343	uc001had.3	ZC3H11A	chr1	+	203764798	203823256	57210	True	-138.594	-139.529	0.000	0.000	57.724	0.814	0.000	-0.299	1.061	70.120	228.340	-0.944	168.540	324.100	0.444	114	114	114	59	59	59	32.779	128.615	-1.965	84.845	134.654	-0.594	12.249	42.181	0.421	35.916	75.671	0.421	168.540
344	uc011awk.1	NR1D2	chr3	+	23987611	24022109	32302	True	-195.971	-189.285	0.000	0.000	38.757	0.435	0.000	-0.450	0.550	52.720	155.380	-0.948	85.460	143.300	-0.010	112	112	112	108	108	108	17.273	74.812	-2.064	32.104	62.669	-0.991	8.314	27.507	0.535	17.434	29.666	0.420	85.460
345	uc003xga.1	SCARA3	chr8	+	27491576	27530537	37760	True	-83.241	-83.060	0.000	0.000	44.375	0.966	0.000	-0.297	0.557	63.980	198.500	-1.123	160.140	232.400	0.584	106	106	106	58	58	58	37.346	124.389	-1.729	79.803	144.318	-0.853	9.585	23.564	0.328	20.252	34.536	0.308	160.140
346	uc011axf.2	OSBPL10	chr3	-	31702316	32023342	1180	True	-91.977	-92.227	0.000	0.000	50.917	0.895	0.000	-0.386	0.759	78.460	304.040	-1.239	111.720	200.100	0.161	90	90	90	57	57	57	44.612	163.938	-1.855	71.291	122.500	-0.744	12.901	46.563	0.262	17.302	37.779	0.344	111.720
347	uc011muz.2	MBNL3	chrX	-	131503342	131547636	5920	True	-307.550	-306.513	0.000	0.000	65.311	0.525	0.000	-0.288	0.449	1.720	5.820	0.569	5.220	11.580	1.811	250	250	250	162	162	162	0.113	1.441	-1.026	1.204	2.263	-0.553	0.277	1.128	0.650	1.059	1.704	0.823	5.220
348	uc004eww.3	MBNL3	chrX	-	131503342	131623996	5920	True	-306.717	-305.960	0.000	0.000	65.857	0.525	0.000	-0.289	0.449	1.720	5.820	0.569	5.220	11.580	1.811	250	250	250	162	162	162	0.113	1.441	-1.026	1.204	2.263	-0.553	0.277	1.128	0.650	1.059	1.704	0.823	5.220
349	uc001uxu.1	KBTBD6	chr13	-	41701708	41706936	2860	True	-249.277	-249.686	0.000	0.000	59.660	0.385	0.000	-0.714	0.559	7.120	33.020	-0.408	286.820	939.880	1.028	104	104	104	143	143	143	2.240	15.174	-2.320	14.714	45.595	-1.027	1.480	7.240	0.663	38.840	131.555	0.648	286.820
350	uc003lnb.3	NR3C1	chr5	-	142657495	142784045	2940	True	-262.931	-258.775	0.000	0.000	50.065	0.401	0.000	-0.438	0.471	12.380	40.320	-0.875	32.000	109.640	1.257	153	153	153	147	147	147	5.460	23.215	-1.948	12.110	28.453	-1.070	2.482	6.960	0.491	6.123	19.571	0.650	32.000
351	uc002mbx.3	PTPRS	chr19	-	5205518	5340814	880	True	-216.321	-217.184	0.000	0.000	70.606	0.791	0.000	-0.295	1.418	75.080	523.300	-1.867	154.520	398.960	0.276	193	193	193	43	43	43	21.952	173.640	-3.010	67.577	153.758	-1.233	13.828	78.249	0.460	47.412	109.252	0.526	154.520
352	uc002mby.3	PTPRS	chr19	-	5205518	5340814	880	True	-216.321	-217.184	0.000	0.000	70.606	0.791	0.000	-0.295	1.418	75.080	523.300	-1.867	154.520	398.960	0.276	193	193	193	43	43	43	21.952	173.640	-3.010	67.577	153.758	-1.233	13.828	78.249	0.460	47.412	109.252	0.526	154.520
353	uc002ynk.3	BACH1	chr21	+	30671736	30718469	43743	True	-195.656	-195.632	0.000	0.000	59.664	0.610	0.000	-0.483	0.451	20.540	112.420	-1.160	55.780	109.980	0.381	120	120	120	141	141	141	10.135	49.856	-2.157	23.077	56.567	-1.273	3.638	20.502	0.496	9.868	20.015	0.505	55.780
354	uc003apo.4	FOXRED2	chr22	-	36883232	36903090	1960	True	-132.146	-132.826	0.000	0.000	59.320	0.722	0.000	-0.356	0.508	63.460	306.980	-1.557	176.740	603.260	-0.108	129	129	129	97	97	97	39.362	194.774	-2.277	76.858	204.506	-1.397	9.719	49.004	0.309	36.065	103.970	0.483	176.740
355	uc003fwq.3	RNF168	chr3	-	196195656	196230639	2760	True	-238.514	-238.542	0.000	0.000	45.143	0.205	0.000	-0.782	0.507	13.720	63.820	-1.224	86.480	371.640	0.677	90	90	90	132	132	132	5.985	38.037	-2.520	32.249	119.807	-1.504	2.630	11.329	0.641	21.034	110.915	0.839	86.480
356	uc002mwm.4	NACC1	chr19	+	13229101	13251961	21179	True	-73.591	-73.831	0.000	0.000	58.311	0.964	0.000	-0.341	0.574	58.200	403.440	-1.554	110.660	518.040	-1.192	124	124	124	56	56	56	32.436	229.964	-2.714	61.006	229.209	-1.836	10.976	86.561	0.369	16.674	90.579	0.401	110.660
357	uc003lrh.3	SLC26A2	chr5	+	149340299	149366963	25296	True	-454.205	-435.296	0.000	0.000	64.630	0.470	0.000	-0.232	1.216	100.320	331.400	-0.584	69.460	72.900	0.586	319	319	319	66	66	66	5.642	27.286	-2.256	22.191	33.092	-0.694	10.233	40.494	0.715	13.897	15.297	0.513	100.320
358	uc010xin.2	PTPRS	chr19	-	5205518	5286245	880	True	-217.604	-217.723	0.000	0.000	68.343	0.605	0.000	-0.318	1.368	75.080	523.300	-1.867	154.520	398.960	0.276	191	191	191	43	43	43	21.935	173.473	-3.011	67.577	153.758	-1.233	13.898	78.610	0.462	47.412	109.252	0.526	154.520
359	uc021ojk.1	SEPN1	chr1	+	26126666	26144713	16372	True	-84.871	-85.626	0.000	0.000	57.111	0.866	0.000	-0.366	0.486	96.080	374.100	-1.207	228.860	634.180	0.249	105	105	105	82	82	82	56.517	217.577	-1.904	105.216	220.285	-1.011	14.788	63.345	0.275	53.221	129.485	0.382	228.860
360	uc001nfp.3	CELF1	chr11	-	47487488	47574792	840	True	-256.806	-246.867	0.000	0.000	92.635	1.000	0.000	-0.160	1.275	89.960	424.720	-1.296	113.080	221.340	0.093	318	318	318	42	42	42	28.240	132.364	-2.228	63.451	107.164	-0.751	15.634	65.246	0.393	23.499	41.705	0.508	113.080
361	uc010hpp.3	ALCAM	chr3	+	105252446	105295757	41674	True	-71.257	-72.384	0.000	0.000	47.885	0.887	0.000	-0.448	0.441	280.840	988.240	-1.145	798.500	1075.340	0.173	72	72	72	80	80	80	150.628	482.367	-1.650	312.272	505.550	-0.752	50.931	184.075	0.258	199.544	274.742	0.327	798.500
362	uc003ihw.3	SETD7	chr4	-	140427191	140477577	1720	True	-254.445	-253.539	0.000	0.000	70.683	0.588	0.000	-0.272	0.772	28.300	84.580	-0.218	50.100	91.420	0.796	235	235	235	85	85	85	10.318	40.830	-1.860	24.254	45.051	-0.861	4.778	17.614	0.492	11.966	19.934	0.743	50.100
363	uc002gqu.2	MPRIP	chr17	+	16946073	17095962	147763	True	-482.913	-482.538	0.000	0.000	59.696	0.396	0.000	-0.217	0.741	259.740	663.600	-0.714	180.860	281.800	0.448	393	393	393	96	96	96	40.868	145.280	-1.987	16.596	32.245	-0.991	56.412	177.861	0.652	25.368	38.982	0.473	259.740
364	uc010hkf.3	CELSR3	chr3	-	48673895	48681363	1580	True	-108.382	-108.426	0.000	0.000	50.541	0.772	0.000	-0.532	0.565	18.320	55.180	-1.082	36.020	93.080	0.369	80	80	80	79	79	79	8.786	35.474	-1.929	20.382	38.175	-0.834	2.956	7.987	0.347	6.983	16.921	0.416	36.020
365	uc002gqv.2	MPRIP	chr17	+	16946073	17095962	147763	True	-482.261	-481.888	0.000	0.000	59.668	0.396	0.000	-0.218	0.741	259.740	663.600	-0.714	180.860	281.800	0.448	392	392	392	96	96	96	40.721	144.880	-1.988	16.596	32.245	-0.991	56.408	177.911	0.652	25.368	38.982	0.473	259.740
366	uc001nrp.3	CPSF7	chr11	-	61170119	61197383	8290	True	-82.888	-83.701	0.000	0.000	27.847	0.663	0.000	-0.443	0.311	93.160	327.920	-1.182	152.320	332.620	0.645	57	57	57	98	98	98	53.913	173.278	-1.656	86.425	168.618	-0.880	16.477	56.287	0.220	22.182	62.471	0.514	152.320
367	uc002jfc.3	GNA13	chr17	-	63005406	63052920	4660	True	-236.587	-237.254	0.000	0.000	1.885	0.043	0.000	-0.677	0.343	24.500	182.260	-1.487	117.040	178.320	0.758	67	67	67	162	162	162	13.019	73.422	-2.345	32.349	86.702	-1.440	4.980	35.124	0.427	16.887	30.950	0.633	117.040
368	uc003tpo.4	COBL	chr7	-	51083908	51103652	1220	True	-144.450	-144.276	0.000	0.000	53.058	0.817	0.000	-0.369	0.895	10.200	43.120	-0.632	19.560	45.540	0.688	117	117	117	60	60	60	4.555	21.737	-2.042	10.692	18.744	-0.660	1.877	7.136	0.491	4.134	9.889	0.555	19.560
369	uc002sfg.3	ANTXR1	chr2	+	69240275	69476459	234901	True	-213.391	-213.736	0.000	0.000	53.472	0.468	0.000	-0.274	0.907	118.600	417.580	0.280	60.980	121.560	0.999	178	178	178	62	62	62	20.751	74.745	-1.833	33.724	56.376	-0.590	18.461	60.315	0.511	13.770	28.712	0.715	118.600
370	uc003wkz.3	KMT2C	chr7	-	151832009	151935989	1240	True	-568.832	-569.521	0.000	0.000	94.630	0.742	0.000	-0.156	1.208	8.000	20.720	0.877	9.200	13.100	1.530	550	550	550	62	62	62	0.849	4.679	-1.526	4.057	5.669	-0.369	1.298	4.022	0.769	2.042	2.844	0.820	9.200
371	uc010xqv.3	GATAD2A	chr19	+	19538335	19619741	77997	True	-90.342	-91.296	0.000	0.000	53.230	0.866	0.000	-0.516	0.510	43.560	256.380	-2.077	63.160	228.760	-0.929	77	77	77	82	82	82	20.539	144.032	-2.780	36.228	123.358	-1.703	7.787	39.531	0.299	10.272	41.653	0.382	63.160
372	uc010wlf.2	NFE2L1	chr17	+	46132071	46138907	5325	True	-73.041	-72.792	0.000	0.000	51.534	0.817	0.000	-0.278	0.537	377.920	1203.000	-1.356	327.700	720.460	0.306	102	102	102	71	71	71	155.981	505.541	-1.699	145.608	289.861	-0.834	69.174	214.548	0.166	73.606	192.830	0.445	377.920
373	uc002glw.4	NTN1	chr17	+	8924858	9147317	221318	True	-159.665	-155.737	0.000	0.000	69.242	1.000	0.000	-0.203	0.887	39.100	96.680	-0.310	44.120	83.980	0.018	224	224	224	47	47	47	13.018	47.294	-1.768	28.518	49.829	-0.721	6.178	19.870	0.427	7.327	18.199	0.414	44.120
374	uc001eva.3	MCL1	chr1	-	150547026	150552214	2540	True	-58.391	-22.000	0.000	0.000	43.276	0.958	0.000	-0.417	0.196	190.620	701.460	-1.406	240.980	489.240	-0.453	53	53	53	120	120	120	136.961	459.613	-1.722	117.984	221.836	-0.901	32.174	128.038	0.160	40.362	76.533	0.250	240.980
375	uc002hra.3	LASP1	chr17	+	37026111	37078023	50306	True	-55.019	-55.725	0.000	0.000	44.127	0.845	0.000	-0.308	0.377	518.080	1917.940	-1.674	670.560	1688.840	-0.405	95	95	95	71	71	71	227.615	945.749	-2.045	367.731	967.381	-1.360	71.089	284.615	0.201	109.018	337.060	0.390	670.560
376	uc003lsp.3	SYNPO	chr5	+	150020206	150038792	17179	True	-122.695	-122.362	0.000	0.000	49.493	0.897	0.000	-0.143	0.606	56.580	228.000	-1.109	132.300	368.820	-0.445	170	170	170	68	68	68	21.226	94.324	-2.087	63.126	157.002	-1.299	10.018	40.836	0.377	23.767	61.466	0.273	132.300
377	uc003gsa.2	RBPJ	chr4	+	26322428	26436752	113085	True	-225.475	-225.639	0.000	0.000	67.517	0.792	0.000	-0.321	1.226	21.980	117.560	-0.697	84.780	124.120	0.030	199	199	199	48	48	48	7.825	38.658	-2.089	33.703	52.645	-0.697	4.216	25.059	0.609	18.139	24.046	0.314	84.780
378	uc003gsb.2	RBPJ	chr4	+	26322428	26436752	113085	True	-225.647	-225.792	0.000	0.000	67.763	0.771	0.000	-0.343	1.209	21.980	117.560	-0.697	84.780	124.120	0.030	199	199	199	48	48	48	7.825	38.658	-2.089	33.703	52.645	-0.697	4.216	25.059	0.609	18.139	24.046	0.314	84.780
379	uc003pdm.2	ZNF451	chr6	+	56954807	57035098	78533	True	-202.577	-202.934	0.000	0.000	56.022	0.488	0.000	-0.418	0.774	32.680	112.380	-0.397	39.060	65.260	0.758	135	135	135	86	86	86	6.101	23.952	-1.828	15.029	21.790	-0.549	4.136	14.856	0.518	11.255	14.627	0.538	39.060
380	uc010lyi.3	PLAG1	chr8	-	57073467	57123859	2740	True	-314.669	-314.661	0.000	0.000	67.311	0.467	0.000	-0.386	0.614	4.220	11.580	0.874	31.180	91.740	1.819	204	204	204	135	135	135	0.771	4.122	-1.415	3.909	8.254	-0.710	0.785	2.733	0.831	3.922	11.524	0.729	31.180
381	uc004bkl.1	FBXW2	chr9	-	123519253	123555669	7180	True	-323.935	-322.897	0.000	0.000	-7.821	0.000	0.000	0.555	-0.556	81.320	202.040	-0.190	143.500	540.940	0.124	77	77	77	188	188	188	45.849	97.475	-1.022	8.033	32.099	-1.836	17.234	44.808	0.352	22.940	85.297	0.719	143.500
382	uc004bkm.1	FBXW2	chr9	-	123519253	123555740	7180	True	-324.114	-323.048	0.000	0.000	-7.890	0.000	0.000	0.557	-0.555	81.320	202.040	-0.190	143.500	540.940	0.124	77	77	77	188	188	188	45.849	97.475	-1.022	8.033	32.099	-1.836	17.234	44.808	0.352	22.940	85.297	0.719	143.500
383	uc001xjc.4	MPP5	chr14	+	67708011	67802778	91925	True	-104.163	-104.743	0.000	0.000	43.367	0.711	0.000	-0.354	0.353	142.660	424.240	-1.319	198.840	281.520	-0.018	90	90	90	128	128	128	59.615	216.982	-1.860	67.281	139.840	-1.069	23.810	78.394	0.265	33.938	58.080	0.372	198.840
384	uc001nmx.4	ZFP91	chr11	+	58346586	58389023	39602	True	-213.906	-186.377	0.000	0.000	54.314	0.373	0.000	-0.457	0.561	46.160	202.520	-1.031	125.280	222.940	0.162	116	116	116	110	110	110	22.657	117.729	-2.284	45.812	99.630	-1.181	7.896	45.314	0.510	28.941	46.894	0.538	125.280
385	uc001nmy.4	ZFP91	chr11	+	58346586	58389023	39602	True	-216.102	-186.593	0.000	0.000	54.191	0.373	0.000	-0.457	0.561	46.160	206.600	-1.031	125.280	222.940	0.162	116	116	116	110	110	110	22.653	117.789	-2.285	45.812	99.630	-1.181	7.894	45.406	0.511	28.941	46.894	0.538	125.280
386	uc003mkm.3	MAML1	chr5	+	179159850	179204287	42525	True	-251.149	-251.596	0.000	0.000	57.853	0.394	0.000	-0.431	0.704	15.580	48.300	-0.087	32.420	75.420	1.301	169	169	169	94	94	94	5.217	23.122	-1.978	14.296	27.764	-0.913	2.566	8.408	0.565	6.876	13.949	0.752	32.420
387	uc011agl.2	MICAL3	chr22	-	18270415	18389652	2620	True	-305.407	-305.947	0.000	0.000	60.869	0.450	0.000	-0.262	0.512	19.700	83.020	-0.717	32.140	103.340	0.088	256	256	256	131	131	131	5.529	28.754	-2.195	18.308	47.851	-1.352	3.384	15.058	0.506	6.639	16.523	0.442	32.140
388	uc010wlb.2	PNPO	chr17	+	46018888	46026674	6071	True	-105.055	-105.738	0.000	0.000	48.877	0.810	0.000	-0.623	0.556	292.160	1336.120	-1.538	337.660	1484.240	0.096	64	64	64	84	84	84	27.043	147.242	-2.435	67.205	192.249	-1.274	47.071	221.302	0.329	67.249	261.344	0.441	337.660
389	uc003lcy.1	KDM3B	chr5	+	137688284	137772716	83144	True	-245.880	-246.260	0.000	0.000	61.583	0.717	0.000	-0.277	0.949	25.560	102.840	-0.578	53.500	82.900	0.277	220	220	220	60	60	60	9.226	41.379	-2.142	23.577	46.353	-0.935	5.518	17.299	0.523	10.992	19.864	0.519	53.500
390	uc001hdb.3	NUCKS1	chr1	-	205681946	205719372	4480	True	-105.587	-104.455	0.000	0.000	58.243	0.000	0.862	0.425	-0.697	555.660	2038.920	-0.907	84.840	502.740	-1.926	73	73	73	94	94	94	152.179	494.525	-1.587	34.652	210.948	-2.580	126.696	484.036	0.326	16.499	90.525	0.295	555.660
391	uc011cmn.2	PAPD7	chr5	+	6714717	6757161	40769	True	-99.129	-99.445	0.000	0.000	43.436	0.841	0.000	-0.446	0.462	50.900	148.420	-1.171	110.060	234.160	0.935	79	79	79	82	82	82	26.863	93.681	-1.803	58.299	114.501	-0.912	9.995	24.599	0.359	20.046	49.120	0.419	110.060
392	uc001aqh.3	CLSTN1	chr1	-	9789078	9884550	1280	True	-57.870	-58.951	0.000	0.000	52.017	0.938	0.000	-0.203	0.529	226.540	762.460	-1.292	202.860	357.080	0.041	120	120	120	64	64	64	109.697	382.258	-1.814	105.536	203.044	-0.927	44.522	140.915	0.226	41.388	77.831	0.330	226.540
393	uc001aqi.3	CLSTN1	chr1	-	9789078	9884550	1280	True	-57.870	-58.951	0.000	0.000	52.017	0.938	0.000	-0.203	0.529	226.540	762.460	-1.292	202.860	357.080	0.041	120	120	120	64	64	64	109.697	382.258	-1.814	105.536	203.044	-0.927	44.522	140.915	0.226	41.388	77.831	0.330	226.540
394	uc003lnc.3	NR3C1	chr5	-	142657495	142815077	2940	True	-264.207	-260.109	0.000	0.000	48.824	0.395	0.000	-0.442	0.466	12.380	40.320	-0.875	32.000	109.640	1.257	153	153	153	147	147	147	5.460	23.215	-1.948	12.110	28.453	-1.070	2.482	6.960	0.491	6.123	19.571	0.650	32.000
395	uc003lnf.3	NR3C1	chr5	-	142657495	142815077	2940	True	-265.643	-261.749	0.000	0.000	47.406	0.367	0.000	-0.438	0.468	12.380	40.320	-0.875	32.000	109.640	1.257	153	153	153	147	147	147	5.461	23.197	-1.947	12.110	28.453	-1.070	2.484	6.947	0.492	6.123	19.571	0.650	32.000
396	uc003lnd.3	NR3C1	chr5	-	142657495	142815077	2940	True	-265.370	-261.485	0.000	0.000	47.595	0.374	0.000	-0.438	0.468	12.380	40.320	-0.875	32.000	109.640	1.257	153	153	153	147	147	147	5.460	23.215	-1.948	12.110	28.453	-1.070	2.482	6.960	0.491	6.123	19.571	0.650	32.000
397	uc003lne.3	NR3C1	chr5	-	142657495	142815077	2940	True	-263.950	-259.891	0.000	0.000	49.017	0.401	0.000	-0.443	0.465	12.380	40.320	-0.875	32.000	109.640	1.257	153	153	153	147	147	147	5.460	23.215	-1.948	12.110	28.453	-1.070	2.482	6.960	0.491	6.123	19.571	0.650	32.000
398	uc003app.4	FOXRED2	chr22	-	36883232	36903148	1960	True	-132.169	-132.955	0.000	0.000	59.541	0.711	0.000	-0.366	0.501	63.460	306.980	-1.557	176.740	603.260	-0.108	129	129	129	97	97	97	39.362	194.774	-2.277	76.858	204.506	-1.397	9.719	49.004	0.309	36.065	103.970	0.483	176.740
399	uc010gcv.2	RIN2	chr20	+	19915742	19983103	66014	True	-149.452	-149.654	0.000	0.000	51.437	0.646	0.000	-0.531	0.805	39.740	135.720	-0.229	82.460	150.220	0.693	104	104	104	65	65	65	15.436	71.040	-2.119	40.014	74.726	-0.842	9.943	38.198	0.527	15.058	31.416	0.458	82.460
400	uc003prs.2	BEND3	chr6	-	107386384	107435636	2900	True	-303.571	-303.602	0.000	0.000	61.320	0.301	0.000	-0.600	0.567	2.040	17.560	-1.258	29.100	74.600	0.437	148	148	148	143	143	143	0.440	8.621	-2.755	2.844	9.696	-1.584	0.498	2.884	0.516	3.680	8.822	0.735	29.100
401	uc003eds.3	FSTL1	chr3	-	120113060	120169918	2100	True	-31.430	-31.425	0.000	0.000	51.974	0.980	0.000	-0.450	0.271	225.240	832.100	-1.202	490.100	835.880	-0.411	59	59	59	98	98	98	135.217	452.051	-1.707	192.312	362.834	-0.917	35.317	146.069	0.247	93.775	167.690	0.211	490.100
402	uc001noc.1	OSBP	chr11	-	59341870	59383617	1840	True	-136.468	-136.605	0.000	0.000	53.982	0.761	0.000	-0.388	0.577	36.300	137.100	-1.184	63.860	135.480	-0.185	113	113	113	88	88	88	18.425	75.205	-2.000	33.173	66.378	-0.979	6.447	22.518	0.402	13.135	27.858	0.425	63.860
403	uc003lmy.3	NR3C1	chr5	-	142657495	142783254	2940	True	-268.520	-265.374	0.000	0.000	44.334	0.327	0.000	-0.405	0.498	12.380	40.320	-0.875	32.000	109.640	1.257	153	153	153	147	147	147	5.461	23.197	-1.947	12.110	28.453	-1.070	2.484	6.947	0.492	6.123	19.571	0.650	32.000
404	uc002xyz.3	RAB22A	chr20	+	56884770	56942563	51511	True	-346.090	-349.238	0.000	0.000	-11.305	0.000	0.000	0.532	-0.381	133.180	209.720	0.479	169.480	533.940	0.473	93	93	93	236	236	236	48.947	91.975	-0.884	5.302	22.439	-1.710	36.664	67.327	0.490	18.970	68.798	0.663	169.480
405	uc003xsq.4	PLAG1	chr8	-	57073467	57083983	2740	True	-315.358	-315.347	0.000	0.000	66.428	0.459	0.000	-0.400	0.594	4.220	11.580	0.874	31.180	91.740	1.819	204	204	204	135	135	135	0.771	4.122	-1.415	3.909	8.254	-0.710	0.785	2.733	0.831	3.922	11.524	0.729	31.180
406	uc003xsr.4	PLAG1	chr8	-	57073467	57123859	2740	True	-314.682	-314.673	0.000	0.000	67.160	0.467	0.000	-0.377	0.621	4.220	11.580	0.874	31.180	91.740	1.819	204	204	204	135	135	135	0.771	4.122	-1.415	3.909	8.254	-0.710	0.785	2.733	0.831	3.922	11.524	0.729	31.180
407	uc010oag.2	CLSTN1	chr1	-	9789078	9884550	1280	True	-58.000	-59.084	0.000	0.000	51.699	0.938	0.000	-0.204	0.528	226.540	762.460	-1.292	202.860	357.080	0.041	119	119	119	64	64	64	109.900	383.133	-1.815	105.536	203.044	-0.927	44.654	141.181	0.227	41.388	77.831	0.330	226.540
408	uc002chi.3	SOLH	chr16	+	577855	604636	25823	True	-73.195	-73.126	0.000	0.000	54.506	1.000	0.000	-0.168	0.691	67.500	221.440	-1.227	109.600	182.000	0.303	149	149	149	46	46	46	34.939	122.512	-1.803	55.541	108.224	-0.915	13.503	40.054	0.273	18.816	43.866	0.362	109.600
409	uc010yjc.2	KLF11	chr2	+	10184371	10194963	9162	True	-150.040	-150.278	0.000	0.000	56.085	0.721	0.000	-0.427	0.847	19.380	107.460	-0.887	38.640	66.340	0.026	114	114	114	68	68	68	7.231	36.756	-2.155	17.252	31.100	-0.850	3.269	18.288	0.505	8.085	12.591	0.378	38.640
410	uc001txy.3	PXN	chr12	-	120648241	120703574	1540	True	-72.851	-73.611	0.000	0.000	52.446	0.917	0.000	-0.466	0.490	169.000	539.180	-1.158	317.240	512.160	-0.220	81	81	81	72	72	72	81.422	306.167	-1.873	155.825	290.344	-0.910	30.593	116.602	0.288	55.201	87.522	0.304	317.240
411	uc001kyv.3	ADD3	chr10	+	111767710	111895323	125733	True	-111.881	-112.820	0.000	0.000	50.484	0.750	0.000	-0.468	0.519	85.940	359.040	-1.180	168.980	162.800	0.723	82	82	82	92	92	92	32.950	120.568	-1.800	48.567	76.865	-0.748	14.144	59.272	0.313	31.261	34.842	0.424	168.980
412	uc010rpn.3	KDM2A	chr11	+	67007505	67025550	15519	True	-226.206	-225.848	0.000	0.000	56.920	0.467	0.000	-0.574	0.596	28.320	134.840	-0.331	98.120	237.060	0.180	115	115	115	120	120	120	12.850	69.412	-2.382	29.099	68.827	-1.154	6.091	25.149	0.590	17.379	39.315	0.692	98.120
413	uc001klq.3	ZNF518A	chr10	+	97889471	97923517	30662	True	-313.077	-313.025	0.000	0.000	63.627	0.363	0.000	-0.389	0.717	9.320	27.000	0.045	23.660	37.720	0.337	202	202	202	113	113	113	2.860	12.256	-1.859	8.871	17.359	-0.888	1.835	4.425	0.697	3.981	7.052	0.543	23.660
414	uc001klr.3	ZNF518A	chr10	+	97889812	97923517	30321	True	-313.079	-313.026	0.000	0.000	63.623	0.363	0.000	-0.394	0.711	9.320	27.000	0.045	23.660	37.720	0.337	202	202	202	113	113	113	2.860	12.256	-1.859	8.871	17.359	-0.888	1.835	4.425	0.697	3.981	7.052	0.543	23.660
415	uc010uck.2	GPR176	chr15	-	40091222	40121477	1420	True	-53.647	-54.201	0.000	0.000	51.444	0.957	0.000	-0.305	0.440	71.420	232.060	-1.188	99.760	239.620	0.492	100	100	100	70	70	70	37.352	130.741	-1.787	60.006	127.522	-1.007	10.301	32.491	0.252	16.947	47.315	0.384	99.760
416	uc004ebu.3	RLIM	chrX	-	73802810	73834461	4320	True	-527.970	-527.583	0.000	0.000	65.626	0.149	0.000	-0.405	0.502	113.460	636.320	-0.471	270.520	738.460	0.895	296	296	296	215	215	215	9.678	43.930	-2.157	23.617	64.640	-0.926	11.232	54.928	0.654	40.273	121.876	0.757	270.520
417	uc004ebw.3	RLIM	chrX	-	73802810	73834461	4320	True	-528.249	-527.857	0.000	0.000	65.564	0.149	0.000	-0.406	0.501	113.460	636.320	-0.471	270.520	738.460	0.895	296	296	296	215	215	215	9.678	43.930	-2.157	23.617	64.640	-0.926	11.232	54.928	0.654	40.273	121.876	0.757	270.520
418	uc003irv.3	PALLD	chr4	+	169552767	169849608	295836	True	-123.755	-124.476	0.000	0.000	59.406	0.851	0.000	-0.254	0.986	150.580	433.460	-0.938	226.300	421.140	0.356	140	140	140	47	47	47	55.993	209.811	-1.874	128.238	203.306	-0.638	23.223	88.304	0.368	35.661	67.157	0.458	226.300
419	uc002gve.4	EPN2	chr17	+	19140689	19240028	97459	True	-151.182	-151.677	0.000	0.000	53.521	0.750	0.000	-0.468	0.607	20.840	71.000	-0.992	45.580	108.080	0.453	103	103	103	92	92	92	9.258	37.091	-1.951	19.230	37.705	-0.783	4.305	12.690	0.485	9.650	24.553	0.527	45.580
420	uc010kdj.1	FOXO3	chr6	+	108977548	109005971	25801	True	-306.449	-305.489	0.000	0.000	60.627	0.349	0.000	-0.437	0.592	16.980	61.840	-0.533	155.140	510.000	0.634	184	184	184	129	129	129	5.511	28.944	-2.288	18.133	49.733	-1.363	2.924	8.623	0.620	20.473	67.894	0.614	155.140
421	uc004azc.3	TGFBR1	chr9	+	101867411	101916473	46650	True	-276.218	-274.200	0.000	0.000	63.967	0.457	0.000	-0.464	0.777	15.960	87.880	-0.107	63.400	159.980	0.711	184	184	184	92	92	92	6.722	37.475	-2.259	28.650	74.745	-1.366	3.295	19.337	0.642	11.236	25.150	0.765	63.400
422	uc003ddk.2	WDR82	chr3	-	52288437	52302154	1260	True	-84.264	-84.697	0.000	0.000	51.206	0.873	0.000	-0.295	0.568	120.180	363.920	0.000	464.420	1444.660	0.332	115	115	115	63	63	63	56.052	197.627	-1.769	146.370	348.562	-1.021	22.636	76.142	0.308	88.451	295.317	0.589	464.420
423	uc001xfr.2	HIF1A	chr14	+	62162118	62214977	51573	True	-54.539	-54.785	0.000	0.000	50.516	0.981	0.000	-0.302	0.643	113.980	507.120	-1.695	226.140	452.100	-0.411	85	85	85	54	54	54	73.413	304.085	-2.034	122.965	246.585	-0.998	19.261	80.732	0.196	37.910	77.576	0.293	226.140
424	uc002rnj.3	LCLAT1	chr2	+	30670122	30867091	195600	True	-243.788	-227.304	0.000	0.000	55.737	0.485	0.000	-0.352	0.992	67.900	278.520	-1.087	37.420	60.040	0.463	163	163	163	66	66	66	4.264	26.692	-2.491	13.844	31.378	-1.167	7.460	29.992	0.590	7.546	13.469	0.549	67.900
425	uc001bjo.2	CLIC4	chr1	+	25071759	25170815	98104	True	-71.607	-66.791	0.000	0.000	54.012	1.000	0.000	-0.149	0.701	206.560	637.000	-0.862	372.300	700.980	0.286	148	148	148	44	44	44	100.001	270.953	-1.409	205.811	301.409	-0.565	36.047	107.492	0.269	80.739	119.329	0.339	372.300
426	uc003ank.3	HMGXB4	chr22	+	35653444	35691800	36355	True	-106.233	-106.396	0.000	0.000	50.531	0.870	0.000	-0.558	0.525	37.060	169.760	-0.876	75.660	200.360	0.124	68	68	68	92	92	92	17.960	86.344	-2.192	39.679	87.624	-1.110	6.464	29.661	0.366	14.562	34.081	0.423	75.660
427	uc001ojy.3	KDM2A	chr11	+	66974980	67025550	47764	True	-245.000	-246.078	0.000	0.000	65.319	0.421	0.000	-0.612	0.654	28.320	134.840	-1.674	98.120	237.060	0.180	117	117	117	133	133	133	11.304	66.687	-2.544	28.097	70.224	-1.249	5.801	23.365	0.507	16.804	37.535	0.701	98.120
428	uc003psm.2	FOXO3	chr6	+	108882068	109005971	121281	True	-329.709	-328.725	0.000	0.000	61.429	0.326	0.000	-0.366	0.608	16.980	71.240	-0.533	155.140	510.000	0.634	214	214	214	129	129	129	5.799	30.552	-2.289	18.133	49.733	-1.363	2.982	9.976	0.602	20.473	67.894	0.614	155.140
429	uc002lgr.4	FECH	chr18	-	55212072	55253969	3440	True	-229.286	-229.614	0.000	0.000	50.858	0.000	0.333	0.420	-0.779	45.100	131.420	0.797	66.340	262.940	0.029	149	149	149	81	81	81	14.484	27.830	-0.703	7.034	30.654	-1.754	9.944	25.472	0.620	12.533	48.921	0.826	66.340
430	uc002yjx.2	NRIP1	chr21	-	16333555	16437126	2980	True	-361.140	-360.234	0.000	0.000	70.477	0.370	0.000	-0.440	0.693	4.240	17.020	-0.643	16.800	31.720	0.910	199	199	199	146	146	146	1.241	8.406	-2.114	5.256	11.589	-1.038	0.903	2.918	0.676	4.241	7.212	0.721	16.800
431	uc001xrk.3	NEK9	chr14	-	75548817	75584029	1080	True	-112.940	-113.285	0.000	0.000	51.221	0.906	0.000	-0.181	0.893	33.900	117.280	-0.779	65.900	137.420	0.509	123	123	123	53	53	53	15.341	52.993	-1.735	31.685	52.500	-0.645	5.901	17.788	0.351	12.355	26.170	0.500	65.900
432	uc003isa.1	SH3RF1	chr4	-	170015406	170192249	1460	True	-211.742	-212.263	0.000	0.000	52.076	0.764	0.000	-0.370	0.815	10.060	40.360	-0.746	18.960	36.400	1.054	155	155	155	72	72	72	3.645	18.719	-2.108	8.732	15.111	-0.647	1.907	6.995	0.621	3.741	7.767	0.640	18.960
433	uc003kdp.3	HMGCR	chr5	+	74632992	74657926	23200	True	-75.622	-75.892	0.000	0.000	48.977	0.912	0.000	-0.336	0.432	68.940	224.060	-1.075	83.180	206.040	0.295	97	97	97	80	80	80	30.304	104.334	-1.755	44.685	88.814	-0.900	13.227	43.508	0.278	17.264	43.897	0.409	83.180
434	uc031ruy.1	NRIP1	chr21	-	16333555	16438231	2980	True	-360.781	-360.803	0.000	0.000	71.267	0.370	0.000	-0.454	0.689	4.240	17.020	-0.643	16.800	31.720	0.910	199	199	199	146	146	146	1.241	8.406	-2.114	5.256	11.589	-1.038	0.903	2.918	0.676	4.241	7.212	0.721	16.800
435	uc031ruz.1	NRIP1	chr21	-	16333555	16438231	2980	True	-360.802	-360.822	0.000	0.000	71.238	0.370	0.000	-0.467	0.676	4.240	17.020	-0.643	16.800	31.720	0.910	199	199	199	146	146	146	1.241	8.406	-2.114	5.256	11.589	-1.038	0.903	2.918	0.676	4.241	7.212	0.721	16.800
436	uc003pdn.2	ZNF451	chr6	+	56954807	57035098	78533	True	-199.917	-200.288	0.000	0.000	54.090	0.477	0.000	-0.426	0.763	32.680	112.380	-0.397	39.060	65.260	0.758	130	130	130	86	86	86	6.183	24.258	-1.830	15.029	21.790	-0.549	4.191	15.049	0.527	11.255	14.627	0.538	39.060
437	uc001sfh.4	CBX5	chr12	-	54624730	54653329	10020	True	-1008.370	-1012.003	0.000	0.000	-317.877	0.000	0.000	1.085	-0.202	161.980	337.620	-0.153	289.620	925.260	-0.181	62	62	62	497	497	497	50.297	102.496	-1.155	20.861	88.922	-2.483	39.236	70.813	0.439	34.265	108.506	0.788	289.620
438	uc002rnl.3	LCLAT1	chr2	+	30670136	30867091	195586	True	-245.914	-225.134	0.000	0.000	54.659	0.485	0.000	-0.368	0.980	67.900	278.520	-1.087	37.420	60.040	0.463	159	159	159	66	66	66	4.319	26.978	-2.495	13.844	31.378	-1.167	7.544	30.292	0.596	7.546	13.469	0.549	67.900
439	uc002mbp.3	UHRF1	chr19	+	4910565	4962165	50402	True	-99.819	-99.695	0.000	0.000	44.492	0.902	0.000	-0.401	0.710	95.140	557.520	-1.717	179.740	460.440	0.131	96	96	96	51	51	51	53.052	328.543	-2.610	80.769	213.058	-1.327	17.484	96.879	0.331	30.737	97.525	0.563	179.740
440	uc001fmu.2	ARHGEF2	chr1	-	155916629	155959864	1020	True	-77.808	-78.838	0.000	0.000	45.493	0.941	0.000	-0.284	0.625	62.260	217.460	-1.184	88.980	172.200	0.296	107	107	107	51	51	51	28.473	103.779	-1.837	40.593	75.631	-0.842	12.086	42.966	0.319	14.411	32.832	0.335	88.980
441	uc001mvh.1	CAPRIN1	chr11	+	34073229	34124157	48100	True	-63.582	-64.556	0.000	0.000	52.819	0.937	0.000	-0.354	0.553	264.760	905.820	-1.238	263.840	474.040	-0.215	92	92	92	63	63	63	98.050	386.459	-1.968	159.017	320.267	-1.015	36.673	138.617	0.243	43.337	74.365	0.312	264.760
442	uc001mvi.2	CAPRIN1	chr11	+	34073903	34124157	47426	True	-63.690	-64.672	0.000	0.000	52.837	0.937	0.000	-0.381	0.528	264.760	905.820	-1.238	263.840	474.040	-0.215	92	92	92	63	63	63	98.105	386.892	-1.969	159.017	320.267	-1.015	36.669	138.773	0.243	43.337	74.365	0.312	264.760
443	uc003gjr.4	KIAA0232	chr4	+	6784458	6885899	99235	True	-273.319	-273.714	0.000	0.000	55.872	0.507	0.000	-0.255	0.794	14.040	48.880	-0.150	39.060	116.620	0.913	244	244	244	69	69	69	5.111	20.420	-1.811	16.068	35.806	-1.036	2.587	8.659	0.610	7.944	22.579	0.690	39.060
444	uc003gjq.4	KIAA0232	chr4	+	6784458	6885899	99235	True	-273.318	-273.713	0.000	0.000	55.879	0.507	0.000	-0.255	0.795	14.040	48.880	-0.150	39.060	116.620	0.913	244	244	244	69	69	69	5.111	20.420	-1.811	16.068	35.806	-1.036	2.587	8.659	0.610	7.944	22.579	0.690	39.060
445	uc004aze.3	TGFBR1	chr9	+	101867411	101916473	46650	True	-276.554	-274.501	0.000	0.000	63.895	0.457	0.000	-0.465	0.777	15.960	87.880	-0.107	63.400	159.980	0.711	184	184	184	92	92	92	6.706	37.408	-2.260	28.650	74.745	-1.366	3.301	19.350	0.641	11.236	25.150	0.765	63.400
446	uc001kmm.4	TM9SF3	chr10	-	98277866	98346809	3640	True	-83.909	-83.627	0.000	0.000	47.542	0.981	0.000	-0.275	0.840	210.760	656.160	-0.911	332.300	448.140	0.096	87	87	87	52	52	52	96.518	329.719	-1.733	135.956	193.758	-0.515	35.666	130.526	0.361	69.301	93.530	0.283	332.300
447	uc002zdl.3	RRP1B	chr21	+	45106012	45115960	9018	True	-109.725	-109.710	0.000	0.000	63.605	0.955	0.000	-0.250	1.138	41.560	239.260	-1.455	114.720	161.140	0.112	125	125	125	44	44	44	24.834	123.195	-2.262	49.239	84.869	-0.786	7.726	39.150	0.262	20.443	30.508	0.402	114.720
448	uc003osp.1	GLTSCR1L	chr6	+	42788793	42836296	46283	True	-266.946	-267.655	0.000	0.000	53.054	0.695	0.000	-0.245	0.899	8.360	28.660	0.496	16.980	32.960	0.633	235	235	235	59	59	59	2.633	11.978	-1.853	8.859	17.477	-0.869	1.728	5.547	0.657	3.394	7.112	0.427	16.980
449	uc001jis.4	NCOA4	chr10	+	51565107	51590734	24397	True	-55.518	-56.048	0.000	0.000	48.343	0.932	0.000	-0.306	0.548	160.380	632.320	-1.117	284.520	449.260	0.057	88	88	88	59	59	59	88.042	292.002	-1.677	145.444	252.693	-0.782	22.448	103.260	0.253	63.451	112.178	0.338	284.520
450	uc001jit.3	NCOA4	chr10	+	51572363	51590734	17141	True	-56.402	-56.916	0.000	0.000	48.254	0.932	0.000	-0.300	0.558	160.380	632.320	-1.117	284.520	449.260	0.057	88	88	88	59	59	59	88.042	292.002	-1.677	145.444	252.693	-0.782	22.448	103.260	0.253	63.451	112.178	0.338	284.520
451	uc003tpp.4	COBL	chr7	-	51083908	51258775	1220	True	-171.582	-171.359	0.000	0.000	52.604	0.783	0.000	-0.362	0.814	10.880	43.120	-0.524	19.560	45.540	0.688	147	147	147	60	60	60	4.518	20.606	-1.982	10.692	18.744	-0.660	2.066	7.180	0.551	4.134	9.889	0.555	19.560
452	uc010avr.3	CCDC85C	chr14	-	99977602	100070727	1620	True	-169.294	-168.198	0.000	0.000	63.083	0.728	0.000	-0.285	0.672	65.280	276.860	-1.386	181.860	303.120	0.180	171	171	171	81	81	81	32.083	130.095	-2.026	58.576	105.138	-1.003	14.247	50.407	0.294	47.265	71.792	0.504	181.860
453	uc001kyw.3	ADD3	chr10	+	111767710	111895323	125733	True	-110.947	-111.896	0.000	0.000	49.484	0.750	0.000	-0.479	0.514	85.940	359.040	-1.180	168.980	162.800	0.723	79	79	79	92	92	92	33.623	123.463	-1.812	48.567	76.865	-0.748	13.963	58.438	0.313	31.261	34.842	0.424	168.980
454	uc003jdx.1	PAPD7	chr5	+	6714717	6757161	40766	True	-97.881	-98.260	0.000	0.000	43.515	0.841	0.000	-0.444	0.459	50.360	145.840	-1.171	109.040	242.360	0.903	79	79	79	82	82	82	26.882	93.825	-1.804	58.201	114.629	-0.917	9.988	24.661	0.360	20.090	49.074	0.411	109.040
455	uc003jeu.2	MARCH6	chr5	+	10353750	10440500	80495	True	-168.133	-169.047	0.000	0.000	47.966	0.000	0.433	0.527	-0.771	152.620	309.780	-0.162	147.420	595.680	0.114	85	85	85	90	90	90	75.710	165.100	-1.088	14.306	55.296	-1.968	31.340	72.827	0.325	25.658	95.397	0.657	152.620
456	uc003zlf.3	NFIB	chr9	-	14081841	14314045	1720	True	-463.746	-464.262	0.000	0.000	67.336	0.256	0.000	-0.336	1.130	12.380	64.100	-0.701	35.000	48.480	0.532	292	292	292	86	86	86	2.868	20.143	-2.607	9.988	22.214	-1.180	2.780	11.663	0.790	7.156	10.176	0.762	35.000
457	uc003dve.4	ZBTB11	chr3	-	101368282	101395988	1100	True	-195.032	-195.316	0.000	0.000	61.578	0.836	0.000	-0.332	1.029	26.440	111.620	-0.951	56.500	60.240	0.586	170	170	170	55	55	55	9.549	38.243	-1.939	22.592	32.496	-0.560	5.854	20.379	0.483	10.461	9.965	0.494	56.500
458	uc004fjt.1	IRAK1	chrX	-	153275956	153285342	1040	True	-41.138	-23.891	0.000	0.000	42.271	1.000	0.000	-0.251	0.416	612.240	2088.260	-1.686	655.420	1951.160	-0.206	86	86	86	52	52	52	235.900	918.173	-1.965	389.456	990.156	-1.306	104.885	386.306	0.139	80.843	301.374	0.324	655.420
459	uc001sml.2	ZBTB39	chr12	-	57392616	57400297	1180	True	-314.219	-295.931	0.000	0.000	64.055	0.724	0.000	-0.262	1.112	8.040	33.300	-0.531	16.600	31.100	1.179	245	245	245	58	58	58	2.954	14.676	-2.038	8.864	14.577	-0.651	1.722	5.689	0.644	3.673	5.962	0.555	16.600
460	uc004cew.3	BRD3	chr9	-	136895445	136933141	2140	True	-237.645	-237.361	0.000	0.000	63.505	0.542	0.000	-0.482	0.704	17.280	66.020	-0.720	40.200	77.220	0.928	146	146	146	107	107	107	7.278	34.494	-2.136	16.974	32.360	-0.872	3.469	12.485	0.547	8.189	15.662	0.629	40.200
461	uc002rdp.1	SDC1	chr2	-	20400557	20425194	1520	True	-41.770	-5.539	0.000	0.000	41.597	1.000	0.000	-0.246	0.326	327.480	1175.400	-1.198	400.160	942.100	-0.147	62	62	62	72	72	72	158.165	465.518	-1.539	184.411	368.070	-0.905	51.393	174.466	0.202	87.351	212.174	0.263	400.160
462	uc002gqw.2	MPRIP	chr17	+	17039532	17095962	54304	True	-463.319	-462.933	0.000	0.000	56.764	0.354	0.000	-0.218	0.738	259.740	663.600	-0.714	180.860	281.800	0.448	367	367	367	96	96	96	40.398	140.275	-1.973	16.596	32.245	-0.991	58.225	182.588	0.663	25.368	38.982	0.473	259.740
463	uc003acl.4	HPS4	chr22	-	26846848	26879829	2320	True	-84.165	-85.060	0.000	0.000	34.932	0.738	0.000	-0.269	0.553	144.720	412.080	-1.172	201.800	426.460	0.865	85	85	85	61	61	61	71.809	221.540	-1.645	129.579	251.692	-0.826	28.525	74.757	0.221	38.913	104.739	0.560	201.800
464	uc009xxy.2	GPAM	chr10	-	113909621	113943537	1720	True	-250.035	-250.505	0.000	0.000	54.141	0.465	0.000	-0.320	0.741	9.200	33.260	0.811	15.840	35.640	0.686	185	185	185	86	86	86	2.448	10.793	-1.789	7.431	13.831	-0.796	1.482	5.046	0.618	3.254	6.571	0.566	15.840
465	uc001kzp.3	GPAM	chr10	-	113909621	113943537	1720	True	-250.035	-250.505	0.000	0.000	54.141	0.465	0.000	-0.320	0.741	9.200	33.260	0.811	15.840	35.640	0.686	185	185	185	86	86	86	2.448	10.793	-1.789	7.431	13.831	-0.796	1.482	5.046	0.618	3.254	6.571	0.566	15.840
466	uc004fjs.1	IRAK1	chrX	-	153275956	153285342	1040	True	-43.221	-23.070	0.000	0.000	45.307	1.000	0.000	-0.233	0.430	612.240	2088.260	-1.597	655.420	1951.160	-0.206	96	96	96	52	52	52	232.115	903.217	-1.959	389.456	990.156	-1.306	100.479	374.447	0.148	80.843	301.374	0.324	655.420
467	uc010lyj.3	PLAG1	chr8	-	57073467	57123859	2740	True	-283.467	-283.436	0.000	0.000	63.055	0.540	0.000	-0.403	0.578	4.220	11.580	0.874	31.180	91.740	0.825	191	191	191	124	124	124	0.793	4.265	-1.439	4.125	8.917	-0.810	0.783	2.744	0.811	4.012	11.797	0.625	31.180
468	uc010rmv.2	C11orf95	chr11	-	63527363	63536113	1280	True	-209.917	-210.201	0.000	0.000	58.121	0.734	0.000	-0.252	0.808	19.040	86.840	0.238	30.480	60.860	0.433	205	205	205	64	64	64	8.078	34.058	-1.918	17.571	33.878	-0.900	4.215	17.190	0.564	5.237	10.066	0.480	30.480
469	uc001aqs.4	UBE4B	chr1	+	10093040	10241296	147092	True	-166.490	-167.552	0.000	0.000	53.395	0.661	0.000	-0.235	0.988	58.840	221.900	-1.063	73.680	154.640	0.435	147	147	147	56	56	56	24.415	90.075	-1.915	38.992	62.344	-0.584	13.861	41.870	0.436	18.892	36.975	0.497	73.680
470	uc010ohm.1	KIAA1522	chr1	+	33219686	33240571	19899	True	-138.457	-138.696	0.000	0.000	58.301	0.957	0.000	-0.188	0.797	95.000	344.360	-1.348	154.660	366.460	0.574	200	200	200	47	47	47	33.859	130.997	-1.982	77.619	170.193	-0.986	21.000	69.916	0.321	31.689	82.951	0.529	154.660
471	uc002xwf.1	ATP9A	chr20	-	50213313	50314042	940	True	-265.268	-260.561	0.000	0.000	51.108	0.681	0.000	-0.243	1.305	19.440	74.500	-0.580	53.260	53.480	0.535	198	198	198	47	47	47	6.877	33.700	-2.182	21.207	31.790	-0.591	3.545	12.604	0.746	9.911	10.710	0.463	53.260
472	uc010pqm.2	ZC3H11A	chr1	+	203764798	203823256	57210	True	-134.586	-135.853	0.000	0.000	56.063	0.814	0.000	-0.414	0.930	70.120	228.340	-0.944	168.540	324.100	0.444	110	110	110	59	59	59	33.069	128.787	-1.953	84.845	134.654	-0.594	12.363	42.929	0.423	35.916	75.671	0.421	168.540
473	uc001eqa.3	NBPF24	chr1	-	147574322	147599459	1620	True	-126.415	-127.392	0.000	0.000	49.158	0.658	0.000	-0.462	0.617	155.700	693.940	-0.585	227.260	612.760	0.653	96	96	96	76	76	76	45.200	192.488	-1.981	111.954	248.451	-1.018	28.171	129.252	0.467	46.910	132.674	0.594	227.260
474	uc010jgw.3	SH3TC2	chr5	-	148361712	148411250	18120	True	-1046.152	-1047.886	0.000	0.000	-170.223	0.000	0.000	0.171	-0.105	20.000	59.720	1.428	62.320	279.420	1.895	352	352	352	625	625	625	2.884	7.395	-0.929	0.871	3.070	-0.493	2.439	6.861	0.879	4.161	17.218	0.753	62.320
475	uc011bjh.2	FSTL1	chr3	-	120113060	120169918	2100	True	-26.828	-26.767	0.000	0.000	50.968	0.980	0.000	-0.451	0.256	225.240	764.480	-1.202	490.100	835.880	-0.411	56	56	56	98	98	98	133.526	434.849	-1.680	192.312	362.834	-0.917	35.415	128.131	0.225	93.775	167.690	0.211	490.100
476	uc002jtt.4	SEPT9	chr17	+	75283972	75496678	210912	True	-72.957	-73.684	0.000	0.000	25.328	0.805	0.000	-0.367	0.377	253.580	1182.800	-1.588	506.300	1449.020	0.259	53	53	53	87	87	87	155.588	690.667	-2.103	248.737	662.319	-1.355	54.050	254.638	0.201	88.963	285.072	0.462	506.300
477	uc021rcx.2	TXNRD1	chr12	+	104609556	104744085	132954	True	-77.239	-77.625	0.000	0.000	40.139	0.805	0.000	-0.413	0.414	156.900	553.640	-1.318	290.640	625.940	0.268	72	72	72	77	77	77	87.234	314.986	-1.833	137.529	276.228	-0.955	25.791	92.670	0.229	48.714	117.856	0.489	290.640
478	uc003smt.3	GNA12	chr7	-	2767740	2854893	2120	True	-77.965	-77.975	0.000	0.000	46.357	0.811	0.000	-0.374	0.323	142.500	611.220	-1.567	249.600	660.180	0.249	84	84	84	106	106	106	88.390	369.568	-2.033	114.283	280.685	-1.182	17.291	93.007	0.196	61.839	175.203	0.432	249.600
479	uc010xyu.2	EHD2	chr19	+	48216600	48246391	28737	True	-90.822	-91.116	0.000	0.000	52.835	0.980	0.000	-0.432	0.869	44.680	294.100	-1.505	152.840	471.920	-0.048	87	87	87	51	51	51	33.060	188.079	-2.420	85.946	193.120	-1.106	6.368	60.207	0.342	29.474	89.361	0.364	152.840
480	uc003cgk.3	EPM2AIP1	chr3	-	37027356	37034795	5100	True	-340.968	-342.202	0.000	0.000	-15.294	0.004	0.000	-0.560	0.243	25.500	178.640	-1.231	39.880	100.700	1.423	106	106	106	224	224	224	9.060	59.965	-2.462	13.163	32.807	-1.117	3.738	36.622	0.533	9.982	25.431	0.711	39.880
481	uc003zle.3	NFIB	chr9	-	14081841	14314045	1720	True	-454.980	-455.516	0.000	0.000	65.516	0.256	0.000	-0.337	1.111	12.380	64.100	-0.701	35.000	48.480	0.532	285	285	285	86	86	86	2.896	20.020	-2.589	9.988	22.214	-1.180	2.806	11.771	0.789	7.156	10.176	0.762	35.000
482	uc002mup.3	TNPO2	chr19	-	12810007	12832529	1120	True	-150.311	-150.416	0.000	0.000	51.024	0.768	0.000	-0.301	0.787	74.160	252.160	0.011	86.400	244.340	0.561	147	147	147	56	56	56	20.860	72.754	-1.823	40.813	70.202	-0.733	13.356	41.657	0.406	17.454	38.907	0.508	86.400
483	uc003aal.2	GUCD1	chr22	-	24936405	24951903	1620	True	-73.806	-73.781	0.000	0.000	48.157	0.988	0.000	-0.410	0.414	59.420	353.100	-1.781	184.060	556.120	-0.062	82	82	82	81	81	81	36.867	202.830	-2.397	94.511	278.380	-1.556	9.679	64.998	0.271	43.616	130.335	0.313	184.060
484	uc002qzb.2	KIDINS220	chr2	-	8868986	8890465	1620	True	-117.450	-117.799	0.000	0.000	43.048	0.707	0.000	-0.422	0.506	23.640	83.400	-0.712	56.540	123.620	0.216	97	97	97	75	75	75	13.682	53.222	-1.906	31.781	69.065	-1.076	4.123	13.071	0.483	10.793	25.486	0.421	56.540
485	uc001wze.3	FRMD6	chr14	+	52164830	52197444	30932	True	-123.093	-123.496	0.000	0.000	55.309	0.769	0.000	-0.395	0.603	128.880	659.600	-1.101	239.760	494.460	0.034	113	113	113	78	78	78	70.489	301.998	-2.038	138.772	277.173	-1.017	23.570	131.746	0.438	48.887	79.763	0.381	239.760
486	uc003ghh.4	LRPAP1	chr4	-	3505323	3534224	8940	True	-731.927	-729.735	0.000	0.000	-227.330	0.000	0.000	0.675	-0.201	527.360	949.860	0.381	245.640	968.300	1.038	61	61	61	402	402	402	312.571	595.827	-0.887	11.622	42.654	-1.478	79.523	179.066	0.338	30.193	116.453	0.771	527.360
487	uc003coq.3	LIMD1	chr3	+	45636322	45722755	82491	True	-316.653	-317.879	0.000	0.000	7.948	0.015	0.000	-0.634	0.334	19.880	110.580	-1.374	107.940	479.320	0.556	100	100	100	195	195	195	6.821	42.471	-2.514	24.774	71.825	-1.527	3.868	19.637	0.489	20.519	63.592	0.595	107.940
488	uc003wdo.2	FAM115A	chr7	-	143548460	143599172	1380	True	-173.099	-173.753	0.000	0.000	56.609	0.810	0.000	-0.263	0.696	139.680	288.760	-1.042	59.980	105.540	-0.036	194	194	194	63	63	63	11.108	49.860	-2.196	25.643	58.379	-1.229	13.105	27.697	0.422	12.404	19.234	0.438	139.680
489	uc001gnv.3	CEP350	chr1	+	180042953	180084015	38978	True	-359.468	-359.683	0.000	0.000	59.535	0.412	0.000	-0.305	0.772	10.060	40.340	0.551	25.420	40.560	0.190	248	248	248	102	102	102	2.935	15.076	-2.010	9.608	19.593	-1.047	1.767	7.628	0.755	5.836	9.076	0.564	25.420
490	uc010vkp.2	NFATC3	chr16	+	68118680	68263162	142032	True	-201.705	-202.217	0.000	0.000	50.229	0.433	0.000	-0.448	0.695	9.240	73.800	-0.743	26.100	78.920	-0.082	97	97	97	120	120	120	4.709	29.871	-2.460	12.374	33.714	-1.338	2.117	11.703	0.590	5.005	14.854	0.550	26.100
491	uc010vkz.2	NFATC3	chr16	+	68120603	68263162	140109	True	-203.598	-204.081	0.000	0.000	48.945	0.408	0.000	-0.448	0.692	9.240	73.800	-0.743	26.100	78.920	-0.082	97	97	97	120	120	120	4.709	29.871	-2.460	12.374	33.714	-1.338	2.117	11.703	0.590	5.005	14.854	0.550	26.100
492	uc003mbm.1	FBXW11	chr5	-	171288555	171433877	980	True	-139.524	-140.404	0.000	0.000	46.678	0.796	0.000	-0.198	0.924	28.880	150.040	-0.586	43.100	73.060	1.016	137	137	137	49	49	49	12.803	43.718	-1.622	24.134	37.368	-0.458	6.797	26.849	0.511	9.745	19.585	0.541	43.100
493	uc003fxk.4	MFI2	chr3	-	196728611	196756687	1540	True	-58.186	-58.636	0.000	0.000	43.590	0.909	0.000	-0.328	0.371	80.400	282.320	-0.638	166.280	192.000	-0.035	86	86	86	77	77	77	43.923	129.185	-1.522	59.979	94.621	-0.648	14.738	47.344	0.269	31.873	45.417	0.268	166.280
494	uc001edj.3	MAGI3	chr1	+	114133105	114228545	93173	True	-239.534	-234.778	0.000	0.000	58.103	0.459	0.000	-0.539	0.642	8.100	30.680	-0.451	16.420	39.280	0.562	133	133	133	109	109	109	3.568	16.655	-2.028	8.618	15.798	-0.819	2.002	5.759	0.561	3.300	5.544	0.607	16.420
495	uc001mga.3	TUB	chr11	+	8102908	8127654	23164	True	-252.729	-231.066	0.000	0.000	31.806	0.630	0.000	-0.285	0.701	24.640	82.440	-0.909	40.980	92.460	-0.123	200	200	200	73	73	73	8.567	39.395	-2.121	25.979	56.288	-1.071	3.833	13.490	0.456	6.875	16.089	0.405	40.980
496	uc001xtd.3	KIAA1737	chr14	+	77564577	77583630	17010	True	-167.189	-167.529	0.000	0.000	46.859	0.520	0.000	-0.473	0.536	14.680	65.640	-0.553	107.360	452.740	0.915	101	101	101	100	100	100	8.729	37.035	-1.971	28.269	70.355	-1.066	2.754	10.369	0.476	19.057	76.542	0.652	107.360
497	uc003isz.4	GALNT7	chr4	+	174089903	174245118	153287	True	-84.930	-85.178	0.000	0.000	50.581	0.910	0.000	-0.401	0.406	41.300	150.800	-0.948	64.340	97.260	0.008	91	91	91	89	89	89	21.722	71.865	-1.670	37.487	67.066	-0.833	7.193	24.877	0.347	10.302	16.985	0.313	64.340
498	uc004esv.3	CUL4B	chrX	-	119658445	119694817	2040	True	-156.596	-157.085	0.000	0.000	49.564	0.647	0.000	-0.432	0.542	38.540	124.820	-1.025	76.380	110.480	0.788	102	102	102	102	102	102	14.442	56.549	-1.965	24.417	47.616	-0.996	8.274	24.225	0.406	13.080	20.074	0.497	76.380
499	uc003ykn.3	RRM2B	chr8	-	103216728	103251346	2120	True	-112.875	-113.527	0.000	0.000	51.541	0.745	0.000	-0.338	0.434	81.940	263.960	-0.498	109.060	198.420	0.557	114	114	114	98	98	98	39.279	118.656	-1.557	57.472	97.736	-0.764	14.705	46.183	0.307	23.730	40.818	0.434	109.060
500	uc010ymq.2	LCLAT1	chr2	+	30670136	30867091	195586	True	-230.606	-226.474	0.000	0.000	57.464	0.500	0.000	-0.397	1.006	67.900	278.520	-1.087	37.420	60.040	0.463	159	159	159	66	66	66	4.319	26.978	-2.495	13.844	31.378	-1.167	7.544	30.292	0.596	7.546	13.469	0.549	67.900
501	uc001xbb.4	SAMD4A	chr14	+	55034329	55260033	224584	True	-212.524	-212.621	0.000	0.000	58.151	0.778	0.000	-0.174	0.852	216.600	408.320	-0.371	199.700	283.340	0.606	246	246	246	54	54	54	35.965	124.003	-1.794	74.788	132.382	-0.791	26.987	63.944	0.456	35.558	66.967	0.556	216.600
502	uc003irw.3	PALLD	chr4	+	169753155	169849608	95448	True	-109.616	-110.408	0.000	0.000	59.516	0.870	0.000	-0.282	0.928	150.580	433.460	-0.938	226.300	421.140	0.260	134	134	134	46	46	46	58.037	217.873	-1.874	129.026	206.168	-0.660	21.921	83.605	0.331	35.640	64.986	0.438	226.300
503	uc002lva.4	AP3D1	chr19	-	2100986	2151556	1140	True	-107.450	-108.024	0.000	0.000	53.237	0.893	0.000	-0.322	0.743	68.320	253.380	-1.301	130.480	358.100	0.106	119	119	119	56	56	56	34.505	151.991	-2.139	82.275	182.598	-1.080	12.504	43.097	0.306	20.470	68.161	0.441	130.480
504	uc010caa.3	RNF40	chr16	+	30772932	30787628	12566	True	-58.607	-58.689	0.000	0.000	53.494	1.000	0.000	-0.285	0.581	88.380	339.320	-1.267	102.680	158.740	0.104	115	115	115	51	51	51	36.525	140.774	-1.898	55.524	107.438	-0.981	17.118	67.530	0.236	23.527	35.181	0.319	102.680
505	uc002dzq.3	RNF40	chr16	+	30772932	30787628	12566	True	-58.639	-58.721	0.000	0.000	53.488	1.000	0.000	-0.285	0.581	88.380	339.320	-1.267	102.680	158.740	0.104	115	115	115	51	51	51	36.508	140.697	-1.898	55.524	107.438	-0.981	17.117	67.492	0.236	23.527	35.181	0.319	102.680
506	uc002dzr.3	RNF40	chr16	+	30773640	30787628	11858	True	-58.537	-58.719	0.000	0.000	52.767	1.000	0.000	-0.270	0.588	88.380	339.320	-1.267	102.680	158.740	0.104	115	115	115	51	51	51	36.508	140.697	-1.898	55.524	107.438	-0.981	17.117	67.492	0.236	23.527	35.181	0.319	102.680
507	uc021wex.1	TSHZ2	chr20	+	51801821	52111869	301861	True	-704.358	-705.441	0.000	0.000	-74.613	0.000	0.000	-0.653	0.229	4.340	28.060	-0.333	86.780	230.060	1.799	152	152	152	400	400	400	1.040	10.402	-2.441	2.298	6.593	-0.589	0.883	5.687	0.697	7.775	24.994	0.832	86.780
508	uc002vyw.4	GPC1	chr2	+	241375114	241407495	30640	True	-64.224	-7.266	0.000	0.000	33.479	0.871	0.000	-0.227	0.229	641.080	1926.060	-1.215	1157.980	2217.640	-0.112	70	70	70	85	85	85	421.906	1241.892	-1.549	536.982	1113.280	-1.076	101.153	303.977	0.126	243.381	443.891	0.272	1157.980
509	uc010vyp.2	EPN2	chr17	+	19186262	19240028	51886	True	-147.953	-148.370	0.000	0.000	52.913	0.750	0.000	-0.480	0.576	20.840	71.000	-0.992	45.580	108.080	0.453	102	102	102	92	92	92	9.333	37.285	-1.943	19.230	37.705	-0.783	4.260	12.602	0.480	9.650	24.553	0.527	45.580
510	uc010vyq.2	EPN2	chr17	+	19186262	19240028	51886	True	-147.934	-148.353	0.000	0.000	52.941	0.750	0.000	-0.480	0.576	20.840	71.000	-0.992	45.580	108.080	0.453	102	102	102	92	92	92	9.332	37.272	-1.942	19.230	37.705	-0.783	4.262	12.617	0.479	9.650	24.553	0.527	45.580
511	uc022bdo.1	NFIB	chr9	-	14081841	14314045	1720	True	-466.592	-467.119	0.000	0.000	66.844	0.256	0.000	-0.332	1.126	12.380	64.100	-0.701	35.000	48.480	0.532	294	294	294	86	86	86	2.895	20.158	-2.600	9.988	22.214	-1.180	2.790	11.625	0.792	7.156	10.176	0.762	35.000
512	uc004fjr.1	IRAK1	chrX	-	153275956	153285342	1040	True	-42.002	-24.296	0.000	0.000	44.068	1.000	0.000	-0.244	0.428	612.240	2088.260	-1.597	655.420	1951.160	-0.206	91	91	91	52	52	52	232.131	908.167	-1.968	389.456	990.156	-1.306	102.905	383.110	0.147	80.843	301.374	0.324	655.420
513	uc001xjd.4	MPP5	chr14	+	67708011	67802778	91925	True	-105.250	-105.702	0.000	0.000	35.366	0.701	0.000	-0.369	0.322	142.660	424.240	-1.319	198.840	281.520	-0.018	84	84	84	127	127	127	61.367	223.259	-1.861	67.315	140.274	-1.074	23.540	76.845	0.274	34.070	58.101	0.369	198.840
514	uc010ifr.3	N4BP2	chr4	+	40103694	40159872	54257	True	-434.747	-435.022	0.000	0.000	67.463	0.443	0.000	-0.280	0.906	48.760	313.440	0.484	26.420	51.560	1.266	326	326	326	88	88	88	3.441	14.841	-1.623	7.569	10.358	-0.432	5.629	31.739	0.721	5.947	8.177	0.665	48.760
515	uc002bmt.2	AEN	chr15	+	89164526	89175512	9802	True	-28.104	-28.382	0.000	0.000	46.798	0.965	0.000	-0.274	0.445	104.220	437.760	-1.196	211.960	428.200	0.068	84	84	84	57	57	57	76.592	267.069	-1.764	122.533	244.507	-1.002	12.140	64.338	0.234	37.417	67.743	0.265	211.960
516	uc003gwi.2	TMEM33	chr4	+	41937136	41962824	21030	True	-283.847	-283.777	0.000	0.000	35.321	0.000	0.085	0.492	-0.575	119.100	216.100	0.048	256.880	1064.100	-0.234	122	122	122	141	141	141	36.222	71.344	-0.974	16.214	70.841	-1.959	31.973	60.196	0.513	41.579	167.759	0.735	256.880
517	uc003agz.3	LIF	chr22	-	30636435	30642840	1140	True	-69.278	-69.660	0.000	0.000	52.476	0.942	0.000	-0.263	0.571	92.740	234.620	-1.032	121.280	250.560	-0.024	130	130	130	52	52	52	35.940	115.947	-1.652	73.175	135.154	-0.880	12.491	39.509	0.297	19.360	34.979	0.352	121.280
518	uc003odx.2	TAPBP	chr6	-	33267471	33282164	1540	True	-89.588	-90.168	0.000	0.000	50.160	0.883	0.000	-0.473	0.518	221.880	911.280	-1.393	658.540	1419.220	-0.033	80	80	80	77	77	77	49.203	246.438	-2.359	190.264	460.371	-1.335	43.148	171.503	0.292	134.804	314.423	0.359	658.540
519	uc001zkk.2	GPR176	chr15	-	40091222	40213093	1400	True	-73.397	-73.658	0.000	0.000	47.216	0.939	0.000	-0.177	0.597	71.420	232.060	0.000	99.760	239.620	0.178	108	108	108	66	66	66	37.924	133.651	-1.784	62.107	131.993	-1.029	11.179	34.474	0.318	14.333	42.429	0.335	99.760
520	uc001vcm.3	FNDC3A	chr13	+	49550047	49783915	232269	True	-210.280	-210.094	0.000	0.000	49.176	0.731	0.000	-0.313	0.776	27.360	115.140	-0.628	31.400	94.600	0.598	170	170	170	67	67	67	8.697	39.690	-2.086	17.213	36.607	-0.924	5.010	19.914	0.582	5.263	20.109	0.565	31.400
521	uc001vcn.3	FNDC3A	chr13	+	49550938	49783915	231378	True	-210.204	-210.017	0.000	0.000	49.211	0.731	0.000	-0.314	0.775	27.360	115.140	-0.628	31.400	94.600	0.598	170	170	170	67	67	67	8.697	39.690	-2.086	17.213	36.607	-0.924	5.010	19.914	0.582	5.263	20.109	0.565	31.400
522	uc010qru.2	TCF7L2	chr10	+	114799762	114927436	126051	True	-169.156	-170.286	0.000	0.000	42.351	0.089	0.000	-1.127	0.818	7.960	41.480	-1.691	60.280	50.460	0.853	57	57	57	79	79	79	3.788	27.465	-2.596	17.743	24.285	-0.613	1.911	9.542	0.597	11.776	10.516	0.660	60.280
523	uc003hqj.4	AFF1	chr4	+	87928152	88062206	132239	True	-376.215	-374.664	0.000	0.000	54.297	0.404	0.000	-0.215	0.686	13.340	55.720	-0.003	31.880	110.200	0.837	323	323	323	89	89	89	4.339	19.811	-2.036	14.205	38.041	-1.281	2.520	7.789	0.599	7.212	22.049	0.613	31.880
524	uc003hqk.4	AFF1	chr4	+	87928152	88062206	132239	True	-376.207	-374.673	0.000	0.000	54.291	0.404	0.000	-0.215	0.686	13.340	56.680	-0.003	31.880	110.200	0.837	323	323	323	89	89	89	4.340	19.812	-2.036	14.205	38.041	-1.281	2.521	7.788	0.599	7.212	22.049	0.613	31.880
525	uc003kdq.3	HMGCR	chr5	+	74632992	74657926	23200	True	-75.247	-75.526	0.000	0.000	47.020	0.900	0.000	-0.351	0.422	68.940	219.460	-1.075	83.180	206.040	0.295	91	91	91	80	80	80	29.776	101.737	-1.749	44.685	88.814	-0.900	13.197	41.787	0.284	17.264	43.897	0.409	83.180
526	uc011cez.2	TET2	chr4	+	106067841	106200960	131363	True	-452.763	-452.409	0.000	0.000	85.200	0.663	0.000	-0.236	1.061	3.620	22.500	0.880	17.040	29.720	0.905	364	364	364	86	86	86	0.822	6.512	-2.009	4.350	8.940	-0.843	0.844	3.635	0.799	3.531	6.869	0.686	17.040
527	uc001zlh.4	C15orf52	chr15	-	40623652	40633168	2240	True	-90.303	-89.292	0.000	0.000	44.816	0.759	0.000	-0.259	0.301	133.160	573.120	-1.210	365.820	783.280	0.320	131	131	131	112	112	112	68.196	254.972	-1.868	162.749	374.224	-1.233	23.132	97.582	0.247	73.248	136.542	0.333	365.820
528	uc002skb.5	TET3	chr2	+	74213530	74335302	117569	True	-656.791	-657.072	0.000	0.000	79.677	0.173	0.000	-0.422	0.691	7.880	51.120	-0.735	41.300	57.520	0.477	339	339	339	208	208	208	2.277	20.732	-2.740	8.335	26.515	-1.746	1.571	9.601	0.765	7.132	11.356	0.931	41.300
529	uc003jqw.4	MAP3K1	chr5	+	56110899	56191978	79418	True	-347.935	-348.292	0.000	0.000	64.421	0.368	0.000	-0.405	1.062	6.820	30.080	0.091	20.160	43.080	0.057	229	229	229	76	76	76	2.140	14.935	-2.448	9.503	21.593	-1.144	1.674	5.690	0.782	5.089	9.389	0.519	20.160
530	uc010wla.2	PNPO	chr17	+	46018888	46026674	6091	True	-93.363	-93.952	0.000	0.000	45.028	0.819	0.000	-0.553	0.550	335.200	1484.240	-1.538	337.660	1397.900	0.096	58	58	58	83	83	83	32.506	162.412	-2.349	63.977	176.683	-1.264	63.620	290.450	0.276	60.838	220.840	0.433	337.660
531	uc011ean.1	FOXO3	chr6	+	108910908	109005971	92441	True	-310.528	-307.598	0.000	0.000	55.265	0.302	0.000	-0.414	0.576	16.980	61.840	-0.533	155.140	510.000	0.634	184	184	184	129	129	129	5.511	28.944	-2.288	18.133	49.733	-1.363	2.924	8.623	0.620	20.473	67.894	0.614	155.140
532	uc011lvc.2	TGFBR1	chr9	+	101890197	101916473	23864	True	-263.841	-262.502	0.000	0.000	60.916	0.457	0.000	-0.451	0.755	15.960	87.880	-0.107	63.400	159.980	0.711	175	175	175	92	92	92	6.858	37.527	-2.226	28.650	74.745	-1.366	3.305	19.723	0.635	11.236	25.150	0.765	63.400
533	uc002eud.3	RANBP10	chr16	-	67757004	67840555	3060	True	-247.481	-247.478	0.000	0.000	16.787	0.013	0.000	-0.688	0.378	12.200	46.820	-0.652	20.540	52.960	0.683	80	80	80	153	153	153	4.419	24.287	-2.242	10.466	24.669	-1.168	2.187	9.012	0.559	4.429	9.653	0.661	20.540
534	uc003wdp.2	FAM115A	chr7	-	143548460	143599278	1380	True	-172.809	-173.471	0.000	0.000	56.088	0.778	0.000	-0.250	0.697	139.680	288.760	-1.042	59.980	105.540	-0.036	195	195	195	63	63	63	11.077	49.695	-2.195	25.643	58.379	-1.229	13.078	27.663	0.421	12.404	19.234	0.438	139.680
535	uc001xbc.3	SAMD4A	chr14	+	55034329	55260033	224584	True	-206.096	-205.535	0.000	0.000	56.657	0.759	0.000	-0.179	0.839	216.600	408.320	-0.371	199.700	283.340	0.606	235	235	235	54	54	54	36.574	125.706	-1.787	74.788	132.382	-0.791	27.418	64.894	0.459	35.558	66.967	0.556	216.600
536	uc001pqe.2	PAFAH1B2	chr11	+	117014999	117041761	24137	True	-114.395	-113.870	0.000	0.000	53.091	0.829	0.000	-0.703	0.331	28.620	207.940	-1.229	339.800	1158.140	-0.505	61	61	61	123	123	123	14.133	79.083	-2.343	44.862	125.435	-1.369	6.592	42.522	0.415	46.796	158.626	0.367	339.800
537	uc001ozg.3	GAB2	chr11	-	77926335	78052926	3100	True	-278.860	-279.126	0.000	0.000	37.700	0.148	0.000	-0.570	0.444	8.540	36.720	-0.739	17.920	53.440	0.153	123	123	123	155	155	155	3.079	17.245	-2.203	8.157	21.633	-1.292	2.034	7.626	0.646	3.492	9.383	0.616	17.920
538	uc010ckd.3	RAP1GAP2	chr17	+	2699731	2941035	238514	True	-238.025	-228.578	0.000	0.000	61.415	0.577	0.000	-0.487	0.492	18.240	68.400	-1.131	39.880	85.920	0.330	140	140	140	137	137	137	6.261	34.269	-2.312	15.159	41.821	-1.402	3.194	12.790	0.538	6.330	16.151	0.508	39.880
539	uc010cke.3	RAP1GAP2	chr17	+	2699731	2941035	238514	True	-238.025	-228.578	0.000	0.000	61.415	0.577	0.000	-0.487	0.492	18.240	68.400	-1.131	39.880	85.920	0.330	140	140	140	137	137	137	6.261	34.269	-2.312	15.159	41.821	-1.402	3.194	12.790	0.538	6.330	16.151	0.508	39.880
540	uc004azd.3	TGFBR1	chr9	+	101867411	101916473	46650	True	-263.202	-261.854	0.000	0.000	60.751	0.457	0.000	-0.467	0.740	15.960	87.880	-0.107	63.400	159.980	0.711	174	174	174	92	92	92	6.849	37.442	-2.224	28.650	74.745	-1.366	3.325	19.836	0.635	11.236	25.150	0.765	63.400
541	uc003hxk.3	TET2	chr4	+	106067841	106200960	131363	True	-448.867	-448.443	0.000	0.000	84.620	0.663	0.000	-0.230	1.061	3.620	22.500	0.880	17.040	29.720	0.905	361	361	361	86	86	86	0.829	6.515	-2.002	4.350	8.940	-0.843	0.844	3.650	0.799	3.531	6.869	0.686	17.040
542	uc011aww.3	SLC4A7	chr3	-	27414211	27525838	4040	True	-349.426	-351.088	0.000	0.000	26.781	0.040	0.000	-0.542	0.391	11.360	40.720	0.000	16.960	33.900	1.288	138	138	138	202	202	202	2.719	13.917	-1.935	5.639	12.696	-0.977	2.277	8.120	0.818	3.473	7.519	0.631	16.960
543	uc010ifq.3	N4BP2	chr4	+	40058523	40159872	99428	True	-435.136	-435.376	0.000	0.000	67.750	0.489	0.000	-0.220	0.962	48.760	313.440	0.484	26.420	51.560	1.266	328	328	328	88	88	88	3.453	14.817	-1.619	7.569	10.358	-0.432	5.614	31.640	0.719	5.947	8.177	0.665	48.760
544	uc010pdd.2	POGZ	chr1	-	151375199	151431941	2020	True	-161.375	-161.583	0.000	0.000	45.730	0.592	0.000	-0.281	0.580	39.460	155.500	-1.332	37.320	81.660	0.517	120	120	120	98	98	98	15.503	74.142	-2.239	19.664	44.315	-1.147	7.332	27.085	0.403	7.287	15.461	0.509	39.460
545	uc010vkq.2	NFATC3	chr16	+	68118680	68263162	142032	True	-196.345	-196.824	0.000	0.000	47.330	0.425	0.000	-0.432	0.682	9.240	73.800	-0.743	26.100	78.920	-0.082	94	94	94	120	120	120	4.823	30.189	-2.434	12.374	33.714	-1.338	2.049	11.729	0.580	5.005	14.854	0.550	26.100
546	uc010vky.2	NFATC3	chr16	+	68120603	68263162	140109	True	-198.170	-198.685	0.000	0.000	46.117	0.400	0.000	-0.432	0.680	9.240	73.800	-0.743	26.100	78.920	-0.082	94	94	94	120	120	120	4.823	30.189	-2.434	12.374	33.714	-1.338	2.049	11.729	0.580	5.005	14.854	0.550	26.100
547	uc010wdz.2	LASP1	chr17	+	37026111	37078023	50306	True	-55.395	-25.948	0.000	0.000	43.333	0.969	0.000	-0.303	0.296	518.080	1917.940	-1.674	670.560	1688.840	-0.573	92	92	92	65	65	65	229.005	943.352	-2.032	363.773	1002.098	-1.437	71.549	287.144	0.189	108.933	328.925	0.308	670.560
548	uc001xvf.2	GTF2A1	chr14	-	81641795	81687296	2460	True	-246.506	-247.104	0.000	0.000	52.672	0.435	0.000	-0.442	0.776	31.920	115.480	-0.554	59.580	124.900	-0.019	156	156	156	85	85	85	6.461	34.218	-2.257	18.338	40.334	-1.147	4.322	18.238	0.682	10.926	21.005	0.463	59.580
549	uc001udj.1	HIP1R	chr12	+	123320038	123347507	26374	True	-71.088	-71.507	0.000	0.000	48.984	1.000	0.000	-0.320	0.633	83.100	327.100	-1.220	127.000	238.240	-0.565	103	103	103	50	50	50	44.156	165.844	-1.903	81.424	155.225	-0.926	14.731	53.621	0.317	24.291	44.746	0.149	127.000
550	uc001bvu.1	KIAA1522	chr1	+	33207511	33240571	32074	True	-143.620	-143.947	0.000	0.000	58.239	0.957	0.000	-0.189	0.791	95.000	344.360	-0.953	154.660	366.460	0.574	207	207	207	47	47	47	32.943	127.166	-1.964	77.619	170.193	-0.986	21.155	71.474	0.335	31.689	82.951	0.529	154.660
551	uc001uar.3	KDM2B	chr12	-	121866899	121947842	920	True	-143.830	-144.154	0.000	0.000	50.830	0.848	0.000	-0.392	1.045	36.920	139.160	-0.827	40.520	95.640	0.125	120	120	120	46	46	46	13.829	58.003	-2.095	25.477	42.268	-0.661	8.384	30.551	0.480	7.800	16.647	0.352	40.520
552	uc003ugq.4	PHTF2	chr7	+	77428108	77586821	157306	True	-136.438	-136.842	0.000	0.000	49.643	0.909	0.000	-0.263	0.787	21.380	64.620	-0.520	55.660	82.840	0.103	140	140	140	55	55	55	9.093	29.432	-1.611	22.057	33.031	-0.569	4.046	11.930	0.478	13.386	19.185	0.259	55.660
553	uc011awx.3	SLC4A7	chr3	-	27414211	27525838	3940	True	-346.838	-348.523	0.000	0.000	24.277	0.041	0.000	-0.520	0.394	11.360	40.720	0.000	16.960	33.900	1.288	141	141	141	197	197	197	2.808	14.089	-1.917	5.676	12.638	-0.961	2.260	8.012	0.810	3.501	7.561	0.631	16.960
554	uc002ioi.3	UBE2Z	chr17	+	46985730	47006422	19615	True	-43.246	-43.355	0.000	0.000	46.065	1.000	0.000	-0.269	0.557	171.200	1132.200	-1.162	295.940	708.700	0.099	85	85	85	52	52	52	84.150	293.108	-1.728	186.220	370.988	-0.942	23.220	143.527	0.284	68.297	155.422	0.286	295.940
555	uc031roi.1	TET3	chr2	+	74273404	74335302	57695	True	-643.428	-643.505	0.000	0.000	75.038	0.149	0.000	-0.431	0.682	7.880	51.120	-0.735	41.300	57.520	0.477	323	323	323	208	208	208	2.300	20.874	-2.737	8.335	26.515	-1.746	1.587	9.716	0.776	7.132	11.356	0.931	41.300
556	uc004bln.3	DAB2IP	chr9	+	124329398	124547809	216476	True	-191.024	-192.002	0.000	0.000	54.496	0.628	0.000	-0.429	0.594	15.280	55.700	-0.831	47.380	97.880	0.573	138	138	138	94	94	94	6.015	28.078	-2.111	17.279	37.521	-1.111	3.121	10.041	0.530	8.798	16.174	0.431	47.380
557	uc009zcq.2	ARHGAP32	chr11	-	128838657	129034322	1940	True	-359.686	-350.088	0.000	0.000	40.735	0.433	0.000	-0.214	0.575	5.240	18.040	1.937	7.360	21.340	0.434	277	277	277	97	97	97	0.805	4.252	-1.276	3.937	11.700	-1.320	1.017	3.752	1.062	1.414	4.480	0.553	7.360
558	uc010swq.3	TXNRD1	chr12	+	104680459	104744085	62051	True	-78.847	-79.233	0.000	0.000	39.396	0.789	0.000	-0.312	0.520	156.900	553.640	-1.318	290.640	625.940	0.268	72	72	72	76	76	76	87.234	314.986	-1.833	137.812	278.415	-0.968	25.791	92.670	0.229	48.971	117.066	0.478	290.640
559	uc021rcy.2	TXNRD1	chr12	+	104680459	104744085	62051	True	-78.039	-78.421	0.000	0.000	39.517	0.789	0.000	-0.320	0.509	156.900	553.640	-1.318	290.640	625.940	0.268	72	72	72	76	76	76	87.234	314.986	-1.833	137.812	278.415	-0.968	25.791	92.670	0.229	48.971	117.066	0.478	290.640
560	uc001kyu.3	ADD3	chr10	+	111765778	111895323	128245	True	-108.812	-107.087	0.000	0.000	49.630	0.889	0.000	-0.330	0.654	85.940	359.040	-0.308	168.980	162.800	0.723	111	111	111	63	63	63	29.597	100.148	-1.594	61.663	92.726	-0.627	13.997	62.151	0.463	29.227	28.618	0.423	168.980
561	uc010ooj.1	DHCR24	chr1	-	55315299	55341720	1120	True	-93.669	-93.238	0.000	0.000	48.636	0.893	0.000	-0.317	0.640	366.460	1121.640	-1.294	1033.600	1113.040	0.173	113	113	113	56	56	56	189.601	670.974	-1.811	406.344	738.475	-0.887	49.360	172.759	0.305	159.439	199.053	0.473	1033.600
562	uc010bft.3	TCF12	chr15	+	57511654	57580714	67480	True	-152.716	-148.716	0.000	0.000	40.023	0.455	0.000	-0.473	0.602	37.660	120.200	-0.680	61.500	119.080	0.577	93	93	93	77	77	77	11.866	57.031	-2.154	25.812	53.751	-1.023	4.460	19.858	0.566	13.003	26.051	0.570	61.500
563	uc001pxu.3	SC5D	chr11	+	121163387	121184119	16098	True	-200.985	-200.703	0.000	0.000	41.942	0.000	0.414	0.476	-0.651	82.460	163.920	0.637	562.720	1885.200	0.273	102	102	102	99	99	99	41.212	76.012	-0.772	25.925	97.283	-1.810	18.757	41.820	0.427	86.050	296.060	0.752	562.720
564	uc001kmr.3	LCOR	chr10	+	98592016	98724198	129752	True	-363.435	-348.529	0.000	0.000	61.840	0.387	0.000	-0.337	0.721	29.760	116.440	-0.851	50.520	58.800	0.221	234	234	234	119	119	119	3.038	15.615	-2.108	10.968	22.961	-1.049	3.079	11.394	0.604	8.086	13.099	0.562	50.520
565	uc010vju.2	RANBP10	chr16	-	67757004	67840555	3060	True	-247.790	-248.020	0.000	0.000	15.099	0.013	0.000	-0.691	0.372	12.200	46.820	-0.652	20.540	52.960	0.683	79	79	79	153	153	153	4.251	23.296	-2.205	10.466	24.669	-1.168	2.198	9.358	0.585	4.429	9.653	0.661	20.540
566	uc002muo.3	TNPO2	chr19	-	12810007	12833462	1120	True	-132.747	-132.831	0.000	0.000	45.303	0.764	0.000	-0.294	0.711	74.160	252.160	0.011	86.400	244.340	0.561	133	133	133	55	55	55	23.109	80.275	-1.793	41.152	71.131	-0.750	12.062	36.734	0.395	17.428	38.639	0.496	86.400
567	uc002tmt.4	GLI2	chr2	+	121549856	121750229	198707	True	-243.509	-244.571	0.000	0.000	53.651	0.507	0.000	-0.312	0.815	26.260	98.600	-0.914	70.920	124.120	-0.052	190	190	190	73	73	73	11.614	53.099	-2.179	31.567	68.552	-1.164	4.968	13.962	0.578	15.429	24.112	0.483	70.920
568	uc011lyc.1	FBXW2	chr9	-	123519253	123555669	7180	True	-324.588	-323.446	0.000	0.000	-28.685	0.000	0.000	0.599	-0.554	81.320	202.040	-0.190	143.500	540.940	0.124	60	60	60	187	187	187	51.142	108.744	-0.998	8.023	32.022	-1.834	15.055	44.018	0.340	23.001	85.518	0.720	143.500
569	uc002luz.4	AP3D1	chr19	-	2100986	2151556	1140	True	-96.669	-97.319	0.000	0.000	52.090	0.926	0.000	-0.334	0.707	68.320	253.380	-1.301	130.480	358.100	-0.141	114	114	114	54	54	54	35.084	155.128	-2.147	82.724	186.725	-1.118	12.214	40.703	0.307	20.642	65.885	0.398	130.480
570	uc003ywp.3	JRK	chr8	-	143738873	143751401	1100	True	-288.658	-285.866	0.000	0.000	67.240	0.836	0.000	-0.096	0.893	31.780	158.540	-0.694	77.100	124.740	-0.333	374	374	374	55	55	55	14.036	58.023	-1.991	37.782	76.571	-1.029	6.417	25.348	0.450	15.598	24.540	0.430	77.100
571	uc002gsy.4	SMCR8	chr17	+	18218593	18231370	10417	True	-331.507	-331.507	0.000	0.000	73.361	0.552	0.000	-0.259	0.709	23.320	92.300	-0.595	217.760	701.040	0.156	269	269	269	116	116	116	6.603	32.006	-2.158	30.819	79.547	-1.180	3.963	14.621	0.508	39.582	124.355	0.570	217.760
572	uc002bai.3	SIN3A	chr15	-	75661719	75743926	2540	True	-123.177	-123.326	0.000	0.000	58.300	0.918	0.000	-0.266	0.818	80.740	246.920	-1.277	91.700	260.180	0.083	157	157	157	49	49	49	24.800	96.840	-1.974	53.541	109.667	-0.910	14.368	45.549	0.339	19.101	58.017	0.442	91.700
573	uc002baj.3	SIN3A	chr15	-	75661719	75744087	2540	True	-123.327	-123.866	0.000	0.000	57.957	0.918	0.000	-0.254	0.831	80.740	246.920	-1.277	91.700	260.180	0.083	157	157	157	49	49	49	24.800	96.840	-1.974	53.541	109.667	-0.910	14.368	45.549	0.339	19.101	58.017	0.442	91.700
574	uc002mur.3	TNPO2	chr19	-	12810007	12834810	1120	True	-131.256	-131.382	0.000	0.000	45.702	0.782	0.000	-0.293	0.716	74.160	252.160	0.011	86.400	244.340	0.561	132	132	132	55	55	55	23.170	80.385	-1.791	41.152	71.131	-0.750	12.088	36.852	0.396	17.428	38.639	0.496	86.400
575	uc010mvj.1	FBXW2	chr9	-	123519253	123555740	7180	True	-325.928	-324.833	0.000	0.000	-16.250	0.000	0.000	0.602	-0.545	73.340	171.760	-0.190	143.500	540.940	0.124	69	69	69	188	188	188	42.905	89.592	-1.001	8.033	32.099	-1.836	15.627	39.946	0.365	22.940	85.297	0.719	143.500
576	uc010zbf.2	CCNT2	chr2	+	135676391	135716915	36119	True	-123.890	-124.242	0.000	0.000	51.546	0.767	0.000	-0.441	0.510	17.180	97.860	-0.638	40.660	63.060	0.282	86	86	86	103	103	103	9.313	35.939	-1.792	17.435	30.503	-0.787	2.748	14.802	0.489	6.735	10.339	0.404	40.660
577	uc003yjk.2	RNF19A	chr8	-	101269287	101322379	1160	True	-89.285	-89.837	0.000	0.000	44.153	0.981	0.000	-0.182	0.650	38.540	129.560	-0.607	49.040	90.440	0.222	126	126	126	53	53	53	18.555	57.706	-1.554	29.267	47.454	-0.650	6.997	24.634	0.444	8.771	17.236	0.283	49.040
578	uc011aks.2	LIF	chr22	-	30636435	30642840	1140	True	-58.859	-59.176	0.000	0.000	52.010	0.942	0.000	-0.264	0.544	92.740	234.620	-1.032	121.280	250.560	-0.024	123	123	123	52	52	52	36.653	116.670	-1.627	73.175	135.154	-0.880	12.414	40.317	0.275	19.360	34.979	0.352	121.280
579	uc003ygf.3	PDP1	chr8	+	94929082	94938296	7321	True	-121.340	-122.072	0.000	0.000	47.474	0.783	0.000	-0.326	0.495	27.120	117.480	-1.251	62.780	102.860	0.029	108	108	108	92	92	92	14.027	64.727	-2.116	22.164	46.386	-1.053	4.901	21.933	0.410	9.843	16.562	0.436	62.780
580	uc010zgp.2	SLC39A10	chr2	+	196521851	196602426	78835	True	-157.796	-155.112	0.000	0.000	43.909	0.450	0.000	-0.431	0.742	36.980	110.740	-1.149	54.720	82.560	0.342	91	91	91	80	80	80	10.564	52.702	-2.265	22.883	45.911	-1.030	5.409	19.486	0.523	10.845	14.511	0.514	54.720
581	uc003ddl.2	WDR82	chr3	-	52288437	52312659	1280	True	-66.515	-66.945	0.000	0.000	50.639	0.915	0.000	-0.270	0.510	120.180	363.920	-1.385	464.420	1444.660	0.117	121	121	121	59	59	59	55.740	201.122	-1.846	148.836	369.254	-1.139	20.674	66.776	0.223	90.822	295.002	0.465	464.420
582	uc002rfj.3	NCOA1	chr2	+	24807344	24993570	183905	True	-289.950	-290.804	0.000	0.000	56.831	0.429	0.000	-0.423	0.706	17.420	75.340	-0.894	31.760	58.320	-0.062	179	179	179	105	105	105	4.878	24.231	-2.209	11.932	25.473	-1.065	3.235	10.565	0.656	6.870	13.030	0.508	31.760
583	uc002ktq.3	MIB1	chr18	+	19321544	19450912	125622	True	-326.065	-325.934	0.000	0.000	61.746	0.432	0.000	-0.336	0.539	17.880	56.600	-0.193	27.900	44.000	-0.186	236	236	236	132	132	132	3.929	19.145	-1.936	8.612	19.358	-1.144	2.669	13.005	0.714	5.109	8.262	0.491	27.900
584	uc002hqk.4	MLLT6	chr17	+	36874835	36886056	7154	True	-226.783	-227.564	0.000	0.000	-29.169	0.015	0.000	-0.604	0.182	29.340	130.980	-1.245	127.380	482.220	0.261	58	58	58	201	201	201	15.393	66.438	-2.002	34.238	90.620	-1.289	5.651	27.753	0.333	19.203	68.161	0.507	127.380
585	uc001ldu.3	EIF3A	chr10	-	120794540	120840334	940	True	-165.672	-166.575	0.000	0.000	57.769	0.787	0.000	-0.254	1.014	534.580	3043.280	-1.483	248.740	361.200	0.525	169	169	169	47	47	47	135.028	685.343	-2.314	116.194	172.123	-0.601	119.672	655.346	0.245	47.027	65.915	0.555	534.580
586	uc002tmu.4	GLI2	chr2	+	121549856	121750229	198707	True	-235.352	-236.329	0.000	0.000	54.309	0.548	0.000	-0.306	0.806	26.260	98.600	-0.914	70.920	124.120	-0.052	188	188	188	73	73	73	11.732	53.398	-2.165	31.567	68.552	-1.164	4.871	13.712	0.566	15.429	24.112	0.483	70.920
587	uc001xrj.3	NEK9	chr14	-	75548817	75558388	1080	True	-97.630	-98.027	0.000	0.000	43.111	0.885	0.000	-0.372	0.714	33.900	95.020	-0.994	65.900	137.420	0.509	93	93	93	52	52	52	14.261	50.084	-1.755	31.617	53.036	-0.667	5.216	15.289	0.355	12.463	26.130	0.478	65.900
588	uc001tlj.1	NUAK1	chr12	-	106457124	106533811	2400	True	-189.203	-185.790	0.000	0.000	55.114	0.560	0.000	-0.334	0.523	28.420	138.520	-1.122	52.580	137.680	0.751	140	140	140	116	116	116	11.419	54.259	-2.181	21.293	55.388	-1.308	5.206	21.617	0.384	11.605	27.410	0.591	52.580
589	uc001fna.3	UBQLN4	chr1	-	156005091	156023516	1500	True	-69.766	-70.249	0.000	0.000	45.153	0.893	0.000	-0.407	0.423	114.360	325.220	-1.119	154.400	300.720	0.436	78	78	78	75	75	75	44.991	157.102	-1.806	87.935	176.064	-0.981	18.964	53.364	0.275	24.939	54.501	0.339	154.400
590	uc010vca.2	USP31	chr16	-	23072727	23086172	3760	True	-461.629	-461.876	0.000	0.000	48.800	0.140	0.000	-0.375	0.556	7.520	61.340	0.125	12.420	41.380	1.371	238	238	238	186	186	186	1.509	8.974	-1.944	3.453	7.459	-0.762	1.244	6.618	0.837	2.779	7.303	0.756	12.420
591	uc002jwf.3	TIMP2	chr17	-	76849058	76921472	880	True	-63.608	-63.314	0.000	0.000	53.975	0.977	0.000	-0.266	0.715	422.100	1005.620	-0.853	1036.620	900.520	0.301	114	114	114	44	44	44	166.882	420.425	-1.342	304.700	373.898	-0.361	85.575	204.344	0.212	206.244	176.154	0.343	1036.620
592	uc010vmx.2	RFWD3	chr16	-	74655296	74666579	1300	True	-87.750	-87.640	0.000	0.000	46.499	0.917	0.000	-0.402	0.542	49.280	173.660	-1.125	184.100	566.380	0.224	98	98	98	60	60	60	24.478	93.070	-1.865	60.540	132.547	-1.000	8.436	33.999	0.405	35.092	108.481	0.361	184.100
593	uc001xvg.2	GTF2A1	chr14	-	81641795	81687575	2460	True	-243.817	-244.420	0.000	0.000	51.618	0.424	0.000	-0.476	0.743	31.920	115.480	-0.554	59.580	124.900	-0.019	152	152	152	85	85	85	6.461	34.202	-2.257	18.338	40.334	-1.147	4.376	18.465	0.690	10.926	21.005	0.463	59.580
594	uc021tmj.1	hCG_1980662	chr16	-	87731753	87736197	1680	True	-185.924	-186.152	0.000	0.000	50.951	0.667	0.000	-0.407	0.645	15.220	69.840	-0.103	41.940	93.420	0.761	135	135	135	84	84	84	6.228	26.106	-1.859	16.713	34.303	-0.857	3.407	13.578	0.632	8.713	21.792	0.554	41.940
595	uc010mbv.2	RRM2B	chr8	-	103216728	103251346	2120	True	-111.151	-111.810	0.000	0.000	49.872	0.745	0.000	-0.349	0.426	81.940	263.960	-0.498	109.060	198.420	0.557	108	108	108	98	98	98	38.980	118.224	-1.558	57.472	97.736	-0.764	14.692	47.131	0.310	23.730	40.818	0.434	109.060
596	uc010qhe.2	NCOA4	chr10	+	51565107	51590734	24397	True	-52.566	-53.091	0.000	0.000	43.437	0.932	0.000	-0.313	0.523	160.380	632.320	-1.117	284.520	449.260	0.057	77	77	77	59	59	59	85.047	275.142	-1.645	145.444	252.693	-0.782	20.792	93.828	0.253	63.451	112.178	0.338	284.520
597	uc010eye.3	NCOA1	chr2	+	24787178	24993570	204071	True	-288.965	-289.701	0.000	0.000	57.268	0.419	0.000	-0.411	0.719	17.420	75.340	-0.894	31.760	58.320	-0.062	179	179	179	105	105	105	4.878	24.231	-2.209	11.932	25.473	-1.065	3.235	10.565	0.656	6.870	13.030	0.508	31.760
598	uc003yrz.2	FAM84B	chr8	-	127564682	127570711	1100	True	-254.874	-252.583	0.000	0.000	50.691	0.571	0.000	-0.295	1.143	252.760	863.040	-0.781	32.900	30.980	0.451	193	193	193	49	49	49	11.839	45.097	-2.046	13.597	18.284	-0.451	32.153	98.683	0.624	6.320	5.992	0.454	252.760
599	uc001kys.4	ADD3	chr10	+	111765721	111895323	128302	True	-108.700	-106.889	0.000	0.000	47.916	0.905	0.000	-0.331	0.649	85.940	359.040	-0.308	168.980	162.800	0.723	108	108	108	63	63	63	29.995	101.698	-1.597	61.663	92.726	-0.627	13.972	62.284	0.469	29.227	28.618	0.423	168.980
600	uc003bvf.3	TATDN2	chr3	+	10290176	10322906	30848	True	-117.913	-117.934	0.000	0.000	50.181	0.761	0.000	-0.313	0.517	30.260	96.740	-0.932	50.880	140.340	0.114	109	109	109	92	92	92	12.518	51.707	-1.992	30.081	70.931	-1.172	5.170	16.855	0.374	9.963	27.705	0.389	50.880
601	uc010azl.3	TJP1	chr15	-	29992356	30092905	1420	True	-264.215	-264.843	0.000	0.000	61.883	0.408	0.000	-0.312	0.922	39.320	189.040	-1.257	70.380	184.600	0.679	210	210	210	71	71	71	11.509	63.472	-2.447	35.321	80.997	-1.191	7.217	29.222	0.489	15.061	33.392	0.699	70.380
602	uc003dvp.3	NFKBIZ	chr3	+	101568357	101579869	10024	True	-107.334	-107.529	0.000	0.000	44.358	0.833	0.000	-0.382	0.564	24.840	89.320	-0.397	48.320	154.360	0.399	93	93	93	72	72	72	11.472	39.326	-1.689	23.373	45.090	-0.763	4.924	16.456	0.426	9.077	30.118	0.537	48.320
603	uc001xve.2	GTF2A1	chr14	-	81641795	81687296	2460	True	-243.237	-243.839	0.000	0.000	51.425	0.412	0.000	-0.443	0.778	31.920	115.480	-0.554	59.580	124.900	-0.019	151	151	151	85	85	85	6.439	34.074	-2.257	18.338	40.334	-1.147	4.382	18.459	0.693	10.926	21.005	0.463	59.580
604	uc003zld.3	NFIB	chr9	-	14081841	14180797	1720	True	-436.375	-436.938	0.000	0.000	60.789	0.233	0.000	-0.373	1.064	12.380	64.100	-0.701	35.000	48.480	0.532	264	264	264	86	86	86	2.897	19.659	-2.580	9.988	22.214	-1.180	2.914	12.046	0.810	7.156	10.176	0.762	35.000
605	uc001bbd.2	IFFO2	chr1	-	19230773	19282826	1860	True	-226.909	-226.795	0.000	0.000	47.464	0.582	0.000	-0.303	0.574	27.080	120.120	-0.873	39.220	122.200	-0.134	181	181	181	91	91	91	7.061	35.820	-2.223	14.465	39.175	-1.361	4.580	20.048	0.584	7.491	21.639	0.435	39.220
606	uc001esc.2	NBPF15	chr1	+	148560846	148596267	33990	True	-93.767	-93.941	0.000	0.000	43.505	0.758	0.000	-0.362	0.658	169.860	759.500	-0.770	316.700	629.200	0.178	84	84	84	62	62	62	68.647	270.264	-1.945	157.907	330.668	-1.011	32.770	129.829	0.360	67.012	147.396	0.489	316.700
607	uc010ucn.2	C15orf52	chr15	-	40623652	40630334	2240	True	-71.173	-70.813	0.000	0.000	39.284	0.768	0.000	-0.277	0.261	133.160	467.840	-1.210	365.820	783.280	0.320	109	109	109	112	112	112	68.681	245.970	-1.817	162.749	374.224	-1.233	21.159	76.569	0.222	73.248	136.542	0.333	365.820
608	uc010ldv.3	PHTF2	chr7	+	77428108	77586821	157306	True	-134.320	-134.722	0.000	0.000	47.537	0.873	0.000	-0.269	0.775	21.380	64.620	-0.520	55.660	82.840	0.103	134	134	134	55	55	55	9.208	29.682	-1.606	22.057	33.031	-0.569	4.092	12.104	0.487	13.386	19.185	0.259	55.660
609	uc001xtc.1	KIAA1737	chr14	+	77564577	77583629	17015	True	-160.303	-160.884	0.000	0.000	42.543	0.480	0.000	-0.464	0.538	14.320	67.420	-0.635	110.960	468.380	0.918	91	91	91	100	100	100	8.720	36.833	-1.959	28.286	70.394	-1.064	2.741	10.855	0.478	18.994	76.436	0.656	110.960
610	uc010cab.3	RNF40	chr16	+	30772932	30787628	12566	True	-57.354	-57.443	0.000	0.000	49.638	1.000	0.000	-0.303	0.560	88.380	339.320	-1.267	102.680	158.740	0.104	104	104	104	51	51	51	36.643	140.688	-1.890	55.524	107.438	-0.981	17.890	70.665	0.240	23.527	35.181	0.319	102.680
611	uc003azw.4	ZC3H7B	chr22	+	41697506	41756151	56074	True	-110.105	-109.960	0.000	0.000	54.581	0.750	0.000	-0.367	0.357	65.280	402.540	-0.577	122.460	272.060	-0.585	111	111	111	116	116	116	35.508	169.849	-2.182	55.931	146.785	-1.405	13.457	67.199	0.368	26.088	57.780	0.368	122.460
612	uc003xkn.2	RAB11FIP1	chr8	-	37716464	37757015	2700	True	-306.414	-303.428	0.000	0.000	4.274	0.052	0.000	-0.431	0.482	125.580	408.700	-1.022	210.600	674.060	0.413	151	151	151	135	135	135	12.498	58.427	-2.298	35.968	93.813	-1.313	16.819	59.240	0.519	32.195	100.532	0.535	210.600
613	uc022bdp.1	NFIB	chr9	-	14081841	14398982	1720	True	-459.642	-460.232	0.000	0.000	65.511	0.221	0.000	-0.384	1.095	12.380	64.100	-0.701	35.000	48.480	0.532	283	283	283	86	86	86	2.901	19.959	-2.585	9.988	22.214	-1.180	2.815	11.787	0.789	7.156	10.176	0.762	35.000
614	uc001zat.3	UBE3A	chr15	-	25582395	25684175	1720	True	-106.732	-107.017	0.000	0.000	48.619	0.870	0.000	-0.220	0.658	44.340	227.760	-1.063	58.260	175.600	-0.379	117	117	117	69	69	69	22.630	116.219	-2.331	30.453	75.892	-1.241	9.589	43.132	0.379	10.242	32.645	0.400	58.260
615	uc003dlw.4	ATXN7	chr3	+	63850232	63989136	136153	True	-288.712	-289.194	0.000	0.000	50.250	0.344	0.000	-0.393	0.541	7.740	29.600	-0.788	16.940	38.920	1.411	175	175	175	131	131	131	3.096	15.032	-2.041	6.679	16.478	-1.102	1.836	5.394	0.619	3.103	8.616	0.689	16.940
616	uc001mwu.4	RAG1	chr11	+	36589562	36601310	10418	True	-149.078	-148.657	0.000	0.000	83.639	0.860	0.000	-0.189	0.832	1.960	5.420	0.864	3.980	3.620	1.516	247	247	247	57	57	57	0.110	0.843	-0.637	1.372	0.906	0.367	0.289	0.840	0.579	0.922	0.969	0.669	3.980
617	uc001tsf.3	SH2B3	chr12	+	111855922	111889427	30364	True	-197.348	-198.894	0.000	0.000	15.116	0.225	0.000	-0.564	0.283	17.420	77.980	-1.422	195.320	691.620	-0.419	84	84	84	151	151	151	9.076	46.562	-2.260	23.271	67.538	-1.439	2.920	10.639	0.453	27.711	95.377	0.465	195.320
618	uc001sun.5	MDM2	chr12	+	69202796	69239320	32197	True	-416.820	-385.925	0.000	0.000	-4.737	0.000	0.000	-0.777	0.306	710.380	2006.740	-1.495	143.340	242.660	0.152	108	108	108	189	189	189	43.847	197.083	-2.776	40.863	108.103	-1.672	112.554	322.820	0.577	33.187	61.321	0.731	710.380
619	uc003yge.3	PDP1	chr8	+	94929082	94938296	7321	True	-120.121	-120.859	0.000	0.000	46.201	0.783	0.000	-0.321	0.495	27.120	117.480	-1.251	62.780	102.860	0.029	105	105	105	92	92	92	14.032	64.166	-2.104	22.164	46.386	-1.053	4.970	21.934	0.409	9.843	16.562	0.436	62.780
620	uc002wro.2	RIN2	chr20	+	19867164	19983103	114592	True	-194.232	-194.906	0.000	0.000	43.923	0.523	0.000	-0.410	0.829	39.740	135.720	0.956	82.460	150.220	0.693	130	130	130	65	65	65	12.687	57.504	-1.851	40.014	74.726	-0.842	10.481	43.600	0.847	15.058	31.416	0.458	82.460
621	uc002ary.1	GLCE	chr15	+	69452972	69564544	110246	True	-193.133	-193.373	0.000	0.000	48.953	0.656	0.000	-0.305	0.737	16.320	45.280	-0.004	29.180	61.140	0.362	170	170	170	64	64	64	5.722	22.220	-1.768	16.134	32.188	-0.912	2.759	9.348	0.638	4.837	11.672	0.480	29.180
622	uc010ymp.2	LCLAT1	chr2	+	30670122	30867091	195600	True	-205.580	-204.686	0.000	0.000	54.031	0.545	0.000	-0.368	0.966	67.900	278.520	-1.087	37.420	60.040	0.463	145	145	145	66	66	66	4.508	27.162	-2.440	13.844	31.378	-1.167	7.864	31.698	0.568	7.546	13.469	0.549	67.900
623	uc001ahh.4	SLC35E2B	chr1	-	1592938	1677438	1340	True	-185.281	-183.773	0.000	0.000	57.961	0.731	0.000	-0.217	0.759	61.840	237.500	-0.980	75.780	83.040	0.409	195	195	195	67	67	67	10.200	43.087	-2.000	22.550	45.474	-1.038	7.917	29.517	0.416	12.576	16.799	0.514	75.780
624	uc001ecx.3	SLC16A1	chr1	-	113454469	113498685	1600	True	-90.181	-90.362	0.000	0.000	47.851	0.870	0.000	-0.375	0.732	143.820	418.660	-1.220	171.040	202.500	0.224	91	91	91	54	54	54	61.861	230.888	-1.890	88.654	139.638	-0.727	24.590	86.291	0.312	37.469	40.681	0.348	171.040
625	uc010ooi.1	DHCR24	chr1	-	55315299	55331353	1000	True	-99.015	-84.010	0.000	0.000	39.132	0.860	0.000	-0.279	0.645	381.500	1121.640	-1.294	1033.600	1078.720	0.173	101	101	101	50	50	50	203.884	680.276	-1.732	415.466	714.331	-0.814	59.260	187.259	0.278	166.027	193.106	0.446	1033.600
626	uc001xfc.3	SIX4	chr14	-	61176255	61190852	2960	True	-345.957	-345.930	0.000	0.000	50.913	0.135	0.000	-0.563	0.602	11.720	53.120	-0.899	353.800	1070.580	0.986	157	157	157	148	148	148	3.734	22.298	-2.332	28.210	85.416	-1.195	2.523	10.933	0.702	68.692	218.487	0.753	353.800
627	uc021oth.2	NBPF8	chr1	+	144148789	144830407	680211	True	-112.028	-112.442	0.000	0.000	41.100	0.641	0.000	-0.546	0.617	194.840	853.220	-1.063	336.000	639.380	0.577	77	77	77	64	64	64	64.507	277.622	-2.050	150.013	298.169	-0.914	33.922	168.482	0.366	81.185	165.387	0.539	336.000
628	uc021pyk.1	TCF7L2	chr10	+	114710008	114927436	216265	True	-174.808	-175.393	0.000	0.000	43.046	0.107	0.000	-0.682	1.140	13.520	45.020	-0.321	60.280	50.460	0.853	89	89	89	56	56	56	5.027	24.759	-2.087	22.906	28.520	-0.354	2.349	9.846	0.834	10.180	9.383	0.576	60.280
629	uc001hzd.3	CHML	chr1	-	241792166	241799232	1940	True	-272.562	-272.519	0.000	0.000	48.690	0.674	0.000	-0.224	0.566	106.420	256.120	-0.023	29.940	65.240	-0.061	249	249	249	92	92	92	12.413	38.717	-1.702	15.596	29.222	-0.911	11.651	27.318	0.539	6.418	10.270	0.428	106.420
630	uc004aso.1	BICD2	chr9	-	95473644	95527083	1800	True	-159.072	-159.507	0.000	0.000	50.180	0.667	0.000	-0.383	0.544	24.820	135.760	-1.370	72.180	115.360	0.293	126	126	126	90	90	90	15.168	83.976	-2.387	29.292	60.901	-1.032	3.878	22.573	0.409	13.772	25.711	0.441	72.180
631	uc002knr.2	SOGA2	chr18	+	8717368	8832775	114496	True	-257.795	-258.145	0.000	0.000	72.578	0.750	0.000	-0.275	1.432	19.640	79.140	-1.165	65.980	51.640	0.945	225	225	225	44	44	44	7.294	36.283	-2.226	22.038	23.519	-0.204	3.414	11.448	0.465	15.334	12.571	0.498	65.980
632	uc002blx.2	AKAP13	chr15	+	86220267	86292589	67871	True	-366.550	-367.281	0.000	0.000	4.882	0.009	0.000	-0.540	0.320	8.780	33.040	-0.344	22.440	46.560	0.540	130	130	130	216	216	216	2.973	14.794	-2.034	7.059	17.929	-1.245	1.936	6.328	0.609	3.986	8.881	0.627	22.440
633	uc011atr.2	TATDN2	chr3	+	10290176	10322906	30848	True	-116.252	-116.268	0.000	0.000	49.331	0.761	0.000	-0.312	0.511	30.260	96.740	-0.932	50.880	140.340	0.114	107	107	107	92	92	92	12.556	51.607	-1.985	30.081	70.931	-1.172	5.192	16.906	0.374	9.963	27.705	0.389	50.880
634	uc001iha.3	KLF6	chr10	-	3818187	3827473	2800	True	-105.793	-106.395	0.000	0.000	46.263	0.727	0.000	-0.488	0.410	65.080	356.300	-1.544	115.320	261.100	-0.503	75	75	75	99	99	99	38.782	204.414	-2.353	54.444	120.095	-1.167	11.489	66.033	0.334	25.694	49.391	0.330	115.320
635	uc003ack.4	HPS4	chr22	-	26846848	26879803	2340	True	-92.561	-93.278	0.000	0.000	23.991	0.238	0.000	-0.257	0.577	144.720	412.080	-1.172	201.800	426.460	0.865	65	65	65	63	63	63	76.640	235.540	-1.668	127.506	248.261	-0.834	31.097	82.260	0.291	40.127	105.332	0.554	201.800
636	uc003ugt.4	PHTF2	chr7	+	77469446	77586821	115968	True	-136.539	-136.935	0.000	0.000	49.721	0.873	0.000	-0.287	0.764	21.380	64.620	-0.520	55.660	82.840	0.103	140	140	140	55	55	55	9.093	29.432	-1.611	22.057	33.031	-0.569	4.046	11.930	0.478	13.386	19.185	0.259	55.660
637	uc003ugu.4	PHTF2	chr7	+	77469446	77586821	115968	True	-136.539	-136.935	0.000	0.000	49.721	0.873	0.000	-0.287	0.764	21.380	64.620	-0.520	55.660	82.840	0.103	140	140	140	55	55	55	9.093	29.432	-1.611	22.057	33.031	-0.569	4.046	11.930	0.478	13.386	19.185	0.259	55.660
638	uc003skr.3	MAFK	chr7	+	1570367	1582679	11129	True	-39.445	-39.729	0.000	0.000	46.499	1.000	0.000	-0.290	0.500	351.580	1045.700	-1.149	505.460	1243.600	-0.291	96	96	96	48	48	48	171.966	561.070	-1.703	274.212	527.696	-0.908	67.848	215.525	0.214	104.454	252.071	0.292	505.460
639	uc002yuk.4	RUNX1	chr21	-	36160097	36421641	1160	True	-235.910	-236.377	0.000	0.000	49.876	0.772	0.000	-0.198	0.894	96.940	353.720	-0.151	47.460	93.760	0.384	214	214	214	57	57	57	26.767	97.347	-1.856	29.137	49.678	-0.701	24.830	86.537	0.579	8.583	19.566	0.411	96.940
640	uc003vsb.3	CALD1	chr7	+	134464163	134655480	188987	True	-94.834	-95.135	0.000	0.000	35.349	0.819	0.000	-0.490	0.359	55.660	268.300	-1.470	74.680	106.700	-0.080	60	60	60	105	105	105	36.160	166.472	-2.145	35.774	68.718	-0.949	8.028	48.819	0.328	13.069	21.653	0.369	74.680
641	uc021pyo.1	TCF7L2	chr10	+	114710008	114927436	216265	True	-173.580	-173.812	0.000	0.000	42.806	0.107	0.000	-0.681	1.136	13.520	45.020	-0.321	60.280	50.460	0.853	88	88	88	56	56	56	5.072	24.947	-2.085	22.906	28.520	-0.354	2.324	9.744	0.838	10.180	9.383	0.576	60.280
642	uc001laf.4	TCF7L2	chr10	+	114710008	114927436	216265	True	-173.984	-174.583	0.000	0.000	42.567	0.107	0.000	-0.685	1.134	13.520	45.020	-0.321	60.280	50.460	0.853	88	88	88	56	56	56	5.051	24.811	-2.086	22.906	28.520	-0.354	2.352	9.823	0.839	10.180	9.383	0.576	60.280
643	uc010qrl.2	TCF7L2	chr10	+	114710008	114927436	216265	True	-173.687	-174.282	0.000	0.000	42.604	0.107	0.000	-0.684	1.132	13.520	45.020	-0.321	60.280	50.460	0.853	88	88	88	56	56	56	5.049	24.775	-2.082	22.906	28.520	-0.354	2.355	9.875	0.837	10.180	9.383	0.576	60.280
644	uc003jdm.5	KIAA0947	chr5	+	5422785	5490347	66756	True	-296.293	-296.430	0.000	0.000	72.218	1.000	0.000	-0.159	1.346	66.880	171.840	-0.832	61.040	73.780	0.058	309	309	309	38	38	38	13.875	51.623	-1.978	39.519	53.699	-0.444	11.997	31.410	0.542	12.400	14.770	0.321	66.880
645	uc011bfn.2	ATXN7	chr3	+	63953419	63989136	32966	True	-274.240	-274.701	0.000	0.000	47.962	0.326	0.000	-0.443	0.513	7.740	29.600	-0.788	16.940	38.920	1.411	157	157	157	132	132	132	3.054	15.092	-2.056	6.681	16.404	-1.093	1.840	5.646	0.613	3.091	8.625	0.694	16.940
646	uc002lrp.3	MIDN	chr19	+	1248551	1259142	9542	True	-120.319	-120.028	0.000	0.000	43.659	0.760	0.000	-0.330	0.912	26.100	113.000	-1.120	90.440	145.920	-0.078	99	99	99	50	50	50	11.683	69.037	-2.420	36.212	80.818	-1.194	4.568	26.980	0.458	19.331	34.594	0.443	90.440
647	uc002knq.2	SOGA2	chr18	+	8707408	8832775	124456	True	-246.669	-246.928	0.000	0.000	73.378	0.750	0.000	-0.254	1.429	19.640	79.140	-1.165	65.980	51.640	0.945	221	221	221	44	44	44	7.426	36.869	-2.225	22.038	23.519	-0.204	3.299	10.683	0.468	15.334	12.571	0.498	65.980
648	uc004ecp.4	ATRX	chrX	-	76760355	77041719	2100	True	-361.515	-362.488	0.000	0.000	53.230	0.581	0.029	-0.143	0.551	36.940	209.900	0.880	118.380	154.540	0.936	374	374	374	105	105	105	7.518	35.282	-0.913	30.095	52.118	-0.687	10.042	48.947	1.093	29.664	46.494	0.738	118.380
649	uc011axb.3	SLC4A7	chr3	-	27414211	27525838	4040	True	-347.199	-349.162	0.000	0.000	21.441	0.040	0.000	-0.546	0.380	11.360	40.720	0.000	16.960	33.900	1.288	133	133	133	202	202	202	2.697	13.780	-1.924	5.639	12.696	-0.977	2.251	7.969	0.830	3.473	7.519	0.631	16.960
650	uc011awy.3	SLC4A7	chr3	-	27414211	27525911	4040	True	-346.780	-348.780	0.000	0.000	21.751	0.040	0.000	-0.539	0.386	11.360	40.720	0.000	16.960	33.900	1.288	133	133	133	202	202	202	2.696	13.757	-1.922	5.639	12.696	-0.977	2.252	7.972	0.830	3.473	7.519	0.631	16.960
651	uc001bps.3	SESN2	chr1	+	28585962	28609002	21484	True	-28.275	-28.585	0.000	0.000	44.745	0.974	0.000	-0.356	0.348	80.600	262.880	-1.110	147.860	358.440	-0.175	61	61	61	76	76	76	49.865	162.882	-1.672	82.122	164.553	-0.958	11.077	42.999	0.253	26.467	64.427	0.267	147.860
652	uc010vkt.2	NFATC3	chr16	+	68119763	68263162	140949	True	-211.046	-211.601	0.000	0.000	44.050	0.308	0.000	-0.450	0.680	9.240	73.800	-0.743	26.100	78.920	-0.082	97	97	97	120	120	120	4.709	29.871	-2.460	12.374	33.714	-1.338	2.117	11.703	0.590	5.005	14.854	0.550	26.100
653	uc010vkw.2	NFATC3	chr16	+	68120540	68263162	140172	True	-211.046	-211.601	0.000	0.000	44.050	0.308	0.000	-0.450	0.680	9.240	73.800	-0.743	26.100	78.920	-0.082	97	97	97	120	120	120	4.709	29.871	-2.460	12.374	33.714	-1.338	2.117	11.703	0.590	5.005	14.854	0.550	26.100
654	uc011kbg.2	GLI3	chr7	-	42000547	42192052	1340	True	-324.538	-320.480	0.000	0.000	61.681	0.742	0.000	-0.198	0.889	31.940	103.420	-0.585	36.300	66.940	0.098	306	306	306	66	66	66	6.332	39.004	-2.452	15.117	39.462	-1.405	3.586	16.710	0.621	7.277	11.189	0.495	36.300
655	uc001nxs.3	C11orf95	chr11	-	63527363	63533776	1280	True	-139.580	-139.113	0.000	0.000	50.536	0.812	0.000	-0.263	0.674	19.040	86.840	-0.602	30.480	60.860	0.433	148	148	148	64	64	64	9.635	39.900	-1.933	17.571	33.878	-0.900	3.703	15.436	0.443	5.237	10.066	0.480	30.480
656	uc002jwe.3	TIMP2	chr17	-	76849058	76870171	880	True	-64.008	-63.776	0.000	0.000	50.467	0.977	0.000	-0.290	0.695	422.100	1005.620	-0.853	1036.620	900.520	0.301	105	105	105	44	44	44	169.662	431.096	-1.360	304.700	373.898	-0.361	85.764	203.532	0.211	206.244	176.154	0.343	1036.620
657	uc010wty.2	TIMP2	chr17	-	76849058	76918483	880	True	-63.405	-63.139	0.000	0.000	51.329	0.977	0.000	-0.288	0.707	422.100	1005.620	-0.853	1036.620	900.520	0.301	105	105	105	44	44	44	169.662	431.096	-1.360	304.700	373.898	-0.361	85.764	203.532	0.211	206.244	176.154	0.343	1036.620
658	uc001ooa.3	PPP6R3	chr11	+	68353743	68382801	27310	True	-84.375	-84.301	0.000	0.000	45.966	0.906	0.000	-0.529	0.524	55.320	227.120	-1.058	86.640	152.140	-0.083	56	56	56	85	85	85	30.085	121.606	-1.892	42.847	73.882	-0.772	6.913	47.940	0.403	14.365	23.696	0.325	86.640
659	uc009wde.3	TGFBR3	chr1	-	92145899	92327603	2080	True	-274.549	-275.098	0.000	0.000	51.262	0.173	0.000	-0.642	0.764	7.780	31.240	-0.774	22.940	85.740	0.748	126	126	126	104	104	104	1.739	12.151	-2.350	7.311	13.558	-0.895	1.627	5.738	0.626	6.339	12.941	0.727	22.940
660	uc004ecq.4	ATRX	chrX	-	76760355	77041719	2100	True	-360.529	-361.344	0.000	0.000	52.873	0.581	0.029	-0.145	0.551	36.940	209.900	0.880	118.380	154.540	0.936	370	370	370	105	105	105	7.599	35.664	-0.923	30.095	52.118	-0.687	10.066	49.072	1.095	29.664	46.494	0.738	118.380
661	uc010vks.2	NFATC3	chr16	+	68119763	68263162	140949	True	-205.986	-206.482	0.000	0.000	41.233	0.292	0.000	-0.435	0.668	9.240	73.800	-0.743	26.100	78.920	-0.082	94	94	94	120	120	120	4.823	30.189	-2.434	12.374	33.714	-1.338	2.049	11.729	0.580	5.005	14.854	0.550	26.100
662	uc010vkv.2	NFATC3	chr16	+	68120540	68263162	140172	True	-205.986	-206.482	0.000	0.000	41.233	0.292	0.000	-0.435	0.668	9.240	73.800	-0.743	26.100	78.920	-0.082	94	94	94	120	120	120	4.823	30.189	-2.434	12.374	33.714	-1.338	2.049	11.729	0.580	5.005	14.854	0.550	26.100
663	uc002giw.1	KDM6B	chr17	+	7743234	7758118	13793	True	-237.862	-238.124	0.000	0.000	62.718	0.849	0.000	-0.212	1.074	25.080	92.500	0.000	23.600	29.900	0.246	223	223	223	53	53	53	5.254	23.503	-2.002	9.870	16.644	-0.729	5.501	19.420	0.580	3.982	4.996	0.413	25.080
664	uc001hoy.3	LBR	chr1	-	225589203	225615815	1720	True	-92.883	-93.071	0.000	0.000	45.583	0.860	0.000	-0.487	0.462	65.200	203.020	-1.061	160.980	213.000	0.573	70	70	70	86	86	86	34.855	113.848	-1.716	58.019	91.507	-0.769	13.692	37.646	0.263	38.963	47.811	0.411	160.980
665	uc010qrm.2	TCF7L2	chr10	+	114710008	114927436	216265	True	-172.456	-172.695	0.000	0.000	42.363	0.107	0.000	-0.683	1.128	13.520	45.020	-0.321	60.280	50.460	0.853	87	87	87	56	56	56	5.095	24.965	-2.081	22.906	28.520	-0.354	2.328	9.772	0.841	10.180	9.383	0.576	60.280
666	uc021pyl.1	TCF7L2	chr10	+	114710008	114927436	216265	True	-172.291	-172.587	0.000	0.000	42.461	0.107	0.000	-0.682	1.131	13.520	45.020	-0.321	60.280	50.460	0.853	87	87	87	56	56	56	5.110	25.105	-2.085	22.906	28.520	-0.354	2.310	9.687	0.843	10.180	9.383	0.576	60.280
667	uc021pyp.1	TCF7L2	chr10	+	114710008	114927436	216265	True	-172.456	-172.695	0.000	0.000	42.363	0.107	0.000	-0.683	1.128	13.520	45.020	-0.321	60.280	50.460	0.853	87	87	87	56	56	56	5.095	24.965	-2.081	22.906	28.520	-0.354	2.328	9.772	0.841	10.180	9.383	0.576	60.280
668	uc010pgx.2	UBQLN4	chr1	-	156005091	156023516	1500	True	-68.268	-68.775	0.000	0.000	44.313	0.893	0.000	-0.416	0.416	114.360	325.220	-1.119	154.400	300.720	0.436	75	75	75	75	75	75	45.749	159.461	-1.803	87.935	176.064	-0.981	18.945	53.073	0.279	24.939	54.501	0.339	154.400
669	uc001ahg.4	SLC35E2B	chr1	-	1592938	1624243	1340	True	-185.267	-183.787	0.000	0.000	57.939	0.731	0.000	-0.205	0.770	61.840	237.500	-0.980	75.780	83.040	0.409	195	195	195	67	67	67	10.200	43.087	-2.000	22.550	45.474	-1.038	7.917	29.517	0.416	12.576	16.799	0.514	75.780
670	uc004dcj.3	TAB3	chrX	-	30845558	30907511	3480	True	-301.065	-300.170	0.000	0.000	38.532	0.120	0.000	-0.605	0.466	19.000	45.980	-1.162	29.080	69.800	0.564	121	121	121	166	166	166	4.515	23.307	-2.273	11.301	27.573	-1.253	3.205	7.651	0.563	5.904	11.925	0.614	29.080
671	uc003hwt.4	CISD2	chr4	+	103790134	103813963	19583	True	-227.382	-228.536	0.000	0.000	-43.070	0.000	0.000	0.332	-0.226	201.260	543.020	0.304	37.760	200.900	1.444	72	72	72	181	181	181	46.556	86.817	-0.655	1.177	5.205	-0.508	46.267	112.544	0.411	4.468	22.686	0.681	201.260
672	uc001zkj.2	GPR176	chr15	-	40091222	40213093	1400	True	-46.090	-46.314	0.000	0.000	45.479	1.000	0.000	-0.191	0.484	71.420	232.060	-1.188	99.760	239.620	-0.672	110	110	110	59	59	59	37.984	133.619	-1.797	63.938	141.074	-1.112	10.660	32.704	0.266	12.882	35.029	0.204	99.760
673	uc003cdv.4	SLC4A7	chr3	-	27414211	27498245	4040	True	-349.043	-351.235	0.000	0.000	22.008	0.035	0.000	-0.570	0.372	11.360	40.720	0.000	16.960	33.900	1.288	132	132	132	202	202	202	2.637	13.515	-1.926	5.639	12.696	-0.977	2.277	8.025	0.834	3.473	7.519	0.631	16.960
674	uc010qro.2	TCF7L2	chr10	+	114710008	114927436	216265	True	-171.164	-171.464	0.000	0.000	42.017	0.107	0.000	-0.684	1.124	13.520	45.020	-0.321	60.280	50.460	0.853	86	86	86	56	56	56	5.133	25.125	-2.080	22.906	28.520	-0.354	2.315	9.714	0.846	10.180	9.383	0.576	60.280
675	uc021pym.1	TCF7L2	chr10	+	114710008	114927436	216265	True	-171.164	-171.464	0.000	0.000	42.017	0.107	0.000	-0.684	1.124	13.520	45.020	-0.321	60.280	50.460	0.853	86	86	86	56	56	56	5.133	25.125	-2.080	22.906	28.520	-0.354	2.315	9.714	0.846	10.180	9.383	0.576	60.280
676	uc009zra.4	MDM2	chr12	+	69202796	69239320	32197	True	-417.985	-386.476	0.000	0.000	-7.986	0.000	0.000	-0.782	0.301	710.380	2006.740	-1.495	143.340	242.660	0.152	106	106	106	189	189	189	44.326	198.049	-2.774	40.863	108.103	-1.672	113.556	325.772	0.582	33.187	61.321	0.731	710.380
677	uc001suo.4	MDM2	chr12	+	69202987	69239320	32006	True	-412.373	-381.367	0.000	0.000	-3.493	0.000	0.000	-0.782	0.294	710.380	2006.740	-1.495	143.340	242.660	0.152	106	106	106	189	189	189	44.482	198.888	-2.768	40.863	108.103	-1.672	113.515	325.581	0.579	33.187	61.321	0.731	710.380
678	uc004eom.3	TMEM164	chrX	+	109246341	109421016	172891	True	-217.553	-218.065	0.000	0.000	50.252	0.647	0.000	-0.293	0.725	13.740	68.620	-0.897	24.740	54.040	0.427	161	161	161	85	85	85	5.106	26.616	-2.129	11.931	28.276	-1.165	2.608	13.134	0.646	4.827	10.953	0.629	24.740
679	uc002tpt.4	HS6ST1	chr2	-	129023053	129076171	1480	True	-92.874	-93.514	0.000	0.000	46.569	0.879	0.000	-0.337	0.463	23.940	125.700	-1.257	56.960	170.100	-0.492	120	120	120	66	66	66	14.163	62.456	-2.047	29.951	81.142	-1.395	4.854	23.972	0.391	9.219	27.012	0.356	56.960
680	uc002lgq.4	FECH	chr18	-	55212072	55253969	3440	True	-242.820	-242.500	0.000	0.000	49.987	0.000	0.346	0.359	-0.782	45.100	131.420	0.797	66.340	262.940	0.029	164	164	164	81	81	81	14.689	30.281	-0.791	7.034	30.654	-1.754	9.562	25.617	0.659	12.533	48.921	0.826	66.340
681	uc003clu.2	ZBTB47	chr3	+	42695175	42709072	11073	True	-220.407	-220.485	0.000	0.000	41.269	0.424	0.000	-0.498	0.448	15.800	72.580	-0.780	44.440	73.180	0.448	111	111	111	139	139	139	6.952	32.924	-2.127	12.726	28.798	-1.105	3.353	13.368	0.504	8.733	18.419	0.533	44.440
682	uc003osn.1	GLTSCR1L	chr6	+	42749789	42836296	85287	True	-269.453	-270.131	0.000	0.000	48.682	0.678	0.000	-0.220	0.873	8.360	28.660	0.496	16.980	32.960	0.633	235	235	235	59	59	59	2.633	11.978	-1.853	8.859	17.477	-0.869	1.728	5.547	0.657	3.394	7.112	0.427	16.980
683	uc011duw.1	GLTSCR1L	chr6	+	42749789	42836296	85287	True	-269.473	-270.151	0.000	0.000	48.658	0.678	0.000	-0.220	0.873	8.360	28.660	0.496	16.980	32.960	0.633	235	235	235	59	59	59	2.633	11.978	-1.853	8.859	17.477	-0.869	1.728	5.547	0.657	3.394	7.112	0.427	16.980
684	uc001jvm.2	CAMK2G	chr10	-	75572258	75634349	1820	True	-87.867	-88.458	0.000	0.000	23.377	0.560	0.000	-0.500	0.317	105.440	358.960	-1.222	148.420	439.200	0.250	53	53	53	91	91	91	44.685	165.643	-1.899	85.289	198.851	-1.115	23.710	79.878	0.298	26.743	89.376	0.440	148.420
685	uc002yuj.4	RUNX1	chr21	-	36160097	36421595	1160	True	-226.667	-227.052	0.000	0.000	44.233	0.755	0.000	-0.223	0.852	96.940	353.720	-0.151	47.460	93.760	0.384	203	203	203	53	53	53	25.939	92.457	-1.841	29.371	50.512	-0.705	25.193	85.919	0.589	8.414	20.011	0.398	96.940
686	uc003edz.4	GTF2E1	chr3	+	120461557	120501916	38872	True	-95.394	-94.837	0.000	0.000	41.219	0.831	0.000	-0.616	0.540	17.100	81.940	-1.347	362.740	1234.620	0.814	65	65	65	65	65	65	8.467	42.548	-2.209	38.775	119.624	-1.087	3.338	15.331	0.396	71.265	252.138	0.555	362.740
687	uc003zzx.3	ZBTB5	chr9	-	37438099	37465407	2140	True	-173.136	-173.729	0.000	0.000	53.722	0.604	0.000	-0.488	0.544	22.660	82.960	-0.767	52.060	100.760	0.144	114	114	114	101	101	101	9.767	44.562	-2.127	20.796	43.388	-1.041	3.544	10.395	0.501	10.196	20.109	0.462	52.060
688	uc021rcz.2	TXNRD1	chr12	+	104680459	104744085	62051	True	-74.660	-75.048	0.000	0.000	37.276	0.789	0.000	-0.375	0.438	156.900	553.640	-1.318	290.640	625.940	0.268	67	67	67	76	76	76	87.018	309.957	-1.814	137.812	278.415	-0.968	26.376	93.605	0.220	48.971	117.066	0.478	290.640
689	uc021rda.2	TXNRD1	chr12	+	104680459	104744085	62051	True	-75.040	-75.431	0.000	0.000	37.215	0.776	0.000	-0.317	0.497	156.900	553.640	-1.318	290.640	625.940	0.268	67	67	67	76	76	76	87.018	309.957	-1.814	137.812	278.415	-0.968	26.376	93.605	0.220	48.971	117.066	0.478	290.640
690	uc021rdb.2	TXNRD1	chr12	+	104680459	104744085	62051	True	-74.857	-75.244	0.000	0.000	37.245	0.776	0.000	-0.390	0.423	156.900	553.640	-1.318	290.640	625.940	0.268	67	67	67	76	76	76	87.018	309.957	-1.814	137.812	278.415	-0.968	26.376	93.605	0.220	48.971	117.066	0.478	290.640
691	uc021rvh.1	SLC39A9	chr14	+	69865095	69929107	62764	True	-129.260	-126.826	0.000	0.000	51.423	0.867	0.000	-0.260	0.690	67.400	315.580	-0.825	144.100	242.880	0.608	147	147	147	60	60	60	27.380	99.601	-1.804	65.629	123.548	-0.914	10.642	43.503	0.386	30.618	50.174	0.470	144.100
692	uc021rfd.1	KDM2B	chr12	-	121866899	122018364	940	True	-183.108	-183.506	0.000	0.000	45.383	0.809	0.000	-0.336	0.983	34.200	139.160	-0.162	40.520	101.000	0.125	148	148	148	47	47	47	11.127	46.248	-1.964	25.721	43.517	-0.677	8.501	33.543	0.605	7.892	18.522	0.366	40.520
693	uc004brj.4	FAM129B	chr9	-	130267622	130331355	2360	True	-83.114	-83.181	0.000	0.000	52.432	0.821	0.000	-0.465	0.337	153.340	648.640	-0.859	314.980	736.420	-0.094	72	72	72	117	117	117	73.771	334.907	-2.056	116.610	299.563	-1.257	38.435	168.867	0.374	63.590	164.729	0.439	314.980
694	uc010npq.3	TMEM164	chrX	+	109246341	109421016	172891	True	-217.119	-217.636	0.000	0.000	50.081	0.647	0.000	-0.295	0.724	13.740	68.620	-0.897	24.740	54.040	0.427	160	160	160	85	85	85	5.093	26.581	-2.130	11.931	28.276	-1.165	2.611	13.168	0.648	4.827	10.953	0.629	24.740
695	uc003qin.3	HECA	chr6	+	139456248	139501946	43049	True	-269.384	-268.980	0.000	0.000	50.129	0.254	0.000	-0.569	0.566	8.260	35.540	-0.316	87.480	406.240	0.126	128	128	128	130	130	130	2.937	18.351	-2.285	11.745	31.382	-1.198	1.563	7.227	0.686	14.035	52.938	0.640	87.480
696	uc001ssd.3	RASSF3	chr12	+	65004292	65091347	85950	True	-158.436	-159.471	0.000	0.000	48.340	0.635	0.000	-0.502	1.111	11.680	93.260	-0.908	39.700	59.080	0.286	104	104	104	52	52	52	5.082	33.734	-2.491	17.609	33.321	-0.905	2.645	16.263	0.617	7.779	11.440	0.500	39.700
697	uc001rje.1	IPO8	chr12	-	30781922	30816588	1580	True	-164.451	-165.009	0.000	0.000	43.516	0.570	0.000	-0.383	0.602	37.020	162.340	-0.054	75.980	93.860	0.029	120	120	120	79	79	79	11.739	47.571	-1.762	31.662	54.358	-0.828	9.342	40.323	0.586	14.655	16.717	0.409	75.980
698	uc001nfl.3	CELF1	chr11	-	47487488	47510576	1000	True	-132.363	-130.245	0.000	0.000	54.443	0.860	0.000	-0.284	0.828	89.960	424.720	-1.379	113.080	331.040	0.093	146	146	146	50	50	50	32.152	157.656	-2.233	63.012	127.895	-0.939	13.874	69.328	0.358	21.890	64.609	0.638	113.080
699	uc001tqk.4	ATP2A2	chr12	+	110719031	110788897	65274	True	-82.959	-83.044	0.000	0.000	57.315	1.000	0.000	-0.087	1.127	124.660	452.500	-1.122	171.800	276.080	0.202	119	119	119	39	39	39	76.576	264.999	-1.774	85.604	122.737	-0.445	23.400	82.191	0.252	30.378	56.000	0.384	171.800
700	uc003sjk.3	SUN1	chr7	+	891883	914557	21508	True	-59.368	-60.065	0.000	0.000	38.523	0.982	0.000	-0.287	0.628	178.480	550.240	-1.034	472.260	342.320	0.463	66	66	66	56	56	56	109.134	318.249	-1.530	142.322	204.873	-0.602	30.712	88.666	0.237	72.114	51.368	0.351	472.260
701	uc004eco.4	ATRX	chrX	-	76760355	77041719	2100	True	-355.257	-355.641	0.000	0.000	51.504	0.581	0.029	-0.148	0.550	36.940	209.900	0.880	118.380	154.540	0.936	356	356	356	105	105	105	7.858	36.684	-0.951	30.095	52.118	-0.687	10.149	49.265	1.095	29.664	46.494	0.738	118.380
702	uc003cpb.5	FYCO1	chr3	-	45959390	46037316	1160	True	-355.751	-355.250	0.000	0.000	60.899	0.737	0.000	-0.171	1.033	12.560	53.880	-0.734	18.520	40.300	0.316	324	324	324	57	57	57	4.153	19.628	-2.062	10.478	20.083	-0.868	2.350	7.479	0.626	3.679	7.815	0.554	18.520
703	uc010hyi.3	IGF2BP2	chr3	-	185361526	185538919	820	True	-87.909	-88.151	0.000	0.000	46.952	1.000	0.000	-0.324	0.840	65.820	360.760	-1.042	130.780	182.600	0.302	103	103	103	41	41	41	35.044	153.627	-1.992	70.474	111.746	-0.683	12.186	74.675	0.429	24.969	32.054	0.394	130.780
704	uc010qhf.2	NCOA4	chr10	+	51565107	51590734	24397	True	-50.162	-50.679	0.000	0.000	41.201	0.932	0.000	-0.315	0.505	160.380	632.320	-1.117	284.520	449.260	0.057	72	72	72	59	59	59	85.472	273.496	-1.626	145.444	252.693	-0.782	21.136	96.165	0.251	63.451	112.178	0.338	284.520
705	uc003fpq.3	IGF2BP2	chr3	-	185361526	185542827	820	True	-81.249	-81.773	0.000	0.000	47.670	0.951	0.000	-0.286	0.786	82.860	414.040	-1.042	130.780	182.600	0.302	110	110	110	41	41	41	37.702	168.306	-2.016	70.474	111.746	-0.683	12.898	80.439	0.422	24.969	32.054	0.394	130.780
706	uc002awj.1	PML	chr15	+	74287013	74328734	40803	True	-120.052	-120.096	0.000	0.000	42.778	1.000	0.000	-0.175	0.685	33.340	119.280	1.098	54.900	64.740	-0.202	170	170	170	44	44	44	9.916	35.636	-1.173	23.163	38.166	-0.705	10.050	38.540	0.827	7.583	10.629	0.198	54.900
707	uc001pxv.3	SC5D	chr11	+	121163576	121184119	15909	True	-201.724	-201.396	0.000	0.000	39.961	0.000	0.394	0.474	-0.634	82.460	163.920	0.637	562.720	1885.200	0.273	102	102	102	99	99	99	41.212	76.012	-0.772	25.925	97.283	-1.810	18.757	41.820	0.427	86.050	296.060	0.752	562.720
708	uc002hzo.3	PTRF	chr17	-	40554466	40575338	1440	True	-78.215	-79.222	0.000	0.000	44.158	0.803	0.000	-0.301	0.479	1044.860	5952.500	-1.450	1407.400	2714.520	-0.114	97	97	97	71	71	71	504.278	2269.744	-2.111	758.363	1829.031	-1.263	155.277	931.473	0.299	188.090	446.574	0.518	1407.400
709	uc010qrv.2	TCF7L2	chr10	+	114886572	114927436	39701	True	-161.182	-160.757	0.000	0.000	41.243	0.107	0.000	-0.839	1.119	7.960	41.620	-0.321	60.280	50.460	0.853	74	74	74	56	56	56	4.381	24.548	-2.205	22.906	28.520	-0.354	1.620	9.707	0.844	10.180	9.383	0.576	60.280
710	uc021upe.1	KANK2	chr19	-	11274942	11306346	2260	True	-146.576	-147.758	0.000	0.000	48.256	0.598	0.000	-0.402	0.430	34.540	134.880	-1.353	139.860	656.680	0.471	108	108	108	112	112	112	14.999	69.294	-2.178	29.948	81.323	-1.359	7.504	25.662	0.392	20.816	81.420	0.468	139.860
711	uc010syf.2	SH2B3	chr12	+	111855912	111889427	30374	True	-197.311	-198.888	0.000	0.000	15.009	0.225	0.000	-0.562	0.284	17.420	77.980	-1.505	195.320	691.620	-0.419	84	84	84	151	151	151	9.094	46.671	-2.260	23.271	67.538	-1.439	2.917	10.672	0.453	27.711	95.377	0.465	195.320
712	uc010hyj.3	IGF2BP2	chr3	-	185361526	185538919	820	True	-87.544	-87.783	0.000	0.000	46.852	1.000	0.000	-0.328	0.840	65.820	360.760	-1.042	130.780	182.600	0.302	102	102	102	41	41	41	34.830	153.145	-1.993	70.474	111.746	-0.683	12.051	74.881	0.431	24.969	32.054	0.394	130.780
713	uc003ach.4	HPS4	chr22	-	26846848	26868384	2320	True	-78.952	-79.309	0.000	0.000	23.410	0.443	0.000	-0.280	0.514	144.720	412.080	-1.257	201.800	426.460	0.865	60	60	60	61	61	61	81.417	249.611	-1.626	129.579	251.692	-0.826	26.904	68.304	0.202	38.913	104.739	0.560	201.800
714	uc003fpo.3	IGF2BP2	chr3	-	185361526	185542827	820	True	-80.913	-81.426	0.000	0.000	47.606	0.951	0.000	-0.289	0.786	82.860	414.040	-1.042	130.780	182.600	0.302	109	109	109	41	41	41	37.527	167.989	-2.018	70.474	111.746	-0.683	12.825	80.739	0.424	24.969	32.054	0.394	130.780
715	uc001lag.4	TCF7L2	chr10	+	114710008	114927436	216265	True	-181.950	-182.209	0.000	0.000	41.906	0.107	0.000	-0.702	1.134	13.520	45.020	-0.321	60.280	50.460	0.853	91	91	91	56	56	56	4.862	24.017	-2.092	22.906	28.520	-0.354	2.516	10.506	0.826	10.180	9.383	0.576	60.280
716	uc003sva.3	SP4	chr7	+	21467688	21554151	83511	True	-284.092	-284.469	0.000	0.000	34.788	0.056	0.000	-0.548	0.480	8.860	24.460	-0.615	193.980	710.680	1.573	125	125	125	143	143	143	2.012	11.345	-2.123	9.651	32.653	-1.072	1.558	3.804	0.642	24.586	95.815	0.724	193.980
717	uc011bsp.2	MB21D2	chr3	-	192514604	192635950	1180	True	-93.263	-93.599	0.000	0.000	49.107	0.931	0.000	-0.360	0.742	30.940	149.480	-0.927	64.880	118.760	0.113	91	91	91	58	58	58	16.806	70.959	-1.967	32.073	58.299	-0.798	5.038	26.587	0.416	11.468	24.671	0.372	64.880
718	uc021rve.1	ZFP36L1	chr14	-	69254371	69262960	1060	True	-89.336	-90.690	0.000	0.000	46.105	0.736	0.000	-0.358	0.706	464.740	1670.040	-1.236	803.160	1398.660	0.553	94	94	94	53	53	53	247.064	936.811	-1.884	409.786	655.295	-0.687	74.764	341.934	0.297	218.063	335.186	0.450	803.160
719	uc003ldu.3	MATR3	chr5	+	138609440	138667366	55753	True	-80.154	-76.879	0.000	0.000	45.624	1.000	0.000	-0.199	0.816	192.780	477.480	-1.087	362.980	507.800	-0.164	105	105	105	44	44	44	96.964	309.887	-1.688	183.699	283.015	-0.650	36.052	95.947	0.302	71.583	91.542	0.264	362.980
720	uc010jfb.3	MATR3	chr5	+	138609440	138667366	55753	True	-80.175	-76.916	0.000	0.000	45.587	1.000	0.000	-0.207	0.808	192.780	477.480	-1.087	362.980	507.800	-0.164	105	105	105	44	44	44	96.964	309.887	-1.688	183.699	283.015	-0.650	36.052	95.947	0.302	71.583	91.542	0.264	362.980
721	uc003ldx.3	MATR3	chr5	+	138629332	138667366	35861	True	-80.518	-77.579	0.000	0.000	44.928	1.000	0.000	-0.210	0.804	192.780	477.480	-1.087	362.980	507.800	-0.164	105	105	105	44	44	44	96.964	309.887	-1.688	183.699	283.015	-0.650	36.052	95.947	0.302	71.583	91.542	0.264	362.980
722	uc003ldz.3	MATR3	chr5	+	138629438	138667366	35755	True	-79.612	-76.079	0.000	0.000	46.419	1.000	0.000	-0.212	0.803	192.780	477.480	-1.087	362.980	507.800	-0.164	105	105	105	44	44	44	96.964	309.887	-1.688	183.699	283.015	-0.650	36.052	95.947	0.302	71.583	91.542	0.264	362.980
723	uc002wxq.3	KIF3B	chr20	+	30865453	30922811	54872	True	-241.077	-240.710	0.000	0.000	59.125	0.533	0.000	-0.407	0.564	27.700	166.340	-1.425	98.760	565.880	-0.091	157	157	157	122	122	122	13.882	76.569	-2.408	37.522	103.772	-1.451	5.946	29.095	0.493	20.303	73.814	0.563	98.760
724	uc002lgp.4	FECH	chr18	-	55212072	55253969	3440	True	-245.180	-243.219	0.000	0.000	50.006	0.000	0.346	0.356	-0.781	45.100	131.420	0.797	66.340	262.940	0.029	165	165	165	81	81	81	14.690	30.375	-0.795	7.034	30.654	-1.754	9.532	25.561	0.660	12.533	48.921	0.826	66.340
725	uc001ozh.3	GAB2	chr11	-	77926335	78128868	3100	True	-289.763	-290.175	0.000	0.000	31.073	0.084	0.000	-0.520	0.446	8.540	36.720	0.138	17.920	53.440	0.153	127	127	127	155	155	155	3.066	16.834	-2.148	8.157	21.633	-1.292	2.004	7.847	0.710	3.492	9.383	0.616	17.920
726	uc004dgy.3	PHF16	chrX	+	46771867	46920641	147201	True	-189.157	-189.743	0.000	0.000	53.324	0.658	0.000	-0.380	0.800	9.000	41.660	-0.576	20.020	32.500	0.810	136	136	136	76	76	76	3.284	17.644	-2.119	8.099	15.289	-0.822	1.704	7.607	0.604	4.014	7.306	0.598	20.020
727	uc002ktp.3	MIB1	chr18	+	19284917	19450912	162249	True	-299.763	-299.467	0.000	0.000	55.031	0.371	0.000	-0.356	0.536	9.560	56.600	-0.193	27.900	44.000	-0.186	198	198	198	132	132	132	3.483	16.599	-1.869	8.612	19.358	-1.144	2.054	11.378	0.742	5.109	8.262	0.491	27.900
728	uc002mku.3	ZNF317	chr19	+	9251055	9274091	21654	True	-133.106	-133.372	0.000	0.000	46.911	0.716	0.000	-0.304	0.754	22.360	70.540	-0.904	46.040	55.020	0.327	110	110	110	67	67	67	10.152	42.965	-2.024	17.392	32.088	-0.901	4.138	12.136	0.433	8.254	10.077	0.439	46.040
729	uc010gmu.3	RUNX1	chr21	-	36160097	36421462	1160	True	-237.385	-237.843	0.000	0.000	47.225	0.737	0.000	-0.224	0.838	96.940	353.720	-0.151	47.460	93.760	0.384	214	214	214	57	57	57	26.767	97.347	-1.856	29.137	49.678	-0.701	24.830	86.537	0.579	8.583	19.566	0.411	96.940
730	uc010gmv.3	RUNX1	chr21	-	36160097	36421595	1160	True	-236.357	-236.842	0.000	0.000	48.358	0.772	0.000	-0.213	0.861	96.940	353.720	-0.151	47.460	93.760	0.384	214	214	214	57	57	57	26.767	97.347	-1.856	29.137	49.678	-0.701	24.830	86.537	0.579	8.583	19.566	0.411	96.940
731	uc001fms.2	ARHGEF2	chr1	-	155916629	155948336	940	True	-61.635	-62.505	0.000	0.000	46.281	0.978	0.000	-0.223	0.646	62.260	217.460	-1.136	88.980	172.200	0.024	109	109	109	46	46	46	28.878	104.024	-1.805	42.327	78.284	-0.834	11.325	41.275	0.320	14.112	33.047	0.288	88.980
732	uc001fmt.2	ARHGEF2	chr1	-	155916629	155948336	940	True	-61.635	-62.505	0.000	0.000	46.281	0.978	0.000	-0.223	0.646	62.260	217.460	-1.136	88.980	172.200	0.024	109	109	109	46	46	46	28.878	104.024	-1.805	42.327	78.284	-0.834	11.325	41.275	0.320	14.112	33.047	0.288	88.980
733	uc010asw.4	NRXN3	chr14	+	79745681	80334633	583304	True	-451.488	-452.352	0.000	0.000	-61.386	0.000	0.000	-0.633	0.214	6.660	46.220	-0.390	409.660	1025.620	1.211	90	90	90	267	267	267	2.478	13.180	-1.998	10.369	28.503	-0.459	1.730	8.561	0.699	44.477	122.567	0.785	409.660
734	uc004dck.3	TAB3	chrX	-	30845558	30993201	3480	True	-301.666	-300.554	0.000	0.000	38.513	0.120	0.000	-0.625	0.447	19.000	45.980	-1.162	29.080	69.800	0.564	121	121	121	166	166	166	4.515	23.307	-2.273	11.301	27.573	-1.253	3.205	7.651	0.563	5.904	11.925	0.614	29.080
735	uc002kcm.3	MAFG	chr17	-	79876144	79881444	2300	True	-102.472	-102.641	0.000	0.000	49.743	0.732	0.000	-0.278	0.361	52.500	239.120	-0.607	58.720	147.240	-0.085	123	123	123	112	112	112	23.079	101.132	-2.027	30.337	77.947	-1.353	10.144	47.955	0.363	10.127	22.028	0.375	58.720
736	uc003wwm.2	DLC1	chr8	-	12940871	13372429	2440	True	-231.034	-231.820	0.000	0.000	46.385	0.459	0.000	-0.344	0.475	17.800	71.140	0.000	39.560	66.400	0.021	162	162	162	122	122	122	6.986	34.151	-1.881	12.383	26.015	-1.096	4.327	17.615	0.896	8.415	11.896	0.560	39.560
737	uc001vcq.3	FNDC3A	chr13	+	49684448	49783915	97868	True	-198.685	-198.487	0.000	0.000	44.897	0.746	0.000	-0.319	0.725	27.360	115.140	-0.628	31.400	94.600	0.247	165	165	165	63	63	63	8.860	40.394	-2.085	17.323	38.062	-0.991	4.988	19.790	0.586	5.320	19.864	0.508	31.400
738	uc031taq.1	EXTL3	chr8	+	28558989	28611207	50704	True	-68.483	-68.609	0.000	0.000	45.646	1.000	0.000	-0.360	0.453	49.520	220.240	-1.153	131.920	272.740	-0.232	85	85	85	71	71	71	30.879	115.894	-1.837	75.206	152.361	-1.012	9.611	45.768	0.325	26.076	52.235	0.247	131.920
739	uc010pbf.2	LOC388692	chr1	+	149279475	149291742	7860	True	-671.256	-668.353	0.000	0.000	60.130	0.133	0.000	-0.352	0.502	6.500	42.760	0.603	29.080	53.240	0.950	392	392	392	218	218	218	0.750	5.283	-1.718	6.592	16.302	-1.241	1.097	4.591	0.897	5.899	10.933	0.754	29.080
740	uc002tsd.3	FAM168B	chr2	-	131805448	131851004	2100	True	-109.958	-61.936	0.000	0.000	46.828	0.867	0.000	-0.241	0.269	89.120	360.520	-1.097	164.300	529.520	-0.678	142	142	142	98	98	98	47.538	177.142	-1.854	86.153	239.616	-1.433	18.400	72.402	0.340	28.857	93.631	0.295	164.300
741	uc001ziw.3	ZNF770	chr15	-	35270541	35280497	960	True	-304.352	-304.394	0.000	0.000	43.947	0.340	0.000	-0.275	1.258	120.880	468.840	-0.369	31.100	53.660	0.203	207	207	207	47	47	47	6.989	29.853	-2.052	18.341	26.937	-0.523	14.459	58.656	0.807	6.122	9.650	0.370	120.880
742	uc010qrn.2	TCF7L2	chr10	+	114710008	114927436	216265	True	-168.884	-169.053	0.000	0.000	40.963	0.107	0.000	-0.699	1.114	13.520	45.020	-0.321	60.280	50.460	0.853	83	83	83	56	56	56	5.136	25.257	-2.087	22.906	28.520	-0.354	2.354	9.859	0.859	10.180	9.383	0.576	60.280
743	uc001tse.3	SH2B3	chr12	+	111843751	111889427	42535	True	-196.452	-198.111	0.000	0.000	14.834	0.225	0.000	-0.530	0.313	17.420	77.980	-1.422	195.320	691.620	-0.419	84	84	84	151	151	151	9.084	46.578	-2.258	23.271	67.538	-1.439	2.910	10.655	0.451	27.711	95.377	0.465	195.320
744	uc001huv.2	EGLN1	chr1	-	231499496	231560790	800	True	-97.432	-97.374	0.000	0.000	55.325	1.000	0.000	-0.181	0.915	58.820	255.240	-0.645	106.420	145.460	0.093	149	149	149	38	38	38	25.426	95.250	-1.742	62.576	102.868	-0.734	11.695	56.017	0.456	19.357	23.106	0.307	106.420
745	uc002ikd.3	KANSL1	chr17	-	44107281	44270272	1500	True	-234.694	-235.126	0.000	0.000	48.478	0.267	0.000	-0.431	0.882	16.700	72.520	-0.987	50.140	136.620	0.884	143	143	143	75	75	75	6.863	41.072	-2.505	22.536	59.099	-1.253	3.515	13.645	0.617	10.440	29.748	0.771	50.140
746	uc001uas.3	KDM2B	chr12	-	121866899	122018364	940	True	-182.959	-183.359	0.000	0.000	45.369	0.809	0.000	-0.335	0.982	34.200	139.160	-0.162	40.520	101.000	0.125	148	148	148	47	47	47	11.128	46.238	-1.963	25.721	43.517	-0.677	8.499	33.552	0.604	7.892	18.522	0.366	40.520
747	uc001sga.3	ITGA5	chr12	-	54789044	54813050	980	True	-28.055	-28.287	0.000	0.000	46.627	1.000	0.000	-0.244	0.473	127.560	449.480	-1.298	196.220	391.720	-0.277	102	102	102	47	47	47	75.306	238.350	-1.649	120.380	227.745	-0.918	21.360	69.623	0.201	31.736	58.007	0.243	196.220
748	uc002wxn.2	PLAGL2	chr20	-	30780306	30795546	1680	True	-191.928	-192.093	0.000	0.000	53.460	0.684	0.000	-0.306	0.607	14.480	66.200	-1.066	37.900	66.440	-0.335	186	186	186	76	76	76	6.545	33.908	-2.236	14.565	41.165	-1.488	2.604	10.200	0.521	6.058	10.200	0.411	37.900
749	uc001ahf.4	SLC35E2B	chr1	-	1592938	1624243	1340	True	-187.369	-186.662	0.000	0.000	55.919	0.687	0.000	-0.160	0.800	61.840	237.500	-0.980	75.780	83.040	0.409	195	195	195	67	67	67	10.200	43.087	-2.000	22.550	45.474	-1.038	7.917	29.517	0.416	12.576	16.799	0.514	75.780
750	uc003ugs.4	PHTF2	chr7	+	77469446	77586821	115968	True	-146.493	-146.853	0.000	0.000	47.171	0.857	0.000	-0.265	0.771	21.380	64.620	0.770	55.660	82.840	0.246	143	143	143	56	56	56	8.929	28.826	-1.566	21.812	32.563	-0.554	4.159	12.509	0.565	13.390	19.326	0.279	55.660
751	uc022agp.1	PHTF2	chr7	+	77469537	77586821	115877	True	-146.765	-147.123	0.000	0.000	47.012	0.857	0.000	-0.267	0.767	21.380	64.620	0.770	55.660	82.840	0.246	143	143	143	56	56	56	8.929	28.826	-1.566	21.812	32.563	-0.554	4.159	12.509	0.565	13.390	19.326	0.279	55.660
752	uc004dgx.3	PHF16	chrX	+	46771735	46920641	147313	True	-189.787	-190.359	0.000	0.000	50.084	0.610	0.000	-0.410	0.719	9.000	41.660	-0.576	20.020	32.500	0.810	135	135	135	77	77	77	3.267	17.621	-2.121	8.066	15.360	-0.833	1.699	7.630	0.605	3.999	7.285	0.603	20.020
753	uc002znq.4	PEX26	chr22	+	18560759	18573797	11758	True	-99.551	-99.812	0.000	0.000	43.382	0.919	0.000	-0.204	0.610	109.220	404.180	-1.318	519.260	1575.320	0.477	121	121	121	62	62	62	16.718	75.113	-2.163	55.360	161.335	-1.345	15.038	54.780	0.378	92.367	282.741	0.437	519.260
754	uc001ecy.3	SLC16A1	chr1	-	113454469	113498975	1320	True	-86.893	-84.839	0.000	0.000	45.157	1.000	0.000	-0.250	0.866	143.820	418.660	-0.937	171.040	202.500	0.224	105	105	105	40	40	40	59.161	212.425	-1.787	105.121	156.165	-0.590	24.329	93.784	0.395	28.212	29.130	0.291	171.040
755	uc003yjj.1	RNF19A	chr8	-	101269287	101315487	1100	True	-86.080	-86.671	0.000	0.000	42.871	1.000	0.000	-0.211	0.603	38.540	129.560	-0.607	49.040	90.440	0.222	129	129	129	50	50	50	18.474	56.993	-1.536	30.118	48.677	-0.641	6.936	24.782	0.453	8.288	16.976	0.289	49.040
756	uc011jya.2	HDAC9	chr7	+	18126571	18708466	580044	True	-139.512	-139.900	0.000	0.000	42.413	0.473	0.000	-0.446	0.527	22.900	95.580	-0.866	74.240	107.320	0.512	88	88	88	91	91	91	12.745	55.069	-2.014	22.919	44.301	-0.921	4.253	18.095	0.451	12.105	22.065	0.585	74.240
757	uc003xgq.3	ZNF395	chr8	-	28203101	28243590	2280	True	-144.681	-145.249	0.000	0.000	45.429	0.491	0.000	-0.449	0.391	32.900	128.640	-1.290	57.440	263.100	0.057	103	103	103	108	108	108	12.649	59.669	-2.130	28.524	82.428	-1.442	5.430	24.785	0.391	10.807	43.028	0.588	57.440
758	uc010cpw.3	ALKBH5	chr17	+	18086866	18113267	24926	True	-101.905	-102.370	0.000	0.000	39.424	0.592	0.000	-0.517	0.703	60.740	497.380	-2.097	204.340	691.300	0.080	57	57	57	71	71	71	40.194	304.444	-2.863	93.347	278.499	-1.606	9.593	92.020	0.276	44.792	115.809	0.536	204.340
759	uc003lkv.2	PCDHGC3	chr5	+	140855568	140892548	35365	True	-129.069	-129.847	0.000	0.000	52.675	0.782	0.000	-0.300	0.538	26.800	149.880	-0.929	71.740	140.780	0.132	143	143	143	78	78	78	14.838	61.996	-1.969	40.422	87.333	-1.108	4.498	22.406	0.360	12.292	23.343	0.390	71.740
760	uc009zrh.4	MDM2	chr12	+	69202987	69239320	32006	True	-414.046	-381.716	0.000	0.000	-6.561	0.000	0.000	-0.786	0.288	710.380	2006.740	-1.495	143.340	242.660	0.152	104	104	104	189	189	189	44.982	199.907	-2.766	40.863	108.103	-1.672	114.543	328.611	0.584	33.187	61.321	0.731	710.380
761	uc010hyl.3	IGF2BP2	chr3	-	185361526	185538919	820	True	-86.994	-87.263	0.000	0.000	44.988	0.976	0.000	-0.336	0.829	65.820	360.760	-1.042	130.780	182.600	0.302	98	98	98	41	41	41	35.248	156.246	-2.011	70.474	111.746	-0.683	12.058	74.582	0.428	24.969	32.054	0.394	130.780
762	uc001sxd.4	ATXN7L3B	chr12	+	74931550	74935232	2260	True	-82.146	-82.491	0.000	0.000	42.489	0.841	0.000	-0.315	0.483	42.460	175.380	-1.357	148.540	182.080	-0.165	95	95	95	69	69	69	26.441	101.534	-1.920	51.771	109.806	-1.130	7.621	24.932	0.264	29.049	40.116	0.414	148.540
763	uc002fbb.3	AP1G1	chr16	-	71762904	71842976	3760	True	-227.686	-228.634	0.000	0.000	14.946	0.197	0.000	-0.427	0.372	43.960	156.140	-0.431	97.880	166.140	0.332	95	95	95	188	188	188	21.518	83.005	-1.910	29.210	63.628	-1.070	9.911	33.277	0.421	16.484	38.886	0.467	97.880
764	uc021xbn.2	CRYBG3	chr3	+	97540883	97663830	121586	True	-527.149	-527.654	0.000	0.000	61.434	0.606	0.000	-0.185	1.074	25.120	69.920	0.252	51.860	56.320	0.362	418	418	418	66	66	66	2.821	12.489	-1.859	23.514	33.076	-0.589	3.787	11.875	0.739	11.425	9.892	0.471	51.860
765	uc002svq.3	TMEM127	chr2	-	96915945	96931751	2040	True	-120.618	-81.064	0.000	0.000	46.255	0.823	0.000	-0.235	0.476	62.520	368.100	-1.477	188.880	620.520	-0.193	110	110	110	79	79	79	39.983	166.562	-2.036	55.114	153.211	-1.250	11.151	48.421	0.290	34.358	133.836	0.478	188.880
766	uc002svr.3	TMEM127	chr2	-	96915945	96931751	2040	True	-120.744	-81.172	0.000	0.000	46.250	0.810	0.000	-0.236	0.475	62.520	368.100	-1.477	188.880	620.520	-0.193	110	110	110	79	79	79	39.983	166.562	-2.036	55.114	153.211	-1.250	11.151	48.421	0.290	34.358	133.836	0.478	188.880
767	uc001epq.3	BCL9	chr1	+	147013181	147098015	83581	True	-208.317	-208.852	0.000	0.000	53.614	0.721	0.000	-0.177	0.866	31.460	102.120	-0.482	27.800	84.720	0.521	202	202	202	61	61	61	8.861	34.853	-1.876	16.116	30.306	-0.792	5.596	19.147	0.541	4.689	14.685	0.516	31.460
768	uc010hyk.3	IGF2BP2	chr3	-	185361526	185538919	820	True	-77.489	-77.730	0.000	0.000	47.568	1.000	0.000	-0.306	0.840	65.820	360.760	-1.042	130.780	182.600	0.302	97	97	97	41	41	41	35.246	154.922	-1.988	70.474	111.746	-0.683	11.136	72.987	0.438	24.969	32.054	0.394	130.780
769	uc001gmc.3	FAM20B	chr1	+	178995073	179045702	48414	True	-189.805	-190.595	0.000	0.000	50.724	0.660	0.000	-0.300	0.499	86.080	239.880	-1.153	160.080	486.060	0.001	159	159	159	106	106	106	15.509	67.717	-2.155	26.859	69.819	-1.340	11.550	31.965	0.417	23.219	68.401	0.511	160.080
770	uc010qaj.2	KLF6	chr10	-	3818187	3827473	2800	True	-106.093	-104.717	0.000	0.000	45.142	0.727	0.000	-0.505	0.401	65.080	356.300	-1.544	115.320	261.100	-0.503	71	71	71	99	99	99	38.043	199.550	-2.346	54.444	120.095	-1.167	11.208	64.135	0.338	25.694	49.391	0.330	115.320
771	uc011kbh.2	GLI3	chr7	-	42000547	42276618	1340	True	-330.137	-327.036	0.000	0.000	61.777	0.727	0.000	-0.192	0.877	31.940	103.420	-0.585	36.300	66.940	0.098	312	312	312	66	66	66	6.468	39.129	-2.437	15.117	39.462	-1.405	3.687	16.586	0.625	7.277	11.189	0.495	36.300
772	uc002mqm.3	KANK2	chr19	-	11274942	11305266	2260	True	-146.505	-147.636	0.000	0.000	48.815	0.598	0.000	-0.421	0.409	34.540	134.880	-1.353	139.860	656.680	0.471	109	109	109	112	112	112	14.910	68.844	-2.174	29.948	81.323	-1.359	7.526	25.968	0.393	20.816	81.420	0.468	139.860
773	uc002mkw.3	ZNF317	chr19	+	9251055	9274091	21654	True	-130.366	-130.657	0.000	0.000	45.852	0.716	0.000	-0.304	0.744	22.360	70.540	-0.904	46.040	55.020	0.327	107	107	107	67	67	67	10.264	43.276	-2.018	17.392	32.088	-0.901	4.127	12.158	0.433	8.254	10.077	0.439	46.040
774	uc003cjg.3	CSRNP1	chr3	-	39183341	39195102	1140	True	-72.296	-73.153	0.000	0.000	41.948	0.825	0.000	-0.324	0.570	37.320	169.760	-1.132	76.180	131.740	0.183	86	86	86	57	57	57	20.959	72.534	-1.693	38.073	63.461	-0.738	5.685	30.113	0.352	13.849	21.459	0.406	76.180
775	uc003cjh.3	CSRNP1	chr3	-	39183341	39196053	1140	True	-72.010	-72.936	0.000	0.000	41.889	0.807	0.000	-0.343	0.549	37.320	169.760	-1.132	76.180	131.740	0.183	86	86	86	57	57	57	20.959	72.534	-1.693	38.073	63.461	-0.738	5.685	30.113	0.352	13.849	21.459	0.406	76.180
776	uc004ezj.3	SLC9A6	chrX	+	135067585	135129428	60565	True	-187.498	-187.907	0.000	0.000	42.494	0.429	0.000	-0.366	0.898	15.620	48.240	0.156	35.760	41.920	0.497	134	134	134	56	56	56	6.876	27.048	-1.889	18.291	28.929	-0.678	3.135	8.920	0.666	6.312	6.139	0.443	35.760
777	uc011jyc.2	HDAC9	chr7	+	18535368	18708466	171247	True	-127.907	-128.194	0.000	0.000	41.269	0.553	0.000	-0.463	0.469	22.900	95.580	-0.866	74.240	107.320	0.218	89	89	89	85	85	85	12.702	55.090	-2.021	22.765	45.916	-0.999	4.260	18.008	0.454	12.327	21.906	0.515	74.240
778	uc002iov.4	ZNF652	chr17	-	47366567	47439476	1820	True	-613.781	-610.465	0.000	0.000	50.841	0.231	0.000	-0.171	0.832	177.860	1978.560	1.851	27.060	61.760	1.026	452	452	452	91	91	91	5.713	30.361	-1.704	10.525	21.622	-0.888	19.421	143.065	0.831	5.656	13.609	0.681	177.860
779	uc002iow.3	ZNF652	chr17	-	47366567	47439835	1820	True	-613.484	-610.479	0.000	0.000	51.060	0.242	0.000	-0.179	0.827	177.860	1978.560	1.851	27.060	61.760	1.026	452	452	452	91	91	91	5.713	30.361	-1.704	10.525	21.622	-0.888	19.421	143.065	0.831	5.656	13.609	0.681	177.860
780	uc021sxt.1	CHSY1	chr15	-	101715927	101792137	980	True	-169.769	-170.530	0.000	0.000	49.426	0.614	0.000	-0.254	1.086	25.320	118.340	-0.625	52.020	159.340	0.478	151	151	151	44	44	44	9.209	42.888	-2.107	26.810	52.795	-0.891	4.203	17.221	0.537	10.971	29.942	0.720	52.020
781	uc001bof.2	WASF2	chr1	-	27730733	27816678	1320	True	-182.812	-166.392	0.000	0.000	52.755	0.591	0.000	-0.208	0.661	93.040	364.680	-1.087	153.640	356.920	-0.158	194	194	194	66	66	66	32.664	140.070	-2.063	83.035	188.865	-1.200	17.321	71.131	0.397	30.074	57.897	0.475	153.640
782	uc001xkh.2	ZFP36L1	chr14	-	69254371	69260631	940	True	-78.824	-79.282	0.000	0.000	45.518	1.000	0.000	-0.321	0.812	507.640	1670.040	-1.236	803.160	1063.100	-0.205	96	96	96	41	41	41	260.615	950.664	-1.839	396.879	613.155	-0.688	85.142	340.383	0.308	238.625	311.531	0.306	803.160
783	uc010dkq.1	EPB41L3	chr18	-	5392387	5628990	1000	True	-90.099	-91.662	0.000	0.000	38.082	0.540	0.000	-0.318	0.730	59.860	228.160	-1.165	143.080	140.200	0.415	85	85	85	50	50	50	33.020	134.599	-1.966	52.167	75.288	-0.656	10.019	46.091	0.299	31.171	22.106	0.493	143.080
784	uc010ywu.1	SEPT10	chr2	-	110300373	110371783	1640	True	-90.990	-91.426	0.000	0.000	39.532	0.947	0.000	-0.376	0.435	92.960	308.320	-0.735	87.560	193.020	-0.334	111	111	111	57	57	57	20.577	69.217	-1.757	45.044	94.252	-1.035	25.395	80.826	0.398	20.419	46.111	0.232	92.960
785	uc003yum.2	ST3GAL1	chr8	-	134467090	134584183	3480	True	-252.896	-253.502	0.000	0.000	18.388	0.109	0.000	-0.473	0.323	65.700	346.560	-0.886	78.380	96.760	0.340	113	113	113	174	174	174	11.385	52.478	-2.121	20.729	50.775	-1.358	10.219	47.112	0.482	12.087	14.198	0.486	78.380
786	uc002fjz.1	ZCCHC14	chr16	-	87439851	87525460	2940	True	-165.174	-164.887	0.000	0.000	63.838	0.752	0.000	-0.301	0.382	19.600	77.240	-0.783	42.020	132.760	-0.379	172	172	172	137	137	137	9.282	39.145	-1.969	16.733	46.979	-1.308	3.674	13.866	0.437	8.429	30.520	0.471	42.020
787	uc009xxx.3	SHOC2	chr10	+	112679300	112773425	92667	True	-152.147	-152.107	0.000	0.000	45.518	0.648	0.000	-0.544	0.733	14.000	75.740	-0.784	62.740	80.100	0.331	93	93	93	71	71	71	5.891	26.410	-1.946	22.550	34.555	-0.703	2.971	14.340	0.502	13.240	15.433	0.525	62.740
788	uc001sse.3	RASSF3	chr12	+	65023000	65091347	67242	True	-154.158	-155.188	0.000	0.000	46.021	0.615	0.000	-0.556	1.052	11.680	93.260	-0.908	39.700	59.080	0.286	98	98	98	52	52	52	5.155	34.059	-2.489	17.609	33.321	-0.905	2.694	16.513	0.630	7.779	11.440	0.500	39.700
789	uc001aia.2	SLC35E2	chr1	-	1658823	1677438	1760	True	-242.072	-242.991	0.000	0.000	55.723	0.523	0.000	-0.271	0.704	106.660	247.080	-0.800	91.760	78.820	0.245	198	198	198	88	88	88	11.615	47.017	-2.083	18.273	36.908	-1.107	16.127	47.984	0.526	14.967	18.298	0.505	106.660
790	uc002ldd.3	CTIF	chr18	+	46065426	46389586	320868	True	-127.809	-125.092	0.000	0.000	22.212	0.590	0.000	-0.386	0.269	38.540	139.580	-1.169	64.140	140.640	-0.207	84	84	84	161	161	161	22.111	86.002	-1.909	28.168	66.454	-1.176	6.525	23.950	0.325	10.437	26.636	0.368	64.140
791	uc003iqg.4	RAPGEF2	chr4	+	160188997	160281301	90588	True	-262.966	-263.903	0.000	0.000	51.903	0.440	0.000	-0.339	0.725	19.320	49.020	-0.163	27.100	66.960	0.354	192	192	192	84	84	84	5.437	22.423	-1.960	14.206	30.380	-0.990	3.727	9.507	0.630	5.576	14.597	0.551	27.100
792	uc010xjd.1	SLC25A23	chr19	-	6440074	6454728	1060	True	-29.516	-30.726	0.000	0.000	33.677	1.000	0.000	-0.292	0.372	82.240	320.900	-1.025	164.840	282.480	-0.387	70	70	70	51	51	51	57.933	182.653	-1.620	89.174	167.095	-0.889	12.696	53.608	0.279	22.430	45.176	0.272	164.840
793	uc010ngl.3	TAB3	chrX	-	30845558	30993201	3480	True	-301.714	-300.426	0.000	0.000	37.021	0.114	0.000	-0.631	0.445	19.000	45.980	-1.162	29.080	69.800	0.564	119	119	119	166	166	166	4.511	23.311	-2.277	11.301	27.573	-1.253	3.231	7.715	0.567	5.904	11.925	0.614	29.080
794	uc004eps.3	AMOT	chrX	-	112018104	112084043	2020	True	-282.425	-283.397	0.000	0.000	52.835	0.370	0.000	-0.316	0.847	7.580	33.440	0.163	15.780	60.240	0.912	167	167	167	100	100	100	2.700	12.741	-1.916	7.201	12.418	-0.701	1.686	5.656	0.786	3.746	8.397	0.678	15.780
795	uc001krt.4	FAM178A	chr10	+	102672325	102724891	49548	True	-223.120	-223.461	0.000	0.000	48.823	0.523	0.000	-0.447	0.351	50.840	169.840	-0.545	36.580	73.600	0.620	147	147	147	149	149	149	8.752	29.682	-1.717	14.694	28.135	-0.916	8.257	23.760	0.511	8.082	14.497	0.401	50.840
796	uc001nkx.1	ZDHHC5	chr11	+	57435473	57468659	32064	True	-85.486	-85.796	0.000	0.000	40.592	0.889	0.000	-0.137	0.818	50.840	225.340	-1.488	96.660	175.300	0.097	90	90	90	54	54	54	30.433	129.426	-2.084	44.190	86.861	-0.916	9.780	31.431	0.296	18.492	42.567	0.416	96.660
797	uc003kzn.2	PHF15	chr5	+	133861372	133918918	56514	True	-217.856	-216.892	0.000	0.000	55.386	0.898	0.000	-0.201	0.860	45.180	99.340	0.199	41.280	79.460	0.383	244	244	244	49	49	49	10.987	41.769	-1.839	18.850	31.903	-0.715	7.423	22.415	0.517	8.064	16.307	0.438	45.180
798	uc010jew.1	KDM3B	chr5	+	137708362	137772716	63066	True	-210.124	-210.540	0.000	0.000	52.523	0.610	0.000	-0.278	0.890	25.560	102.840	-0.578	53.500	82.900	0.277	181	181	181	59	59	59	9.939	43.381	-2.115	23.727	46.889	-0.951	5.678	17.643	0.525	11.024	19.597	0.509	53.500
799	uc003suf.2	HDAC9	chr7	+	18535817	18708466	170798	True	-140.793	-141.093	0.000	0.000	42.283	0.478	0.000	-0.441	0.497	22.900	95.580	-0.866	74.240	107.320	0.512	94	94	94	90	90	90	12.570	54.202	-2.013	23.018	44.596	-0.927	4.252	17.923	0.455	12.135	22.009	0.584	74.240
800	uc003pwp.4	TSPYL1	chr6	-	116596021	116601280	3240	True	-257.983	-257.359	0.000	0.000	-1.314	0.000	0.000	-0.523	0.378	46.780	263.500	-1.725	531.780	1690.040	0.944	87	87	87	131	131	131	26.696	165.054	-2.543	48.966	138.617	-1.059	7.345	55.083	0.399	76.488	246.791	0.870	531.780
801	uc002jyt.1	RPTOR	chr17	+	78518624	78940173	419557	True	-154.476	-155.515	0.000	0.000	43.869	0.480	0.000	-0.234	0.519	79.440	345.040	-1.314	155.140	453.800	0.186	134	134	134	98	98	98	28.379	124.730	-2.142	71.284	193.200	-1.325	19.208	80.214	0.363	32.159	97.039	0.431	155.140
802	uc021rdt.1	ATP2A2	chr12	+	110729824	110788897	54481	True	-81.874	-82.057	0.000	0.000	52.768	1.000	0.000	-0.177	1.058	124.660	428.940	-1.122	171.800	276.080	0.202	106	106	106	39	39	39	78.039	270.407	-1.786	85.604	122.737	-0.445	23.312	76.884	0.251	30.378	56.000	0.384	171.800
803	uc010myj.3	TBC1D13	chr9	+	131549509	131572711	21343	True	-43.039	-43.265	0.000	0.000	46.060	0.934	0.000	-0.352	0.303	43.420	157.280	-1.032	76.260	184.820	-0.032	74	74	74	91	91	91	26.753	92.745	-1.754	45.525	99.468	-1.105	6.023	21.025	0.279	13.672	30.581	0.266	76.260
804	uc021vjh.1	FBXO41	chr2	-	73481809	73496848	3580	True	-333.413	-333.291	0.000	0.000	30.898	0.073	0.000	-0.504	0.411	12.240	48.420	-0.735	33.500	66.920	0.601	147	147	147	179	179	179	4.061	19.761	-2.110	9.106	21.939	-1.215	2.715	9.306	0.588	5.613	11.624	0.606	33.500
805	uc001dhp.3	ZZZ3	chr1	-	78030189	78099090	960	True	-130.407	-130.305	0.000	0.000	44.939	0.917	0.000	-0.310	0.814	23.000	102.580	-0.610	38.520	65.020	-0.255	126	126	126	48	48	48	11.351	42.101	-1.853	23.929	39.796	-0.713	4.421	12.969	0.479	5.676	9.244	0.287	38.520
806	uc001esb.2	NBPF15	chr1	+	148558187	148596267	36649	True	-95.143	-95.592	0.000	0.000	39.911	0.694	0.000	-0.241	0.728	169.860	759.500	-0.770	316.700	629.200	0.178	84	84	84	62	62	62	68.647	270.264	-1.945	157.907	330.668	-1.011	32.770	129.829	0.360	67.012	147.396	0.489	316.700
807	uc002awm.3	PML	chr15	+	74287013	74328735	40805	True	-88.441	-88.533	0.000	0.000	41.087	1.000	0.000	-0.223	0.680	33.340	119.280	-0.081	56.500	64.760	-0.194	120	120	120	44	44	44	14.146	50.716	-1.573	23.270	38.230	-0.702	9.162	36.497	0.548	7.803	10.679	0.199	56.500
808	uc010ouy.2	FAM102B	chr1	+	109102970	109181949	76679	True	-263.188	-242.613	0.000	0.000	39.600	0.171	0.000	-0.496	0.591	10.700	42.720	-0.131	32.440	73.540	0.547	126	126	126	111	111	111	4.300	21.756	-2.110	14.499	31.273	-1.083	2.203	8.397	0.691	7.765	15.521	0.512	32.440
809	uc002uig.3	SP3	chr2	-	174771186	174830430	3260	True	-123.644	-124.118	0.000	0.000	50.571	0.763	0.000	-0.281	0.869	30.100	154.580	-1.235	93.400	168.200	0.297	111	111	111	59	59	59	18.583	98.750	-2.323	36.764	73.548	-1.057	3.864	24.879	0.368	21.765	37.302	0.500	93.400
810	uc010zel.2	SP3	chr2	-	174771186	174830430	3260	True	-123.644	-124.118	0.000	0.000	50.571	0.763	0.000	-0.281	0.869	30.100	154.580	-1.235	93.400	168.200	0.297	111	111	111	59	59	59	18.583	98.750	-2.323	36.764	73.548	-1.057	3.864	24.879	0.368	21.765	37.302	0.500	93.400
811	uc002nfi.3	MYO9B	chr19	+	17186590	17324104	136113	True	-234.985	-235.056	0.000	0.000	53.737	0.765	0.000	-0.207	0.760	51.480	201.820	-1.333	70.720	156.860	-0.110	228	228	228	68	68	68	15.425	73.469	-2.312	42.465	95.391	-1.174	10.472	33.243	0.516	13.227	26.085	0.327	70.720
812	uc003xgt.4	ZNF395	chr8	-	28203101	28347835	2280	True	-145.053	-145.612	0.000	0.000	45.144	0.491	0.000	-0.431	0.402	32.900	128.640	-1.290	57.440	263.100	0.057	104	104	104	108	108	108	12.649	59.569	-2.128	28.524	82.428	-1.442	5.403	24.687	0.390	10.807	43.028	0.588	57.440
813	uc003wwl.1	DLC1	chr8	-	12940871	13134057	2440	True	-220.038	-220.662	0.000	0.000	49.405	0.492	0.000	-0.387	0.534	17.800	71.140	-1.275	39.560	66.400	0.021	137	137	137	122	122	122	8.261	40.378	-2.217	12.383	26.015	-1.096	3.407	10.755	0.464	8.415	11.896	0.560	39.560
814	uc011cda.2	AFF1	chr4	+	87928152	88062206	132239	True	-339.935	-338.081	0.000	0.000	46.998	0.348	0.000	-0.231	0.643	13.340	56.680	-0.003	31.880	110.200	0.837	275	275	275	89	89	89	4.575	20.342	-2.011	14.205	38.041	-1.281	2.627	8.190	0.614	7.212	22.049	0.613	31.880
815	uc002vel.3	IKZF2	chr2	-	213864410	214013368	1780	True	-360.145	-359.320	0.000	0.000	83.968	0.652	0.000	-0.214	0.839	3.200	7.460	1.028	8.800	6.360	1.894	352	352	352	89	89	89	0.338	1.813	-0.991	2.058	2.047	-0.033	0.497	1.314	0.794	1.719	1.411	0.746	8.800
816	uc002vej.3	IKZF2	chr2	-	213864410	214013368	1780	True	-361.747	-361.300	0.000	0.000	84.488	0.663	0.000	-0.211	0.840	3.200	7.460	1.028	8.800	6.360	1.894	356	356	356	89	89	89	0.340	1.818	-0.993	2.058	2.047	-0.033	0.495	1.308	0.791	1.719	1.411	0.746	8.800
817	uc002cqe.1	CCNF	chr16	+	2479394	2508859	28311	True	-77.517	-78.273	0.000	0.000	42.997	0.946	0.000	-0.251	0.677	78.760	251.820	-1.236	182.080	306.900	-0.040	90	90	90	56	56	56	39.547	151.963	-1.919	75.406	143.859	-0.980	12.364	42.299	0.339	46.045	77.267	0.304	182.080
818	uc004dvd.3	ZXDB	chrX	+	57618268	57623910	4780	True	-259.037	-258.877	0.000	0.000	58.921	0.927	0.000	-0.219	1.301	11.920	47.060	-0.028	18.700	28.960	0.358	228	228	228	41	41	41	3.808	17.656	-1.971	12.209	17.745	-0.496	2.145	7.364	0.726	3.002	4.760	0.370	18.700
819	uc004ezk.3	SLC9A6	chrX	+	135067585	135129428	60565	True	-192.683	-193.161	0.000	0.000	42.084	0.429	0.000	-0.349	0.895	15.620	48.240	0.156	35.760	41.920	0.497	139	139	139	56	56	56	6.874	26.613	-1.856	18.291	28.929	-0.678	3.106	9.109	0.687	6.312	6.139	0.443	35.760
820	uc001jvs.2	CAMK2G	chr10	-	75572258	75634349	1820	True	-67.620	-67.562	0.000	0.000	27.461	0.802	0.000	-0.469	0.290	105.440	358.960	-1.222	148.420	439.200	0.250	50	50	50	91	91	91	47.006	172.125	-1.842	85.289	198.851	-1.115	22.451	77.578	0.244	26.743	89.376	0.440	148.420
821	uc009zrc.4	MDM2	chr12	+	69202987	69239320	32446	True	-381.900	-362.534	0.000	0.000	-2.359	0.000	0.000	-0.647	0.358	710.380	2006.740	-1.495	143.340	242.660	0.152	117	117	117	167	167	167	42.981	186.828	-2.626	43.465	109.567	-1.606	108.119	311.966	0.592	34.419	64.788	0.747	710.380
822	uc009zrf.4	MDM2	chr12	+	69202987	69239320	32446	True	-381.990	-362.613	0.000	0.000	-2.417	0.000	0.000	-0.674	0.330	710.380	2006.740	-1.495	143.340	242.660	0.152	117	117	117	167	167	167	42.981	186.828	-2.626	43.465	109.567	-1.606	108.119	311.966	0.592	34.419	64.788	0.747	710.380
823	uc021raj.2	MDM2	chr12	+	69202987	69239320	32446	True	-380.364	-361.962	0.000	0.000	-1.904	0.000	0.000	-0.647	0.358	710.380	2006.740	-1.495	143.340	242.660	0.152	117	117	117	167	167	167	42.981	186.828	-2.626	43.465	109.567	-1.606	108.119	311.966	0.592	34.419	64.788	0.747	710.380
824	uc010mrg.3	FAM120A	chr9	+	96294436	96328397	33014	True	-65.247	-66.043	0.000	0.000	42.066	0.978	0.000	-0.329	0.747	67.020	284.420	-0.915	255.000	481.900	0.063	76	76	76	45	45	45	43.226	153.669	-1.699	111.186	184.361	-0.702	13.197	67.971	0.401	47.049	83.228	0.356	255.000
825	uc001obu.1	EHD1	chr11	-	64620207	64646191	1460	True	-34.658	-35.290	0.000	0.000	42.425	0.986	0.000	-0.289	0.356	155.840	448.420	-1.149	166.900	368.740	-0.382	80	80	80	70	70	70	84.920	269.100	-1.679	97.822	194.609	-0.984	31.957	81.075	0.254	29.013	60.056	0.242	166.900
826	uc010qwm.2	PDDC1	chr11	-	767222	777487	2660	True	-150.387	-150.472	0.000	0.000	0.910	0.121	0.000	-0.475	0.225	42.760	211.540	-1.778	625.420	1780.660	0.244	65	65	65	132	132	132	19.678	109.886	-2.447	80.545	270.131	-1.735	6.801	30.964	0.276	91.090	282.900	0.450	625.420
827	uc002rzc.3	SMEK2	chr2	-	55775513	55845113	1220	True	-138.401	-139.482	0.000	0.000	45.801	0.689	0.000	-0.304	0.832	46.180	270.220	-1.047	105.240	145.540	0.729	112	112	112	61	61	61	21.256	76.416	-1.791	50.336	81.650	-0.694	9.997	45.365	0.424	16.159	23.232	0.555	105.240
828	uc001jeb.3	SYT15	chr10	-	46957880	46970601	3060	True	-286.989	-286.195	0.000	0.000	36.194	0.013	0.000	-0.871	0.500	4.220	38.700	0.585	203.400	717.140	0.822	88	88	88	153	153	153	1.534	15.552	-2.459	18.951	62.100	-1.255	1.137	9.620	1.005	40.449	139.166	0.725	203.400
829	uc010ryg.2	ARCN1	chr11	+	118443101	118473747	28698	True	-78.963	-78.987	0.000	0.000	42.823	0.874	0.000	-0.522	0.330	39.180	168.360	-1.043	134.660	387.340	-0.014	66	66	66	87	87	87	21.872	91.357	-1.978	69.392	170.444	-1.263	7.045	35.599	0.295	24.030	68.165	0.403	134.660
830	uc010swp.3	TXNRD1	chr12	+	104680459	104744085	62051	True	-72.465	-72.866	0.000	0.000	35.267	0.763	0.000	-0.378	0.422	156.900	553.640	-1.318	290.640	625.940	0.268	63	63	63	76	76	76	87.101	306.558	-1.797	137.812	278.415	-0.968	27.028	94.905	0.213	48.971	117.066	0.478	290.640
831	uc001rpd.3	SLC38A1	chr12	-	46576840	46663208	1140	True	-301.013	-301.157	0.000	0.000	55.917	0.843	0.000	-0.138	1.041	25.440	82.600	0.002	43.700	62.760	0.261	286	286	286	51	51	51	9.125	31.101	-1.729	24.119	36.665	-0.616	5.093	13.800	0.588	8.651	10.787	0.390	43.700
832	uc001ptq.3	ARCN1	chr11	+	118443101	118473747	28698	True	-81.611	-82.125	0.000	0.000	44.450	0.851	0.000	-0.469	0.345	39.180	168.360	-1.043	134.660	387.340	-0.014	77	77	77	87	87	87	22.408	90.852	-1.944	69.392	170.444	-1.263	6.892	33.436	0.298	24.030	68.165	0.403	134.660
833	uc002rfi.3	NCOA1	chr2	+	24787178	24993570	204074	True	-271.690	-272.410	0.000	0.000	53.101	0.419	0.000	-0.404	0.699	17.480	74.760	-0.894	31.420	58.580	-0.067	163	163	163	105	105	105	5.063	24.948	-2.196	11.914	25.400	-1.065	3.244	10.709	0.662	6.862	12.945	0.510	31.420
834	uc010jut.2	TAPBP	chr6	-	33267471	33282164	1400	True	-79.677	-80.678	0.000	0.000	45.199	0.900	0.000	-0.435	0.514	221.880	911.280	-1.393	658.540	1419.220	-0.033	76	76	76	70	70	70	50.542	240.733	-2.270	205.301	492.637	-1.284	44.065	177.961	0.320	132.221	311.841	0.321	658.540
835	uc021wzy.1	ATXN7	chr3	+	63884074	63989136	102311	True	-290.101	-290.858	0.000	0.000	49.623	0.351	0.000	-0.411	0.520	7.740	29.600	-0.788	16.940	38.920	1.411	176	176	176	131	131	131	3.094	14.989	-2.036	6.679	16.478	-1.102	1.831	5.409	0.621	3.103	8.616	0.689	16.940
836	uc010fuv.3	IKZF2	chr2	-	213864410	214013368	1780	True	-360.404	-359.559	0.000	0.000	83.225	0.652	0.000	-0.213	0.839	3.200	7.460	1.028	8.800	6.360	1.894	350	350	350	89	89	89	0.343	1.839	-1.000	2.058	2.047	-0.033	0.505	1.332	0.791	1.719	1.411	0.746	8.800
837	uc011ktb.2	CASP2	chr7	+	142996963	143004789	6369	True	-144.727	-140.330	0.000	0.000	41.860	0.471	0.000	-0.604	0.684	33.400	124.160	-1.133	155.560	480.860	0.493	80	80	80	70	70	70	7.118	34.238	-2.169	36.320	90.313	-0.947	4.218	13.462	0.508	35.279	115.358	0.596	155.560
838	uc003oli.3	SRPK1	chr6	-	35800810	35888842	2140	True	-148.249	-149.035	0.000	0.000	22.739	0.280	0.000	-0.601	0.350	68.120	159.200	-1.008	105.320	150.900	0.642	65	65	65	107	107	107	18.691	77.768	-2.089	34.563	72.660	-1.119	11.973	27.122	0.404	19.559	29.486	0.505	105.320
839	uc001uat.3	KDM2B	chr12	-	121866899	122018920	940	True	-206.142	-206.540	0.000	0.000	43.334	0.745	0.000	-0.267	0.985	34.200	139.160	0.594	40.520	101.000	0.125	169	169	169	47	47	47	11.078	45.246	-1.890	25.721	43.517	-0.677	8.271	32.956	0.658	7.892	18.522	0.366	40.520
840	uc002znp.4	PEX26	chr22	+	18560685	18573797	11812	True	-99.791	-100.118	0.000	0.000	44.640	0.889	0.000	-0.285	0.543	109.220	404.180	-1.318	519.260	1575.320	0.477	120	120	120	63	63	63	16.142	72.931	-2.165	55.834	164.121	-1.355	13.734	49.498	0.379	91.707	281.344	0.440	519.260
841	uc009zre.4	MDM2	chr12	+	69202987	69239320	32006	True	-402.996	-372.425	0.000	0.000	-3.920	0.000	0.000	-0.790	0.273	710.380	2006.740	-1.495	143.340	242.660	0.152	100	100	100	189	189	189	46.156	202.168	-2.752	40.863	108.103	-1.672	116.659	334.942	0.591	33.187	61.321	0.731	710.380
842	uc003yvo.3	PTK2	chr8	-	141668480	141774522	900	True	-77.889	-78.362	0.000	0.000	41.330	1.000	0.000	-0.425	0.775	64.220	227.000	-1.139	128.700	196.120	0.644	74	74	74	45	45	45	42.465	154.811	-1.858	70.939	100.672	-0.442	11.922	38.781	0.279	21.712	37.082	0.463	128.700
843	uc002uie.3	SP3	chr2	-	174771186	174828947	3260	True	-117.935	-118.443	0.000	0.000	50.448	0.759	0.000	-0.266	0.858	30.100	154.580	-1.235	93.400	168.200	0.266	111	111	111	58	58	58	18.583	98.750	-2.323	36.123	73.782	-1.080	3.864	24.879	0.368	21.393	37.579	0.471	93.400
844	uc001dhq.3	ZZZ3	chr1	-	78030189	78148343	960	True	-136.103	-136.070	0.000	0.000	41.876	0.833	0.000	-0.305	0.802	23.000	102.580	-0.610	38.520	65.020	-0.255	126	126	126	48	48	48	11.351	42.101	-1.853	23.929	39.796	-0.713	4.421	12.969	0.479	5.676	9.244	0.287	38.520
845	uc002tmz.3	CLASP1	chr2	-	122095351	122187753	2740	True	-175.408	-175.673	0.000	0.000	42.510	0.577	0.000	-0.503	0.468	30.280	119.100	0.000	95.340	256.300	0.619	85	85	85	137	137	137	14.118	68.194	-2.127	30.588	76.576	-1.245	6.489	26.353	0.633	13.426	36.526	0.558	95.340
846	uc002wnz.3	BTBD3	chr20	+	11898564	11907243	5777	True	-188.879	-190.991	0.000	0.000	-0.877	0.091	0.000	-0.461	0.307	29.980	108.260	-1.233	41.060	81.740	0.168	72	72	72	143	143	143	14.026	55.407	-1.926	16.792	34.273	-1.047	6.214	21.415	0.286	9.355	15.688	0.525	41.060
847	uc002mex.1	SLC25A23	chr19	-	6440074	6459781	1060	True	-34.607	-35.542	0.000	0.000	38.882	0.961	0.000	-0.227	0.427	86.640	333.680	-1.025	164.840	282.480	-0.387	95	95	95	51	51	51	59.083	199.316	-1.706	89.174	167.095	-0.889	12.249	59.887	0.305	22.430	45.176	0.272	164.840
848	uc001zar.3	UBE3A	chr15	-	25582395	25653831	1620	True	-106.409	-106.717	0.000	0.000	44.801	0.859	0.000	-0.301	0.543	44.340	227.760	-1.063	58.260	175.600	-0.379	122	122	122	64	64	64	22.418	113.454	-2.295	31.468	78.010	-1.224	9.490	44.330	0.412	9.864	32.904	0.404	58.260
849	uc002uif.3	SP3	chr2	-	174771186	174829281	3260	True	-120.296	-120.704	0.000	0.000	49.019	0.763	0.000	-0.305	0.830	30.100	154.580	-1.235	93.400	168.200	0.297	107	107	107	59	59	59	18.776	99.016	-2.309	36.764	73.548	-1.057	3.796	25.297	0.368	21.765	37.302	0.500	93.400
850	uc003bwb.4	HRH1	chr3	+	11294384	11304939	8564	True	-145.694	-145.946	0.000	0.000	39.059	0.621	0.000	-0.360	0.435	14.580	58.880	-0.786	109.740	538.520	0.186	111	111	111	95	95	95	7.575	30.102	-1.835	15.586	42.579	-0.987	2.765	12.055	0.452	16.002	81.834	0.625	109.740
851	uc002rzd.3	SMEK2	chr2	-	55775513	55845113	1220	True	-136.576	-137.631	0.000	0.000	44.807	0.672	0.000	-0.307	0.825	46.180	270.220	-1.047	105.240	145.540	0.729	109	109	109	61	61	61	21.422	76.911	-1.788	50.336	81.650	-0.694	10.074	45.878	0.426	16.159	23.232	0.555	105.240
852	uc022azl.1	RRM2B	chr8	-	103216728	103251059	2140	True	-122.324	-122.860	0.000	0.000	51.423	0.723	0.000	-0.350	0.410	81.940	263.960	-0.498	109.060	198.420	0.557	121	121	121	101	101	101	36.992	111.908	-1.561	57.125	97.107	-0.754	15.961	50.011	0.312	23.685	41.764	0.447	109.060
853	uc002mkx.3	ZNF317	chr19	+	9266600	9274091	6109	True	-122.886	-123.258	0.000	0.000	43.596	0.701	0.000	-0.290	0.724	22.360	70.540	-0.904	46.040	55.020	0.327	101	101	101	67	67	67	10.683	44.750	-2.006	17.392	32.088	-0.901	3.884	10.991	0.430	8.254	10.077	0.439	46.040
854	uc010ugp.2	TCF12	chr15	+	57540213	57580714	38901	True	-146.602	-144.173	0.000	0.000	26.330	0.333	0.000	-0.551	0.537	21.980	120.200	-1.233	61.500	119.080	0.577	75	75	75	78	78	78	11.478	56.883	-2.179	25.683	53.743	-1.032	3.749	20.662	0.549	12.970	25.884	0.571	61.500
855	uc001jvo.2	CAMK2G	chr10	-	75572258	75634349	1820	True	-68.083	-68.078	0.000	0.000	26.005	0.769	0.000	-0.471	0.286	105.440	358.960	-1.222	148.420	439.200	0.250	49	49	49	91	91	91	47.259	172.981	-1.842	85.289	198.851	-1.115	22.608	78.131	0.247	26.743	89.376	0.440	148.420
856	uc001jvp.2	CAMK2G	chr10	-	75572258	75634349	1820	True	-67.664	-67.609	0.000	0.000	27.057	0.791	0.000	-0.475	0.289	105.440	358.960	-1.222	148.420	439.200	0.250	49	49	49	91	91	91	47.482	174.389	-1.853	85.289	198.851	-1.115	22.427	76.713	0.236	26.743	89.376	0.440	148.420
857	uc010qal.2	KLF6	chr10	-	3818187	3827473	2800	True	-105.320	-104.120	0.000	0.000	41.636	0.697	0.000	-0.506	0.388	65.080	356.300	-1.544	115.320	261.100	-0.503	68	68	68	99	99	99	39.011	203.666	-2.337	54.444	120.095	-1.167	11.970	68.958	0.340	25.694	49.391	0.330	115.320
858	uc001vga.3	UTP14C	chr13	+	52586522	52607736	19912	True	-329.735	-328.374	0.000	0.000	52.826	0.548	0.000	-0.246	0.995	47.300	185.760	-0.717	16.320	22.620	1.181	254	254	254	62	62	62	5.307	24.792	-2.050	7.962	12.275	-0.502	5.887	25.491	0.649	3.082	5.183	0.655	47.300
859	uc001rwk.4	LIMA1	chr12	-	50569562	50677353	1100	True	-67.230	-67.218	0.000	0.000	41.590	0.964	0.000	-0.271	0.529	90.960	292.840	-0.957	151.660	245.600	0.142	98	98	98	55	55	55	45.876	155.194	-1.731	82.089	154.058	-0.930	16.819	53.676	0.265	27.282	42.347	0.375	151.660
860	uc001vdp.1	TRIM13	chr13	+	50571142	50592603	16188	True	-318.863	-319.072	0.000	0.000	-27.208	0.000	0.000	0.760	-0.322	36.720	47.020	1.217	330.340	1373.860	1.664	63	63	63	185	185	185	19.074	26.507	-0.412	10.027	42.542	-1.126	7.046	9.612	0.503	38.321	162.565	0.863	330.340
861	uc002kod.2	PPP4R1	chr18	-	9546788	9614605	960	True	-73.734	-74.093	0.000	0.000	45.980	0.935	0.000	-0.303	0.674	66.240	239.520	-0.611	118.620	199.280	-0.035	102	102	102	46	46	46	30.040	104.739	-1.751	73.243	125.465	-0.779	11.901	43.619	0.311	27.304	44.289	0.298	118.620
862	uc002dlk.3	USP31	chr16	-	23072727	23083869	3780	True	-463.486	-463.656	0.000	0.000	44.601	0.112	0.000	-0.397	0.514	7.520	61.340	0.125	12.420	41.380	1.371	235	235	235	188	188	188	1.484	8.713	-1.908	3.444	7.463	-0.762	1.264	6.694	0.845	2.766	7.294	0.762	12.420
863	uc002jhl.4	PRKAR1A	chr17	+	66510961	66529570	17036	True	-82.637	-81.173	0.000	0.000	44.969	0.975	0.000	-0.220	0.819	171.080	685.600	-1.212	238.300	322.780	-0.228	110	110	110	40	40	40	78.680	317.802	-1.936	105.187	170.308	-0.758	33.275	161.945	0.379	55.552	63.724	0.299	238.300
864	uc003fpp.3	IGF2BP2	chr3	-	185361526	185542827	820	True	-75.893	-76.391	0.000	0.000	44.835	0.950	0.000	-0.293	0.743	82.860	414.040	-1.042	121.560	182.600	0.012	105	105	105	40	40	40	38.019	171.450	-2.036	68.966	111.894	-0.707	12.763	80.091	0.420	23.363	32.439	0.366	121.560
865	uc021otj.2	LOC100288142	chr1	+	144151518	144830407	677482	True	-124.814	-125.234	0.000	0.000	46.918	0.721	0.000	-0.379	0.660	194.840	915.680	-1.063	336.000	639.380	0.187	115	115	115	61	61	61	82.362	388.658	-2.187	153.212	309.850	-0.983	33.237	175.972	0.360	81.816	160.574	0.450	336.000
866	uc001phm.3	DCUN1D5	chr11	-	102921412	102962944	11300	True	-316.415	-316.140	0.000	0.000	-81.152	0.000	0.000	0.793	-0.155	248.400	322.940	0.880	19.960	118.460	1.299	42	42	42	226	226	226	84.343	132.915	-0.445	0.638	2.873	-0.382	50.759	81.230	0.559	2.190	12.178	0.706	248.400
867	uc004dvo.3	AMER1	chrX	-	63404996	63425624	4660	True	-464.206	-465.172	0.000	0.000	12.280	0.000	0.000	-0.510	0.351	4.380	21.660	-0.310	20.680	47.380	0.890	176	176	176	233	233	233	1.218	8.959	-2.206	3.794	12.616	-1.518	1.093	3.950	0.754	2.489	6.387	0.748	20.680
868	uc010xqw.2	GATAD2A	chr19	+	19576153	19619741	40179	True	-72.471	-73.239	0.000	0.000	43.855	0.890	0.000	-0.466	0.496	43.560	256.380	-2.077	63.160	228.760	-0.929	56	56	56	82	82	82	21.116	143.242	-2.734	36.228	123.358	-1.703	8.361	42.780	0.306	10.272	41.653	0.382	63.160
869	uc001xle.3	SLC39A9	chr14	+	69865384	69929107	62215	True	-138.349	-135.948	0.000	0.000	53.701	0.767	0.000	-0.218	0.679	67.400	315.580	-1.116	144.100	242.880	0.608	147	147	147	73	73	73	26.813	101.590	-1.862	60.234	119.405	-1.006	10.395	43.321	0.378	30.237	48.156	0.489	144.100
870	uc001tnl.3	SSH1	chr12	-	109176465	109198960	1460	True	-256.669	-256.109	0.000	0.000	58.091	0.736	0.000	-0.167	0.680	182.820	631.620	-0.815	47.260	99.940	-0.293	295	295	295	72	72	72	10.797	44.670	-2.051	24.643	57.485	-1.168	20.086	66.203	0.471	7.608	18.635	0.361	182.820
871	uc002vem.3	IKZF2	chr2	-	213864410	214015058	1780	True	-364.120	-364.163	0.000	0.000	83.913	0.652	0.000	-0.202	0.843	3.200	7.460	1.028	8.800	6.360	1.894	359	359	359	89	89	89	0.348	1.834	-0.993	2.058	2.047	-0.033	0.501	1.321	0.788	1.719	1.411	0.746	8.800
872	uc002jhg.4	PRKAR1A	chr17	+	66507920	66529570	20077	True	-80.613	-79.067	0.000	0.000	44.796	0.975	0.000	-0.251	0.776	171.080	685.600	-1.212	238.300	322.780	-0.228	109	109	109	40	40	40	78.633	315.780	-1.929	105.187	170.308	-0.758	33.417	161.209	0.373	55.552	63.724	0.299	238.300
873	uc002jhh.4	PRKAR1A	chr17	+	66508519	66529570	19478	True	-79.173	-77.473	0.000	0.000	44.441	0.975	0.000	-0.229	0.780	171.080	685.600	-1.212	238.300	322.780	-0.228	109	109	109	40	40	40	78.633	315.780	-1.929	105.187	170.308	-0.758	33.417	161.209	0.373	55.552	63.724	0.299	238.300
874	uc002jhi.4	PRKAR1A	chr17	+	66508519	66529570	19478	True	-79.233	-77.537	0.000	0.000	44.459	0.975	0.000	-0.237	0.773	171.080	685.600	-1.212	238.300	322.780	-0.228	109	109	109	40	40	40	78.633	315.780	-1.929	105.187	170.308	-0.758	33.417	161.209	0.373	55.552	63.724	0.299	238.300
875	uc003npt.3	TRIM26	chr6	-	30152231	30181271	1420	True	-74.019	-74.665	0.000	0.000	42.700	0.859	0.000	-0.437	0.465	59.080	260.000	-1.442	96.500	198.320	-0.123	71	71	71	71	71	71	28.222	114.285	-1.993	45.736	91.628	-1.022	11.079	42.712	0.254	18.227	30.142	0.350	96.500
876	uc001jea.3	SYT15	chr10	-	46957880	46970601	3060	True	-304.188	-303.451	0.000	0.000	35.839	0.013	0.000	-0.777	0.507	5.380	38.700	0.585	203.400	717.140	0.822	102	102	102	153	153	153	1.628	14.755	-2.367	18.951	62.100	-1.255	1.221	9.289	1.008	40.449	139.166	0.725	203.400
877	uc003eqe.1	AMOTL2	chr3	-	134074189	134085683	1820	True	-104.048	-104.930	0.000	0.000	36.030	0.397	0.000	-0.410	0.605	94.860	393.720	-1.255	175.800	405.360	0.538	77	77	77	63	63	63	55.805	233.463	-2.030	95.058	200.471	-0.968	14.541	68.657	0.265	29.531	89.266	0.668	175.800
878	uc001cbd.2	MEAF6	chr1	-	37955560	37979867	3200	True	-168.809	-168.847	0.000	0.000	20.675	0.000	0.268	0.671	-0.354	107.080	235.180	0.284	164.700	625.960	0.239	61	61	61	123	123	123	61.268	105.809	-0.699	18.564	75.180	-1.342	25.892	51.834	0.390	34.407	138.576	0.805	164.700
879	uc010cpm.2	MPRIP	chr17	+	17076011	17095962	17825	True	-419.863	-415.925	0.000	0.000	48.996	0.208	0.000	-0.255	0.693	259.740	645.380	-0.714	180.860	281.800	0.448	304	304	304	96	96	96	33.721	102.210	-1.932	16.596	32.245	-0.991	60.363	167.922	0.713	25.368	38.982	0.473	259.740
880	uc010aqx.3	SLC39A9	chr14	+	69865384	69929107	62215	True	-138.301	-136.027	0.000	0.000	53.224	0.767	0.000	-0.219	0.679	67.400	315.580	-1.116	144.100	242.880	0.608	146	146	146	73	73	73	26.667	101.053	-1.862	60.234	119.405	-1.006	10.279	42.980	0.380	30.237	48.156	0.489	144.100
881	uc001pwf.3	MCAM	chr11	-	119179233	119187840	1240	True	-42.396	-43.476	0.000	0.000	43.995	0.931	0.000	-0.393	0.432	218.800	736.020	-1.154	501.540	1028.320	-0.167	72	72	72	58	58	58	130.637	403.357	-1.616	264.874	492.639	-0.856	38.232	122.384	0.194	89.435	207.435	0.325	501.540
882	uc003xkm.2	RAB11FIP1	chr8	-	37716464	37757015	2700	True	-352.799	-352.743	0.000	0.000	45.582	0.259	0.000	-0.281	0.508	125.580	408.700	-1.022	210.600	674.060	0.413	244	244	244	135	135	135	8.641	41.910	-2.330	35.968	93.813	-1.313	14.196	51.371	0.550	32.195	100.532	0.535	210.600
883	uc002mqo.4	KANK2	chr19	-	11274942	11308243	2260	True	-146.583	-147.653	0.000	0.000	48.226	0.580	0.000	-0.377	0.454	34.540	134.880	-1.353	139.860	656.680	0.471	108	108	108	112	112	112	14.999	69.294	-2.178	29.948	81.323	-1.359	7.504	25.662	0.392	20.816	81.420	0.468	139.860
884	uc001rwj.4	LIMA1	chr12	-	50569562	50677353	1100	True	-67.096	-67.084	0.000	0.000	41.191	0.964	0.000	-0.272	0.527	90.960	292.840	-0.957	151.660	245.600	0.142	97	97	97	55	55	55	45.977	155.434	-1.729	82.089	154.058	-0.930	16.876	53.899	0.266	27.282	42.347	0.375	151.660
885	uc010fuy.3	IKZF2	chr2	-	213864410	214013368	1780	True	-358.195	-358.327	0.000	0.000	82.010	0.640	0.000	-0.211	0.829	3.200	7.460	1.028	8.800	6.360	1.894	350	350	350	89	89	89	0.351	1.810	-0.976	2.058	2.047	-0.033	0.505	1.321	0.786	1.719	1.411	0.746	8.800
886	uc003hre.3	PKD2	chr4	+	88928798	88998931	68371	True	-175.652	-176.553	0.000	0.000	46.527	0.628	0.000	-0.361	0.588	23.900	102.160	-0.598	24.880	58.500	0.839	132	132	132	86	86	86	8.587	37.848	-1.949	13.743	24.228	-0.710	5.091	23.961	0.529	4.919	11.623	0.610	24.880
887	uc003mbl.1	FBXW11	chr5	-	171288555	171433877	1020	True	-125.020	-125.790	0.000	0.000	40.436	0.886	0.000	-0.203	0.825	28.880	150.040	-0.586	43.100	73.060	0.573	133	133	133	44	44	44	12.917	44.406	-1.636	26.557	42.726	-0.624	6.643	26.680	0.512	7.488	15.405	0.432	43.100
888	uc004dmb.3	TFE3	chrX	-	48886241	48900990	980	True	-66.061	-67.310	0.000	0.000	42.591	0.959	0.000	-0.302	0.614	131.340	475.560	-0.889	145.660	291.100	0.239	91	91	91	49	49	49	57.508	206.077	-1.778	100.641	189.616	-0.850	20.778	81.580	0.311	16.131	56.957	0.473	145.660
889	uc010vjv.2	RANBP10	chr16	-	67757004	67840555	3060	True	-244.493	-244.717	0.000	0.000	4.271	0.000	0.000	-0.674	0.369	12.200	46.820	-0.652	20.540	52.960	0.683	70	70	70	153	153	153	4.522	24.884	-2.214	10.466	24.669	-1.168	2.300	10.047	0.592	4.429	9.653	0.661	20.540
890	uc003upp.3	TRRAP	chr7	+	98476112	98610866	133901	True	-481.011	-481.421	0.000	0.000	59.523	0.902	0.000	-0.137	1.266	56.860	158.940	-0.493	64.860	117.820	-0.080	438	438	438	41	41	41	9.943	45.017	-2.310	37.062	68.920	-0.829	10.592	30.767	0.668	11.446	24.732	0.327	64.860
891	uc010ztw.2	KIF3B	chr20	+	30897515	30922811	22810	True	-227.173	-225.329	0.000	0.000	53.097	0.508	0.000	-0.416	0.501	27.700	166.340	-1.425	98.760	565.880	-0.091	146	146	146	122	122	122	14.297	77.086	-2.376	37.522	103.772	-1.451	5.769	28.217	0.452	20.303	73.814	0.563	98.760
892	uc011jyb.2	HDAC9	chr7	+	18535368	18708466	171247	True	-124.392	-124.629	0.000	0.000	39.857	0.529	0.000	-0.454	0.445	22.900	95.580	-0.866	74.240	107.320	0.218	88	88	88	85	85	85	12.745	55.069	-2.014	22.765	45.916	-0.999	4.253	18.095	0.451	12.327	21.906	0.515	74.240
893	uc011kis.2	TRRAP	chr7	+	98476112	98610866	133901	True	-480.020	-480.453	0.000	0.000	59.274	0.902	0.000	-0.137	1.266	56.860	158.940	-0.493	64.860	117.820	-0.080	436	436	436	41	41	41	9.967	45.104	-2.309	37.062	68.920	-0.829	10.606	30.778	0.669	11.446	24.732	0.327	64.860
894	uc003mbn.1	FBXW11	chr5	-	171288555	171433877	1020	True	-124.679	-125.449	0.000	0.000	40.168	0.886	0.000	-0.204	0.824	28.880	150.040	-0.586	43.100	73.060	0.573	132	132	132	44	44	44	12.989	44.666	-1.638	26.557	42.726	-0.624	6.615	26.612	0.513	7.488	15.405	0.432	43.100
895	uc002koe.2	PPP4R1	chr18	-	9546788	9614605	960	True	-75.351	-75.703	0.000	0.000	46.438	0.935	0.000	-0.297	0.678	66.240	239.520	-0.611	118.620	199.280	-0.035	105	105	105	46	46	46	29.603	103.240	-1.749	73.243	125.465	-0.779	12.005	44.003	0.315	27.304	44.289	0.298	118.620
896	uc002yqi.2	SYNJ1	chr21	-	34001068	34100351	1140	True	-299.963	-300.295	0.000	0.000	51.241	0.544	0.000	-0.257	1.043	8.980	22.800	0.646	14.320	22.820	1.105	230	230	230	57	57	57	2.411	8.995	-1.585	7.995	11.362	-0.436	1.636	4.223	0.778	2.805	4.460	0.567	14.320
897	uc002yqh.2	SYNJ1	chr21	-	34001068	34100351	1140	True	-299.897	-300.293	0.000	0.000	51.243	0.544	0.000	-0.257	1.043	8.980	22.800	0.646	14.320	22.820	1.105	230	230	230	57	57	57	2.411	8.995	-1.585	7.995	11.362	-0.436	1.636	4.223	0.778	2.805	4.460	0.567	14.320
898	uc003jcm.3	LPCAT1	chr5	-	1461541	1524076	1000	True	-115.463	-113.206	0.000	0.000	53.338	0.860	0.000	-0.331	0.882	111.580	395.380	-1.083	162.020	264.660	-0.158	116	116	116	50	50	50	38.746	167.554	-2.061	90.636	165.837	-0.865	18.999	77.781	0.390	28.998	47.956	0.403	162.020
899	uc011mmf.2	SUV39H1	chrX	+	48553944	48567406	12223	True	-31.978	-32.055	0.000	0.000	36.291	1.000	0.000	-0.352	0.341	53.980	167.680	-1.149	91.760	207.600	-0.072	62	62	62	60	60	60	30.385	95.255	-1.636	65.301	134.943	-1.024	10.014	26.668	0.261	13.278	32.405	0.247	91.760
900	uc002ven.3	IKZF2	chr2	-	213864410	214016333	1780	True	-362.810	-362.505	0.000	0.000	83.148	0.652	0.000	-0.201	0.844	3.200	7.460	1.028	8.800	6.360	1.894	355	355	355	89	89	89	0.346	1.829	-0.991	2.058	2.047	-0.033	0.503	1.327	0.791	1.719	1.411	0.746	8.800
901	uc004aou.3	ZCCHC6	chr9	-	88902647	88969402	880	True	-202.551	-202.323	0.000	0.000	49.222	0.795	0.000	-0.258	1.072	10.380	27.760	0.086	19.320	32.280	0.782	177	177	177	44	44	44	4.293	15.019	-1.630	11.875	14.751	-0.281	2.030	4.979	0.691	3.846	5.495	0.450	19.320
902	uc004aoq.3	ZCCHC6	chr9	-	88902647	88969402	880	True	-203.002	-202.771	0.000	0.000	49.130	0.795	0.000	-0.252	1.079	10.380	27.760	0.086	19.320	32.280	0.782	177	177	177	44	44	44	4.293	15.019	-1.630	11.875	14.751	-0.281	2.030	4.979	0.691	3.846	5.495	0.450	19.320
903	uc010tht.1	TBC1D4	chr13	-	75858808	75890739	1260	True	-143.691	-143.941	0.000	0.000	47.703	0.683	0.000	-0.449	0.811	22.320	73.320	-0.654	59.980	105.900	0.857	103	103	103	63	63	63	9.770	35.726	-1.807	28.349	43.516	-0.586	4.564	13.839	0.481	11.131	18.467	0.485	59.980
904	uc011ads.1	SYNJ1	chr21	-	34001068	34099228	1140	True	-298.099	-298.454	0.000	0.000	51.699	0.526	0.000	-0.260	1.045	8.980	22.800	0.646	14.320	22.820	1.105	229	229	229	57	57	57	2.421	9.027	-1.585	7.995	11.362	-0.436	1.632	4.205	0.780	2.805	4.460	0.567	14.320
905	uc002yqf.2	SYNJ1	chr21	-	34001068	34100250	1140	True	-298.100	-298.454	0.000	0.000	51.698	0.526	0.000	-0.258	1.046	8.980	22.800	0.646	14.320	22.820	1.105	229	229	229	57	57	57	2.421	9.027	-1.585	7.995	11.362	-0.436	1.632	4.205	0.780	2.805	4.460	0.567	14.320
906	uc002yqg.2	SYNJ1	chr21	-	34001068	34100250	1140	True	-298.039	-298.452	0.000	0.000	51.700	0.526	0.000	-0.258	1.046	8.980	22.800	0.646	14.320	22.820	1.105	229	229	229	57	57	57	2.421	9.027	-1.585	7.995	11.362	-0.436	1.632	4.205	0.780	2.805	4.460	0.567	14.320
907	uc002ixm.1	YPEL2	chr17	+	57409052	57479095	69029	True	-255.230	-254.578	0.000	0.000	45.865	0.583	0.000	-0.269	1.147	22.180	32.180	-0.045	20.880	28.660	1.131	188	188	188	48	48	48	3.365	12.745	-1.724	9.527	12.139	-0.244	2.620	5.472	0.790	3.115	6.179	0.706	22.180
908	uc010fuw.3	IKZF2	chr2	-	213864410	214013368	1780	True	-347.454	-347.753	0.000	0.000	79.858	0.629	0.000	-0.196	0.839	3.200	7.460	1.028	8.800	6.360	1.894	336	336	336	89	89	89	0.353	1.755	-0.951	2.058	2.047	-0.033	0.503	1.263	0.777	1.719	1.411	0.746	8.800
909	uc003mxf.4	SSR1	chr6	-	7281287	7313541	6440	True	-400.724	-404.255	0.000	0.000	-2.959	0.000	0.000	0.347	-0.404	181.640	518.800	1.375	248.580	1012.500	1.059	148	148	148	209	209	209	67.855	139.535	-0.960	9.540	37.492	-1.585	43.936	111.179	0.540	31.731	127.251	0.792	248.580
910	uc003imq.3	FBXW7	chr4	-	153242409	153274110	1500	True	-114.974	-115.342	0.000	0.000	41.796	0.707	0.000	-0.482	0.542	21.300	97.860	-0.760	23.780	52.580	0.554	81	81	81	75	75	75	7.660	32.578	-1.907	12.016	22.298	-0.765	5.042	20.514	0.470	4.137	11.000	0.499	23.780
911	uc011bmq.3	PIK3CB	chr3	-	138371539	138478201	2620	True	-147.900	-147.929	0.000	0.000	46.345	0.769	0.000	-0.317	0.763	23.220	63.900	-0.409	32.160	45.440	0.911	120	120	120	65	65	65	7.841	24.771	-1.555	12.559	16.384	-0.312	4.237	11.672	0.553	6.881	9.404	0.410	32.160
912	uc002lsb.2	MUM1	chr19	+	1356322	1378430	20295	True	-84.683	-85.064	0.000	0.000	40.566	0.876	0.000	-0.389	0.353	43.900	147.360	-1.088	76.200	159.360	-0.135	81	81	81	89	89	89	20.143	76.181	-1.924	43.113	96.723	-1.148	8.886	23.567	0.386	12.518	26.255	0.285	76.200
913	uc001jvq.2	CAMK2G	chr10	-	75572258	75634349	1820	True	-68.242	-68.081	0.000	0.000	25.638	0.758	0.000	-0.478	0.285	105.440	358.960	-1.222	148.420	439.200	0.250	48	48	48	91	91	91	47.750	175.310	-1.852	85.289	198.851	-1.115	22.582	77.239	0.238	26.743	89.376	0.440	148.420
914	uc001jvr.2	CAMK2G	chr10	-	75572258	75634349	1820	True	-68.242	-68.081	0.000	0.000	25.638	0.758	0.000	-0.478	0.285	105.440	358.960	-1.222	148.420	439.200	0.250	48	48	48	91	91	91	47.750	175.310	-1.852	85.289	198.851	-1.115	22.582	77.239	0.238	26.743	89.376	0.440	148.420
915	uc001gtx.1	ZBTB41	chr1	-	197122813	197169672	2980	True	-413.035	-413.176	0.000	0.000	61.734	0.295	0.000	-0.361	0.612	5.680	14.860	0.469	11.900	22.680	1.631	251	251	251	149	149	149	1.294	6.136	-1.671	4.076	7.968	-0.811	1.164	3.096	0.689	2.468	4.426	0.789	11.900
916	uc001tbf.3	ATP2B1	chr12	-	89981825	90020392	2920	True	-103.831	-104.618	0.000	0.000	45.553	0.828	0.000	-0.294	0.714	40.400	156.640	-1.265	53.760	155.800	0.030	104	104	104	58	58	58	21.254	89.709	-2.066	31.008	60.916	-0.865	8.782	30.715	0.360	7.646	27.879	0.473	53.760
917	uc009zse.3	E2F7	chr12	-	77415025	77424112	2300	True	-210.115	-200.034	0.000	0.000	15.191	0.000	0.000	-0.903	0.508	15.800	78.620	-1.222	46.120	83.340	-0.200	59	59	59	110	110	110	8.124	50.077	-2.607	20.421	43.744	-1.105	3.951	13.541	0.599	10.027	18.547	0.436	46.120
918	uc001tyz.4	UNC119B	chr12	+	121148237	121161443	11845	True	-137.715	-137.869	0.000	0.000	45.839	0.667	0.000	-0.272	0.609	36.940	126.380	-0.551	69.300	123.780	0.386	142	142	142	66	66	66	18.869	64.879	-1.751	33.448	62.424	-0.865	7.415	25.293	0.381	13.454	25.402	0.500	69.300
919	uc002tzf.4	GPD2	chr2	+	157291964	157442915	149320	True	-189.357	-190.002	0.000	0.000	46.313	0.647	0.000	-0.247	0.697	25.820	107.320	0.016	63.860	101.280	-0.105	172	172	172	68	68	68	10.698	38.042	-1.679	24.341	42.405	-0.797	5.324	21.360	0.621	13.997	21.444	0.352	63.860
920	uc001vdq.1	TRIM13	chr13	+	50571142	50592603	16188	True	-319.030	-319.351	0.000	0.000	-29.304	0.000	0.000	0.752	-0.323	36.720	47.020	1.217	330.340	1373.860	1.664	62	62	62	185	185	185	18.960	26.479	-0.417	10.027	42.542	-1.126	7.045	9.687	0.505	38.321	162.565	0.863	330.340
921	uc001vdr.1	TRIM13	chr13	+	50571142	50592603	16188	True	-318.643	-319.039	0.000	0.000	-28.911	0.000	0.000	0.757	-0.321	36.720	47.020	1.217	330.340	1373.860	1.664	62	62	62	185	185	185	18.960	26.479	-0.417	10.027	42.542	-1.126	7.045	9.687	0.505	38.321	162.565	0.863	330.340
922	uc001wkq.2	JPH4	chr14	-	24037243	24048009	900	True	-111.709	-112.162	0.000	0.000	44.804	0.930	0.000	-0.226	0.916	37.780	144.560	-0.952	65.040	99.700	-0.132	118	118	118	43	43	43	17.794	87.810	-2.233	30.815	61.650	-0.994	6.049	28.662	0.441	10.594	17.271	0.408	65.040
923	uc003ekb.3	SEC61A1	chr3	+	127771211	127790526	17347	True	-40.899	23.699	0.000	0.000	47.193	1.000	0.000	-0.304	0.193	406.060	1410.580	-1.325	541.680	1571.600	-0.776	54	54	54	90	90	90	237.307	819.435	-1.775	311.606	763.934	-1.264	71.892	262.839	0.180	84.346	257.904	0.173	541.680
924	uc001mek.1	TPP1	chr11	-	6633996	6640585	1480	True	-26.810	-27.049	0.000	0.000	38.519	0.959	0.000	-0.249	0.446	168.500	522.620	-1.007	320.580	458.200	0.307	50	50	50	74	74	74	109.510	291.017	-1.372	144.902	219.781	-0.599	25.691	94.870	0.214	60.402	84.992	0.270	320.580
925	uc011akj.2	CCDC117	chr22	+	29168661	29185283	15335	True	-144.377	-132.233	0.000	0.000	44.015	0.705	0.000	-0.374	0.708	120.180	559.920	-1.006	31.860	58.620	0.212	109	109	109	61	61	61	11.779	50.624	-1.970	18.507	34.333	-0.857	16.728	75.052	0.493	5.865	10.971	0.426	120.180
926	uc010zyj.2	SLC9A8	chr20	+	48429249	48508779	75716	True	-233.088	-234.052	0.000	0.000	-10.544	0.017	0.000	-0.496	0.244	16.780	68.640	-0.710	31.280	90.460	0.222	84	84	84	180	180	180	8.593	35.186	-1.922	14.691	34.612	-1.185	3.508	14.325	0.513	5.585	12.517	0.469	31.280
927	uc010pvw.2	IBA57	chr1	+	228362250	228369958	1852	True	-388.176	-388.178	0.000	0.000	-45.435	0.000	0.000	0.785	-0.323	45.420	118.200	-0.118	277.280	954.860	0.816	67	67	67	227	227	227	24.683	47.434	-0.879	11.039	45.020	-1.751	8.489	20.895	0.428	33.838	124.129	0.831	277.280
928	uc010ifc.3	RELL1	chr4	-	37612255	37687999	1620	True	-183.504	-184.271	0.000	0.000	41.094	0.210	0.000	-0.684	0.730	184.360	821.680	-1.690	151.680	646.560	0.767	84	84	84	81	81	81	11.892	66.111	-2.623	30.924	82.266	-1.208	28.485	125.222	0.560	36.123	129.816	0.706	184.360
929	uc002jwj.3	CANT1	chr17	-	76987797	77005899	1180	True	-83.522	-84.006	0.000	0.000	43.671	0.831	0.000	-0.286	0.662	245.760	1077.120	-1.373	455.900	703.320	0.565	89	89	89	59	59	59	108.962	398.966	-1.820	169.092	284.939	-0.803	44.020	196.423	0.274	98.737	147.797	0.437	455.900
930	uc010usd.2	CHSY1	chr15	-	101715927	101728266	980	True	-134.568	-135.266	0.000	0.000	44.102	0.568	0.000	-0.406	0.941	25.320	118.340	-0.844	52.020	159.340	0.478	112	112	112	44	44	44	8.901	42.553	-2.121	26.810	52.795	-0.891	3.934	17.325	0.507	10.971	29.942	0.720	52.020
931	uc001ahe.4	SLC35E2B	chr1	-	1592938	1601578	1340	True	-174.954	-174.178	0.000	0.000	50.101	0.672	0.000	-0.269	0.670	61.840	237.500	-0.980	75.780	83.040	0.409	172	172	172	67	67	67	10.369	42.415	-1.975	22.550	45.474	-1.038	8.492	31.599	0.426	12.576	16.799	0.514	75.780
932	uc002tre.3	PTPN18	chr2	+	131129641	131132982	1888	True	-73.687	-72.271	0.000	0.000	34.686	0.930	0.000	-0.520	0.447	55.460	198.480	-1.412	111.460	229.780	0.474	49	49	49	71	71	71	33.641	117.710	-1.805	48.775	90.939	-0.904	12.164	39.990	0.312	20.803	35.807	0.343	111.460
933	uc004dfe.3	DDX3X	chrX	+	41192650	41209524	14382	True	-115.298	-116.047	0.000	0.000	30.513	0.578	0.000	-0.476	0.318	232.460	883.380	-1.501	331.740	1072.020	-0.319	70	70	70	116	116	116	132.806	507.468	-1.926	174.943	385.032	-1.143	41.672	157.480	0.211	63.749	152.927	0.431	331.740
934	uc004dff.3	DDX3X	chrX	+	41192650	41209524	14382	True	-115.317	-116.094	0.000	0.000	30.465	0.578	0.000	-0.476	0.318	232.460	883.380	-1.501	331.740	1072.020	-0.319	70	70	70	116	116	116	132.862	507.658	-1.926	174.943	385.032	-1.143	41.707	157.519	0.211	63.749	152.927	0.431	331.740
935	uc011mkq.2	DDX3X	chrX	+	41192650	41209524	14382	True	-115.298	-116.047	0.000	0.000	30.513	0.578	0.000	-0.476	0.318	232.460	883.380	-1.501	331.740	1072.020	-0.319	70	70	70	116	116	116	132.806	507.468	-1.926	174.943	385.032	-1.143	41.672	157.480	0.211	63.749	152.927	0.431	331.740
936	uc009zrg.4	MDM2	chr12	+	69202987	69239320	32006	True	-392.187	-366.982	0.000	0.000	-1.984	0.000	0.000	-0.790	0.265	710.380	2006.740	-1.495	143.340	242.660	0.152	98	98	98	189	189	189	46.890	204.223	-2.743	40.863	108.103	-1.672	117.729	338.030	0.593	33.187	61.321	0.731	710.380
937	uc011ktu.2	FAM115A	chr7	-	143548460	143582466	1380	True	-133.927	-134.636	0.000	0.000	45.014	0.698	0.000	-0.268	0.653	139.680	288.760	-1.042	59.980	105.540	-0.036	134	134	134	63	63	63	11.934	51.071	-2.170	25.643	58.379	-1.229	15.533	31.836	0.417	12.404	19.234	0.438	139.680
938	uc002vei.3	IKZF2	chr2	-	213864410	213879996	1780	True	-352.209	-352.039	0.000	0.000	77.380	0.596	0.000	-0.185	0.831	3.200	7.460	1.028	8.800	6.360	1.894	339	339	339	89	89	89	0.350	1.722	-0.934	2.058	2.047	-0.033	0.502	1.259	0.772	1.719	1.411	0.746	8.800
939	uc003epp.4	CDV3	chr3	+	133292433	133309118	15789	True	-110.060	-110.611	0.000	0.000	44.029	0.674	0.000	-0.185	0.823	349.140	1000.440	-0.789	483.240	954.520	0.730	134	134	134	43	43	43	112.596	352.238	-1.642	341.227	540.134	-0.591	68.748	206.282	0.311	70.291	196.579	0.512	483.240
940	uc001wkr.2	JPH4	chr14	-	24037243	24048009	900	True	-110.110	-110.588	0.000	0.000	44.668	0.953	0.000	-0.220	0.908	37.780	144.560	-0.952	65.040	99.700	-0.132	118	118	118	43	43	43	17.794	87.810	-2.233	30.815	61.650	-0.994	6.049	28.662	0.441	10.594	17.271	0.408	65.040
941	uc003sud.2	HDAC9	chr7	+	18535368	18708466	171247	True	-128.038	-128.276	0.000	0.000	41.099	0.541	0.000	-0.443	0.458	22.900	95.580	-0.866	74.240	107.320	0.218	93	93	93	85	85	85	12.610	54.172	-2.007	22.765	45.916	-0.999	4.247	18.004	0.453	12.327	21.906	0.515	74.240
942	uc003lcw.3	FAM53C	chr5	+	137673703	137685418	9287	True	-159.513	-159.915	0.000	0.000	24.068	0.278	0.000	-0.598	0.361	22.840	118.480	-1.153	67.760	118.120	-0.021	69	69	69	115	115	115	10.912	49.740	-2.127	22.891	49.870	-1.162	4.485	16.513	0.500	12.455	19.342	0.434	67.760
943	uc002mky.3	ZNF317	chr19	+	9266600	9274091	6109	True	-119.684	-120.084	0.000	0.000	42.466	0.672	0.000	-0.293	0.715	22.360	70.540	-0.904	46.040	55.020	0.327	97	97	97	67	67	67	10.849	45.347	-2.003	17.392	32.088	-0.901	3.854	10.790	0.429	8.254	10.077	0.439	46.040
944	uc002rsv.4	ZFP36L2	chr2	-	43449540	43453745	800	True	-93.290	-93.546	0.000	0.000	45.467	1.000	0.000	-0.195	0.870	32.300	120.840	0.233	53.600	62.680	0.013	129	129	129	36	36	36	17.043	60.876	-1.643	32.362	45.857	-0.501	6.508	30.190	0.586	7.815	8.856	0.302	53.600
945	uc004aot.3	ZCCHC6	chr9	-	88902647	88969402	880	True	-186.618	-186.395	0.000	0.000	46.869	0.795	0.000	-0.283	1.071	10.380	27.760	0.086	19.320	32.280	0.782	156	156	156	44	44	44	4.266	15.404	-1.678	11.875	14.751	-0.281	2.030	4.917	0.679	3.846	5.495	0.450	19.320
946	uc001jsm.3	PSAP	chr10	-	73576054	73611082	1120	True	-31.977	-16.158	0.000	0.000	35.684	1.000	0.000	-0.342	0.326	1683.460	4006.080	-0.941	2441.380	3929.120	0.270	54	54	54	55	55	55	962.164	2316.100	-1.280	1617.114	2471.967	-0.607	306.875	662.794	0.164	402.140	656.332	0.222	2441.380
947	uc002kcn.3	MAFG	chr17	-	79876144	79885587	1700	True	-99.017	-97.883	0.000	0.000	48.912	0.793	0.000	-0.236	0.411	52.500	239.120	-0.607	58.720	147.240	-0.085	153	153	153	82	82	82	22.801	94.327	-1.937	33.512	82.161	-1.275	9.494	45.886	0.395	9.445	21.717	0.373	58.720
948	uc002jwn.3	CANT1	chr17	-	76987797	77005899	1180	True	-82.556	-83.062	0.000	0.000	42.932	0.797	0.000	-0.315	0.622	245.760	1077.120	-1.373	455.900	703.320	0.565	88	88	88	59	59	59	109.240	399.523	-1.817	169.092	284.939	-0.803	44.192	197.465	0.274	98.737	147.797	0.437	455.900
949	uc010iah.3	RNF168	chr3	-	196195656	196230639	2760	True	-230.804	-230.378	0.000	0.000	23.623	0.038	0.000	-0.786	0.500	13.600	57.540	-1.224	86.480	371.640	0.677	68	68	68	132	132	132	5.519	34.168	-2.477	32.249	119.807	-1.504	2.398	9.333	0.689	21.034	110.915	0.839	86.480
950	uc002znt.3	PEX26	chr22	+	18560685	18573797	11812	True	-98.708	-99.060	0.000	0.000	43.989	0.889	0.000	-0.296	0.543	109.220	404.180	-1.318	519.260	1575.320	0.477	115	115	115	63	63	63	16.414	74.485	-2.180	55.834	164.121	-1.355	13.957	49.973	0.380	91.707	281.344	0.440	519.260
951	uc021xwp.1	ANKRD33B	chr5	+	10564434	10657928	91023	True	-497.339	-482.816	0.000	0.000	58.695	0.295	0.000	-0.268	0.724	41.900	90.900	-0.115	17.860	49.060	0.456	329	329	329	122	122	122	3.138	17.214	-2.210	7.955	21.308	-1.323	3.529	10.286	0.706	3.737	8.735	0.806	41.900
952	uc002rzb.3	SMEK2	chr2	-	55775513	55845113	1220	True	-132.184	-133.148	0.000	0.000	42.940	0.672	0.000	-0.311	0.811	46.180	270.220	-1.047	105.240	145.540	0.729	103	103	103	61	61	61	21.857	78.226	-1.781	50.336	81.650	-0.694	10.166	46.848	0.428	16.159	23.232	0.555	105.240
953	uc010dni.3	SETBP1	chr18	+	42260862	42648475	385261	True	-436.041	-436.347	0.000	0.000	50.032	0.405	0.000	-0.178	0.594	5.800	26.320	1.048	5.380	12.240	1.751	355	355	355	116	116	116	0.554	3.246	-1.411	1.618	3.344	-0.665	0.883	2.583	0.837	1.126	2.288	0.900	5.800
954	uc001rzw.3	KRT80	chr12	-	52562779	52579533	1160	True	-61.743	-57.947	0.000	0.000	40.995	0.948	0.000	-0.206	0.433	159.080	688.920	1.008	195.400	427.920	-0.159	123	123	123	58	58	58	72.659	245.548	-1.557	107.209	216.750	-1.000	38.127	153.056	0.482	32.856	72.395	0.296	195.400
955	uc003vsd.3	CALD1	chr7	+	134576150	134655480	77000	True	-98.857	-99.658	0.000	0.000	12.470	0.543	0.000	-0.379	0.302	55.660	268.300	-1.470	74.680	106.700	-0.080	59	59	59	105	105	105	36.492	167.471	-2.136	35.774	68.718	-0.949	7.676	48.619	0.324	13.069	21.653	0.369	74.680
956	uc021pyg.1	TCF7L2	chr10	+	114710008	114927436	216265	True	-138.665	-138.707	0.000	0.000	39.077	0.214	0.000	-0.651	1.139	7.960	41.260	-0.321	60.280	50.460	0.853	65	65	65	56	56	56	4.670	23.377	-2.029	22.906	28.520	-0.354	1.427	9.765	0.736	10.180	9.383	0.576	60.280
957	uc002ukd.1	KIAA1715	chr2	-	176790409	176867018	2040	True	-274.391	-268.732	0.000	0.000	43.934	0.000	0.176	0.465	-0.637	34.640	93.940	0.981	58.060	193.040	-0.212	146	146	146	102	102	102	12.818	25.731	-0.848	5.454	23.150	-1.879	7.231	17.682	0.682	10.716	40.020	0.721	58.060
958	uc004dzh.2	ZMYM3	chrX	-	70459473	70474038	1000	True	-155.176	-156.210	0.000	0.000	49.236	0.860	0.000	-0.229	0.789	36.720	182.980	-1.290	56.060	132.900	-0.214	174	174	174	50	50	50	17.718	74.104	-2.059	35.069	73.510	-1.042	8.307	28.943	0.438	11.047	23.756	0.418	56.060
959	uc004dwt.2	EDA2R	chrX	-	65815481	65835872	1460	True	-134.378	-134.410	0.000	0.000	44.751	0.630	0.000	-0.552	0.643	29.880	103.040	-0.902	101.000	97.420	0.723	85	85	85	73	73	73	15.342	54.855	-1.808	37.307	55.330	-0.608	5.499	15.622	0.448	17.661	18.646	0.493	101.000
960	uc003vqw.4	PODXL	chr7	-	131185020	131241376	1200	True	-157.851	-154.472	0.000	0.000	49.410	0.909	0.000	-0.192	0.700	34.460	150.920	-0.880	81.060	132.320	-0.217	209	209	209	55	55	55	17.062	64.869	-1.877	32.675	62.390	-0.940	6.059	21.531	0.383	16.776	27.471	0.325	81.060
961	uc001rwi.4	LIMA1	chr12	-	50569562	50616488	1100	True	-59.136	-59.220	0.000	0.000	38.223	0.964	0.000	-0.232	0.547	90.960	292.840	-0.957	151.660	245.600	0.142	85	85	85	55	55	55	47.670	159.415	-1.710	82.089	154.058	-0.930	17.304	55.998	0.261	27.282	42.347	0.375	151.660
962	uc002mkv.3	ZNF317	chr19	+	9251055	9274091	21654	True	-117.112	-117.374	0.000	0.000	43.508	0.742	0.000	-0.277	0.750	22.360	70.540	-0.904	46.040	55.020	0.056	96	96	96	66	66	66	10.833	45.463	-2.009	17.072	32.113	-0.920	3.871	10.786	0.427	7.894	10.151	0.415	46.040
963	uc010zqv.2	CDS2	chr20	+	5159462	5178533	12625	True	-554.516	-554.284	0.000	0.000	-89.115	0.000	0.000	0.805	-0.288	89.700	201.340	0.695	55.920	141.440	0.376	79	79	79	291	291	291	28.464	50.499	-0.584	2.726	10.559	-1.678	21.555	49.601	0.523	4.940	12.542	0.778	89.700
964	uc002wes.3	SNPH	chr20	+	1246959	1289971	40342	True	-173.916	-173.790	0.000	0.000	42.827	0.575	0.000	-0.494	0.416	14.420	64.160	-0.920	34.340	83.660	-0.313	97	97	97	127	127	127	6.158	31.822	-2.223	13.261	34.611	-1.341	2.600	11.007	0.525	5.230	11.507	0.428	34.340
965	uc010zes.1	KIAA1715	chr2	-	176790409	176867018	2040	True	-465.836	-381.506	0.000	0.000	-63.806	0.000	0.000	0.442	-0.637	34.640	93.940	0.981	58.060	193.040	-0.212	152	152	152	102	102	102	12.594	25.516	-0.871	5.454	23.150	-1.879	7.191	17.394	0.681	10.716	40.020	0.721	58.060
966	uc002moa.3	RAVER1	chr19	-	10426888	10444314	940	True	-60.254	-60.282	0.000	0.000	52.214	0.957	0.000	-0.300	0.690	69.880	357.860	-0.949	104.580	234.060	0.032	101	101	101	46	46	46	37.970	162.582	-1.995	73.937	150.556	-0.993	13.131	69.264	0.357	21.392	49.313	0.266	104.580
967	uc004dvf.3	SPIN4	chrX	-	62567106	62571218	860	True	-197.447	-197.158	0.000	0.000	52.086	0.558	0.000	-0.327	1.482	9.540	66.720	0.431	46.360	38.540	0.997	137	137	137	43	43	43	3.681	20.461	-2.036	15.980	18.969	-0.298	2.047	13.258	0.924	8.368	7.319	0.549	46.360
968	uc001zcs.3	TJP1	chr15	-	29992356	30114706	1420	True	-246.883	-247.419	0.000	0.000	59.595	0.443	0.000	-0.308	0.893	39.320	189.040	-1.257	70.380	184.600	0.497	199	199	199	70	70	70	11.718	64.837	-2.469	35.252	81.802	-1.217	7.123	27.621	0.474	15.158	32.940	0.667	70.380
969	uc002lip.4	ZCCHC2	chr18	+	60190657	60245818	53247	True	-263.693	-264.773	0.000	0.000	47.675	0.309	0.000	-0.425	0.709	8.440	31.060	0.083	18.900	26.580	0.835	156	156	156	94	94	94	2.053	11.533	-2.049	4.937	8.370	-0.748	1.777	6.583	0.677	3.710	4.475	0.668	18.900
970	uc003lhx.2	PCDHA10	chr5	+	140235633	140391929	154658	True	-232.086	-232.094	0.000	0.000	49.255	0.525	0.000	-0.361	0.678	13.480	42.380	0.379	20.700	27.400	0.658	173	173	173	80	80	80	1.886	7.624	-1.216	7.224	9.728	-0.418	2.893	10.230	0.783	5.558	7.136	0.569	20.700
971	uc002tud.2	CCNT2	chr2	+	135676391	135716915	36108	True	-120.321	-118.279	0.000	0.000	47.087	0.748	0.000	-0.415	0.551	15.700	97.180	-0.660	39.840	65.160	0.222	73	73	73	103	103	103	9.116	35.639	-1.809	17.416	30.537	-0.792	2.836	15.273	0.500	6.770	10.359	0.405	39.840
972	uc001nns.2	DTX4	chr11	+	58939811	58976060	33097	True	-226.790	-226.604	0.000	0.000	35.853	0.206	0.000	-0.514	0.487	12.260	42.680	-0.974	44.740	77.140	1.068	102	102	102	136	136	136	4.405	20.164	-1.999	13.130	31.008	-1.161	2.260	7.751	0.565	7.780	16.251	0.636	44.740
973	uc010thu.1	TBC1D4	chr13	-	75858808	75890739	1260	True	-139.714	-139.977	0.000	0.000	46.224	0.667	0.000	-0.468	0.800	22.320	73.320	-0.654	59.980	105.900	0.857	97	97	97	63	63	63	9.869	36.232	-1.817	28.349	43.516	-0.586	4.670	14.065	0.481	11.131	18.467	0.485	59.980
974	uc003vqx.4	PODXL	chr7	-	131185020	131241376	1200	True	-153.397	-148.948	0.000	0.000	50.181	0.909	0.000	-0.193	0.693	34.460	150.920	-0.880	81.060	132.320	-0.217	206	206	206	55	55	55	17.089	64.465	-1.867	32.675	62.390	-0.940	6.063	21.341	0.374	16.776	27.471	0.325	81.060
975	uc002tmy.3	CLASP1	chr2	-	122095351	122136216	2740	True	-145.464	-145.815	0.000	0.000	27.223	0.538	0.000	-0.668	0.294	30.280	119.100	-1.361	95.340	256.300	-0.209	60	60	60	130	130	130	15.742	80.163	-2.301	31.302	79.877	-1.321	5.031	17.979	0.368	13.391	34.533	0.458	95.340
976	uc004dzj.2	ZMYM3	chrX	-	70459473	70475047	1280	True	-154.700	-155.323	0.000	0.000	49.882	0.703	0.000	-0.282	0.668	36.720	182.980	-1.326	56.060	132.900	-0.214	158	158	158	64	64	64	17.057	74.097	-2.106	33.103	74.897	-1.166	8.048	29.675	0.427	10.915	22.193	0.448	56.060
977	uc001aoz.3	ERRFI1	chr1	-	8071778	8086393	980	True	-46.164	-46.792	0.000	0.000	42.253	1.000	0.000	-0.294	0.605	60.620	171.540	-1.128	164.600	243.700	0.178	92	92	92	38	38	38	32.993	103.263	-1.601	94.127	170.587	-0.883	7.432	26.747	0.259	30.845	38.279	0.314	164.600
978	uc011mvx.2	SLC9A6	chrX	+	135067582	135129428	60568	True	-185.739	-186.319	0.000	0.000	39.813	0.411	0.000	-0.354	0.874	15.620	48.240	0.156	35.760	41.920	0.497	131	131	131	56	56	56	7.012	26.657	-1.838	18.291	28.929	-0.678	3.127	8.916	0.694	6.312	6.139	0.443	35.760
979	uc001pjq.3	SLC35F2	chr11	-	107661716	107729914	1140	True	-53.398	-53.252	0.000	0.000	35.129	0.946	0.000	-0.314	0.486	83.440	334.040	-1.203	97.960	237.060	0.391	67	67	67	56	56	56	40.556	140.932	-1.768	56.606	114.274	-0.927	14.937	52.464	0.248	15.236	48.031	0.409	97.960
980	uc011kgj.1	YWHAG	chr7	-	75956107	75988342	1800	True	-118.439	-109.988	0.000	0.000	37.665	0.647	0.000	-0.435	0.398	126.140	736.540	-1.691	373.460	630.500	-0.113	85	85	85	85	85	85	79.560	399.816	-2.294	125.658	300.974	-1.241	25.389	144.533	0.317	67.116	134.758	0.502	373.460
981	uc003uan.3	CLIP2	chr7	+	73703804	73820273	115642	True	-142.426	-141.478	0.000	0.000	46.251	1.000	0.000	-0.141	0.945	41.040	186.660	-1.159	63.040	131.420	-0.508	186	186	186	34	34	34	22.270	98.787	-2.105	44.211	88.604	-0.977	7.491	31.807	0.482	7.407	18.226	0.216	63.040
982	uc010qkz.2	VCL	chr10	+	75757871	75879914	120789	True	-91.276	-89.698	0.000	0.000	31.631	0.672	0.000	-0.372	0.534	75.100	296.820	-1.135	148.140	306.320	0.137	74	74	74	58	58	58	46.460	171.755	-1.869	88.191	170.447	-0.972	15.518	60.216	0.423	29.907	46.191	0.426	148.140
983	uc021ywr.1	ITPR3	chr6	+	33589155	33664348	74533	True	-211.222	-210.823	0.000	0.000	58.376	1.000	0.000	-0.130	1.065	65.620	169.000	-1.037	51.900	92.480	-0.298	291	291	291	31	31	31	14.515	58.245	-2.145	39.517	68.837	-0.786	12.580	28.885	0.508	6.966	12.060	0.203	65.620
984	uc001bmx.1	ARID1A	chr1	+	27097609	27108601	9664	True	-166.306	-167.018	0.000	0.000	48.559	0.754	0.000	-0.246	0.806	25.760	118.820	-1.376	34.020	112.700	-0.247	159	159	159	57	57	57	11.867	62.177	-2.359	21.108	52.808	-1.237	6.014	24.441	0.448	6.457	20.642	0.480	34.020
985	uc031pnr.1	IGSF3	chr1	-	117117019	117209578	1680	True	-215.474	-215.427	0.000	0.000	53.096	0.628	0.000	-0.172	0.672	16.120	53.280	0.076	26.940	50.780	0.119	224	224	224	78	78	78	6.842	28.511	-1.896	12.979	27.354	-1.022	2.662	9.999	0.599	4.987	9.318	0.510	26.940
986	uc010bxm.3	USP31	chr16	-	23072727	23096983	3760	True	-463.540	-463.844	0.000	0.000	38.108	0.066	0.000	-0.423	0.461	16.060	61.340	0.125	12.420	41.380	1.371	234	234	234	183	183	183	1.656	9.320	-1.943	3.463	7.553	-0.782	1.756	7.091	0.835	2.800	7.326	0.745	16.060
987	uc002fsm.3	CRK	chr17	-	1324646	1359561	1220	True	-56.632	-56.306	0.000	0.000	37.225	0.967	0.000	-0.303	0.423	38.720	219.160	-1.157	247.860	990.680	-0.955	81	81	81	61	61	61	22.128	118.153	-2.328	54.653	192.035	-1.657	5.786	39.757	0.403	50.320	210.284	0.281	247.860
988	uc001ngm.3	NUP160	chr11	-	47799669	47870057	980	True	-119.202	-119.694	0.000	0.000	52.832	0.792	0.000	-0.253	0.827	68.020	229.580	-0.239	66.780	116.260	0.413	142	142	142	48	48	48	20.794	70.319	-1.709	34.831	51.266	-0.505	10.348	35.218	0.351	15.232	25.877	0.488	68.020
989	uc011ckb.2	GALNT7	chr4	+	174213258	174245118	29932	True	-108.708	-109.032	0.000	0.000	30.485	0.649	0.000	-0.510	0.379	41.300	122.000	-0.948	64.340	97.260	1.046	62	62	62	94	94	94	19.508	61.505	-1.636	36.664	64.329	-0.766	9.493	27.483	0.392	10.737	20.177	0.436	64.340
990	uc001rqx.4	SENP1	chr12	-	48436680	48499775	1400	True	-121.276	-121.317	0.000	0.000	46.207	0.851	0.000	-0.270	0.914	14.820	63.500	-1.039	24.980	59.560	0.390	116	116	116	47	47	47	6.848	30.911	-2.044	14.437	26.623	-0.757	2.947	10.231	0.447	4.587	12.538	0.520	24.980
991	uc009zkx.4	SENP1	chr12	-	48436680	48500091	1400	True	-121.002	-120.988	0.000	0.000	45.856	0.851	0.000	-0.302	0.873	14.820	63.500	-1.039	24.980	59.560	0.390	116	116	116	47	47	47	6.848	30.911	-2.044	14.437	26.623	-0.757	2.947	10.231	0.447	4.587	12.538	0.520	24.980
992	uc010fux.3	IKZF2	chr2	-	213864410	214013368	1780	True	-347.903	-348.058	0.000	0.000	79.398	0.629	0.000	-0.204	0.827	3.200	7.460	1.028	8.800	6.360	1.894	336	336	336	89	89	89	0.353	1.755	-0.951	2.058	2.047	-0.033	0.503	1.263	0.777	1.719	1.411	0.746	8.800
993	uc001kzl.4	SHOC2	chr10	+	112679300	112773425	92667	True	-152.719	-152.692	0.000	0.000	43.661	0.606	0.000	-0.527	0.716	14.000	75.740	-0.784	62.740	80.100	0.331	93	93	93	71	71	71	5.891	26.410	-1.946	22.550	34.555	-0.703	2.971	14.340	0.502	13.240	15.433	0.525	62.740
994	uc003ndi.3	SOX4	chr6	+	21593971	21598849	3740	True	-203.298	-203.156	0.000	0.000	57.982	0.686	0.000	-0.339	1.316	11.900	87.960	-1.491	32.840	63.160	-0.164	147	147	147	51	51	51	4.863	44.637	-2.941	15.516	32.715	-1.055	2.725	20.835	0.573	7.469	14.624	0.446	32.840
995	uc003olh.3	SRPK1	chr6	-	35800810	35888818	2140	True	-150.474	-151.383	0.000	0.000	20.402	0.234	0.000	-0.614	0.324	68.120	159.200	-1.008	105.320	150.900	0.642	65	65	65	107	107	107	18.691	77.768	-2.089	34.563	72.660	-1.119	11.973	27.122	0.404	19.559	29.486	0.505	105.320
996	uc003ydv.2	CPNE3	chr8	+	87526655	87573726	45780	True	-58.729	-59.390	0.000	0.000	46.552	0.930	0.000	-0.193	0.462	63.040	251.460	-0.785	115.100	165.380	-0.435	143	143	143	57	57	57	28.737	95.771	-1.664	44.620	85.997	-0.993	13.169	49.546	0.300	24.049	33.453	0.279	115.100
997	uc010rqd.2	PPP6R3	chr11	+	68326033	68382801	55240	True	-91.290	-92.120	0.000	0.000	41.776	0.811	0.000	-0.338	0.499	55.320	227.120	-0.083	86.640	152.140	-0.260	89	89	89	74	74	74	26.898	106.152	-1.860	45.058	76.935	-0.762	8.065	46.850	0.556	13.930	22.871	0.318	86.640
998	uc003epq.3	CDV3	chr3	+	133292433	133309118	15786	True	-93.974	-94.371	0.000	0.000	38.157	0.605	0.000	-0.245	0.815	341.540	970.500	-0.758	490.600	978.480	0.720	97	97	97	43	43	43	139.206	439.862	-1.667	341.342	541.652	-0.598	60.695	173.232	0.306	70.973	195.437	0.507	490.600
999	uc001rgx.3	RASSF8	chr12	+	26111963	26225807	111486	True	-245.902	-246.219	0.000	0.000	45.314	0.382	0.000	-0.442	0.579	19.660	44.000	-0.521	30.100	42.640	0.379	141	141	141	110	110	110	4.404	20.217	-2.071	9.519	19.079	-1.007	3.005	7.591	0.628	6.275	8.534	0.524	30.100
1000	uc021oeg.2	LOC729737	chr1	-	134772	140566	1400	True	-288.235	-275.219	0.000	0.000	-44.108	0.000	0.000	-0.194	0.724	45.260	180.820	-0.484	80.240	163.900	0.150	175	175	175	64	64	64	13.409	61.912	-2.151	32.892	83.973	-1.280	9.025	37.092	0.491	17.111	43.481	0.545	80.240
1001	uc010qrw.2	TCF7L2	chr10	+	114889059	114927436	37214	True	-137.156	-136.019	0.000	0.000	38.509	0.232	0.000	-0.671	1.117	7.960	41.620	-0.321	60.280	50.460	0.853	63	63	63	56	56	56	4.696	23.240	-2.013	22.906	28.520	-0.354	1.439	9.821	0.741	10.180	9.383	0.576	60.280
1002	uc003qlg.1	SHPRH	chr6	-	146224391	146276490	7160	True	-259.481	-258.581	0.000	0.000	-31.116	0.000	0.000	0.179	-0.169	5.280	17.600	0.051	0.860	6.240	0.895	126	126	126	206	206	206	1.578	8.765	-1.963	0.021	0.834	-0.693	1.126	3.582	0.803	0.111	1.009	0.670	5.280
1003	uc002xau.1	TP53INP2	chr20	+	33292147	33301237	8014	True	-103.157	-103.497	0.000	0.000	43.000	0.942	0.000	-0.257	0.611	25.520	70.020	-0.571	55.880	95.080	-0.081	131	131	131	52	52	52	12.330	42.488	-1.732	33.477	60.998	-0.831	5.283	13.918	0.393	7.841	15.591	0.257	55.880
1004	uc003kvm.2	RAPGEF6	chr5	-	130759613	130783094	2440	True	-230.919	-231.065	0.000	0.000	50.774	0.375	0.000	-0.589	0.556	8.480	37.500	-0.233	33.040	111.360	0.207	113	113	113	120	120	120	2.852	15.648	-2.142	7.842	16.156	-0.966	1.623	6.491	0.629	5.635	14.153	0.568	33.040
1005	uc003lcv.3	FAM53C	chr5	+	137673223	137685418	9767	True	-160.891	-161.256	0.000	0.000	23.210	0.252	0.000	-0.607	0.352	22.840	118.480	-1.153	67.760	118.120	-0.021	69	69	69	115	115	115	10.912	49.740	-2.127	22.891	49.870	-1.162	4.485	16.513	0.500	12.455	19.342	0.434	67.760
1006	uc003aeb.3	CCDC117	chr22	+	29168661	29185283	15335	True	-148.384	-138.284	0.000	0.000	44.896	0.700	0.000	-0.359	0.722	120.180	559.920	-1.006	31.860	58.620	0.212	118	118	118	60	60	60	11.617	50.373	-1.987	18.508	34.535	-0.867	16.102	72.184	0.495	5.914	10.949	0.423	120.180
1007	uc003flk.3	B3GNT5	chr3	+	182971031	182991179	18414	True	-168.121	-168.129	0.000	0.000	39.563	0.412	0.000	-0.431	0.677	5.980	23.360	-0.100	11.720	24.860	1.426	92	92	92	85	85	85	2.185	9.119	-1.704	5.739	9.935	-0.643	1.291	3.627	0.741	2.116	4.487	0.681	11.720
1008	uc003lhd.2	PCDHA2	chr5	+	140174443	140391929	215848	True	-215.521	-215.632	0.000	0.000	44.536	0.562	0.000	-0.307	0.602	13.480	42.380	0.603	20.700	27.400	0.658	174	174	174	80	80	80	2.179	8.117	-1.057	7.224	9.728	-0.418	2.964	10.575	0.797	5.558	7.136	0.569	20.700
1009	uc001hfg.3	PFKFB2	chr1	+	207226619	207251162	19669	True	-347.871	-343.249	0.000	0.000	-21.223	0.000	0.000	-0.723	0.244	19.040	81.740	-1.137	30.560	94.040	0.360	76	76	76	242	242	242	7.437	40.399	-2.336	13.769	33.376	-1.211	3.932	14.819	0.469	6.390	16.288	0.592	30.560
1010	uc002jhk.4	PRKAR1A	chr17	+	66508519	66529570	19478	True	-59.305	-59.587	0.000	0.000	41.533	0.975	0.000	-0.163	0.773	171.080	685.600	-1.212	238.300	322.780	-0.228	94	94	94	40	40	40	79.602	299.614	-1.838	105.187	170.308	-0.758	35.090	162.109	0.311	55.552	63.724	0.299	238.300
1011	uc002tev.1	SEPT10	chr2	-	110300373	110332344	1620	True	-183.306	-119.959	0.000	0.000	22.998	0.655	0.000	-0.483	0.394	92.960	308.320	-0.735	87.560	193.020	-0.495	111	111	111	55	55	55	20.738	69.599	-1.750	45.369	95.881	-1.044	25.820	82.445	0.401	19.912	45.669	0.216	92.960
1012	uc001rwh.4	LIMA1	chr12	-	50569562	50616268	1100	True	-57.741	-57.947	0.000	0.000	38.152	0.927	0.000	-0.264	0.512	90.960	292.840	-0.957	151.660	245.600	0.142	84	84	84	55	55	55	47.807	159.742	-1.708	82.089	154.058	-0.930	17.360	56.249	0.262	27.282	42.347	0.375	151.660
1013	uc003edr.2	LRRC58	chr3	-	120043575	120068186	2080	True	-295.190	-295.369	0.000	0.000	55.525	0.548	0.000	-0.212	0.580	465.680	1392.360	-0.592	374.320	1242.300	-0.170	269	269	269	104	104	104	30.136	101.553	-2.131	47.912	129.332	-1.285	82.989	214.257	0.508	56.811	194.817	0.483	465.680
1014	uc003dwo.5	BBX	chr3	+	107493565	107530176	31371	True	-340.123	-340.796	0.000	0.000	-38.994	0.000	0.000	-0.915	0.208	10.480	68.700	-1.463	68.880	267.220	0.558	59	59	59	231	231	231	4.755	34.594	-2.650	10.249	28.520	-1.315	2.418	13.779	0.555	7.493	26.320	0.596	68.880
1015	uc004dws.3	EDA2R	chrX	-	65815481	65858892	1460	True	-130.043	-130.103	0.000	0.000	44.100	0.630	0.000	-0.545	0.628	29.880	103.040	-0.902	101.000	97.420	0.723	83	83	83	73	73	73	15.547	55.358	-1.795	37.307	55.330	-0.608	5.335	15.126	0.444	17.661	18.646	0.493	101.000
1016	uc010hdr.3	HRH1	chr3	+	11178778	11304939	124170	True	-146.176	-146.388	0.000	0.000	38.313	0.611	0.000	-0.365	0.425	14.580	58.880	-0.786	109.740	538.520	0.186	111	111	111	95	95	95	7.575	30.102	-1.835	15.586	42.579	-0.987	2.765	12.055	0.452	16.002	81.834	0.625	109.740
1017	uc010hds.3	HRH1	chr3	+	11196213	11304939	106735	True	-146.106	-146.383	0.000	0.000	38.316	0.611	0.000	-0.365	0.425	14.580	58.880	-0.786	109.740	538.520	0.186	111	111	111	95	95	95	7.575	30.102	-1.835	15.586	42.579	-0.987	2.765	12.055	0.452	16.002	81.834	0.625	109.740
1018	uc010hdt.3	HRH1	chr3	+	11267668	11304939	35280	True	-146.179	-146.450	0.000	0.000	38.247	0.611	0.000	-0.347	0.443	14.580	58.880	-0.786	109.740	538.520	0.186	111	111	111	95	95	95	7.575	30.102	-1.835	15.586	42.579	-0.987	2.765	12.055	0.452	16.002	81.834	0.625	109.740
1019	uc010fuu.3	IKZF2	chr2	-	213864410	214013368	1780	True	-352.798	-353.086	0.000	0.000	79.656	0.618	0.000	-0.212	0.816	3.200	7.460	1.028	8.800	6.360	1.894	342	342	342	89	89	89	0.358	1.781	-0.959	2.058	2.047	-0.033	0.508	1.280	0.776	1.719	1.411	0.746	8.800
1020	uc003ipq.4	FAM198B	chr4	-	159045731	159094202	940	True	-177.713	-176.994	0.000	0.000	45.877	0.766	0.000	-0.237	0.916	16.000	51.640	0.444	22.820	31.820	0.944	166	166	166	47	47	47	5.573	21.308	-1.688	11.716	16.889	-0.435	2.950	10.991	0.672	4.295	7.088	0.496	22.820
1021	uc001cfg.4	ZMPSTE24	chr1	+	40723721	40759856	35155	True	-84.012	-84.109	0.000	0.000	34.769	0.809	0.000	-0.272	0.756	56.140	247.720	-0.520	172.140	187.500	0.466	78	78	78	47	47	47	27.120	82.042	-1.480	58.332	77.001	-0.451	10.409	45.004	0.422	32.274	33.629	0.379	172.140
1022	uc001cyg.4	USP24	chr1	-	55532031	55680763	2460	True	-368.099	-369.272	0.000	0.000	59.893	0.402	0.000	-0.324	0.642	54.540	158.620	-0.487	50.400	104.340	0.012	251	251	251	122	122	122	9.061	35.949	-2.105	22.493	47.932	-1.039	9.894	26.423	0.654	9.068	19.433	0.479	54.540
1023	uc011kie.2	PEG10	chr7	+	94285681	94299006	12064	True	-269.996	-269.954	0.000	0.000	63.864	0.787	0.000	-0.229	0.942	3.500	8.240	0.667	6.840	7.300	0.849	255	255	255	61	61	61	0.378	2.337	-1.209	2.523	3.462	-0.343	0.603	1.608	0.767	1.341	1.750	0.698	6.840
1024	uc001rgy.3	RASSF8	chr12	+	26111963	26225807	111486	True	-245.241	-245.600	0.000	0.000	44.555	0.373	0.000	-0.446	0.571	19.660	44.000	-0.521	30.100	42.640	0.379	140	140	140	110	110	110	4.415	20.198	-2.067	9.519	19.079	-1.007	3.013	7.614	0.629	6.275	8.534	0.524	30.100
1025	uc021oyf.1	MCL1	chr1	-	150547026	150552214	2540	True	-43.772	-42.797	0.000	0.000	20.265	0.893	0.000	-0.495	0.167	188.800	701.460	-1.406	240.980	489.240	-0.453	38	38	38	121	121	121	124.863	420.049	-1.719	118.279	221.815	-0.898	29.731	127.359	0.194	40.324	76.216	0.251	240.980
1026	uc003axx.3	SMCR7L	chr22	+	39898283	39914137	12638	True	-105.838	-106.405	0.000	0.000	29.796	0.667	0.000	-0.369	0.243	39.140	140.720	-1.273	207.940	791.820	-0.323	93	93	93	141	141	141	20.935	94.436	-2.129	31.499	93.224	-1.364	6.205	23.371	0.300	27.015	102.266	0.421	207.940
1027	uc010xkb.2	MAP2K7	chr19	+	7968764	7979363	9757	True	-75.813	-75.872	0.000	0.000	41.172	1.000	0.000	-0.271	0.718	68.220	244.060	-0.667	76.920	142.080	-0.444	102	102	102	40	40	40	24.354	87.733	-1.795	45.581	81.156	-0.811	11.432	39.777	0.394	9.996	19.577	0.256	76.920
1028	uc002rmg.3	PPP1CB	chr2	+	28974613	29025806	48471	True	-82.288	-81.952	0.000	0.000	45.402	1.000	0.000	-0.415	0.937	164.160	708.320	-1.493	336.800	601.960	-0.317	82	82	82	39	39	39	64.173	291.643	-2.156	209.978	397.627	-0.918	34.580	164.271	0.310	60.658	110.054	0.219	336.800
1029	uc002rmh.3	PPP1CB	chr2	+	28974625	29025806	48459	True	-81.555	-81.231	0.000	0.000	45.430	1.000	0.000	-0.356	0.988	164.160	708.320	-1.493	336.800	601.960	-0.317	82	82	82	39	39	39	64.173	291.643	-2.156	209.978	397.627	-0.918	34.580	164.271	0.310	60.658	110.054	0.219	336.800
1030	uc021rvg.1	SLC39A9	chr14	+	69865095	69929107	62504	True	-148.426	-135.619	0.000	0.000	42.201	0.767	0.000	-0.274	0.588	67.400	315.580	-1.116	144.100	242.880	0.608	134	134	134	73	73	73	26.608	99.534	-1.840	60.234	119.405	-1.006	10.601	44.532	0.373	30.237	48.156	0.489	144.100
1031	uc003imr.3	FBXW7	chr4	-	153242409	153303664	1500	True	-106.969	-107.545	0.000	0.000	38.709	0.707	0.000	-0.455	0.511	21.300	97.860	0.000	23.780	52.580	0.554	76	76	76	75	75	75	7.876	33.676	-1.795	12.016	22.298	-0.765	5.199	20.940	0.721	4.137	11.000	0.499	23.780
1032	uc002fsl.3	CRK	chr17	-	1324646	1359561	1220	True	-64.572	-64.607	0.000	0.000	36.863	0.967	0.000	-0.282	0.435	38.720	219.160	-1.157	247.860	990.680	-0.955	90	90	90	61	61	61	21.337	112.967	-2.313	54.653	192.035	-1.657	6.140	41.071	0.418	50.320	210.284	0.281	247.860
1033	uc009zzz.2	SPATA13	chr13	+	24863136	24881212	16759	True	-224.829	-225.791	0.000	0.000	45.939	0.550	0.000	-0.318	0.847	244.220	870.200	0.103	16.780	29.820	0.573	175	175	175	60	60	60	9.067	33.269	-1.888	8.357	14.424	-0.708	29.753	104.084	0.593	3.853	6.667	0.503	244.220
1034	uc009zjd.2	RASSF8	chr12	+	26126687	26225807	96762	True	-246.679	-246.949	0.000	0.000	43.600	0.364	0.000	-0.448	0.565	19.660	44.000	-0.521	30.100	42.640	0.379	140	140	140	110	110	110	4.415	20.198	-2.067	9.519	19.079	-1.007	3.013	7.614	0.629	6.275	8.534	0.524	30.100
1035	uc002qah.3	ZNF320	chr19	-	53379424	53396863	4340	True	-304.575	-304.795	0.000	0.000	-13.133	0.000	0.000	-0.688	0.335	17.840	81.120	-0.766	157.360	484.160	1.034	72	72	72	206	206	206	5.389	29.588	-2.277	17.304	53.519	-1.216	2.824	13.064	0.707	23.861	84.732	0.639	157.360
1036	uc002mit.3	MAP2K7	chr19	+	7968764	7979363	9757	True	-74.109	-74.263	0.000	0.000	41.031	1.000	0.000	-0.270	0.712	68.220	244.060	-0.667	76.920	142.080	-0.444	101	101	101	40	40	40	24.443	87.670	-1.787	45.581	81.156	-0.811	11.459	39.984	0.390	9.996	19.577	0.256	76.920
1037	uc010ofl.2	WASF2	chr1	-	27730733	27816678	1580	True	-242.594	-202.763	0.000	0.000	-1.160	0.342	0.000	-0.256	0.553	93.040	364.680	-1.087	153.640	356.920	-0.158	157	157	157	79	79	79	32.873	144.074	-2.067	79.510	193.298	-1.299	15.585	70.314	0.412	28.962	55.458	0.492	153.640
1038	uc004fhg.2	ZNF275	chrX	+	152599612	152618384	17439	True	-343.184	-308.032	0.000	0.000	33.577	0.292	0.000	-0.225	0.846	8.660	36.400	0.823	34.340	52.220	0.598	235	235	235	65	65	65	3.403	15.292	-1.880	13.895	27.774	-0.948	2.011	7.339	0.700	5.003	9.401	0.499	34.340
1039	uc003xnt.3	SFRP1	chr8	-	41119475	41166990	1780	True	-118.610	-119.061	0.000	0.000	43.611	0.775	0.000	-0.312	0.483	19.820	82.980	-0.745	30.540	55.760	-0.100	116	116	116	80	80	80	8.822	36.803	-1.876	14.753	29.665	-0.936	3.457	17.471	0.494	4.878	10.487	0.427	30.540
1040	uc001egr.2	IGSF3	chr1	-	117117019	117210377	2240	True	-211.188	-211.951	0.000	0.000	54.569	0.543	0.000	-0.204	0.577	16.120	53.280	-0.918	26.940	50.780	0.119	195	195	195	105	105	105	6.739	30.062	-2.015	11.546	25.104	-1.059	2.606	9.295	0.509	5.157	9.797	0.510	26.940
1041	uc001bdv.1	HP1BP3	chr1	-	21069170	21113124	1100	True	-84.186	-84.585	0.000	0.000	43.000	0.882	0.000	-0.218	0.675	238.600	825.500	-0.970	329.080	902.460	0.138	109	109	109	51	51	51	51.975	163.964	-1.609	71.380	132.218	-0.625	40.208	131.853	0.318	57.008	162.700	0.513	329.080
1042	uc001hsl.4	IBA57	chr1	+	228353428	228369958	10674	True	-388.245	-387.909	0.000	0.000	-23.550	0.000	0.000	0.636	-0.335	45.420	118.200	-0.118	277.280	954.860	0.816	93	93	93	227	227	227	22.668	47.316	-1.005	11.039	45.020	-1.751	8.547	20.234	0.452	33.838	124.129	0.831	277.280
1043	uc003zsz.3	NOL6	chr9	-	33461350	33473941	1160	True	-54.650	-55.408	0.000	0.000	45.304	0.942	0.000	-0.191	0.506	144.960	413.980	-0.881	120.700	255.000	-0.170	129	129	129	52	52	52	57.483	186.873	-1.721	80.755	163.851	-1.018	28.354	78.650	0.270	17.823	33.425	0.302	144.960
1044	uc003ddx.4	BAP1	chr3	-	52435019	52444121	900	True	-43.456	-43.797	0.000	0.000	41.955	1.000	0.000	-0.234	0.554	106.820	310.280	-1.050	89.020	158.880	-0.131	98	98	98	43	43	43	51.697	154.649	-1.588	60.273	101.572	-0.732	19.345	47.761	0.274	14.541	26.956	0.223	106.820
1045	uc001vds.1	TRIM13	chr13	+	50571142	50592603	16188	True	-322.349	-322.948	0.000	0.000	-33.672	0.000	0.000	0.684	-0.352	36.720	47.020	1.217	330.340	1373.860	1.664	62	62	62	185	185	185	18.960	26.479	-0.417	10.027	42.542	-1.126	7.045	9.687	0.505	38.321	162.565	0.863	330.340
1046	uc010wug.1	RPTOR	chr17	+	78518624	78940173	419557	True	-136.560	-137.645	0.000	0.000	40.113	0.480	0.000	-0.228	0.494	79.440	345.040	-1.314	155.140	453.800	0.186	118	118	118	98	98	98	30.721	132.483	-2.095	71.284	193.200	-1.325	19.295	82.258	0.327	32.159	97.039	0.431	155.140
1047	uc010ymj.2	PPP1CB	chr2	+	28974611	29025806	48473	True	-80.248	-79.931	0.000	0.000	44.624	1.000	0.000	-0.464	0.875	164.160	708.320	-1.493	336.800	601.960	-0.317	80	80	80	39	39	39	63.947	287.628	-2.144	209.978	397.627	-0.918	34.930	163.879	0.306	60.658	110.054	0.219	336.800
1048	uc010yml.2	PPP1CB	chr2	+	28974613	29025806	48471	True	-80.226	-79.908	0.000	0.000	44.625	1.000	0.000	-0.443	0.895	164.160	708.320	-1.493	336.800	601.960	-0.317	80	80	80	39	39	39	63.947	287.628	-2.144	209.978	397.627	-0.918	34.930	163.879	0.306	60.658	110.054	0.219	336.800
1049	uc001wzf.3	FRMD6	chr14	+	52180363	52197444	15079	True	-77.554	-77.986	0.000	0.000	45.085	0.854	0.000	-0.480	0.364	128.880	659.600	-1.101	239.760	494.460	-0.395	75	75	75	82	82	82	79.899	350.274	-2.058	124.844	271.621	-1.176	20.473	130.772	0.366	52.431	81.203	0.302	239.760
1050	uc003yuk.2	ST3GAL1	chr8	-	134467090	134584183	3480	True	-252.584	-252.868	0.000	0.000	13.101	0.103	0.000	-0.446	0.316	65.700	346.560	-0.886	78.380	96.760	0.340	113	113	113	174	174	174	11.385	52.478	-2.121	20.729	50.775	-1.358	10.219	47.112	0.482	12.087	14.198	0.486	78.380
1051	uc003qmz.3	NUP43	chr6	-	150045456	150067688	2640	True	-195.562	-196.294	0.000	0.000	7.407	0.008	0.000	-1.016	0.339	24.140	113.600	-1.771	158.060	520.780	0.349	43	43	43	132	132	132	11.958	71.139	-2.523	44.997	113.384	-1.206	4.676	17.524	0.549	31.081	103.806	0.544	158.060
1052	uc011lob.2	NOL6	chr9	-	33461350	33473941	980	True	-52.485	-53.306	0.000	0.000	43.222	1.000	0.000	-0.167	0.560	144.960	413.980	-0.881	120.700	222.180	-0.170	132	132	132	43	43	43	59.924	190.249	-1.685	81.562	156.744	-0.947	28.212	77.410	0.280	18.048	28.173	0.271	144.960
1053	uc001qlf.3	FOXM1	chr12	-	2966846	2986321	680	True	-51.883	-52.056	0.000	0.000	53.933	1.000	0.000	-0.254	0.798	272.640	842.840	-1.139	591.620	908.640	-0.061	114	114	114	34	34	34	130.768	409.483	-1.633	344.773	509.448	-0.582	40.262	129.157	0.229	106.553	141.295	0.202	591.620
1054	uc009zea.3	FOXM1	chr12	-	2966846	2986321	680	True	-51.814	-51.987	0.000	0.000	53.953	1.000	0.000	-0.254	0.798	272.640	842.840	-1.139	591.620	908.640	-0.061	114	114	114	34	34	34	131.005	410.191	-1.632	344.773	509.448	-0.582	40.486	130.158	0.228	106.553	141.295	0.202	591.620
1055	uc001qlg.3	FOXM1	chr12	-	2966846	2986321	680	True	-51.883	-52.056	0.000	0.000	53.933	1.000	0.000	-0.254	0.798	272.640	842.840	-1.139	591.620	908.640	-0.061	114	114	114	34	34	34	130.768	409.483	-1.633	344.773	509.448	-0.582	40.262	129.157	0.229	106.553	141.295	0.202	591.620
1056	uc010rfh.1	API5	chr11	+	43333504	43366080	31433	True	-50.249	-49.970	0.000	0.000	44.501	0.944	0.000	-0.224	0.544	103.480	316.240	-0.707	151.680	286.700	0.286	96	96	96	54	54	54	45.865	127.896	-1.436	81.274	131.672	-0.675	17.830	57.402	0.289	28.233	52.565	0.268	151.680
1057	uc010mjv.3	NOL6	chr9	-	33461350	33473941	1160	True	-54.797	-55.543	0.000	0.000	45.107	0.942	0.000	-0.192	0.506	144.960	413.980	-0.881	120.700	255.000	-0.170	128	128	128	52	52	52	57.384	186.685	-1.722	80.755	163.851	-1.018	28.443	78.928	0.270	17.823	33.425	0.302	144.960
1058	uc009zeb.3	FOXM1	chr12	-	2966846	2986321	680	True	-51.674	-51.847	0.000	0.000	53.506	1.000	0.000	-0.256	0.794	272.640	842.840	-1.139	591.620	908.640	-0.061	113	113	113	34	34	34	130.549	408.215	-1.631	344.773	509.448	-0.582	40.373	129.019	0.229	106.553	141.295	0.202	591.620
1059	uc009zje.2	RASSF8	chr12	+	26205490	26225807	17959	True	-248.002	-248.248	0.000	0.000	43.901	0.336	0.000	-0.437	0.577	19.660	44.000	-0.521	30.100	42.640	0.379	141	141	141	110	110	110	4.404	20.217	-2.071	9.519	19.079	-1.007	3.005	7.591	0.628	6.275	8.534	0.524	30.100
1060	uc002xuv.2	SLC9A8	chr20	+	48429249	48508779	75716	True	-231.692	-232.774	0.000	0.000	-12.821	0.011	0.000	-0.498	0.238	16.780	68.640	-0.710	31.280	90.460	0.222	82	82	82	179	179	179	8.728	35.770	-1.932	14.710	34.739	-1.191	3.438	13.973	0.514	5.595	12.435	0.463	31.280
1061	uc021ykz.1	RREB1	chr6	+	7182102	7252213	68761	True	-413.767	-414.092	0.000	0.000	54.025	0.323	0.000	-0.264	1.145	31.300	124.460	-0.516	15.780	25.400	1.264	281	281	281	65	65	65	2.506	13.338	-2.133	7.037	11.281	-0.656	2.984	10.919	0.778	3.595	4.777	0.897	31.300
1062	uc001uek.1	PITPNM2	chr12	-	123468026	123635285	1660	True	-267.560	-268.489	0.000	0.000	44.511	0.518	0.000	-0.279	0.686	9.400	24.380	-0.108	12.320	22.460	1.284	198	198	198	83	83	83	2.964	11.151	-1.642	5.898	9.447	-0.514	1.926	5.222	0.700	2.578	5.420	0.579	12.320
1063	uc010wqh.2	GNA13	chr17	-	63005406	63051892	4660	True	-241.948	-242.699	0.000	0.000	-27.537	0.000	0.000	-0.721	0.236	24.380	111.380	-1.487	117.040	178.320	0.758	52	52	52	162	162	162	12.013	59.400	-2.208	32.349	86.702	-1.440	4.522	20.540	0.350	16.887	30.950	0.633	117.040
1064	uc004eon.2	TMEM164	chrX	+	109245862	109421016	173210	True	-192.395	-193.136	0.000	0.000	48.423	0.626	0.000	-0.390	0.600	10.240	68.620	-0.897	24.740	60.920	-0.172	135	135	135	91	91	91	5.050	27.243	-2.162	11.854	30.144	-1.270	2.226	12.478	0.673	4.736	11.396	0.622	24.740
1065	uc003uaa.2	LIMK1	chr7	+	73498106	73536855	37802	True	-23.705	-24.712	0.000	0.000	40.619	1.000	0.000	-0.249	0.488	115.800	534.780	-1.482	130.460	309.380	-0.577	79	79	79	44	44	44	54.792	231.370	-2.056	75.250	186.385	-1.245	18.003	79.648	0.220	21.082	65.457	0.283	130.460
1066	uc001vjd.3	KLF5	chr13	+	73629113	73651676	21412	True	-82.312	-82.586	0.000	0.000	36.932	0.821	0.000	-0.400	0.561	45.760	173.180	-0.866	78.180	133.120	0.419	76	76	76	56	56	56	22.037	76.493	-1.702	42.179	69.371	-0.725	9.684	37.484	0.326	17.544	25.911	0.485	78.180
1067	uc001rwg.4	LIMA1	chr12	-	50569562	50595316	1100	True	-52.134	-52.322	0.000	0.000	35.616	0.944	0.000	-0.324	0.482	90.960	292.840	-1.218	151.660	245.600	0.142	69	69	69	54	54	54	52.085	176.097	-1.748	83.247	155.772	-0.918	16.127	47.464	0.228	26.161	40.803	0.367	151.660
1068	uc010mvb.3	ZNF618	chr9	+	116790200	116818875	27110	True	-536.151	-441.286	0.000	0.000	25.236	0.164	0.000	-0.180	0.938	24.480	56.580	0.142	34.360	31.440	0.629	322	322	322	73	73	73	2.917	14.775	-2.074	7.061	12.875	-0.841	2.414	7.127	0.727	6.057	7.344	0.662	34.360
1069	uc003lhi.2	PCDHA4	chr5	+	140186671	140391929	203620	True	-254.364	-254.491	0.000	0.000	48.371	0.475	0.000	-0.356	0.766	13.480	42.380	0.211	20.700	27.400	0.658	173	173	173	80	80	80	3.058	11.715	-1.621	7.224	9.728	-0.418	2.529	8.695	0.667	5.558	7.136	0.569	20.700
1070	uc002svm.4	STARD7	chr2	-	96850602	96874573	1040	True	-65.206	-65.966	0.000	0.000	43.434	0.942	0.000	-0.303	0.652	134.040	494.940	-1.154	408.880	904.060	-0.128	82	82	82	52	52	52	81.198	321.632	-1.981	184.169	363.387	-1.025	20.508	73.968	0.275	111.929	208.294	0.290	408.880
1071	uc031swl.1	RBAK	chr7	+	5096917	5109119	10248	True	-209.612	-209.876	0.000	0.000	47.167	0.596	0.000	-0.261	0.498	14.360	42.580	-0.358	25.660	58.580	0.331	195	195	195	94	94	94	6.056	20.614	-1.626	13.257	27.751	-0.988	2.443	7.298	0.556	5.306	11.133	0.473	25.660
1072	uc010wzo.2	PPP4R1	chr18	-	9546788	9614268	960	True	-68.844	-69.278	0.000	0.000	44.739	0.957	0.000	-0.341	0.653	66.240	239.520	-0.611	118.620	199.280	-0.035	92	92	92	46	46	46	31.138	108.368	-1.747	73.243	125.465	-0.779	11.932	44.055	0.317	27.304	44.289	0.298	118.620
1073	uc001oxt.3	TSKU	chr11	+	76494284	76509198	13848	True	-43.494	-44.069	0.000	0.000	33.090	0.784	0.000	-0.259	0.456	117.800	332.640	-1.039	221.760	282.640	0.252	73	73	73	51	51	51	73.519	228.106	-1.601	94.650	149.908	-0.701	19.173	64.454	0.210	43.467	53.361	0.371	221.760
1074	uc002clv.3	CLCN7	chr16	-	1494933	1525085	1440	True	-49.455	-29.610	0.000	0.000	36.434	0.962	0.000	-0.215	0.408	110.980	332.460	-1.119	149.160	266.740	-0.048	86	86	86	52	52	52	63.980	194.875	-1.593	95.741	188.640	-0.961	18.051	53.386	0.226	20.039	42.219	0.338	149.160
1075	uc002zwc.1	ZNF280B	chr22	-	22838771	22863505	1820	True	-254.120	-254.500	0.000	0.000	46.410	0.458	0.000	-0.458	0.712	16.300	22.960	0.433	14.000	36.260	0.287	157	157	157	83	83	83	1.738	11.159	-2.236	5.943	16.285	-1.292	1.988	4.494	0.732	3.446	8.340	0.767	16.300
1076	uc002jxy.2	SGSH	chr17	-	78183080	78194199	920	True	-131.526	-131.983	0.000	0.000	34.435	0.957	0.000	-0.152	0.498	36.080	90.280	0.860	106.060	184.260	-0.503	224	224	224	46	46	46	10.234	27.329	-0.989	50.677	89.728	-0.824	11.193	29.792	0.641	22.653	36.913	0.178	106.060
1077	uc003sjp.1	COX19	chr7	-	1004485	1015235	3900	True	-193.264	-192.451	0.000	0.000	-26.827	0.000	0.006	0.681	-0.252	165.600	205.860	0.221	111.080	282.980	-0.091	41	41	41	172	172	172	76.542	93.032	-0.275	18.173	43.306	-1.218	39.855	50.004	0.231	16.428	38.103	0.402	165.600
1078	uc003bqi.3	EDEM1	chr3	+	5229358	5261650	30595	True	-200.029	-200.190	0.000	0.000	49.999	0.628	0.000	-0.270	0.584	38.380	166.340	-0.552	49.200	142.260	-0.315	195	195	195	78	78	78	14.471	72.182	-2.288	28.588	81.716	-1.484	8.736	36.075	0.494	9.767	26.849	0.421	49.200
1079	uc010pcu.2	PIP5K1A	chr1	+	151171020	151222007	49578	True	-39.003	-39.110	0.000	0.000	33.785	0.950	0.000	-0.230	0.455	47.280	183.080	-1.149	86.240	170.600	-0.405	64	64	64	60	60	60	31.003	110.244	-1.771	45.704	86.677	-0.906	7.409	33.067	0.364	14.468	28.120	0.198	86.240
1080	uc002awn.3	PML	chr15	+	74287013	74328735	40799	True	-53.574	-53.651	0.000	0.000	37.155	1.000	0.000	-0.231	0.613	33.340	119.280	-0.979	51.180	63.700	-0.177	83	83	83	44	44	44	19.068	69.475	-1.770	22.943	38.046	-0.711	6.379	27.603	0.383	7.139	10.546	0.200	51.180
1081	uc003jet.2	MARCH6	chr5	+	10353750	10440500	80495	True	-186.044	-186.885	0.000	0.000	48.206	0.000	0.422	0.366	-0.783	152.620	309.780	-0.162	147.420	595.680	0.114	110	110	110	90	90	90	69.453	165.959	-1.248	14.306	55.296	-1.968	30.134	66.771	0.415	25.658	95.397	0.657	152.620
1082	uc002wet.3	SNPH	chr20	+	1246959	1289971	40362	True	-183.859	-183.978	0.000	0.000	41.123	0.524	0.000	-0.439	0.457	14.420	64.160	-0.920	34.340	83.660	-0.313	104	104	104	126	126	126	5.976	31.002	-2.230	13.262	34.476	-1.337	2.802	11.639	0.511	5.251	11.452	0.426	34.340
1083	uc002use.3	GLS	chr2	+	191745546	191800015	53015	True	-51.615	-51.522	0.000	0.000	42.799	0.982	0.000	-0.250	0.442	171.540	621.560	-0.338	197.620	350.120	-0.225	110	110	110	55	55	55	76.731	228.541	-1.387	115.726	194.828	-0.732	42.113	156.567	0.461	37.585	66.272	0.168	197.620
1084	uc001qle.3	FOXM1	chr12	-	2966846	2986321	680	True	-67.868	-68.036	0.000	0.000	48.826	1.000	0.000	-0.266	0.790	272.640	842.840	-1.139	591.620	908.640	-0.061	118	118	118	34	34	34	126.509	397.129	-1.671	344.773	509.448	-0.582	45.642	143.145	0.313	106.553	141.295	0.202	591.620
1085	uc002ezj.3	MTSS1L	chr16	-	70695106	70719954	1660	True	-95.114	-95.876	0.000	0.000	41.567	0.910	0.000	-0.252	0.465	33.540	133.020	-0.507	49.940	149.540	-1.017	127	127	127	67	67	67	15.178	61.483	-1.847	31.876	88.291	-1.422	6.106	30.935	0.588	8.185	26.434	0.237	49.940
1086	uc002yuh.3	RUNX1	chr21	-	36160097	36260987	1240	True	-235.946	-236.176	0.000	0.000	44.324	0.679	0.000	-0.221	0.809	96.940	353.720	-0.151	47.460	93.760	0.384	213	213	213	56	56	56	26.812	98.661	-1.873	29.034	51.304	-0.745	24.884	86.787	0.580	8.320	19.842	0.420	96.940
1087	uc001rbr.3	EMP1	chr12	+	13349601	13369708	19146	True	-37.573	-37.890	0.000	0.000	37.784	1.000	0.000	-0.295	0.540	234.300	571.020	-0.819	302.680	409.660	0.058	73	73	73	42	42	42	135.611	353.048	-1.351	190.654	270.555	-0.502	49.841	135.813	0.255	53.611	74.942	0.241	302.680
1088	uc003xnx.3	GINS4	chr8	+	41386724	41402565	14285	True	-100.751	-97.741	0.000	0.000	40.553	0.867	0.000	-0.359	0.462	124.900	453.880	-1.472	121.100	237.560	-0.291	92	92	92	75	75	75	30.812	143.009	-2.226	46.152	120.444	-1.305	19.658	72.572	0.366	19.910	56.875	0.414	124.900
1089	uc001cbe.2	MEAF6	chr1	-	37955560	37980420	3200	True	-170.490	-170.554	0.000	0.000	20.518	0.000	0.262	0.628	-0.371	107.080	235.180	0.284	164.700	625.960	0.239	64	64	64	122	122	122	62.381	112.003	-0.744	18.699	75.725	-1.339	25.514	55.119	0.429	34.515	139.012	0.808	164.700
1090	uc001cbg.2	MEAF6	chr1	-	37955560	37980420	3200	True	-170.490	-170.554	0.000	0.000	20.518	0.000	0.262	0.628	-0.371	107.080	235.180	0.284	164.700	625.960	0.239	64	64	64	122	122	122	62.381	112.003	-0.744	18.699	75.725	-1.339	25.514	55.119	0.429	34.515	139.012	0.808	164.700
1091	uc001mel.1	TPP1	chr11	-	6633996	6640692	1480	True	-40.743	-40.924	0.000	0.000	39.722	0.851	0.000	-0.306	0.336	168.500	619.100	-1.007	320.580	458.200	0.307	75	75	75	74	74	74	107.713	311.676	-1.487	144.902	219.781	-0.599	23.554	102.872	0.284	60.402	84.992	0.270	320.580
1092	uc004cca.2	TSC1	chr9	-	135766734	135820020	2820	True	-346.786	-347.362	0.000	0.000	36.528	0.227	0.000	-0.265	0.448	15.000	58.960	-0.630	21.820	53.540	0.448	238	238	238	141	141	141	6.194	24.801	-1.873	11.260	26.868	-1.202	3.685	12.393	0.575	4.741	10.276	0.650	21.820
1093	uc004ccb.3	TSC1	chr9	-	135766734	135820020	2820	True	-346.786	-347.362	0.000	0.000	36.528	0.227	0.000	-0.265	0.448	15.000	58.960	-0.630	21.820	53.540	0.448	238	238	238	141	141	141	6.194	24.801	-1.873	11.260	26.868	-1.202	3.685	12.393	0.575	4.741	10.276	0.650	21.820
1094	uc021raf.2	MDM2	chr12	+	69202987	69239320	32006	True	-396.854	-368.580	0.000	0.000	-7.331	0.000	0.000	-0.725	0.313	710.380	2006.740	-1.495	143.340	242.660	0.152	95	95	95	189	189	189	48.044	207.633	-2.730	40.863	108.103	-1.672	119.390	342.766	0.597	33.187	61.321	0.731	710.380
1095	uc009zrd.4	MDM2	chr12	+	69202987	69239320	32006	True	-394.471	-367.648	0.000	0.000	-6.568	0.000	0.000	-0.726	0.313	710.380	2006.740	-1.495	143.340	242.660	0.152	95	95	95	189	189	189	48.044	207.633	-2.730	40.863	108.103	-1.672	119.390	342.766	0.597	33.187	61.321	0.731	710.380
1096	uc021rai.2	MDM2	chr12	+	69202987	69239320	32006	True	-396.320	-368.351	0.000	0.000	-7.134	0.000	0.000	-0.718	0.320	710.380	2006.740	-1.495	143.340	242.660	0.152	95	95	95	189	189	189	48.044	207.633	-2.730	40.863	108.103	-1.672	119.390	342.766	0.597	33.187	61.321	0.731	710.380
1097	uc002awl.3	PML	chr15	+	74287013	74328735	40805	True	-78.856	-78.947	0.000	0.000	36.600	1.000	0.000	-0.231	0.653	33.340	119.280	-0.081	56.500	64.760	-0.194	101	101	101	44	44	44	13.794	49.312	-1.537	23.270	38.230	-0.702	9.399	37.649	0.568	7.803	10.679	0.199	56.500
1098	uc003psk.2	FOXO3	chr6	+	108881025	109005971	122324	True	-343.543	-342.009	0.000	0.000	48.150	0.248	0.000	-0.321	0.599	16.980	71.240	-0.533	155.140	510.000	0.634	214	214	214	129	129	129	5.799	30.552	-2.289	18.133	49.733	-1.363	2.982	9.976	0.602	20.473	67.894	0.614	155.140
1099	uc003ipp.4	FAM198B	chr4	-	159045731	159093718	940	True	-170.311	-169.758	0.000	0.000	45.484	0.804	0.000	-0.211	0.905	16.000	51.640	0.444	22.820	31.820	0.944	167	167	167	46	46	46	5.764	21.749	-1.678	11.824	17.079	-0.439	2.920	10.724	0.670	4.278	7.045	0.501	22.820
1100	uc003ipr.4	FAM198B	chr4	-	159045731	159094202	940	True	-170.177	-169.610	0.000	0.000	45.422	0.804	0.000	-0.222	0.893	16.000	51.640	0.444	22.820	31.820	0.944	167	167	167	46	46	46	5.764	21.749	-1.678	11.824	17.079	-0.439	2.920	10.724	0.670	4.278	7.045	0.501	22.820
1101	uc003qrt.4	EZR	chr6	-	159186772	159239340	1060	True	-39.706	-40.872	0.000	0.000	35.403	0.981	0.000	-0.268	0.459	738.720	3084.480	-1.323	849.020	1666.040	0.215	71	71	71	53	53	53	394.123	1429.912	-1.824	420.232	819.820	-0.972	122.644	539.352	0.219	149.780	282.912	0.359	849.020
1102	uc003flm.3	B3GNT5	chr3	+	182983089	182991179	6356	True	-170.668	-170.671	0.000	0.000	38.392	0.341	0.000	-0.455	0.647	5.980	23.360	-0.100	11.720	24.860	1.426	92	92	92	85	85	85	2.185	9.119	-1.704	5.739	9.935	-0.643	1.291	3.627	0.741	2.116	4.487	0.681	11.720
1103	uc031spu.1	HBS1L	chr6	-	135281516	135304711	4180	True	-233.400	-237.217	0.000	0.000	-23.783	0.000	0.011	0.556	-0.278	77.920	197.980	0.784	21.220	103.240	0.422	55	55	55	175	175	175	38.499	64.627	-0.614	0.502	2.976	-0.705	15.705	37.676	0.579	2.279	11.099	0.747	77.920
1104	uc001jzi.3	DLG5	chr10	-	79550548	79579806	1360	True	-121.445	-122.053	0.000	0.000	40.313	0.552	0.000	-0.415	0.657	79.180	329.740	-1.213	154.560	220.300	0.048	87	87	87	67	67	67	37.404	165.134	-2.145	73.074	134.710	-0.902	14.602	53.492	0.386	28.932	40.114	0.506	154.560
1105	uc003spt.3	CYTH3	chr7	-	6201411	6312242	1300	True	-64.483	-64.806	0.000	0.000	44.059	0.692	0.000	-0.204	0.434	222.860	799.240	-0.409	252.780	380.760	0.241	130	130	130	65	65	65	93.417	286.686	-1.524	133.859	243.412	-0.869	42.090	146.386	0.324	43.078	65.638	0.470	252.780
1106	uc010wle.2	NFE2L1	chr17	+	46132036	46138907	5360	True	-58.338	-29.728	0.000	0.000	42.767	0.881	0.000	-0.246	0.361	377.920	1203.000	-1.356	327.700	720.460	-0.100	102	102	102	59	59	59	155.981	505.541	-1.699	160.097	329.261	-0.942	69.174	214.548	0.166	72.369	187.945	0.377	377.920
1107	uc001wbe.3	SALL2	chr14	-	21989231	22005337	1220	True	-184.001	-184.573	0.000	0.000	49.519	0.672	0.000	-0.293	0.778	19.020	54.360	-0.358	38.980	54.880	0.100	165	165	165	61	61	61	5.977	24.118	-1.836	14.602	26.538	-0.822	3.156	11.854	0.563	6.422	10.551	0.459	38.980
1108	uc002wkx.3	PRNP	chr20	+	4666796	4682234	13940	True	-50.319	-51.037	0.000	0.000	26.471	0.767	0.000	-0.410	0.338	202.900	662.660	-1.243	440.600	656.200	0.425	43	43	43	73	73	73	142.591	419.868	-1.540	169.569	286.449	-0.710	31.242	103.773	0.147	73.061	125.883	0.417	440.600
1109	uc003izf.3	FAT1	chr4	-	187508936	187644987	580	True	-693.771	-693.601	0.000	0.000	84.102	1.000	0.000	-0.085	1.856	60.300	182.120	-1.107	72.860	119.660	0.596	651	651	651	29	29	29	8.275	41.921	-2.543	33.908	48.740	-0.517	11.257	37.226	0.680	15.600	24.020	0.452	72.860
1110	uc010hpo.3	NFKBIZ	chr3	+	101546833	101579869	31548	True	-103.477	-104.053	0.000	0.000	38.677	0.833	0.000	-0.430	0.507	24.840	89.320	-0.397	48.320	154.360	0.399	80	80	80	72	72	72	11.336	38.450	-1.674	23.373	45.090	-0.763	5.184	17.226	0.442	9.077	30.118	0.537	48.320
1111	uc002olb.3	SAMD4B	chr19	+	39833107	39875537	41111	True	-70.880	-72.059	0.000	0.000	37.386	0.944	0.000	-0.328	0.537	77.800	217.800	-1.146	69.100	162.660	-0.835	83	83	83	54	54	54	25.969	131.702	-2.336	36.638	100.123	-1.440	10.505	34.028	0.385	13.321	32.910	0.244	77.800
1112	uc003avg.2	TMEM184B	chr22	-	38615297	38669040	2020	True	-87.550	-87.079	0.000	0.000	13.683	0.389	0.000	-0.409	0.233	70.360	312.040	-1.408	334.120	307.440	0.315	56	56	56	95	95	95	48.069	184.124	-1.906	78.703	183.045	-1.247	9.335	42.416	0.217	41.625	55.695	0.454	334.120
1113	uc022aqr.1	CSMD1	chr8	-	2792874	4852328	3080	True	-439.930	-439.680	0.000	0.000	14.530	0.318	0.013	-0.109	0.313	13.460	36.960	1.422	10.320	33.800	1.332	404	404	404	154	154	154	1.972	7.494	-0.866	3.137	6.618	-0.698	2.705	8.907	1.009	2.459	6.497	0.805	13.460
1114	uc002clw.3	CLCN7	chr16	-	1494933	1525085	1440	True	-49.208	-29.763	0.000	0.000	35.641	0.942	0.000	-0.217	0.403	110.980	332.460	-1.119	149.160	266.740	-0.048	84	84	84	52	52	52	64.183	195.316	-1.592	95.741	188.640	-0.961	18.211	53.925	0.229	20.039	42.219	0.338	149.160
1115	uc003irx.3	PALLD	chr4	+	169819127	169849608	29636	True	-71.775	-72.236	0.000	0.000	45.880	1.000	0.000	-0.263	0.867	160.160	433.460	-0.938	226.300	311.440	-0.002	105	105	105	34	34	34	69.008	237.224	-1.741	132.859	195.318	-0.578	24.791	86.328	0.327	38.327	44.818	0.295	226.300
1116	uc001mxf.2	API5	chr11	+	43333504	43366080	31438	True	-52.085	-51.462	0.000	0.000	44.234	0.926	0.000	-0.225	0.547	100.900	316.240	-0.700	146.560	271.840	0.380	96	96	96	54	54	54	45.876	127.672	-1.433	81.329	131.424	-0.668	17.851	57.537	0.291	28.016	52.705	0.280	146.560
1117	uc009zcr.3	NFRKB	chr11	-	129733669	129744811	920	True	-66.099	-66.236	0.000	0.000	39.776	0.957	0.000	-0.353	0.645	21.640	72.620	-0.684	63.980	92.040	0.098	78	78	78	46	46	46	14.167	45.910	-1.624	29.990	45.071	-0.594	3.283	10.283	0.319	13.517	16.752	0.330	63.980
1118	uc001sjc.1	IKZF4	chr12	+	56414688	56432219	14566	True	-246.969	-247.445	0.000	0.000	17.292	0.027	0.000	-0.697	0.405	3.860	26.740	-1.036	12.100	40.560	1.006	80	80	80	146	146	146	1.316	11.369	-2.430	3.638	9.784	-1.162	0.934	4.608	0.586	2.531	6.970	0.729	12.100
1119	uc011aki.2	CCDC117	chr22	+	29168661	29185283	15315	True	-149.054	-138.590	0.000	0.000	44.054	0.721	0.000	-0.366	0.712	120.180	559.920	-1.006	31.860	58.620	0.212	116	116	116	61	61	61	11.686	50.854	-1.997	18.324	34.286	-0.874	16.232	72.708	0.493	6.035	11.030	0.423	120.180
1120	uc001uon.3	SACS	chr13	-	23902961	24007867	880	True	-785.061	-786.049	0.000	0.000	75.059	0.750	0.000	-0.145	1.411	42.920	111.720	0.149	85.820	77.860	0.758	691	691	691	44	44	44	5.426	20.299	-1.937	33.270	41.612	-0.417	6.630	17.415	0.693	17.769	12.881	0.572	85.820
1121	uc010jnx.3	RREB1	chr6	+	7108085	7252213	142778	True	-419.119	-419.441	0.000	0.000	55.493	0.323	0.000	-0.245	1.174	31.300	124.460	-0.516	15.780	25.400	1.264	287	287	287	65	65	65	2.475	13.177	-2.126	7.037	11.281	-0.656	2.962	10.861	0.775	3.595	4.777	0.897	31.300
1122	uc003lvf.2	MFAP3	chr5	+	153418518	153437014	14861	True	-262.035	-258.897	0.000	0.000	-25.531	0.000	0.000	-0.639	0.235	12.620	67.960	-1.505	37.440	64.560	-0.164	57	57	57	176	176	176	7.866	38.223	-2.135	14.628	32.608	-1.219	2.481	12.495	0.379	7.731	11.218	0.572	37.440
1123	uc003dmf.3	PRICKLE2	chr3	-	64079525	64211131	1740	True	-358.036	-347.210	0.000	0.000	53.003	0.477	0.000	-0.212	0.729	8.520	25.720	0.266	16.260	26.960	0.469	288	288	288	86	86	86	2.263	10.384	-1.819	5.439	11.380	-0.928	1.411	4.762	0.665	2.817	5.286	0.686	16.260
1124	uc003mbt.3	NEURL1B	chr5	+	172068275	172118533	46388	True	-324.634	-325.412	0.000	0.000	6.490	0.000	0.000	-0.585	0.342	11.260	41.200	-0.879	30.540	64.160	0.532	112	112	112	188	188	188	4.280	23.334	-2.242	9.783	24.982	-1.313	1.967	6.703	0.583	6.188	11.873	0.657	30.540
1125	uc010lga.3	ZNF655	chr7	+	99156044	99174076	17123	True	-197.233	-173.804	0.000	0.000	48.791	0.860	0.000	-0.257	0.964	252.920	953.100	-0.448	35.540	54.100	0.456	172	172	172	43	43	43	23.481	81.177	-1.664	21.133	29.148	-0.408	47.338	167.013	0.511	7.152	11.766	0.388	252.920
1126	uc010lgc.3	ZNF655	chr7	+	99156447	99174076	16720	True	-195.038	-173.351	0.000	0.000	49.276	0.860	0.000	-0.266	0.957	252.920	953.100	-0.448	35.540	54.100	0.456	172	172	172	43	43	43	23.481	81.177	-1.664	21.133	29.148	-0.408	47.338	167.013	0.511	7.152	11.766	0.388	252.920
1127	uc009wey.3	KIAA1324	chr1	+	109656584	109749403	89801	True	-313.571	-314.185	0.000	0.000	8.967	0.000	0.034	0.307	-0.477	652.220	2964.180	0.909	225.680	1435.060	0.292	137	137	137	149	149	149	46.414	132.202	-0.611	10.550	50.050	-1.635	112.636	428.786	0.702	32.398	165.257	0.773	652.220
1128	uc010ykn.1	DNAJC27	chr2	-	25166504	25194485	1980	True	-224.931	-223.267	0.000	0.000	45.581	0.404	0.000	-0.494	0.618	5.820	38.840	0.232	11.600	16.980	0.885	122	122	122	99	99	99	1.498	7.396	-1.750	4.323	7.433	-0.658	1.220	4.982	0.793	2.244	3.720	0.607	11.600
1129	uc002jjo.3	CDC42EP4	chr17	-	71279762	71308143	1060	True	-88.549	-85.851	0.000	0.000	42.293	0.849	0.000	-0.345	0.648	60.940	244.900	-1.155	174.460	260.700	-0.131	91	91	91	53	53	53	33.598	147.969	-2.092	68.356	137.286	-1.078	10.844	48.863	0.355	35.581	49.663	0.335	174.460
1130	uc010zyf.2	ARFGEF2	chr20	+	47601328	47653230	50031	True	-246.649	-244.883	0.000	0.000	35.640	0.427	0.000	-0.222	0.612	57.180	136.420	-0.269	44.560	63.280	0.241	197	197	197	75	75	75	16.432	60.347	-1.885	21.761	37.284	-0.771	10.248	26.705	0.606	9.883	14.242	0.387	57.180
1131	uc003npr.3	TRIM26	chr6	-	30152231	30172542	1100	True	-75.466	-76.693	0.000	0.000	40.204	0.909	0.000	-0.346	0.563	59.080	260.000	-1.167	96.500	198.320	-0.123	87	87	87	55	55	55	28.611	108.054	-1.882	50.215	94.893	-0.916	10.303	40.985	0.336	18.206	33.106	0.315	96.500
1132	uc002ukc.1	KIAA1715	chr2	-	176790409	176867018	2040	True	-440.159	-345.165	0.000	0.000	-23.579	0.000	0.000	0.429	-0.628	34.640	93.940	0.981	58.060	193.040	-0.212	156	156	156	102	102	102	12.497	25.705	-0.897	5.454	23.150	-1.879	7.128	17.118	0.692	10.716	40.020	0.721	58.060
1133	uc003lhh.1	PCDHA4	chr5	+	140186671	140391929	203619	True	-231.987	-232.094	0.000	0.000	46.809	0.463	0.000	-0.405	0.751	13.480	42.720	0.211	20.860	27.500	0.687	149	149	149	80	80	80	2.965	11.774	-1.650	7.222	9.734	-0.419	2.567	9.030	0.670	5.562	7.145	0.568	20.860
1134	uc001exj.3	PIP5K1A	chr1	+	151171020	151222007	49578	True	-40.228	-40.340	0.000	0.000	34.456	0.950	0.000	-0.230	0.460	47.280	183.080	-1.149	86.240	170.600	-0.405	66	66	66	60	60	60	30.944	110.902	-1.783	45.704	86.677	-0.906	7.355	32.817	0.365	14.468	28.120	0.198	86.240
1135	uc001exi.3	PIP5K1A	chr1	+	151171020	151222007	49578	True	-40.228	-40.340	0.000	0.000	34.456	0.950	0.000	-0.230	0.460	47.280	183.080	-1.149	86.240	170.600	-0.405	66	66	66	60	60	60	30.944	110.902	-1.783	45.704	86.677	-0.906	7.355	32.817	0.365	14.468	28.120	0.198	86.240
1136	uc002rbv.4	TRIB2	chr2	+	12856997	12882858	24534	True	-41.830	-41.885	0.000	0.000	38.858	0.966	0.000	-0.249	0.460	68.880	223.920	-1.003	97.840	205.880	-0.101	78	78	78	58	58	58	34.533	119.268	-1.730	48.585	94.664	-0.955	11.802	44.352	0.332	20.843	40.256	0.213	97.840
1137	uc010zer.1	KIAA1715	chr2	-	176790409	176867018	2040	True	-413.236	-314.187	0.000	0.000	9.819	0.000	0.029	0.422	-0.630	34.640	93.940	0.981	58.060	193.040	-0.212	159	159	159	102	102	102	12.265	25.243	-0.897	5.454	23.150	-1.879	7.256	17.280	0.687	10.716	40.020	0.721	58.060
1138	uc003ekc.3	SEC61A1	chr3	+	127771300	127790526	17218	True	-40.972	27.980	0.000	0.000	44.557	0.989	0.000	-0.302	0.173	406.060	1410.580	-1.325	541.680	1571.600	-0.776	49	49	49	92	92	92	237.941	825.839	-1.779	311.962	769.180	-1.272	70.178	264.211	0.186	83.514	257.634	0.179	541.680
1139	uc004dmc.3	TFE3	chrX	-	48886241	48900990	980	True	-62.349	-63.570	0.000	0.000	37.832	0.939	0.000	-0.300	0.605	131.340	475.560	-0.889	145.660	291.100	0.239	78	78	78	49	49	49	59.689	214.404	-1.776	100.641	189.616	-0.850	21.247	83.657	0.326	16.131	56.957	0.473	145.660
1140	uc003lii.3	PCDHAC2	chr5	+	140345746	140391929	44545	True	-274.183	-274.259	0.000	0.000	47.558	0.438	0.000	-0.320	0.821	13.480	42.380	0.448	20.700	27.400	0.658	182	182	182	80	80	80	2.501	9.383	-1.534	7.224	9.728	-0.418	2.626	8.732	0.714	5.558	7.136	0.569	20.700
1141	uc002jbe.3	MAP3K3	chr17	+	61699774	61773670	71974	True	-98.974	-99.262	0.000	0.000	48.827	0.734	0.000	-0.375	0.398	31.880	131.920	-0.734	38.900	65.220	-0.275	100	100	100	94	94	94	13.951	58.481	-1.980	19.461	41.299	-1.086	6.471	25.958	0.356	6.537	9.215	0.321	38.900
1142	uc002jbf.3	MAP3K3	chr17	+	61699800	61773670	71948	True	-99.209	-99.499	0.000	0.000	48.593	0.723	0.000	-0.371	0.401	31.880	131.920	-0.734	38.900	65.220	-0.275	100	100	100	94	94	94	13.951	58.481	-1.980	19.461	41.299	-1.086	6.471	25.958	0.356	6.537	9.215	0.321	38.900
1143	uc001uoo.3	SACS	chr13	-	23902961	23949682	600	True	-767.080	-765.926	0.000	0.000	62.231	1.000	0.000	-0.075	1.594	42.920	111.720	0.149	85.820	77.860	0.758	692	692	692	30	30	30	5.653	20.645	-1.928	39.834	40.713	-0.093	6.896	17.673	0.698	18.019	13.679	0.350	85.820
1144	uc003dvo.3	NFKBIZ	chr3	+	101546833	101579869	31548	True	-104.908	-105.656	0.000	0.000	37.871	0.792	0.000	-0.422	0.511	24.840	89.320	-0.397	48.320	154.360	0.399	80	80	80	72	72	72	11.336	38.450	-1.674	23.373	45.090	-0.763	5.184	17.226	0.442	9.077	30.118	0.537	48.320
1145	uc002ial.2	FAM134C	chr17	-	40731525	40761445	2271	True	-183.291	-183.693	0.000	0.000	23.164	0.045	0.000	-0.856	0.419	10.820	95.420	-2.215	127.280	619.100	0.123	56	56	56	112	112	112	5.776	53.372	-3.037	31.969	99.582	-1.658	2.102	13.097	0.422	24.771	93.633	0.604	127.280
1146	uc003urh.3	ZNF655	chr7	+	99156044	99174076	17123	True	-160.343	-157.852	0.000	0.000	52.003	0.884	0.000	-0.253	0.939	252.920	953.100	-0.448	35.540	54.100	0.456	169	169	169	43	43	43	23.869	82.235	-1.638	21.133	29.148	-0.408	47.666	168.297	0.474	7.152	11.766	0.388	252.920
1147	uc003urj.3	ZNF655	chr7	+	99156447	99174076	16720	True	-159.489	-157.632	0.000	0.000	52.255	0.884	0.000	-0.263	0.931	252.920	953.100	-0.448	35.540	54.100	0.456	169	169	169	43	43	43	23.869	82.235	-1.638	21.133	29.148	-0.408	47.666	168.297	0.474	7.152	11.766	0.388	252.920
1148	uc002nei.1	CHERP	chr19	-	16628699	16653263	1120	True	-81.875	-82.264	0.000	0.000	39.396	0.929	0.000	-0.246	0.511	84.440	234.060	-1.148	105.180	220.740	-0.264	115	115	115	56	56	56	29.378	100.718	-1.792	59.339	121.128	-1.010	19.415	55.119	0.357	23.035	49.066	0.276	105.180
1149	uc002vxe.3	LRRFIP1	chr2	+	238600806	238674558	72659	True	-119.366	-120.075	0.000	0.000	46.825	0.943	0.000	-0.295	0.947	40.900	217.080	-1.133	206.680	581.760	-0.477	136	136	136	35	35	35	20.478	118.453	-2.468	57.511	155.267	-1.314	7.396	38.231	0.443	39.586	119.943	0.369	206.680
1150	uc002zoq.1	DGCR2	chr22	-	19023794	19109967	1820	True	-90.127	-90.673	0.000	0.000	29.522	0.648	0.000	-0.260	0.316	56.980	182.660	-1.052	111.020	229.380	0.277	103	103	103	91	91	91	27.065	99.993	-1.874	51.425	128.094	-1.290	9.787	30.142	0.307	17.377	44.025	0.379	111.020
1151	uc021wkx.1	DGCR2	chr22	-	19023794	19109967	1820	True	-90.127	-90.673	0.000	0.000	29.522	0.648	0.000	-0.260	0.316	56.980	182.660	-1.052	111.020	229.380	0.277	103	103	103	91	91	91	27.065	99.993	-1.874	51.425	128.094	-1.290	9.787	30.142	0.307	17.377	44.025	0.379	111.020
1152	uc003jhl.3	PDZD2	chr5	+	31639516	32111038	469518	True	-477.111	-477.480	0.000	0.000	59.335	0.531	0.000	-0.182	0.695	6.160	16.320	0.599	8.300	15.740	0.602	419	419	419	98	98	98	0.719	4.062	-1.514	3.122	7.668	-1.093	0.865	2.491	0.778	1.842	3.429	0.803	8.300
1153	uc003jhm.3	PDZD2	chr5	+	31798995	32111038	310039	True	-477.111	-477.480	0.000	0.000	59.335	0.531	0.000	-0.182	0.695	6.160	16.320	0.599	8.300	15.740	0.602	419	419	419	98	98	98	0.719	4.062	-1.514	3.122	7.668	-1.093	0.865	2.491	0.778	1.842	3.429	0.803	8.300
1154	uc011mcq.1	TSC1	chr9	-	135766734	135820020	2820	True	-343.582	-344.161	0.000	0.000	34.871	0.220	0.000	-0.268	0.443	15.000	58.960	-0.630	21.820	53.540	0.448	232	232	232	141	141	141	6.181	24.663	-1.869	11.260	26.868	-1.202	3.722	12.468	0.578	4.741	10.276	0.650	21.820
1155	uc003gfr.3	ADD1	chr4	+	2845583	2931802	85274	True	-79.015	-78.478	0.000	0.000	34.779	0.933	0.000	-0.193	0.586	79.360	263.380	-1.138	161.800	351.240	0.506	114	114	114	45	45	45	43.181	133.934	-1.613	105.983	199.824	-0.820	14.304	43.498	0.288	28.461	80.811	0.441	161.800
1156	uc010qrx.2	TCF7L2	chr10	+	114889391	114927436	36582	True	-165.867	-166.828	0.000	0.000	40.306	0.127	0.000	-0.976	0.884	7.960	41.620	-0.401	60.280	50.460	0.853	63	63	63	71	71	71	3.870	25.567	-2.354	19.198	25.428	-0.526	1.917	10.709	0.821	11.541	10.436	0.637	60.280
1157	uc011efs.2	EZR	chr6	-	159186772	159239340	1060	True	-39.933	-41.131	0.000	0.000	34.505	0.981	0.000	-0.277	0.455	738.720	3084.480	-1.323	849.020	1666.040	0.215	68	68	68	53	53	53	395.729	1442.810	-1.831	420.232	819.820	-0.972	123.502	543.377	0.221	149.780	282.912	0.359	849.020
1158	uc003xuj.3	ASPH	chr8	-	62413114	62627199	2280	True	-73.218	-44.467	0.000	0.000	38.886	0.850	0.000	-0.216	0.343	274.160	1004.060	-0.788	121.280	189.760	0.108	93	93	93	80	80	80	75.928	274.552	-1.763	58.144	104.912	-0.838	49.305	192.822	0.297	22.579	37.756	0.301	274.160
1159	uc021onw.1	USP24	chr1	-	55532031	55681039	2380	True	-390.088	-391.208	0.000	0.000	62.028	0.407	0.000	-0.289	0.694	54.540	158.620	-0.487	50.400	87.960	0.012	275	275	275	118	118	118	9.022	35.735	-2.119	22.090	46.624	-1.029	10.107	26.276	0.655	8.805	18.288	0.483	54.540
1160	uc003urk.3	ZNF655	chr7	+	99167821	99174076	5346	True	-191.896	-159.505	0.000	0.000	33.934	0.860	0.000	-0.179	1.028	252.920	953.100	-0.448	35.540	54.100	0.456	147	147	147	43	43	43	23.101	81.877	-1.654	21.133	29.148	-0.408	46.730	171.086	0.482	7.152	11.766	0.388	252.920
1161	uc001exk.3	PIP5K1A	chr1	+	151171020	151222007	49578	True	-36.913	-37.013	0.000	0.000	32.672	0.950	0.000	-0.229	0.445	47.280	183.080	-1.149	86.240	170.600	-0.405	61	61	61	60	60	60	31.203	109.766	-1.756	45.704	86.677	-0.906	7.381	32.755	0.362	14.468	28.120	0.198	86.240
1162	uc003lkt.2	PCDHGA12	chr5	+	140810157	140892548	81556	True	-118.162	-116.911	0.000	0.000	33.585	0.850	0.000	-0.206	0.529	48.400	149.880	0.000	71.740	124.320	0.237	182	182	182	40	40	40	10.051	31.051	-0.771	46.463	83.754	-0.822	14.915	45.293	0.797	11.714	21.380	0.375	71.740
1163	uc002jbh.3	MAP3K3	chr17	+	61699800	61773670	71948	True	-98.613	-98.903	0.000	0.000	48.052	0.723	0.000	-0.370	0.397	31.880	131.920	-0.734	38.900	65.220	-0.275	99	99	99	94	94	94	14.010	58.675	-1.978	19.461	41.299	-1.086	6.476	26.016	0.358	6.537	9.215	0.321	38.900
1164	uc011cmu.2	MARCH6	chr5	+	10353750	10440500	80495	True	-183.448	-184.286	0.000	0.000	47.110	0.000	0.389	0.381	-0.781	152.620	309.780	-0.162	147.420	595.680	0.114	105	105	105	90	90	90	70.796	168.724	-1.241	14.306	55.296	-1.968	30.077	66.888	0.423	25.658	95.397	0.657	152.620
1165	uc010pmj.2	PRRC2C	chr1	+	171548966	171562650	12419	True	-68.467	-68.973	0.000	0.000	39.636	0.875	0.000	-0.530	0.644	48.720	259.140	-1.538	93.840	226.900	-0.145	62	62	62	48	48	48	23.818	114.317	-2.205	57.102	131.234	-1.114	6.650	34.845	0.223	16.718	53.918	0.462	93.840
1166	uc010oyi.3	NBPF9	chr1	+	145302653	145370304	66247	True	-58.555	-58.273	0.000	0.000	36.935	0.895	0.000	-0.397	0.485	180.720	870.800	-1.407	226.100	510.580	0.046	64	64	64	57	57	57	75.641	328.617	-2.028	122.001	265.055	-1.070	36.443	188.996	0.307	44.690	107.360	0.373	226.100
1167	uc001wao.2	SUPT16H	chr14	-	21819630	21852425	1160	True	-78.140	-79.011	0.000	0.000	44.471	0.789	0.000	-0.260	0.560	112.320	373.320	-1.109	208.940	427.960	0.251	111	111	111	57	57	57	62.725	209.938	-1.751	112.042	219.459	-0.933	24.262	70.726	0.263	32.802	75.518	0.428	208.940
1168	uc021wcx.1	SOGA1	chr20	-	35412177	35492087	2320	True	-383.006	-383.766	0.000	0.000	48.406	0.207	0.000	-0.294	0.671	6.960	28.820	-0.642	13.260	33.920	-0.106	242	242	242	116	116	116	1.349	14.691	-2.845	3.581	15.842	-1.921	1.236	4.685	0.812	2.269	6.208	0.683	13.260
1169	uc002xhr.3	TGM2	chr20	-	36756863	36793700	1000	True	-51.768	-25.045	0.000	0.000	43.847	1.000	0.000	-0.187	0.463	124.020	406.180	-0.841	152.400	339.980	-0.648	117	117	117	44	44	44	73.256	259.071	-1.799	111.474	236.837	-1.068	15.636	61.416	0.283	15.570	44.196	0.219	152.400
1170	uc001bfg.1	LDLRAD2	chr1	+	22138757	22151714	11037	True	-142.183	-139.963	0.000	0.000	5.835	0.000	0.169	0.211	-0.369	139.120	250.200	0.664	105.320	315.260	0.769	87	87	87	89	89	89	36.387	60.811	-0.545	25.619	70.557	-1.170	35.292	59.755	0.514	33.326	91.771	0.575	139.120
1171	uc010dvv.3	MAP2K7	chr19	+	7968764	7979363	9757	True	-62.659	-62.945	0.000	0.000	39.467	1.000	0.000	-0.221	0.730	68.220	244.060	-0.667	76.920	142.080	-0.444	90	90	90	40	40	40	24.984	88.552	-1.757	45.581	81.156	-0.811	11.706	41.816	0.372	9.996	19.577	0.256	76.920
1172	uc002tib.3	SLC20A1	chr2	+	113403433	113421400	17207	True	-55.505	-56.213	0.000	0.000	42.062	1.000	0.000	-0.242	0.817	399.640	1149.860	-1.052	596.280	911.620	0.378	84	84	84	36	36	36	204.725	605.746	-1.569	387.908	559.134	-0.509	70.308	194.557	0.203	115.061	185.077	0.351	596.280
1173	uc011dey.1	FBXW11	chr5	-	171288555	171423991	1020	True	-118.142	-118.853	0.000	0.000	42.003	0.886	0.000	-0.268	0.765	28.880	150.040	-0.586	43.100	73.060	0.573	130	130	130	44	44	44	13.057	44.683	-1.626	26.557	42.726	-0.624	6.652	26.895	0.507	7.488	15.405	0.432	43.100
1174	uc002aot.1	IGDCC4	chr15	-	65673824	65688767	2120	True	-204.340	-204.492	0.000	0.000	48.261	0.529	0.000	-0.479	0.571	14.300	39.740	-0.508	25.960	86.900	0.670	120	120	120	102	102	102	4.444	21.873	-2.121	9.706	21.054	-1.019	2.462	7.482	0.578	4.566	12.135	0.619	25.960
1175	uc010ugq.2	TCF12	chr15	+	57540213	57580714	38901	True	-135.745	-130.033	0.000	0.000	27.409	0.347	0.000	-0.531	0.480	21.980	120.200	-1.233	61.500	119.080	0.336	74	74	74	75	75	75	11.800	58.680	-2.194	25.505	54.924	-1.085	3.345	19.252	0.550	13.188	25.696	0.512	61.500
1176	uc002gvf.4	EPN2	chr17	+	19140689	19240028	97459	True	-111.281	-111.582	0.000	0.000	42.743	0.772	0.000	-0.476	0.473	20.840	71.000	-0.992	45.580	108.080	0.453	72	72	72	92	92	92	10.359	39.013	-1.847	19.230	37.705	-0.783	4.378	14.076	0.458	9.650	24.553	0.527	45.580
1177	uc003qui.3	QKI	chr6	+	163835674	163999628	156231	True	-175.486	-175.293	0.000	0.000	-5.062	0.037	0.000	-0.668	0.350	26.520	149.080	-1.819	85.980	169.240	0.047	45	45	45	135	135	135	15.528	96.984	-2.619	25.054	63.547	-1.386	5.579	21.640	0.340	16.674	32.681	0.404	85.980
1178	uc001kqj.2	DNMBP	chr10	-	101635333	101769676	960	True	-221.920	-222.056	0.000	0.000	48.560	0.688	0.000	-0.181	0.846	39.360	127.100	-0.575	88.940	147.240	0.868	238	238	238	48	48	48	10.958	47.178	-2.196	41.797	71.453	-0.881	8.548	24.519	0.521	24.480	28.700	0.496	88.940
1179	uc010rlo.1	FADS2	chr11	+	61583875	61634825	49334	True	-55.776	-56.546	0.000	0.000	20.330	0.759	0.000	-0.433	0.275	344.940	1356.920	-1.606	779.580	1182.620	0.042	43	43	43	79	79	79	238.850	897.187	-1.928	273.629	642.292	-1.284	69.826	247.104	0.172	125.336	222.442	0.363	779.580
1180	uc001cvj.2	LRP8	chr1	-	53708040	53793821	4520	True	-109.020	-109.435	0.000	0.000	40.634	0.859	0.000	-0.244	0.634	45.020	141.320	-0.670	41.960	106.200	0.060	107	107	107	64	64	64	22.130	80.007	-1.833	23.724	43.015	-0.787	8.434	24.462	0.450	8.759	19.775	0.386	45.020
1181	uc003kvg.1	LYRM7	chr5	+	130506640	130541119	29583	True	-406.169	-405.077	0.000	0.000	-61.068	0.000	0.000	0.824	-0.269	22.620	29.300	1.206	404.380	1276.640	0.505	56	56	56	217	217	217	9.753	12.209	-0.211	22.266	79.002	-1.538	5.596	7.836	0.444	54.613	181.944	0.879	404.380
1182	uc004dwq.3	EDA2R	chrX	-	65815481	65859140	1440	True	-132.489	-132.630	0.000	0.000	43.754	0.653	0.000	-0.531	0.655	29.880	103.040	-0.902	101.000	97.420	0.723	84	84	84	72	72	72	15.650	55.395	-1.788	37.487	55.287	-0.599	5.387	15.039	0.446	17.716	18.771	0.491	101.000
1183	uc010itl.1	PAPD7	chr5	+	6746100	6757161	9383	True	-71.878	-72.365	0.000	0.000	38.487	0.863	0.000	-0.464	0.364	50.360	145.840	-1.207	109.040	242.360	-0.071	62	62	62	80	80	80	29.302	99.991	-1.786	57.864	116.384	-0.957	9.640	20.483	0.333	20.133	48.395	0.329	109.040
1184	uc003yhh.3	TP53INP1	chr8	-	95938199	95961615	1940	True	-275.350	-275.251	0.000	0.000	44.142	0.237	0.000	-0.372	0.694	17.320	74.800	-0.543	58.240	91.200	0.364	161	161	161	97	97	97	6.861	33.635	-2.192	22.012	42.972	-1.096	3.678	14.095	0.673	14.704	19.196	0.595	58.240
1185	uc003yhg.3	TP53INP1	chr8	-	95938199	95961615	1940	True	-275.191	-275.251	0.000	0.000	44.141	0.237	0.000	-0.372	0.694	17.320	74.800	-0.543	58.240	91.200	0.364	161	161	161	97	97	97	6.861	33.635	-2.192	22.012	42.972	-1.096	3.678	14.095	0.673	14.704	19.196	0.595	58.240
1186	uc003svb.3	SP4	chr7	+	21467688	21554151	83511	True	-252.080	-252.645	0.000	0.000	9.269	0.007	0.000	-0.581	0.477	8.680	24.800	-0.645	193.980	710.680	1.573	79	79	79	143	143	143	2.024	11.709	-2.165	9.651	32.653	-1.072	1.569	3.936	0.613	24.586	95.815	0.724	193.980
1187	uc021xdb.1	DTX3L	chr3	+	122287423	122294049	2100	True	-453.159	-453.774	0.000	0.000	-31.609	0.000	0.000	-0.743	0.321	7.980	59.920	0.043	369.640	1137.980	1.459	104	104	104	224	224	224	3.024	24.679	-2.399	22.607	75.964	-1.452	1.965	15.114	0.904	47.850	159.037	0.981	369.640
1188	uc001gdt.1	POGK	chr1	+	166808723	166823709	14158	True	-83.758	-84.658	0.000	0.000	41.058	1.000	0.000	-0.184	0.686	64.520	214.700	-0.451	80.560	133.140	0.276	136	136	136	39	39	39	27.248	91.220	-1.617	52.005	91.824	-0.814	9.987	43.052	0.523	13.043	22.012	0.284	80.560
1189	uc001pjg.2	GUCY1A2	chr11	-	106544737	106889171	10360	True	-892.007	-893.619	0.000	0.000	-132.659	0.000	0.000	0.240	-0.178	20.200	37.700	1.415	15.480	37.140	1.164	255	255	255	511	511	511	4.521	11.282	-0.951	0.576	1.830	-0.699	4.114	10.052	0.856	1.382	3.080	0.801	20.200
1190	uc001whz.3	AJUBA	chr14	-	23440409	23451848	1580	True	-40.834	-18.960	0.000	0.000	44.102	1.000	0.000	-0.174	0.513	155.660	461.700	-1.066	261.240	605.740	-0.267	100	100	100	42	42	42	82.611	270.485	-1.682	136.030	284.038	-0.992	19.914	72.920	0.255	46.762	129.382	0.301	261.240
1191	uc010zvy.2	TGM2	chr20	-	36756863	36793700	1000	True	-50.107	-24.992	0.000	0.000	42.204	1.000	0.000	-0.195	0.454	124.020	406.180	-0.841	152.400	339.980	-0.648	110	110	110	44	44	44	73.262	257.354	-1.790	111.474	236.837	-1.068	15.917	61.839	0.283	15.570	44.196	0.219	152.400
1192	uc002cmk.3	MAPK8IP3	chr16	+	1756220	1820318	63143	True	-141.551	-141.582	0.000	0.000	43.563	0.891	0.000	-0.187	0.764	53.200	139.140	-0.834	64.200	94.580	0.202	167	167	167	46	46	46	19.621	62.865	-1.719	30.606	52.693	-0.773	9.647	22.804	0.454	9.781	14.670	0.305	64.200
1193	uc002cml.3	MAPK8IP3	chr16	+	1756220	1820318	63143	True	-141.551	-141.582	0.000	0.000	43.563	0.891	0.000	-0.187	0.764	53.200	139.140	-0.834	64.200	94.580	0.202	167	167	167	46	46	46	19.621	62.865	-1.719	30.606	52.693	-0.773	9.647	22.804	0.454	9.781	14.670	0.305	64.200
1194	uc021tah.1	MAPK8IP3	chr16	+	1756220	1820318	63143	True	-141.551	-141.582	0.000	0.000	43.563	0.891	0.000	-0.187	0.764	53.200	139.140	-0.834	64.200	94.580	0.202	167	167	167	46	46	46	19.621	62.865	-1.719	30.606	52.693	-0.773	9.647	22.804	0.454	9.781	14.670	0.305	64.200
1195	uc010uvl.2	MAPK8IP3	chr16	+	1756220	1820318	63143	True	-141.240	-141.284	0.000	0.000	43.657	0.891	0.000	-0.187	0.764	53.200	139.140	-0.834	64.200	94.580	0.202	167	167	167	46	46	46	19.620	62.854	-1.718	30.606	52.693	-0.773	9.648	22.820	0.453	9.781	14.670	0.305	64.200
1196	uc009zhy.3	EMP1	chr12	+	13349601	13369708	19146	True	-34.765	-34.871	0.000	0.000	35.663	1.000	0.000	-0.301	0.516	234.300	571.020	-0.819	302.680	409.660	0.058	67	67	67	42	42	42	134.904	345.595	-1.328	190.654	270.555	-0.502	51.406	138.243	0.250	53.611	74.942	0.241	302.680
1197	uc001nsl.1	FADS2	chr11	+	61595712	61634825	37517	True	-42.557	-43.547	0.000	0.000	13.967	0.740	0.000	-0.312	0.229	344.940	1356.920	-1.606	779.580	1182.620	-0.048	48	48	48	77	77	77	258.841	950.869	-1.871	270.270	642.940	-1.297	42.568	165.034	0.133	121.410	225.174	0.333	779.580
1198	uc001nno.3	FAM111A	chr11	+	58910317	58922511	11145	True	-82.062	-82.349	0.000	0.000	43.962	0.880	0.000	-0.206	0.672	89.560	359.460	-1.147	111.480	203.380	0.351	114	114	114	50	50	50	20.714	77.743	-1.846	52.770	102.739	-0.976	11.967	46.791	0.304	24.450	42.060	0.394	111.480
1199	uc003mxb.3	RREB1	chr6	+	7108085	7252213	142778	True	-457.626	-457.950	0.000	0.000	56.844	0.338	0.000	-0.214	1.165	31.300	124.460	-0.374	15.780	25.400	1.264	325	325	325	65	65	65	2.652	13.787	-2.114	7.037	11.281	-0.656	2.921	10.541	0.762	3.595	4.777	0.897	31.300
1200	uc011akk.2	CCDC117	chr22	+	29169126	29185283	14850	True	-146.506	-129.310	0.000	0.000	39.971	0.689	0.000	-0.388	0.687	120.180	559.920	-1.006	31.860	58.620	0.212	101	101	101	61	61	61	11.933	51.287	-1.977	18.324	34.286	-0.874	17.357	77.741	0.500	6.035	11.030	0.423	120.180
1201	uc010kss.1	RBAK	chr7	+	5085451	5109119	21714	True	-211.724	-211.995	0.000	0.000	47.006	0.596	0.000	-0.250	0.501	19.980	78.700	-0.358	25.660	58.580	0.331	199	199	199	94	94	94	6.241	21.200	-1.624	13.257	27.751	-0.988	2.777	8.765	0.553	5.306	11.133	0.473	25.660
1202	uc003sns.1	RBAK	chr7	+	5085552	5109119	21613	True	-211.757	-212.030	0.000	0.000	46.952	0.596	0.000	-0.242	0.509	19.980	78.700	-0.358	25.660	58.580	0.331	199	199	199	94	94	94	6.241	21.200	-1.624	13.257	27.751	-0.988	2.777	8.765	0.553	5.306	11.133	0.473	25.660
1203	uc003vwk.3	KIAA1147	chr7	-	141356527	141401953	1820	True	-498.577	-388.301	0.000	0.000	-9.701	0.000	0.000	-0.238	0.670	12.840	25.580	0.215	14.920	24.220	1.243	256	256	256	91	91	91	2.865	9.402	-1.482	5.865	9.333	-0.555	1.962	4.228	0.691	2.656	4.475	0.603	14.920
1204	uc003eps.3	TOPBP1	chr3	-	133319448	133380737	640	True	-161.380	-161.685	0.000	0.000	52.977	1.000	0.000	-0.211	1.270	59.760	197.100	-0.968	59.160	68.920	0.431	174	174	174	30	30	30	21.807	74.731	-1.813	39.006	46.140	-0.218	12.458	33.648	0.440	9.621	13.301	0.338	59.760
1205	uc003lhl.2	PCDHA5	chr5	+	140201360	140391929	188931	True	-255.149	-255.169	0.000	0.000	47.702	0.425	0.000	-0.355	0.767	13.480	42.380	0.324	20.700	27.400	0.658	172	172	172	80	80	80	2.552	9.733	-1.509	7.224	9.728	-0.418	2.779	9.508	0.694	5.558	7.136	0.569	20.700
1206	uc021yky.1	RREB1	chr6	+	7107829	7252213	143034	True	-452.309	-452.644	0.000	0.000	55.429	0.323	0.000	-0.224	1.146	31.300	124.460	-0.374	15.780	25.400	1.264	319	319	319	65	65	65	2.681	13.941	-2.120	7.037	11.281	-0.656	2.938	10.580	0.765	3.595	4.777	0.897	31.300
1207	uc010thl.2	PCDH9	chr13	-	66876965	67804468	1740	True	-245.366	-245.687	0.000	0.000	45.928	0.448	0.000	-0.245	0.719	6.320	14.740	-0.034	9.120	25.800	1.397	178	178	178	87	87	87	1.210	6.697	-1.824	3.091	5.394	-0.542	1.002	2.782	0.785	1.675	4.077	0.575	9.120
1208	uc003mxc.3	RREB1	chr6	+	7108085	7252213	142778	True	-452.029	-452.365	0.000	0.000	55.870	0.323	0.000	-0.216	1.159	31.300	124.460	-0.374	15.780	25.400	1.264	319	319	319	65	65	65	2.681	13.941	-2.120	7.037	11.281	-0.656	2.938	10.580	0.765	3.595	4.777	0.897	31.300
1209	uc001cvi.2	LRP8	chr1	-	53708040	53793821	4520	True	-112.468	-112.616	0.000	0.000	40.766	0.859	0.000	-0.224	0.632	45.020	141.320	-0.670	41.960	106.200	0.060	114	114	114	64	64	64	21.747	77.691	-1.802	23.724	43.015	-0.787	8.320	25.509	0.460	8.759	19.775	0.386	45.020
1210	uc001obv.1	EHD1	chr11	-	64620207	64647149	1560	True	-56.018	-34.049	0.000	0.000	38.328	0.933	0.000	-0.309	0.292	155.840	448.420	-1.149	166.900	403.200	-0.382	73	73	73	75	75	75	84.281	270.510	-1.697	98.539	201.242	-1.013	31.863	81.082	0.255	28.672	64.840	0.261	166.900
1211	uc010rfi.1	API5	chr11	+	43333504	43366080	31438	True	-48.626	-47.638	0.000	0.000	41.880	0.926	0.000	-0.225	0.525	100.900	287.100	-0.700	146.560	271.840	0.380	90	90	90	54	54	54	45.575	123.688	-1.410	81.329	131.424	-0.668	17.663	51.299	0.278	28.016	52.705	0.280	146.560
1212	uc001tbd.3	GALNT4	chr12	-	89913189	89918583	1440	True	-321.063	-321.124	0.000	0.000	49.889	0.125	0.000	-0.386	1.111	187.460	662.140	-0.038	14.180	10.720	1.671	185	185	185	72	72	72	8.734	37.363	-1.923	4.782	5.199	-0.159	28.156	109.561	0.805	3.299	2.737	0.675	187.460
1213	uc010jib.2	MFAP3	chr5	+	153418518	153437014	15401	True	-259.326	-254.922	0.000	0.000	-20.907	0.000	0.000	-0.490	0.300	12.620	67.960	-0.742	37.440	64.560	-0.164	84	84	84	149	149	149	8.054	34.466	-1.955	15.747	33.708	-1.155	2.489	11.987	0.487	7.833	11.674	0.564	37.440
1214	uc004fof.3	MAGT1	chrX	-	77081861	77151065	840	True	-117.041	-117.444	0.000	0.000	43.454	0.929	0.000	-0.226	0.827	197.120	612.340	-0.678	158.420	290.440	0.312	134	134	134	42	42	42	38.958	120.887	-1.596	71.490	108.150	-0.539	29.641	90.733	0.412	33.139	64.765	0.422	197.120
1215	uc001gqf.3	SMG7	chr1	+	183441505	183523328	80926	True	-155.658	-156.568	0.000	0.000	47.098	0.651	0.000	-0.292	1.021	51.920	192.820	-1.199	106.520	206.140	0.011	140	140	140	43	43	43	14.966	74.742	-2.367	59.929	126.424	-1.020	10.549	34.670	0.468	23.586	48.828	0.508	106.520
1216	uc001myl.3	TP53I11	chr11	-	44953898	44972608	1040	True	-45.002	-44.933	0.000	0.000	33.636	0.923	0.000	-0.185	0.450	40.740	144.300	-0.920	77.660	133.160	0.024	92	92	92	52	52	52	24.962	82.936	-1.699	40.205	84.487	-1.065	6.597	20.244	0.288	12.134	22.892	0.302	77.660
1217	uc001wrc.1	HECTD1	chr14	-	31569323	31676689	760	True	-360.958	-361.587	0.000	0.000	51.101	0.816	0.000	-0.177	1.272	51.740	158.160	-0.821	82.840	119.900	0.126	311	311	311	38	38	38	11.759	51.968	-2.271	42.797	70.029	-0.707	10.538	28.281	0.674	12.140	16.589	0.377	82.840
1218	uc010vyo.2	EPN2	chr17	+	19140689	19240028	97459	True	-105.886	-106.161	0.000	0.000	42.677	0.793	0.000	-0.465	0.461	20.840	71.000	-0.992	45.580	108.080	0.453	71	71	71	92	92	92	10.482	39.318	-1.834	19.230	37.705	-0.783	4.285	13.939	0.447	9.650	24.553	0.527	45.580
1219	uc002yeh.3	YTHDF1	chr20	-	61826781	61847538	1160	True	-58.350	-58.945	0.000	0.000	42.100	0.828	0.000	-0.317	0.505	99.820	414.600	-1.386	284.140	619.820	0.165	83	83	83	58	58	58	65.173	258.294	-1.963	109.947	223.664	-1.070	13.835	60.578	0.229	64.351	123.980	0.307	284.140
1220	uc002prt.1	KCNC3	chr19	-	50815198	50827339	1600	True	-210.094	-192.603	0.000	0.000	32.104	0.385	0.000	-0.397	0.626	16.880	60.420	0.535	49.020	126.540	0.120	124	124	124	78	78	78	5.457	27.035	-2.044	16.313	41.555	-1.167	3.672	14.688	0.773	10.105	25.663	0.554	49.020
1221	uc011aik.2	PPM1F	chr22	-	22273791	22292934	3440	True	-246.854	-248.090	0.000	0.000	-49.897	0.000	0.000	-0.486	0.182	49.580	176.680	-0.543	115.120	158.080	0.214	55	55	55	172	172	172	25.197	103.717	-1.947	35.944	81.539	-1.241	8.730	36.140	0.303	18.678	30.056	0.568	115.120
1222	uc010tly.2	SALL2	chr14	-	21989231	21994362	1320	True	-191.480	-191.748	0.000	0.000	48.776	0.667	0.000	-0.291	0.754	19.020	54.360	-0.358	38.980	54.880	0.100	164	164	164	66	66	66	5.867	24.045	-1.867	13.978	25.832	-0.851	3.229	11.908	0.551	6.548	10.612	0.482	38.980
1223	uc003sqt.1	ZNF12	chr7	-	6728063	6746566	820	True	-172.109	-172.449	0.000	0.000	42.692	0.923	0.000	-0.172	0.966	41.600	112.400	-0.605	73.100	119.460	0.218	179	179	179	39	39	39	13.437	45.378	-1.768	41.758	66.653	-0.648	8.057	19.249	0.507	12.971	20.569	0.347	73.100
1224	uc010qlq.1	ZMIZ1	chr10	+	81065856	81076285	8162	True	-214.687	-187.683	0.000	0.000	28.151	0.231	0.000	-0.527	0.500	21.180	84.580	-0.885	40.320	106.780	0.293	91	91	91	108	108	108	9.905	42.504	-2.045	21.127	47.131	-1.062	4.511	16.107	0.450	7.665	21.441	0.654	40.320
1225	uc003ywo.3	JRK	chr8	-	143738873	143751401	880	True	-83.654	-84.234	0.000	0.000	41.521	0.795	0.000	-0.165	0.806	32.900	158.440	-0.876	77.100	124.740	-0.333	106	106	106	44	44	44	20.848	84.652	-1.960	41.616	81.073	-0.958	5.334	22.903	0.390	14.839	23.106	0.438	77.100
1226	uc001daj.2	USP1	chr1	+	62901974	62917475	14722	True	-116.810	-116.687	0.000	0.000	40.993	0.943	0.000	-0.325	1.059	87.320	212.760	-0.708	109.960	125.180	0.242	106	106	106	35	35	35	30.873	93.070	-1.648	66.102	77.379	-0.242	17.192	39.541	0.468	21.021	20.736	0.267	109.960
1227	uc001dal.2	USP1	chr1	+	62902382	62917475	14314	True	-116.498	-116.369	0.000	0.000	41.286	0.943	0.000	-0.188	1.201	87.320	212.760	-0.708	109.960	125.180	0.242	106	106	106	35	35	35	30.873	93.070	-1.648	66.102	77.379	-0.242	17.192	39.541	0.468	21.021	20.736	0.267	109.960
1228	uc003gcf.3	FGFRL1	chr4	+	1005609	1020686	14183	True	-102.336	-103.195	0.000	0.000	37.504	0.619	0.000	-0.329	0.784	32.380	106.040	-1.174	55.920	106.860	0.578	99	99	99	42	42	42	14.596	62.299	-2.046	32.600	65.977	-0.944	5.004	15.794	0.373	9.413	24.616	0.709	55.920
1229	uc003gcg.3	FGFRL1	chr4	+	1005759	1020686	14033	True	-101.757	-102.359	0.000	0.000	38.108	0.786	0.000	-0.347	0.772	32.380	106.040	-1.174	55.920	106.860	0.578	99	99	99	42	42	42	14.596	62.299	-2.046	32.600	65.977	-0.944	5.004	15.794	0.373	9.413	24.616	0.709	55.920
1230	uc001aoa.3	KLHL21	chr1	-	6650783	6662929	1740	True	-126.059	-126.048	0.000	0.000	50.477	0.733	0.000	-0.327	0.476	35.320	103.260	-0.749	54.400	91.320	0.354	130	130	130	86	86	86	14.860	54.365	-1.826	26.187	54.498	-1.027	6.141	18.656	0.340	8.461	15.598	0.496	54.400
1231	uc011aaq.2	YTHDF1	chr20	-	61826781	61839970	1160	True	-57.270	-57.747	0.000	0.000	40.904	0.828	0.000	-0.345	0.477	99.820	414.600	-1.386	284.140	619.820	0.165	79	79	79	58	58	58	65.762	260.152	-1.960	109.947	223.664	-1.070	13.897	61.412	0.234	64.351	123.980	0.307	284.140
1232	uc003jbu.3	SLC12A7	chr5	-	1050488	1112172	1280	True	-119.489	-120.146	0.000	0.000	46.785	0.810	0.000	-0.242	0.559	43.780	117.800	-1.013	56.220	131.060	-0.023	153	153	153	63	63	63	18.486	65.097	-1.821	33.423	67.952	-1.020	8.184	20.838	0.364	11.265	22.692	0.408	56.220
1233	uc003mbw.4	ERGIC1	chr5	+	172261222	172379688	117209	True	-34.018	-4.857	0.000	0.000	33.464	1.000	0.000	-0.316	0.268	113.860	410.360	-1.005	218.160	401.060	-0.546	57	57	57	50	50	50	73.781	237.744	-1.638	108.109	224.094	-1.048	20.469	83.059	0.209	30.880	59.941	0.222	218.160
1234	uc031qhb.1	SENP1	chr12	-	48436680	48491907	1400	True	-121.444	-121.315	0.000	0.000	44.441	0.851	0.000	-0.350	0.801	14.820	63.500	-1.039	24.980	59.560	0.390	116	116	116	47	47	47	6.848	30.911	-2.044	14.437	26.623	-0.757	2.947	10.231	0.447	4.587	12.538	0.520	24.980
1235	uc011cfp.2	SEC24B	chr4	+	110354970	110461615	105866	True	-171.811	-172.533	0.000	0.000	33.887	0.730	0.000	-0.239	0.979	22.300	58.400	-0.430	20.100	36.400	1.111	146	146	146	37	37	37	6.710	22.173	-1.644	12.431	17.339	-0.264	4.233	10.697	0.587	4.128	10.511	0.641	22.300
1236	uc002web.4	SRXN1	chr20	-	627267	656823	1240	True	-36.990	-37.420	0.000	0.000	31.952	0.919	0.000	-0.356	0.304	90.060	275.720	0.000	159.080	266.860	-0.177	60	60	60	62	62	62	43.948	129.743	-1.373	90.953	168.544	-0.892	22.861	68.720	0.501	24.346	40.463	0.275	159.080
1237	uc001uej.1	PITPNM2	chr12	-	123468026	123595035	1660	True	-270.601	-271.568	0.000	0.000	45.714	0.506	0.000	-0.284	0.702	9.400	24.380	0.737	12.320	22.460	1.284	199	199	199	83	83	83	2.908	11.052	-1.643	5.898	9.447	-0.514	1.955	5.326	0.719	2.578	5.420	0.579	12.320
1238	uc001oha.2	PACS1	chr11	+	65837823	66012218	173552	True	-102.628	-102.450	0.000	0.000	43.835	0.900	0.000	-0.223	0.813	26.180	109.640	-0.898	55.820	80.180	-0.135	128	128	128	40	40	40	13.551	55.359	-1.927	29.854	55.456	-0.913	4.597	20.652	0.424	10.245	11.759	0.423	55.820
1239	uc002oqf.4	HNRNPUL1	chr19	+	41808297	41813811	4356	True	-91.391	-92.753	0.000	0.000	26.082	0.692	0.000	-0.498	0.553	298.220	1212.460	-0.133	345.420	644.480	-0.009	59	59	59	52	52	52	142.900	508.557	-1.847	177.998	317.075	-0.740	85.238	329.334	0.535	89.707	181.792	0.344	345.420
1240	uc003jhj.4	C5orf22	chr5	+	31532372	31555165	21707	True	-124.097	-123.750	0.000	0.000	36.396	0.725	0.000	-0.384	0.896	15.980	56.020	-0.912	47.300	80.460	0.985	101	101	101	40	40	40	7.532	26.266	-1.707	23.118	37.026	-0.618	3.158	9.183	0.431	8.192	16.214	0.691	47.300
1241	uc003tpr.4	COBL	chr7	-	51083908	51384515	1220	True	-188.710	-188.345	0.000	0.000	44.534	0.854	0.000	-0.264	0.874	14.160	43.120	0.088	19.560	45.540	0.189	172	172	172	48	48	48	5.021	21.430	-1.933	11.792	21.807	-0.792	2.388	6.915	0.622	3.565	8.642	0.497	19.560
1242	uc010roh.3	MALAT1	chr11	+	65265232	65273939	2860	True	-658.515	-658.809	0.000	0.000	-98.997	0.000	0.000	-0.538	0.195	138.540	4337.680	0.212	251.280	5408.440	0.484	118	118	118	290	290	290	55.214	1584.635	-3.789	60.996	619.549	-3.219	43.336	1283.752	1.517	56.569	825.558	1.197	251.280
1243	uc003quj.3	QKI	chr6	+	163835674	163999628	156231	True	-174.706	-174.644	0.000	0.000	-7.931	0.030	0.000	-0.657	0.343	26.520	149.080	-1.819	85.980	169.240	0.047	44	44	44	135	135	135	15.740	97.275	-2.601	25.054	63.547	-1.386	5.512	21.791	0.330	16.674	32.681	0.404	85.980
1244	uc003ekd.3	SEC61A1	chr3	+	127771601	127790526	16937	True	-36.125	29.081	0.000	0.000	43.406	1.000	0.000	-0.334	0.151	406.060	1410.580	-1.325	541.680	1571.600	-0.776	43	43	43	91	91	91	250.229	874.153	-1.793	312.013	767.203	-1.268	68.908	253.861	0.182	83.970	258.351	0.176	541.680
1245	uc001anz.1	KLHL21	chr1	-	6650778	6662929	1740	True	-257.401	-257.498	0.000	0.000	45.653	0.483	0.000	-0.242	0.581	35.080	101.880	1.010	54.840	87.100	0.584	223	223	223	87	87	87	9.272	34.688	-1.761	26.265	53.997	-1.003	8.177	27.540	0.597	8.454	16.041	0.527	54.840
1246	uc001fft.3	PYGO2	chr1	-	154929501	154934258	700	True	-73.585	-73.406	0.000	0.000	41.899	0.914	0.000	-0.221	0.787	54.960	173.480	-0.985	116.440	186.640	0.518	110	110	110	35	35	35	29.518	96.392	-1.665	66.763	106.136	-0.671	8.937	31.598	0.277	22.122	33.106	0.464	116.440
1247	uc001xcs.3	EXOC5	chr14	-	57669193	57699090	5440	True	-72.696	-73.192	0.000	0.000	37.332	0.857	0.000	-0.371	0.517	66.940	230.020	-1.128	136.520	234.420	0.151	78	78	78	56	56	56	33.044	113.497	-1.741	61.481	107.467	-0.845	11.884	40.483	0.339	25.198	34.412	0.355	136.520
1248	uc001gyz.3	PPFIA4	chr1	+	203020310	203047864	25218	True	-103.955	-104.637	0.000	0.000	34.793	0.704	0.000	-0.425	0.321	29.840	85.720	-1.057	63.980	161.260	-0.200	74	74	74	115	115	115	13.288	49.390	-1.843	29.231	62.859	-1.080	5.616	17.084	0.356	13.474	29.834	0.335	63.980
1249	uc001gza.3	PPFIA4	chr1	+	203020310	203047864	25218	True	-103.955	-104.637	0.000	0.000	34.793	0.704	0.000	-0.425	0.321	29.840	85.720	-1.057	63.980	161.260	-0.200	74	74	74	115	115	115	13.288	49.390	-1.843	29.231	62.859	-1.080	5.616	17.084	0.356	13.474	29.834	0.335	63.980
1250	uc002iso.3	ANKRD40	chr17	-	48770550	48785270	2520	True	-146.992	-148.253	0.000	0.000	0.562	0.096	0.000	-0.455	0.271	44.640	210.780	-1.678	178.460	631.980	0.018	62	62	62	125	125	125	25.421	117.874	-2.182	38.706	102.866	-1.277	7.418	31.650	0.276	31.268	105.895	0.493	178.460
1251	uc001jqx.2	LRRC20	chr10	-	72058725	72141670	740	True	-35.716	-33.890	0.000	0.000	39.552	1.000	0.000	-0.193	0.554	196.300	573.500	-1.168	245.160	436.940	0.036	103	103	103	37	37	37	93.237	284.790	-1.613	163.703	304.638	-0.878	33.889	92.537	0.208	32.054	69.231	0.334	245.160
1252	uc031pvr.1	LRRC20	chr10	-	72058725	72142406	740	True	-35.695	-33.785	0.000	0.000	39.575	1.000	0.000	-0.187	0.559	196.300	573.500	-1.168	245.160	436.940	0.036	103	103	103	37	37	37	93.237	284.790	-1.613	163.703	304.638	-0.878	33.889	92.537	0.208	32.054	69.231	0.334	245.160
1253	uc002qfv.1	LENG8	chr19	+	54960395	54972580	10597	True	-110.242	-56.384	0.000	0.000	37.073	0.818	0.052	-0.152	0.324	104.300	391.080	-1.225	125.840	331.460	-0.301	146	146	146	77	77	77	47.370	170.789	-1.811	58.749	140.835	-1.270	14.578	58.343	0.233	30.096	73.434	0.356	125.840
1254	uc004bjz.4	TLR4	chr9	+	120466452	120479769	12314	True	-179.853	-180.128	0.000	0.000	39.215	0.932	0.000	-0.131	0.764	26.840	69.280	-0.554	22.360	41.840	-0.186	214	214	214	44	44	44	8.746	28.377	-1.628	14.717	24.905	-0.723	4.739	12.950	0.493	3.937	6.343	0.272	26.840
1255	uc003smo.4	IQCE	chr7	+	2598631	2654368	54786	True	-190.981	-190.781	0.000	0.000	40.077	0.867	0.000	-0.135	0.708	51.320	129.040	-0.686	48.120	116.960	0.399	245	245	245	45	45	45	14.657	55.720	-1.874	28.378	62.752	-1.070	7.128	22.682	0.469	8.984	26.095	0.471	51.320
1256	uc003smk.4	IQCE	chr7	+	2598631	2654368	54786	True	-190.981	-190.781	0.000	0.000	40.077	0.867	0.000	-0.135	0.708	51.320	129.040	-0.686	48.120	116.960	0.399	245	245	245	45	45	45	14.657	55.720	-1.874	28.378	62.752	-1.070	7.128	22.682	0.469	8.984	26.095	0.471	51.320
1257	uc021wky.1	DGCR2	chr22	-	19023794	19109967	1820	True	-90.514	-91.088	0.000	0.000	27.927	0.637	0.000	-0.267	0.313	56.980	182.660	-1.052	111.020	229.380	0.277	99	99	99	91	91	91	27.224	100.600	-1.875	51.425	128.094	-1.290	9.945	30.586	0.312	17.377	44.025	0.379	111.020
1258	uc011agr.1	DGCR2	chr22	-	19023794	19109967	1820	True	-90.514	-91.088	0.000	0.000	27.927	0.637	0.000	-0.267	0.313	56.980	182.660	-1.052	111.020	229.380	0.277	99	99	99	91	91	91	27.224	100.600	-1.875	51.425	128.094	-1.290	9.945	30.586	0.312	17.377	44.025	0.379	111.020
1259	uc003lec.3	MATR3	chr5	+	138648192	138667366	17041	True	-38.948	-40.054	0.000	0.000	35.092	1.000	0.000	-0.110	0.759	192.780	477.480	-1.060	362.980	507.800	-0.164	64	64	64	42	42	42	113.592	328.301	-1.514	187.374	285.738	-0.630	34.410	100.678	0.253	71.182	92.752	0.253	362.980
1260	uc010sfh.2	ZNF384	chr12	-	6775642	6798738	1220	True	-32.587	-33.472	0.000	0.000	35.165	0.955	0.000	-0.309	0.450	72.400	289.700	-1.032	170.520	330.780	-0.621	70	70	70	44	44	44	44.053	152.916	-1.734	76.340	149.201	-0.962	13.971	60.985	0.292	33.620	64.232	0.190	170.520
1261	uc002wim.2	ATRN	chr20	+	3451664	3631769	177545	True	-262.933	-263.501	0.000	0.000	57.825	0.563	0.000	-0.229	0.484	34.960	102.560	-0.306	47.380	76.320	0.110	244	244	244	126	126	126	12.165	43.563	-1.739	20.384	41.983	-1.044	6.155	20.613	0.492	8.715	13.813	0.546	47.380
1262	uc002wku.3	PRNP	chr20	+	4666796	4682234	13945	True	-51.896	-52.677	0.000	0.000	25.601	0.726	0.000	-0.410	0.339	206.960	678.220	-1.237	441.200	648.980	0.420	43	43	43	73	73	73	143.288	421.036	-1.537	169.904	285.726	-0.705	31.194	103.293	0.147	73.672	125.685	0.421	441.200
1263	uc002wkv.3	PRNP	chr20	+	4666796	4682234	13945	True	-51.896	-52.677	0.000	0.000	25.601	0.726	0.000	-0.410	0.339	206.960	678.220	-1.237	441.200	648.980	0.420	43	43	43	73	73	73	143.288	421.036	-1.537	169.904	285.726	-0.705	31.194	103.293	0.147	73.672	125.685	0.421	441.200
1264	uc003zta.3	NOL6	chr9	-	33461350	33473941	1160	True	-48.001	-48.404	0.000	0.000	38.995	0.942	0.000	-0.289	0.481	144.960	413.980	-1.165	120.700	255.000	-0.170	82	82	82	52	52	52	53.897	181.296	-1.790	80.755	163.851	-1.018	30.469	80.920	0.252	17.823	33.425	0.302	144.960
1265	uc001tbe.3	POC1B-GALNT4	chr12	-	89913189	89920039	1440	True	-313.670	-313.801	0.000	0.000	47.810	0.125	0.000	-0.438	1.024	187.460	662.140	-0.038	14.180	10.720	1.671	180	180	180	72	72	72	9.007	38.207	-1.889	4.782	5.199	-0.159	28.500	110.950	0.804	3.299	2.737	0.675	187.460
1266	uc003ffj.3	MECOM	chr3	-	168801286	168864093	1300	True	-196.120	-196.390	0.000	0.000	40.999	0.338	0.000	-0.361	0.736	10.800	55.500	-0.667	42.280	56.820	0.943	142	142	142	65	65	65	4.267	20.737	-2.091	13.807	28.212	-1.063	2.380	8.643	0.562	8.222	11.064	0.623	42.280
1267	uc001vil.3	PCDH9	chr13	-	66876965	67804468	1740	True	-246.502	-246.828	0.000	0.000	46.730	0.460	0.000	-0.242	0.722	6.320	14.740	-0.034	9.120	25.800	1.397	181	181	181	87	87	87	1.202	6.770	-1.839	3.091	5.394	-0.542	0.986	2.810	0.784	1.675	4.077	0.575	9.120
1268	uc004bsy.1	FAM102A	chr9	-	130703159	130710504	1340	True	-148.291	-148.038	0.000	0.000	20.958	0.483	0.000	-0.242	0.430	36.960	152.800	0.895	57.000	133.680	-0.708	131	131	131	60	60	60	11.641	47.123	-1.468	30.019	70.956	-1.201	12.543	49.423	0.843	12.192	28.840	0.276	57.000
1269	uc001rqy.4	SENP1	chr12	-	48436680	48499775	1400	True	-102.490	-102.580	0.000	0.000	40.560	0.830	0.000	-0.179	0.938	14.820	63.500	-1.039	24.980	59.560	0.390	96	96	96	47	47	47	7.361	31.891	-1.987	14.437	26.623	-0.757	2.908	10.214	0.437	4.587	12.538	0.520	24.980
1270	uc001rqz.4	SENP1	chr12	-	48436680	48499775	1400	True	-102.490	-102.580	0.000	0.000	40.560	0.830	0.000	-0.179	0.938	14.820	63.500	-1.039	24.980	59.560	0.390	96	96	96	47	47	47	7.361	31.891	-1.987	14.437	26.623	-0.757	2.908	10.214	0.437	4.587	12.538	0.520	24.980
1271	uc002jwk.3	CANT1	chr17	-	76987797	77005899	1160	True	-82.413	-82.963	0.000	0.000	38.581	0.724	0.000	-0.303	0.566	245.760	1077.120	-1.271	455.900	703.320	0.565	89	89	89	58	58	58	109.176	397.857	-1.811	170.222	285.520	-0.795	43.947	196.974	0.279	99.205	148.999	0.436	455.900
1272	uc002ugu.4	METTL8	chr2	-	172173912	172290619	6460	True	-306.882	-307.301	0.000	0.000	-14.201	0.000	0.000	0.843	-0.474	39.980	80.760	0.397	383.300	1331.100	0.038	59	59	59	152	152	152	19.868	34.725	-0.684	28.050	100.509	-1.946	8.015	17.970	0.455	74.205	251.686	0.845	383.300
1273	uc003ffi.3	MECOM	chr3	-	168801286	168864093	1300	True	-192.003	-192.251	0.000	0.000	40.722	0.338	0.000	-0.372	0.734	10.800	55.500	-0.667	42.280	56.820	0.943	137	137	137	65	65	65	4.240	20.810	-2.104	13.807	28.212	-1.063	2.398	8.764	0.560	8.222	11.064	0.623	42.280
1274	uc011bpi.1	MECOM	chr3	-	168801286	168864093	1300	True	-192.003	-192.251	0.000	0.000	40.722	0.338	0.000	-0.372	0.734	10.800	55.500	-0.667	42.280	56.820	0.943	137	137	137	65	65	65	4.240	20.810	-2.104	13.807	28.212	-1.063	2.398	8.764	0.560	8.222	11.064	0.623	42.280
1275	uc011kcl.2	COBL	chr7	-	51083908	51384515	1220	True	-179.814	-179.417	0.000	0.000	42.693	0.812	0.000	-0.254	0.849	14.160	43.120	0.088	19.560	45.540	0.189	165	165	165	48	48	48	5.154	21.965	-1.942	11.792	21.807	-0.792	2.343	6.518	0.622	3.565	8.642	0.497	19.560
1276	uc010szy.2	KDM2B	chr12	-	121866899	121905103	960	True	-90.271	-90.497	0.000	0.000	39.892	0.907	0.000	-0.274	0.721	34.200	139.160	-0.703	40.520	106.820	0.125	106	106	106	43	43	43	15.916	65.857	-1.978	27.480	48.361	-0.749	6.013	23.226	0.404	6.556	18.572	0.374	40.520
1277	uc001mbp.3	TRIM5	chr11	-	5684424	5706339	1220	True	-59.979	-59.936	0.000	0.000	42.201	0.976	0.000	-0.257	0.641	60.540	245.620	0.548	335.800	800.080	0.825	98	98	98	42	42	42	30.418	90.704	-1.357	83.351	167.074	-0.626	15.533	59.785	0.517	74.700	208.993	0.502	335.800
1278	uc002jjp.1	CDC42EP4	chr17	-	71279763	71308143	1080	True	-86.336	-82.361	0.000	0.000	35.090	0.889	0.000	-0.371	0.595	61.240	244.620	-1.155	171.180	261.160	-0.134	78	78	78	54	54	54	33.582	144.744	-2.064	67.742	136.923	-1.089	11.618	50.471	0.360	35.478	49.307	0.339	171.180
1279	uc010wgi.2	PTRF	chr17	-	40554466	40575273	1580	True	-64.302	-64.543	0.000	0.000	41.063	0.782	0.000	-0.331	0.363	1044.860	5952.500	-1.450	1407.400	3301.680	-0.114	85	85	85	78	78	78	488.971	2239.770	-2.121	753.573	1894.214	-1.317	149.152	980.224	0.307	184.789	495.391	0.523	1407.400
1280	uc003lhs.2	PCDHA8	chr5	+	140220906	140391929	169385	True	-245.324	-245.424	0.000	0.000	47.419	0.487	0.000	-0.353	0.711	13.480	42.380	0.895	20.700	27.400	0.658	174	174	174	80	80	80	2.837	10.551	-1.391	7.224	9.728	-0.418	3.038	9.773	0.791	5.558	7.136	0.569	20.700
1281	uc001vje.3	KLF5	chr13	+	73633141	73651676	17784	True	-89.157	-88.649	0.000	0.000	40.803	0.972	0.000	-0.208	0.915	45.760	173.180	-0.367	78.180	133.120	0.419	107	107	107	36	36	36	22.174	71.472	-1.586	52.230	78.803	-0.557	8.770	34.501	0.430	13.260	24.906	0.457	78.180
1282	uc031qxx.1	SMG6	chr17	-	1963132	2169493	1240	True	-85.032	-85.955	0.000	0.000	35.827	0.738	0.000	-0.400	0.502	29.920	118.320	-1.109	59.880	105.080	-0.240	77	77	77	61	61	61	14.527	56.195	-1.889	30.926	60.524	-1.003	4.441	16.120	0.408	12.579	17.269	0.346	59.880
1283	uc031pzw.1	TP53I11	chr11	-	44953898	44972857	1040	True	-43.980	-43.899	0.000	0.000	34.096	0.923	0.000	-0.222	0.414	40.740	144.300	-0.920	77.660	133.160	0.024	92	92	92	52	52	52	24.962	82.936	-1.699	40.205	84.487	-1.065	6.597	20.244	0.288	12.134	22.892	0.302	77.660
1284	uc031pzx.1	TP53I11	chr11	-	44953898	44972857	1040	True	-43.977	-43.896	0.000	0.000	34.098	0.923	0.000	-0.224	0.413	40.740	144.300	-0.920	77.660	133.160	0.024	92	92	92	52	52	52	24.962	82.936	-1.699	40.205	84.487	-1.065	6.597	20.244	0.288	12.134	22.892	0.302	77.660
1285	uc031pzy.1	TP53I11	chr11	-	44953898	44972857	1040	True	-43.980	-43.899	0.000	0.000	34.096	0.923	0.000	-0.222	0.414	40.740	144.300	-0.920	77.660	133.160	0.024	92	92	92	52	52	52	24.962	82.936	-1.699	40.205	84.487	-1.065	6.597	20.244	0.288	12.134	22.892	0.302	77.660
1286	uc001ffw.3	SHC1	chr1	-	154934773	154943223	1460	True	-56.747	-56.812	0.000	0.000	25.718	0.644	0.000	-0.268	0.321	228.420	822.600	-1.064	391.340	535.880	0.713	69	69	69	73	73	73	138.115	428.250	-1.571	157.006	280.310	-0.904	55.147	196.563	0.244	76.822	92.503	0.387	391.340
1287	uc001ffv.3	SHC1	chr1	-	154934773	154943223	1460	True	-56.747	-56.812	0.000	0.000	25.718	0.644	0.000	-0.268	0.321	228.420	822.600	-1.064	391.340	535.880	0.713	69	69	69	73	73	73	138.115	428.250	-1.571	157.006	280.310	-0.904	55.147	196.563	0.244	76.822	92.503	0.387	391.340
1288	uc002ywj.3	DYRK1A	chr21	+	38791206	38887679	94527	True	-244.917	-245.465	0.000	0.000	49.618	0.360	0.000	-0.502	0.798	7.740	63.000	-0.397	13.880	31.760	-0.045	138	138	138	86	86	86	2.010	16.878	-2.509	6.383	15.730	-1.218	1.607	12.327	0.803	3.223	7.232	0.594	13.880
1289	uc002lcz.4	SMAD2	chr18	-	45359465	45457517	7080	True	-283.606	-282.539	0.000	0.000	25.945	0.000	0.199	0.422	-0.439	110.520	202.360	0.624	313.920	991.100	0.034	136	136	136	146	146	146	32.180	66.196	-0.820	9.838	35.877	-1.488	23.091	52.377	0.568	39.867	132.752	0.705	313.920
1290	uc004bka.4	TLR4	chr9	+	120466452	120479769	12314	True	-173.696	-173.845	0.000	0.000	39.124	0.932	0.000	-0.119	0.768	26.840	69.280	-0.554	22.360	41.840	-0.186	209	209	209	44	44	44	8.845	28.638	-1.621	14.717	24.905	-0.723	4.731	12.984	0.489	3.937	6.343	0.272	26.840
1291	uc002qag.3	ZNF320	chr19	-	53379424	53394599	4340	True	-308.466	-308.858	0.000	0.000	-12.752	0.000	0.000	-0.685	0.293	32.240	124.560	-0.766	157.360	484.160	1.034	77	77	77	207	207	207	6.418	32.929	-2.258	17.245	53.308	-1.214	5.410	20.015	0.693	23.818	84.581	0.638	157.360
1292	uc002qai.3	ZNF320	chr19	-	53379424	53400813	4340	True	-308.195	-308.457	0.000	0.000	-11.901	0.000	0.000	-0.669	0.313	32.240	124.560	-0.766	157.360	484.160	1.034	77	77	77	207	207	207	6.418	32.929	-2.258	17.245	53.308	-1.214	5.410	20.015	0.693	23.818	84.581	0.638	157.360
1293	uc001hav.4	PPP1R15B	chr1	-	204372491	204380944	2540	True	-251.110	-252.180	0.000	0.000	24.143	0.131	0.000	-0.495	0.460	16.220	105.740	-1.358	83.880	368.680	0.248	114	114	114	122	122	122	7.640	50.012	-2.563	16.486	44.306	-1.358	3.031	18.372	0.512	16.959	56.475	0.681	83.880
1294	uc001dak.2	USP1	chr1	+	62901974	62917475	14722	True	-117.287	-117.177	0.000	0.000	40.598	0.943	0.000	-0.327	1.052	87.320	212.760	-0.708	109.960	125.180	0.242	106	106	106	35	35	35	30.873	93.070	-1.648	66.102	77.379	-0.242	17.192	39.541	0.468	21.021	20.736	0.267	109.960
1295	uc003gfq.3	ADD1	chr4	+	2845583	2931802	85254	True	-82.201	-82.508	0.000	0.000	33.108	0.913	0.000	-0.190	0.575	79.360	263.380	-1.138	161.800	351.240	0.506	117	117	117	46	46	46	42.128	131.197	-1.620	105.299	199.364	-0.829	14.578	44.725	0.287	28.522	79.987	0.441	161.800
1296	uc002ywm.3	DYRK1A	chr21	+	38792600	38887679	93133	True	-249.235	-242.044	0.000	0.000	50.205	0.384	0.000	-0.508	0.812	7.740	63.000	-0.397	13.880	31.760	-0.045	135	135	135	86	86	86	1.941	16.775	-2.523	6.383	15.730	-1.218	1.581	12.501	0.805	3.223	7.232	0.594	13.880
1297	uc003kzr.3	SAR1B	chr5	-	133936838	133968533	5220	True	-412.902	-406.141	0.000	0.000	-81.502	0.000	0.000	0.779	-0.227	115.320	205.660	0.121	236.000	982.540	1.664	48	48	48	222	222	222	50.423	89.657	-0.703	12.604	47.656	-1.231	27.869	55.921	0.366	38.963	148.364	0.921	236.000
1298	uc002wjk.3	CENPB	chr20	-	3764497	3767337	780	True	-62.183	-63.060	0.000	0.000	34.762	0.974	0.000	-0.255	0.607	208.580	858.720	-1.478	163.800	436.600	-0.449	93	93	93	39	39	39	83.034	338.523	-2.046	81.452	168.467	-0.996	41.025	165.627	0.250	35.113	89.519	0.253	208.580
1299	uc011bav.2	KLHL18	chr3	+	47324329	47388306	61855	True	-142.412	-142.759	0.000	0.000	47.040	0.660	0.000	-0.531	0.418	23.140	121.980	-0.761	54.220	125.380	-0.277	93	93	93	100	100	100	11.227	53.395	-2.106	21.530	46.483	-1.089	4.092	22.432	0.542	9.474	19.567	0.472	54.220
1300	uc002jjn.3	CDC42EP4	chr17	-	71279762	71307054	1060	True	-87.731	-85.776	0.000	0.000	42.351	0.811	0.000	-0.355	0.634	60.940	244.900	-1.155	174.460	260.700	-0.131	91	91	91	53	53	53	33.598	147.969	-2.092	68.356	137.286	-1.078	10.844	48.863	0.355	35.581	49.663	0.335	174.460
1301	uc011jws.2	CYTH3	chr7	-	6201411	6212706	2680	True	-159.511	-159.883	0.000	0.000	-20.111	0.082	0.000	-0.428	0.208	146.500	498.520	-1.249	252.780	799.240	0.241	59	59	59	134	134	134	85.054	288.440	-1.770	113.908	257.104	-1.133	38.682	128.627	0.280	51.743	134.825	0.462	252.780
1302	uc001csp.3	EPS15	chr1	-	51819934	51887793	2240	True	-177.996	-178.258	0.000	0.000	11.281	0.087	0.000	-0.543	0.395	24.120	107.420	-1.171	99.940	105.960	0.413	69	69	69	103	103	103	11.500	59.887	-2.303	15.060	27.778	-0.948	4.954	21.969	0.453	17.127	22.137	0.569	99.940
1303	uc002tpl.3	AMMECR1L	chr2	-	128619206	128642434	2480	True	-234.754	-209.759	0.000	0.000	-1.686	0.008	0.000	-0.547	0.396	24.360	227.160	-1.017	45.060	116.640	0.447	87	87	87	123	123	123	10.550	51.621	-2.145	19.700	47.426	-1.145	4.743	34.799	0.569	8.275	24.279	0.527	45.060
1304	uc001hdh.1	SLC41A1	chr1	-	205758220	205782161	2400	True	-184.370	-185.301	0.000	0.000	17.560	0.128	0.000	-0.663	0.468	20.180	116.480	-1.515	46.200	124.020	-0.169	60	60	60	117	117	117	9.487	65.312	-2.688	20.205	54.553	-1.449	4.303	22.977	0.481	9.683	18.941	0.607	46.200
1305	uc001txu.3	PXN	chr12	-	120648241	120654919	1700	True	-110.440	-110.639	0.000	0.000	30.544	0.400	0.000	-0.515	0.474	169.000	539.180	-1.158	317.240	512.160	0.633	57	57	57	85	85	85	76.569	283.851	-1.925	145.114	269.174	-0.894	44.165	154.743	0.311	57.828	96.904	0.423	317.240
1306	uc002kwz.4	B4GALT6	chr18	-	29202208	29264686	1280	True	-216.078	-215.935	0.000	0.000	44.968	0.355	0.000	-0.358	0.931	6.060	14.420	0.956	17.720	17.980	1.306	146	146	146	62	62	62	1.551	5.470	-1.150	6.613	7.663	-0.165	1.180	3.959	0.967	3.539	4.100	0.711	17.720
1307	uc002rut.3	PRKCE	chr2	+	45879042	46415129	534371	True	-183.182	-178.530	0.000	0.000	46.076	0.714	0.000	-0.286	0.590	28.460	113.740	-0.504	47.440	92.860	0.275	151	151	151	84	84	84	11.516	42.863	-1.793	19.659	39.174	-0.913	6.864	27.499	0.518	10.923	22.783	0.420	47.440
1308	uc010fbv.1	PSME4	chr2	-	54091203	54197977	1440	True	-95.968	-95.819	0.000	0.000	43.502	1.000	0.000	-0.331	1.045	95.120	241.480	-1.175	244.600	350.520	0.244	99	99	99	33	33	33	37.582	129.347	-1.838	138.844	210.162	-0.602	19.661	49.386	0.313	53.104	76.909	0.309	244.600
1309	uc003uno.3	PEG10	chr7	+	94285636	94299006	12105	True	-262.568	-262.497	0.000	0.000	61.278	0.754	0.000	-0.236	0.937	3.600	8.720	0.676	6.920	7.480	0.910	241	241	241	61	61	61	0.385	2.379	-1.222	2.506	3.459	-0.345	0.618	1.635	0.780	1.335	1.752	0.699	6.920
1310	uc001jje.3	SGMS1	chr10	-	52065344	52383737	1240	True	-63.821	-63.884	0.000	0.000	35.450	1.000	0.000	-0.235	0.620	26.660	81.780	-0.589	41.620	60.380	0.338	71	71	71	55	55	55	14.692	40.742	-1.438	24.273	35.073	-0.519	4.785	10.227	0.362	7.382	9.795	0.284	41.620
1311	uc002lcy.4	SMAD2	chr18	-	45359465	45456970	7080	True	-284.512	-283.116	0.000	0.000	25.003	0.000	0.192	0.407	-0.446	110.520	202.360	0.624	313.920	991.100	0.034	136	136	136	146	146	146	32.180	66.196	-0.820	9.838	35.877	-1.488	23.091	52.377	0.568	39.867	132.752	0.705	313.920
1312	uc001erb.4	NBPF14	chr1	-	148250248	148337532	1420	True	-102.307	-102.989	0.000	0.000	30.737	0.597	0.000	-0.533	0.539	195.580	919.020	-1.364	314.300	586.120	0.185	62	62	62	62	62	62	69.145	312.807	-2.156	139.598	299.073	-1.090	35.548	180.710	0.399	68.895	134.002	0.449	314.300
1313	uc002lhz.3	LMAN1	chr18	-	56995055	57026508	1460	True	-70.961	-71.325	0.000	0.000	38.404	0.910	0.000	-0.194	0.370	75.440	329.280	0.440	70.720	149.640	-0.157	143	143	143	67	67	67	28.116	83.390	-1.356	41.206	76.087	-0.828	14.821	66.498	0.519	14.015	30.366	0.259	75.440
1314	uc003xqi.3	PRKDC	chr8	-	48685668	48872743	520	True	-472.535	-472.344	0.000	0.000	90.305	1.000	0.000	-0.111	2.002	180.460	578.560	-0.887	186.160	212.820	0.365	469	469	469	26	26	26	29.122	127.073	-2.580	120.011	140.428	-0.252	36.019	105.913	0.729	35.230	36.451	0.277	186.160
1315	uc003zzi.3	RNF38	chr9	-	36336398	36400296	1980	True	-202.630	-166.975	0.000	0.000	37.422	0.475	0.000	-0.389	0.457	21.580	75.460	-1.091	49.180	155.640	0.013	118	118	118	99	99	99	8.881	41.396	-2.150	17.603	47.555	-1.317	4.201	13.970	0.447	9.765	30.487	0.540	49.180
1316	uc003mej.4	FAF2	chr5	+	175875355	175937075	59033	True	-160.846	-161.420	0.000	0.000	4.856	0.155	0.000	-0.507	0.252	21.540	112.600	-1.250	60.140	133.780	-0.433	69	69	69	129	129	129	13.247	61.559	-2.135	25.875	65.376	-1.384	4.148	19.022	0.375	12.743	23.602	0.447	60.140
1317	uc002ntn.1	ANKRD27	chr19	-	33087906	33166102	900	True	-112.938	-114.007	0.000	0.000	35.058	0.932	0.000	-0.261	0.705	35.580	121.020	-0.653	57.500	96.060	0.184	118	118	118	44	44	44	15.867	60.059	-1.878	29.857	56.089	-0.871	6.537	20.591	0.433	7.950	16.555	0.564	57.500
1318	uc003xqj.3	PRKDC	chr8	-	48685668	48872743	520	True	-471.112	-470.917	0.000	0.000	89.575	1.000	0.000	-0.111	1.999	180.460	578.560	-0.887	186.160	212.820	0.365	466	466	466	26	26	26	28.867	125.992	-2.583	120.011	140.428	-0.252	35.973	105.277	0.731	35.230	36.451	0.277	186.160
1319	uc003qqx.2	SYNJ2	chr6	+	158402887	158520207	114562	True	-300.122	-300.932	0.000	0.000	22.207	0.089	0.000	-0.329	0.393	76.560	150.340	-0.146	28.700	86.240	0.074	175	175	175	135	135	135	11.406	40.042	-1.978	11.560	26.832	-1.173	15.045	29.678	0.629	5.883	12.560	0.512	76.560
1320	uc001irl.4	PIP4K2A	chr10	-	22823765	23003503	1020	True	-72.987	-72.840	0.000	0.000	39.117	0.953	0.000	-0.178	0.667	34.520	123.740	0.447	83.940	70.860	0.297	111	111	111	43	43	43	20.242	67.730	-1.608	32.973	49.369	-0.588	5.976	28.179	0.490	13.910	15.177	0.327	83.940
1321	uc031pvp.1	LRRC20	chr10	-	72058725	72142406	740	True	-37.594	-35.222	0.000	0.000	38.188	1.000	0.000	-0.184	0.544	196.300	573.500	-1.168	245.160	436.940	0.036	103	103	103	37	37	37	93.237	284.790	-1.613	163.703	304.638	-0.878	33.889	92.537	0.208	32.054	69.231	0.334	245.160
1322	uc001obc.2	SF1	chr11	-	64532075	64546316	800	True	-67.595	-68.318	0.000	0.000	32.687	0.775	0.000	-0.414	0.740	204.000	640.560	-1.246	548.800	564.160	0.911	61	61	61	40	40	40	111.696	352.891	-1.655	249.160	344.856	-0.502	37.819	112.947	0.167	94.766	95.488	0.474	548.800
1323	uc003lhw.2	PCDHA10	chr5	+	140235633	140391929	154658	True	-197.189	-197.257	0.000	0.000	41.494	0.512	0.000	-0.397	0.610	13.480	42.380	0.379	20.700	27.400	0.658	134	134	134	80	80	80	2.396	9.309	-1.245	7.224	9.728	-0.418	3.104	10.992	0.786	5.558	7.136	0.569	20.700
1324	uc021ofy.1	TMEM201	chr1	+	9648931	9674935	25312	True	-152.806	-153.075	0.000	0.000	44.113	0.848	0.000	-0.285	1.230	19.620	79.500	-1.106	29.980	52.220	0.760	135	135	135	33	33	33	6.514	32.807	-2.216	16.897	28.470	-0.684	4.394	18.970	0.496	5.259	10.489	0.550	29.980
1325	uc003tdh.3	FKBP9	chr7	+	32997004	33046543	48702	True	-38.014	-38.425	0.000	0.000	37.501	0.975	0.000	-0.176	0.539	443.140	1465.680	-1.061	414.880	890.460	0.310	101	101	101	40	40	40	174.776	556.288	-1.611	224.235	426.619	-0.884	108.693	371.308	0.241	82.125	180.222	0.373	443.140
1326	uc010plf.1	POGK	chr1	+	166808723	166823709	14158	True	-81.250	-82.138	0.000	0.000	37.676	1.000	0.000	-0.184	0.671	64.520	214.700	-0.451	80.560	133.140	0.276	125	125	125	39	39	39	27.372	90.580	-1.594	52.005	91.824	-0.814	10.337	44.625	0.536	13.043	22.012	0.284	80.560
1327	uc003ubw.2	GTF2IP1	chr7	-	74601105	74867341	1400	True	-32.786	-32.781	0.000	0.000	37.242	0.942	0.000	-0.256	0.370	246.680	648.120	-0.691	250.040	470.580	0.044	69	69	69	69	69	69	103.881	270.081	-1.325	123.971	204.505	-0.661	63.563	165.736	0.296	54.951	105.492	0.253	250.040
1328	uc001vik.3	PCDH9	chr13	-	66876965	67804468	1740	True	-249.636	-249.958	0.000	0.000	46.504	0.460	0.000	-0.237	0.721	6.320	14.740	-0.034	9.120	25.800	1.397	184	184	184	87	87	87	1.213	6.770	-1.834	3.091	5.394	-0.542	0.991	2.790	0.783	1.675	4.077	0.575	9.120
1329	uc003zzh.3	RNF38	chr9	-	36336398	36400296	2180	True	-238.590	-226.598	0.000	0.000	-11.834	0.000	0.000	-0.424	0.423	21.580	75.460	-1.091	49.180	155.640	0.013	113	113	113	109	109	109	8.513	40.878	-2.197	16.861	46.355	-1.365	4.355	14.943	0.445	9.677	29.388	0.547	49.180
1330	uc002wky.3	PRNP	chr20	+	4667156	4682234	13580	True	-57.233	-57.941	0.000	0.000	26.530	0.685	0.000	-0.456	0.338	202.900	662.660	-1.243	440.600	656.200	0.425	43	43	43	73	73	73	142.591	419.868	-1.540	169.569	286.449	-0.710	31.242	103.773	0.147	73.061	125.883	0.417	440.600
1331	uc003smq.3	TTYH3	chr7	+	2687336	2704436	15425	True	-172.417	-157.016	0.000	0.000	10.573	0.195	0.000	-0.305	0.486	675.360	2446.780	-1.401	884.920	2516.640	0.712	103	103	103	82	82	82	326.185	1232.508	-1.912	445.095	1057.944	-1.108	105.350	390.281	0.275	164.365	549.473	0.631	884.920
1332	uc002cxa.3	MGRN1	chr16	+	4674824	4740975	64372	True	-57.694	-58.243	0.000	0.000	36.752	0.885	0.000	-0.395	0.329	31.800	160.620	-1.556	53.800	160.300	-0.735	64	64	64	78	78	78	18.659	94.318	-2.261	32.058	98.964	-1.581	5.066	29.068	0.317	8.708	29.280	0.345	53.800
1333	uc001mmk.2	C11orf58	chr11	+	16760147	16779901	17290	True	-90.464	-90.047	0.000	0.000	32.787	0.000	0.686	0.643	-0.594	458.340	1205.140	0.830	265.020	1134.220	-0.186	58	58	58	51	51	51	178.335	349.193	-0.577	61.013	241.438	-1.618	118.336	340.879	0.560	74.481	297.815	0.653	458.340
1334	uc022aug.2	GINS4	chr8	+	41386724	41402565	14285	True	-103.992	-92.784	0.000	0.000	37.344	0.867	0.000	-0.359	0.454	124.900	453.880	-1.581	121.100	237.560	-0.291	82	82	82	75	75	75	31.391	143.729	-2.220	46.152	120.444	-1.305	20.645	74.758	0.352	19.910	56.875	0.414	124.900
1335	uc002mpp.3	ILF3	chr19	+	10787838	10796441	7634	True	-80.546	-80.947	0.000	0.000	31.245	1.000	0.000	-0.338	0.595	238.820	990.580	-0.435	187.520	349.580	-0.439	97	97	97	36	36	36	110.794	407.098	-1.775	109.550	193.234	-0.839	74.767	294.215	0.431	35.108	56.346	0.196	238.820
1336	uc001mjd.3	EIF4G2	chr11	-	10818592	10830582	680	True	-65.500	-66.231	0.000	0.000	39.344	1.000	0.000	-0.234	0.818	590.200	2360.680	-1.202	1220.940	1685.240	0.111	97	97	97	32	32	32	341.584	1145.746	-1.750	732.272	1180.962	-0.701	106.487	368.713	0.307	202.877	254.351	0.327	1220.940
1337	uc003sqs.1	ZNF12	chr7	-	6728063	6746566	820	True	-158.861	-159.598	0.000	0.000	41.063	0.921	0.000	-0.175	0.930	41.600	112.400	-0.605	73.100	119.460	-0.015	171	171	171	38	38	38	13.814	46.072	-1.746	42.186	67.834	-0.671	8.043	19.289	0.495	12.866	19.490	0.322	73.100
1338	uc003bvc.3	VHL	chr3	+	10183318	10195354	10412	True	-139.905	-140.737	0.000	0.000	37.788	0.620	0.000	-0.277	0.468	124.900	422.500	-1.094	203.520	688.120	0.249	132	132	132	79	79	79	23.872	106.334	-2.126	66.783	213.438	-1.509	18.138	71.915	0.448	46.171	174.485	0.508	203.520
1339	uc003byk.2	TMEM43	chr3	+	14166439	14185180	17453	True	-34.997	-19.894	0.000	0.000	35.232	0.978	0.000	-0.302	0.369	135.660	457.780	-1.211	133.840	254.740	-0.291	69	69	69	45	45	45	76.826	240.089	-1.623	95.085	175.773	-0.879	17.174	60.389	0.209	18.933	35.471	0.269	135.660
1340	uc011myg.2	ZNF185	chrX	+	152082985	152142025	57252	True	-98.134	-98.440	0.000	0.000	32.428	0.759	0.000	-0.357	0.368	55.940	168.320	-1.209	60.780	114.160	0.036	82	82	82	87	87	87	24.044	98.142	-2.038	33.829	78.331	-1.196	9.987	28.734	0.371	9.856	20.197	0.357	60.780
1341	uc002dow.3	KIAA0556	chr16	+	27561467	27791692	229387	True	-259.934	-259.761	0.000	0.000	41.442	0.868	0.000	-0.195	1.043	24.980	73.740	-0.210	34.600	39.140	0.720	235	235	235	38	38	38	6.915	22.491	-1.628	20.957	28.605	-0.451	5.577	15.044	0.629	6.011	5.794	0.377	34.600
1342	uc002nvi.2	GPI	chr19	+	34884171	34893318	7074	True	-149.941	-148.060	0.000	0.000	6.150	0.000	0.000	0.663	-0.732	1162.940	2735.700	0.145	462.660	1494.040	-1.360	35	35	35	83	83	83	698.238	1438.436	-0.976	72.948	277.854	-2.455	236.176	610.778	0.389	116.701	338.219	0.716	1162.940
1343	uc001kqn.4	ERLIN1	chr10	-	101909846	101945734	1080	True	-45.728	-45.880	0.000	0.000	37.092	0.887	0.000	-0.259	0.477	110.440	339.680	-0.885	217.780	262.820	0.134	79	79	79	53	53	53	64.538	176.456	-1.424	90.706	147.570	-0.680	19.626	58.762	0.228	36.400	55.629	0.344	217.780
1344	uc002pbs.2	ERCC1	chr19	-	45910590	45927177	2240	True	-57.824	-57.669	0.000	0.000	47.082	0.000	1.000	0.775	-0.410	299.580	608.640	-0.363	72.980	314.640	-1.425	33	33	33	88	88	88	200.193	408.439	-1.018	42.931	180.375	-2.018	51.584	113.065	0.259	10.417	55.226	0.261	299.580
1345	uc003onk.3	PIM1	chr6	+	37137921	37143204	4228	True	-49.351	-49.727	0.000	0.000	33.725	0.959	0.000	-0.360	0.613	53.500	159.520	-0.992	164.140	238.580	0.234	51	51	51	49	49	49	30.325	94.573	-1.626	61.034	90.387	-0.635	10.653	28.677	0.236	46.519	64.058	0.286	164.140
1346	uc011bpk.1	MECOM	chr3	-	168801286	169381563	1300	True	-192.075	-192.273	0.000	0.000	39.878	0.338	0.000	-0.362	0.729	10.800	55.500	-0.667	42.280	56.820	0.943	137	137	137	65	65	65	4.240	20.810	-2.104	13.807	28.212	-1.063	2.398	8.764	0.560	8.222	11.064	0.623	42.280
1347	uc002avv.1	CD276	chr15	+	73976621	74006859	28873	True	-48.243	-49.113	0.000	0.000	34.666	0.864	0.000	-0.290	0.365	176.380	549.120	-1.197	252.500	438.860	0.651	75	75	75	66	66	66	83.179	261.060	-1.644	120.613	229.817	-0.986	30.574	89.206	0.205	51.854	69.768	0.366	252.500
1348	uc001rah.4	LRP6	chr12	-	12268960	12419811	1100	True	-326.767	-317.585	0.000	0.000	47.472	0.827	0.000	-0.099	0.731	40.540	140.840	0.988	31.300	47.400	0.420	400	400	400	52	52	52	12.000	40.374	-1.562	15.893	22.789	-0.478	6.744	24.950	0.621	7.125	10.049	0.369	40.540
1349	uc002xsw.1	ZMYND8	chr20	-	45838380	45976670	1020	True	-90.674	-91.092	0.000	0.000	41.203	0.922	0.000	-0.312	0.597	15.920	89.960	-1.068	29.760	82.460	-1.110	108	108	108	51	51	51	7.867	42.124	-2.287	17.351	52.215	-1.524	3.178	14.849	0.434	5.122	16.431	0.221	29.760
1350	uc001oue.3	RAB6A	chr11	-	73386682	73472201	1440	True	-58.925	-58.434	0.000	0.000	32.989	0.962	0.000	-0.348	0.549	49.320	192.580	-1.006	108.940	210.180	-0.437	59	59	59	53	53	53	29.276	105.882	-1.799	54.128	99.427	-0.881	10.413	42.029	0.395	27.108	46.282	0.230	108.940
1351	uc001ouf.3	RAB6A	chr11	-	73386682	73472201	1440	True	-52.444	-52.133	0.000	0.000	34.007	0.962	0.000	-0.330	0.537	49.320	192.580	-1.006	108.940	210.180	-0.437	59	59	59	53	53	53	29.727	105.739	-1.767	54.128	99.427	-0.881	10.105	42.118	0.361	27.108	46.282	0.230	108.940
1352	uc010hac.1	PPARA	chr22	+	46594241	46639653	42868	True	-495.132	-493.570	0.000	0.000	46.480	0.163	0.000	-0.228	0.663	244.020	861.440	0.485	15.840	50.440	0.299	327	327	327	123	123	123	5.679	24.217	-1.861	4.917	10.973	-0.956	22.720	84.810	0.802	2.734	7.250	0.575	244.020
1353	uc002hqs.3	PIP4K2B	chr17	-	36921943	36956158	2660	True	-144.049	-143.805	0.000	0.000	22.369	0.450	0.000	-0.309	0.298	46.680	177.520	-0.954	70.300	121.580	0.215	112	112	112	131	131	131	19.552	78.214	-1.904	26.917	64.883	-1.268	9.520	39.993	0.389	9.850	18.684	0.408	70.300
1354	uc002siu.4	RAB11FIP5	chr2	-	73300509	73340146	1940	True	-127.479	-127.598	0.000	0.000	41.321	0.608	0.000	-0.377	0.421	37.320	140.480	-1.277	100.420	235.700	0.147	100	100	100	97	97	97	22.316	88.304	-1.969	52.291	121.749	-1.164	7.132	20.164	0.357	16.773	46.339	0.445	100.420
1355	uc002ywk.3	DYRK1A	chr21	+	38792600	38887679	93133	True	-245.291	-245.959	0.000	0.000	49.952	0.372	0.000	-0.491	0.808	7.740	63.000	-0.397	13.880	31.760	-0.045	139	139	139	86	86	86	1.999	16.795	-2.506	6.383	15.730	-1.218	1.606	12.321	0.801	3.223	7.232	0.594	13.880
1356	uc001kqy.3	SCD	chr10	+	102106771	102124588	14559	True	-109.080	-106.701	0.000	0.000	6.458	0.368	0.000	-0.292	0.246	476.720	1494.780	-1.435	699.800	1800.340	-0.376	77	77	77	155	155	155	276.256	992.915	-1.836	366.337	904.294	-1.278	72.662	257.368	0.220	119.220	336.083	0.365	699.800
1357	uc001opa.3	CCND1	chr11	+	69455872	69469242	10193	True	-181.252	-182.223	0.000	0.000	-30.150	0.006	0.000	-0.672	0.232	178.740	842.000	-1.874	449.520	818.720	-0.102	36	36	36	157	157	157	102.137	503.554	-2.270	144.285	338.896	-1.367	25.481	145.001	0.158	101.276	156.175	0.436	449.520
1358	uc002lrz.2	MUM1	chr19	+	1354975	1378430	21662	True	-94.896	-95.276	0.000	0.000	30.711	0.739	0.000	-0.329	0.347	50.300	147.360	-1.088	76.200	159.360	-0.135	86	86	86	88	88	88	20.377	75.801	-1.900	43.031	96.269	-1.145	9.242	24.339	0.389	12.565	26.054	0.285	76.200
1359	uc010xdc.3	SMAD2	chr18	-	45359465	45457517	7080	True	-282.879	-281.475	0.000	0.000	25.837	0.000	0.199	0.428	-0.438	110.520	202.360	0.624	313.920	991.100	0.034	134	134	134	146	146	146	32.177	66.047	-0.814	9.838	35.877	-1.488	23.262	52.752	0.570	39.867	132.752	0.705	313.920
1360	uc002ngd.3	DDA1	chr19	+	17420336	17434106	10758	True	-113.267	-112.812	0.000	0.000	36.580	0.000	0.552	0.911	-0.814	96.520	244.020	-0.488	82.380	347.960	-1.283	41	41	41	67	67	67	42.976	86.259	-0.924	10.588	59.920	-2.649	17.450	47.587	0.245	14.606	59.350	0.578	96.520
1361	uc001mbm.2	TRIM5	chr11	-	5684424	5706339	1220	True	-44.322	-44.215	0.000	0.000	41.322	0.975	0.000	-0.285	0.605	60.540	245.620	-0.625	335.800	800.080	0.129	84	84	84	40	40	40	33.920	103.070	-1.495	86.002	174.366	-0.686	13.893	55.351	0.319	75.559	211.524	0.431	335.800
1362	uc003lhk.1	PCDHA5	chr5	+	140201360	140391929	188930	True	-233.105	-233.112	0.000	0.000	45.307	0.412	0.000	-0.400	0.745	13.480	42.720	0.324	20.860	27.500	0.687	148	148	148	80	80	80	2.376	9.471	-1.520	7.222	9.734	-0.419	2.823	9.914	0.705	5.562	7.145	0.568	20.860
1363	uc003olp.3	MAPK14	chr6	+	35995453	36079013	81723	True	-58.331	-59.344	0.000	0.000	34.235	0.864	0.000	-0.178	0.496	35.380	111.820	-0.737	51.580	95.440	0.564	80	80	80	66	66	66	21.357	65.818	-1.587	28.057	51.669	-0.829	6.291	17.624	0.319	8.879	18.633	0.376	51.580
1364	uc031pvo.1	LRRC20	chr10	-	72058725	72136535	740	True	-36.943	-34.407	0.000	0.000	36.975	1.000	0.000	-0.190	0.532	196.300	573.500	-1.168	245.160	436.940	0.036	99	99	99	37	37	37	93.585	284.608	-1.605	163.703	304.638	-0.878	34.453	94.938	0.209	32.054	69.231	0.334	245.160
1365	uc001jqz.2	LRRC20	chr10	-	72058725	72142406	740	True	-37.305	-34.847	0.000	0.000	36.693	1.000	0.000	-0.187	0.533	196.300	573.500	-1.168	245.160	436.940	0.036	99	99	99	37	37	37	93.585	284.608	-1.605	163.703	304.638	-0.878	34.453	94.938	0.209	32.054	69.231	0.334	245.160
1366	uc010qug.2	ZRANB1	chr10	+	126628971	126676005	44671	True	-116.644	-117.234	0.000	0.000	37.929	0.779	0.000	-0.311	0.602	35.900	114.980	-0.721	63.420	84.600	1.064	96	96	96	68	68	68	19.298	59.493	-1.575	24.602	33.141	-0.453	7.655	22.507	0.365	12.066	16.203	0.508	63.420
1367	uc003tps.3	COBL	chr7	-	51083908	51384515	1220	True	-202.592	-202.344	0.000	0.000	43.240	0.717	0.000	-0.262	0.769	14.160	43.120	0.088	19.560	45.540	0.688	172	172	172	60	60	60	5.047	21.376	-1.917	10.692	18.744	-0.660	2.382	7.025	0.643	4.134	9.889	0.555	19.560
1368	uc010zdp.2	METTL8	chr2	-	172173912	172291312	6460	True	-307.041	-307.385	0.000	0.000	-19.881	0.000	0.000	0.871	-0.470	39.980	80.760	0.397	383.300	1331.100	0.038	54	54	54	152	152	152	20.290	34.975	-0.659	28.050	100.509	-1.946	8.239	18.666	0.473	74.205	251.686	0.845	383.300
1369	uc002dap.3	CLEC16A	chr16	+	11219835	11276046	53896	True	-175.251	-167.051	0.000	0.000	18.130	0.175	0.000	-0.460	0.379	12.700	48.840	-0.740	42.880	69.720	0.171	78	78	78	114	114	114	7.115	30.801	-1.966	17.948	39.786	-1.134	2.393	9.998	0.448	6.695	11.460	0.511	42.880
1370	uc011mkr.2	DDX3X	chrX	+	41192650	41209524	14362	True	-120.791	-121.639	0.000	0.000	16.293	0.410	0.000	-0.548	0.286	232.460	883.380	-1.501	331.740	1072.020	-0.319	54	54	54	117	117	117	139.661	544.036	-1.965	174.822	385.791	-1.147	43.473	155.801	0.207	63.489	152.491	0.431	331.740
1371	uc002tpm.3	AMMECR1L	chr2	-	128619206	128643514	2480	True	-233.451	-212.542	0.000	0.000	-4.763	0.008	0.000	-0.574	0.367	24.360	227.160	-1.017	45.060	116.640	0.447	87	87	87	123	123	123	10.550	51.621	-2.145	19.700	47.426	-1.145	4.743	34.799	0.569	8.275	24.279	0.527	45.060
1372	uc010uxo.2	MGRN1	chr16	+	4674824	4740975	64372	True	-56.996	-57.543	0.000	0.000	36.183	0.885	0.000	-0.394	0.324	31.800	160.620	-1.556	53.800	160.300	-0.735	63	63	63	78	78	78	18.752	94.726	-2.260	32.058	98.964	-1.581	5.051	29.116	0.319	8.708	29.280	0.345	53.800
1373	uc003gje.1	MAN2B2	chr4	+	6576901	6624128	46185	True	-369.244	-365.210	0.000	0.000	25.604	0.224	0.000	-0.156	0.737	44.520	118.680	0.680	52.660	98.460	0.606	305	305	305	49	49	49	9.484	31.480	-1.663	33.448	61.400	-0.852	10.551	31.478	0.743	10.329	19.567	0.349	52.660
1374	uc010dma.3	B4GALT6	chr18	-	29202208	29264686	1280	True	-213.578	-213.224	0.000	0.000	43.438	0.355	0.000	-0.361	0.917	6.060	14.420	0.956	17.720	17.980	1.306	142	142	142	62	62	62	1.546	5.395	-1.133	6.613	7.663	-0.165	1.194	3.981	0.973	3.539	4.100	0.711	17.720
1375	uc010dmb.3	B4GALT6	chr18	-	29202208	29264686	1280	True	-214.430	-213.869	0.000	0.000	42.956	0.355	0.000	-0.359	0.914	6.060	14.200	0.956	17.720	17.980	1.306	142	142	142	62	62	62	1.529	5.238	-1.122	6.613	7.663	-0.165	1.189	3.761	0.966	3.539	4.100	0.711	17.720
1376	uc011kpe.2	CPA4	chr7	+	129932973	129964020	29935	True	-27.692	-27.939	0.000	0.000	26.717	0.870	0.000	-0.307	0.306	552.160	2078.320	-1.212	1432.180	2154.680	-0.011	53	53	53	54	54	54	323.672	1031.763	-1.650	557.130	1144.737	-1.046	67.081	273.209	0.151	252.604	455.203	0.365	1432.180
1377	uc003pxr.1	DCBLD1	chr6	+	117803819	117870960	65450	True	-70.816	-71.446	0.000	0.000	33.162	0.735	0.000	-0.415	0.337	78.860	273.860	-1.276	138.120	304.000	0.562	62	62	62	83	83	83	47.049	161.496	-1.740	77.614	155.088	-0.916	12.753	50.636	0.229	22.712	67.754	0.555	138.120
1378	uc010ruw.2	DCUN1D5	chr11	-	102921412	102962906	11300	True	-331.133	-330.574	0.000	0.000	-102.871	0.000	0.000	0.836	-0.157	248.400	322.940	0.880	19.960	118.460	1.299	34	34	34	226	226	226	85.032	128.858	-0.345	0.638	2.873	-0.382	56.192	89.196	0.571	2.190	12.178	0.706	248.400
1379	uc003gfo.3	ADD1	chr4	+	2845583	2931802	84614	True	-85.109	-85.280	0.000	0.000	30.336	0.577	0.000	-0.289	0.369	79.360	263.380	-1.138	161.800	351.240	0.506	85	85	85	78	78	78	41.959	138.986	-1.715	79.567	162.911	-1.050	14.933	46.066	0.273	38.823	78.291	0.438	161.800
1380	uc001jqy.2	LRRC20	chr10	-	72058725	72142406	740	True	-34.481	-32.696	0.000	0.000	36.643	1.000	0.000	-0.185	0.526	196.300	573.500	-1.168	245.160	436.940	0.036	98	98	98	37	37	37	94.438	285.648	-1.596	163.703	304.638	-0.878	34.263	94.833	0.202	32.054	69.231	0.334	245.160
1381	uc010zch.2	GPD2	chr2	+	157291964	157442915	149320	True	-206.209	-177.034	0.000	0.000	39.123	0.574	0.000	-0.254	0.655	25.820	107.320	0.016	63.860	101.280	-0.105	148	148	148	68	68	68	10.686	36.891	-1.629	24.341	42.405	-0.797	5.640	22.612	0.647	13.997	21.444	0.352	63.860
1382	uc002xsx.1	ZMYND8	chr20	-	45838380	45976670	1020	True	-90.403	-90.818	0.000	0.000	40.635	0.922	0.000	-0.315	0.594	15.920	89.960	-1.068	29.760	82.460	-1.110	106	106	106	51	51	51	7.897	42.398	-2.293	17.351	52.215	-1.524	3.198	14.853	0.436	5.122	16.431	0.221	29.760
1383	uc010you.2	SPTBN1	chr2	+	54884958	54898583	10869	True	-52.730	-52.757	0.000	0.000	34.257	1.000	0.000	-0.507	0.583	134.560	626.660	-1.317	262.360	436.400	-0.311	47	47	47	48	48	48	74.016	326.807	-2.052	140.613	266.145	-0.917	21.673	139.272	0.328	54.364	92.985	0.291	262.360
1384	uc003eiv.3	ZXDC	chr3	-	126156443	126194762	640	True	-117.381	-117.502	0.000	0.000	42.780	1.000	0.000	-0.299	1.091	28.160	97.060	-0.465	56.920	71.980	0.575	119	119	119	31	31	31	11.642	41.169	-1.778	34.470	47.318	-0.409	4.947	14.247	0.456	9.963	15.889	0.334	56.920
1385	uc010rvo.2	GUCY1A2	chr11	-	106544737	106889171	10360	True	-912.735	-914.540	0.000	0.000	-140.731	0.000	0.000	0.236	-0.163	20.200	37.700	1.415	15.480	37.140	1.164	256	256	256	517	517	517	4.503	11.246	-0.954	0.644	1.889	-0.692	4.115	10.049	0.856	1.527	3.116	0.799	20.200
1386	uc003fll.3	B3GNT5	chr3	+	182971605	182991179	17840	True	-177.505	-176.969	0.000	0.000	34.955	0.188	0.000	-0.379	0.714	5.980	23.360	-0.100	11.720	24.860	1.426	92	92	92	85	85	85	2.185	9.119	-1.704	5.739	9.935	-0.643	1.291	3.627	0.741	2.116	4.487	0.681	11.720
1387	uc001myi.4	TP53I11	chr11	-	44953898	44971759	1040	True	-44.488	-44.412	0.000	0.000	33.851	0.923	0.000	-0.223	0.412	40.740	144.300	-0.920	77.660	133.160	0.024	92	92	92	52	52	52	24.962	82.936	-1.699	40.205	84.487	-1.065	6.597	20.244	0.288	12.134	22.892	0.302	77.660
1388	uc001myk.3	TP53I11	chr11	-	44953898	44972608	1040	True	-44.732	-44.661	0.000	0.000	33.747	0.923	0.000	-0.185	0.450	40.740	144.300	-0.920	77.660	133.160	0.024	92	92	92	52	52	52	24.962	82.936	-1.699	40.205	84.487	-1.065	6.597	20.244	0.288	12.134	22.892	0.302	77.660
1389	uc001bza.3	NCDN	chr1	+	36023392	36032380	8055	True	-54.598	-22.576	0.000	0.000	33.854	0.976	0.000	-0.178	0.391	75.540	274.320	-0.897	133.840	421.260	-0.688	106	106	106	42	42	42	38.390	121.544	-1.622	55.564	122.126	-1.041	14.203	46.672	0.271	21.744	71.695	0.246	133.840
1390	uc004ahe.3	TJP2	chr9	+	71788970	71870124	80454	True	-93.343	-94.549	0.000	0.000	44.296	1.000	0.000	-0.172	0.864	90.120	262.420	-1.015	69.680	164.280	-0.201	141	141	141	33	33	33	31.150	109.043	-1.821	50.985	90.430	-0.774	15.295	44.295	0.361	10.621	29.328	0.316	90.120
1391	uc011mpc.2	EDA2R	chrX	-	65815481	65858892	1440	True	-112.377	-112.522	0.000	0.000	39.183	0.639	0.000	-0.546	0.548	29.880	103.040	-0.902	101.000	97.420	0.723	71	71	71	72	72	72	16.309	54.189	-1.697	37.487	55.287	-0.599	5.442	14.949	0.399	17.716	18.771	0.491	101.000
1392	uc003bhb.1	PPARA	chr22	+	46572649	46639653	64460	True	-504.929	-503.306	0.000	0.000	44.155	0.147	0.000	-0.228	0.627	244.020	861.440	0.485	15.840	50.440	0.299	351	351	351	116	116	116	5.471	23.517	-1.877	4.927	11.349	-1.014	21.946	81.906	0.787	2.809	7.295	0.539	244.020
1393	uc010rgt.2	AMBRA1	chr11	-	46417961	46564531	1040	True	-74.809	-75.611	0.000	0.000	35.979	0.904	0.000	-0.268	0.522	22.560	113.800	-1.057	32.420	119.420	-0.301	98	98	98	52	52	52	9.621	45.723	-2.110	23.234	67.452	-1.406	4.415	21.295	0.369	4.503	23.573	0.448	32.420
1394	uc001kvv.3	ACTR1A	chr10	-	104238985	104262512	840	True	-40.636	-0.916	0.000	0.000	32.116	1.000	0.000	-0.171	0.355	200.000	734.460	-1.207	260.140	505.660	-0.010	77	77	77	42	42	42	114.629	344.318	-1.557	170.892	352.761	-1.035	28.078	104.264	0.191	36.534	79.267	0.236	260.140
1395	uc003bdq.3	TTLL12	chr22	-	43562627	43583137	980	True	-79.534	-80.050	0.000	0.000	38.058	0.816	0.000	-0.314	0.602	75.380	317.380	-1.429	180.460	244.900	-0.078	92	92	92	49	49	49	42.790	188.389	-2.105	78.490	153.646	-1.023	11.597	55.108	0.295	32.154	34.546	0.376	180.460
1396	uc001rmm.2	CNTN1	chr12	+	41086243	41466213	378497	True	-201.934	-202.403	0.000	0.000	51.894	0.500	0.000	-0.388	0.743	14.780	59.200	0.331	23.300	32.180	0.903	155	155	155	72	72	72	4.416	15.434	-1.482	10.115	14.272	-0.407	4.351	14.056	0.586	4.728	7.880	0.575	23.300
1397	uc031qgz.1	CNTN1	chr12	+	41302158	41466213	162582	True	-201.761	-202.223	0.000	0.000	51.487	0.500	0.000	-0.374	0.751	14.780	59.200	0.331	23.300	32.180	0.903	155	155	155	72	72	72	4.416	15.434	-1.482	10.115	14.272	-0.407	4.351	14.056	0.586	4.728	7.880	0.575	23.300
1398	uc002ifz.3	ATXN7L3	chr17	-	42269172	42275529	1360	True	-56.105	-32.811	0.000	0.000	40.170	0.922	0.000	-0.279	0.330	82.580	273.500	-1.114	113.420	306.820	-0.303	88	88	88	64	64	64	46.024	154.265	-1.711	68.104	149.987	-1.069	15.014	53.837	0.238	21.136	63.124	0.330	113.420
1399	uc001bzc.3	NCDN	chr1	+	36023392	36032380	8055	True	-54.464	-22.350	0.000	0.000	33.494	0.976	0.000	-0.178	0.388	75.540	274.320	-0.897	133.840	421.260	-0.688	105	105	105	42	42	42	38.453	121.494	-1.618	55.564	122.126	-1.041	14.256	46.891	0.270	21.744	71.695	0.246	133.840
1400	uc003olq.3	MAPK14	chr6	+	35995453	36079013	81723	True	-49.238	-50.165	0.000	0.000	34.846	0.892	0.000	-0.171	0.474	35.380	111.820	-0.737	51.580	95.440	0.068	80	80	80	65	65	65	21.656	66.756	-1.587	27.770	51.983	-0.851	5.802	16.091	0.319	8.637	18.602	0.336	51.580
1401	uc003pyy.1	SERINC1	chr6	-	122764492	122792952	1500	True	-64.759	-65.043	0.000	0.000	21.162	0.689	0.000	-0.361	0.284	79.560	219.900	-0.917	135.280	301.320	0.652	60	60	60	74	74	74	47.246	131.298	-1.462	76.641	140.904	-0.818	12.729	32.938	0.243	26.390	65.482	0.466	135.280
1402	uc002ivi.3	SRSF1	chr17	-	56078279	56084707	4460	True	-35.073	-33.949	0.000	0.000	24.711	0.967	0.000	-0.440	0.274	539.120	1922.500	-1.335	601.000	1150.980	-0.374	33	33	33	90	90	90	330.819	1063.774	-1.628	277.593	512.155	-0.905	121.147	485.795	0.169	137.604	233.270	0.247	601.000
1403	uc003haz.2	CLOCK	chr4	-	56294067	56412099	3700	True	-394.358	-385.743	0.000	0.000	35.399	0.313	0.000	-0.246	0.386	37.060	125.380	-0.537	83.240	385.700	0.367	278	278	278	182	182	182	12.691	50.825	-1.964	23.604	58.742	-1.351	7.490	25.318	0.513	15.341	41.777	0.533	83.240
1404	uc003ydw.1	CPNE3	chr8	+	87559533	87573726	12882	True	-59.263	-60.068	0.000	0.000	38.458	0.828	0.000	-0.240	0.396	58.080	193.900	-0.785	115.100	165.380	-0.435	117	117	117	58	58	58	26.777	86.433	-1.626	44.452	86.078	-0.999	12.258	43.148	0.300	23.875	33.169	0.281	115.100
1405	uc001bzb.3	NCDN	chr1	+	36023392	36032380	7975	True	-51.788	-15.891	0.000	0.000	37.068	0.935	0.000	-0.143	0.421	75.540	274.320	-1.160	133.840	421.260	-0.688	102	102	102	46	46	46	39.328	125.141	-1.646	51.989	114.099	-1.037	13.645	43.818	0.244	23.793	73.291	0.237	133.840
1406	uc003ugh.2	PTPN12	chr7	+	77166772	77269388	101843	True	-92.342	-93.510	0.000	0.000	37.056	0.838	0.000	-0.377	0.921	70.680	207.980	-0.871	103.800	157.300	0.914	83	83	83	37	37	37	29.453	95.064	-1.704	66.550	88.699	-0.400	14.174	32.640	0.397	15.793	23.127	0.418	103.800
1407	uc004ahi.3	PTAR1	chr9	-	72324442	72374876	2520	True	-480.229	-474.493	0.000	0.000	37.695	0.198	0.000	-0.198	0.562	20.240	38.920	0.555	34.020	47.800	1.408	358	358	358	126	126	126	4.197	13.144	-1.497	9.811	17.026	-0.803	3.366	7.269	0.640	6.034	7.574	0.631	34.020
1408	uc001qqa.3	ZNF384	chr12	-	6775642	6798541	1220	True	-28.500	-29.156	0.000	0.000	32.609	0.955	0.000	-0.286	0.444	72.400	289.700	-1.032	170.520	330.780	-0.621	63	63	63	44	44	44	46.122	159.899	-1.729	76.340	149.201	-0.962	13.174	60.308	0.303	33.620	64.232	0.190	170.520
1409	uc001pfu.3	MTMR2	chr11	-	95566043	95657371	2220	True	-76.031	-76.530	0.000	0.000	32.138	0.608	0.000	-0.243	0.625	54.300	164.780	-0.697	75.840	110.160	0.113	78	78	78	51	51	51	22.982	68.674	-1.547	35.443	57.009	-0.644	8.931	25.554	0.314	13.681	22.649	0.482	75.840
1410	uc001hem.2	MAPKAPK2	chr1	+	206858364	206907630	48555	True	-37.282	-34.779	0.000	0.000	38.355	1.000	0.000	-0.238	0.619	138.540	510.880	-1.119	226.800	470.760	-0.321	83	83	83	34	34	34	71.080	244.913	-1.772	132.552	252.406	-0.915	28.847	95.689	0.243	56.120	111.109	0.212	226.800
1411	uc001mki.4	PARVA	chr11	+	12399025	12556903	153290	True	-392.012	-391.836	0.000	0.000	-2.763	0.000	0.018	0.261	-0.524	111.960	288.260	0.677	99.500	406.780	0.173	179	179	179	164	164	164	39.568	91.713	-1.011	5.232	19.551	-1.657	29.164	71.874	0.555	11.375	44.938	0.789	111.960
1412	uc001lic.3	ZRANB1	chr10	+	126630691	126676005	42951	True	-116.241	-116.881	0.000	0.000	37.795	0.765	0.000	-0.332	0.600	35.900	114.980	-0.605	63.420	84.600	1.064	93	93	93	68	68	68	19.492	60.139	-1.578	24.602	33.141	-0.453	7.700	22.530	0.373	12.066	16.203	0.508	63.420
1413	uc001hel.2	MAPKAPK2	chr1	+	206858364	206907630	48558	True	-53.991	-52.418	0.000	0.000	37.347	1.000	0.000	-0.197	0.632	138.540	510.880	-1.026	237.440	481.820	-0.320	110	110	110	33	33	33	55.892	193.367	-1.787	134.144	256.442	-0.925	36.966	124.664	0.301	56.394	110.281	0.201	237.440
1414	uc003frp.3	BCL6	chr3	-	187439164	187454285	880	True	-104.491	-104.700	0.000	0.000	39.689	0.750	0.000	-0.257	0.860	26.560	80.460	-0.525	52.960	55.640	1.120	101	101	101	44	44	44	11.691	39.666	-1.646	19.132	21.668	-0.239	4.246	15.026	0.425	15.192	15.123	0.454	52.960
1415	uc002vxd.3	LRRFIP1	chr2	+	238600806	238674558	72719	True	-117.446	-118.219	0.000	0.000	44.731	1.000	0.000	-0.270	1.025	40.900	217.080	-1.064	206.680	581.760	-0.530	137	137	137	30	30	30	20.771	118.637	-2.459	63.034	172.916	-1.370	7.057	36.989	0.454	40.152	120.766	0.346	206.680
1416	uc002ugs.4	METTL8	chr2	-	172173912	172290619	6460	True	-306.834	-306.818	0.000	0.000	-23.571	0.000	0.000	0.920	-0.459	39.980	80.760	0.397	383.300	1331.100	0.038	50	50	50	152	152	152	20.106	33.569	-0.608	28.050	100.509	-1.946	8.001	17.864	0.445	74.205	251.686	0.845	383.300
1417	uc002xjf.3	FAM83D	chr20	+	37554954	37574842	15867	True	-289.891	-290.641	0.000	0.000	-66.663	0.000	0.000	0.658	-0.369	88.080	419.700	-1.115	1.560	19.180	0.641	36	36	36	185	185	185	47.934	202.202	-1.955	0.149	3.108	-1.560	21.258	101.468	0.311	0.319	3.033	0.986	88.080
1418	uc002wkw.4	PRNP	chr20	+	4666796	4682234	13940	True	-26.651	-26.805	0.000	0.000	29.026	0.912	0.000	-0.397	0.276	202.900	662.660	-1.243	440.600	656.200	-0.064	39	39	39	68	68	68	144.665	423.892	-1.529	168.008	295.673	-0.779	30.074	104.289	0.148	71.948	124.268	0.336	440.600
1419	uc003edn.3	GSK3B	chr3	-	119540801	119813264	4480	True	-258.043	-257.555	0.000	0.000	5.210	0.000	0.000	0.561	-0.735	164.900	284.980	0.087	13.960	116.220	-1.413	62	62	62	141	141	141	55.266	138.561	-1.430	4.140	34.368	-2.740	36.259	71.414	0.525	2.594	20.310	0.701	164.900
1420	uc003edo.3	GSK3B	chr3	-	119540801	119813264	4480	True	-258.043	-257.555	0.000	0.000	5.210	0.000	0.000	0.561	-0.735	164.900	284.980	0.087	13.960	116.220	-1.413	62	62	62	141	141	141	55.266	138.561	-1.430	4.140	34.368	-2.740	36.259	71.414	0.525	2.594	20.310	0.701	164.900
1421	uc010zvx.2	TGM2	chr20	-	36756863	36793700	1000	True	-49.738	-19.742	0.000	0.000	40.291	1.000	0.000	-0.188	0.432	124.020	406.180	-0.841	152.400	339.980	-0.648	107	107	107	43	43	43	74.535	261.577	-1.785	111.682	238.346	-1.076	15.220	61.896	0.288	15.689	43.571	0.216	152.400
1422	uc002tmg.3	EPB41L5	chr2	+	120770603	120936697	165293	True	-257.760	-250.425	0.000	0.000	46.956	0.865	0.000	-0.199	1.137	14.320	61.220	0.074	21.520	35.160	0.625	232	232	232	37	37	37	4.375	19.036	-1.882	12.127	19.617	-0.620	2.397	9.951	0.713	3.406	6.912	0.590	21.520
1423	uc003ika.4	OTUD4	chr4	-	146054801	146100832	1460	True	-292.758	-292.591	0.000	0.000	51.707	0.452	0.000	-0.252	0.810	19.820	79.000	0.110	29.860	44.880	0.929	235	235	235	73	73	73	5.959	23.276	-1.783	14.364	25.459	-0.798	3.639	13.567	0.623	6.048	9.054	0.739	29.860
1424	uc002xwo.3	TSHZ2	chr20	+	51588945	52111869	514737	True	-720.707	-721.566	0.000	0.000	-92.676	0.000	0.000	-0.573	0.227	4.340	28.060	-0.333	86.780	230.060	1.799	152	152	152	400	400	400	1.040	10.402	-2.441	2.298	6.593	-0.589	0.883	5.687	0.697	7.775	24.994	0.832	86.780
1425	uc002iga.3	ATXN7L3	chr17	-	42269172	42275529	1360	True	-55.915	-31.327	0.000	0.000	39.826	0.922	0.000	-0.278	0.325	82.580	273.500	-1.114	113.420	306.820	-0.303	87	87	87	64	64	64	46.259	154.760	-1.707	68.104	149.987	-1.069	14.939	53.945	0.236	21.136	63.124	0.330	113.420
1426	uc001qfm.3	PRDM10	chr11	-	129769600	129872730	2320	True	-267.268	-267.211	0.000	0.000	42.268	0.322	0.000	-0.424	0.559	6.300	24.820	-0.049	16.420	37.340	0.873	150	150	150	115	115	115	2.030	9.783	-1.874	5.244	10.540	-0.889	1.266	3.681	0.691	3.261	6.050	0.713	16.420
1427	uc001qfn.3	PRDM10	chr11	-	129769600	129872730	2320	True	-267.268	-267.211	0.000	0.000	42.268	0.322	0.000	-0.424	0.559	6.300	24.820	-0.049	16.420	37.340	0.873	150	150	150	115	115	115	2.030	9.783	-1.874	5.244	10.540	-0.889	1.266	3.681	0.691	3.261	6.050	0.713	16.420
1428	uc003fil.2	ECT2	chr3	+	172468474	172539264	69843	True	-102.084	-103.179	0.000	0.000	40.795	0.800	0.000	-0.282	0.796	55.220	187.340	-0.669	111.060	148.660	0.576	105	105	105	45	45	45	25.513	76.173	-1.542	54.460	74.608	-0.459	9.074	27.716	0.431	20.911	26.299	0.412	111.060
1429	uc003kzq.3	SAR1B	chr5	-	133936838	133968533	5220	True	-412.328	-405.046	0.000	0.000	-80.912	0.000	0.000	0.759	-0.230	115.320	205.660	0.121	236.000	982.540	1.664	48	48	48	222	222	222	50.423	89.657	-0.703	12.604	47.656	-1.231	27.869	55.921	0.366	38.963	148.364	0.921	236.000
1430	uc011myh.2	ZNF185	chrX	+	152082985	152142025	57252	True	-97.768	-98.032	0.000	0.000	31.334	0.713	0.000	-0.361	0.364	55.940	168.320	-1.209	60.780	114.160	0.036	80	80	80	87	87	87	24.067	97.972	-2.034	33.829	78.331	-1.196	10.073	29.037	0.373	9.856	20.197	0.357	60.780
1431	uc001kqo.4	ERLIN1	chr10	-	101909846	101945814	1080	True	-41.103	-32.430	0.000	0.000	34.045	0.943	0.000	-0.237	0.395	110.440	339.680	-0.885	217.780	262.820	0.134	78	78	78	53	53	53	64.943	177.050	-1.417	90.706	147.570	-0.680	19.421	58.902	0.222	36.400	55.629	0.344	217.780
1432	uc001eqg.3	NBPF8	chr1	-	147574322	148346929	1380	True	-106.987	-106.627	0.000	0.000	30.991	0.478	0.000	-0.478	0.590	176.620	599.500	0.000	227.260	612.760	1.765	59	59	59	69	69	69	56.557	219.908	-1.740	111.538	237.642	-0.780	36.602	144.610	0.676	53.186	151.181	0.803	227.260
1433	uc009wfd.3	CYB561D1	chr1	+	110036700	110043063	4720	True	-274.105	-252.560	0.000	0.000	-35.542	0.000	0.000	-0.262	0.578	21.600	95.000	-0.737	463.960	2253.340	0.091	153	153	153	80	80	80	10.585	47.165	-2.036	58.765	184.474	-1.245	4.193	17.843	0.447	79.704	380.245	0.557	463.960
1434	uc010fll.3	EPB41L5	chr2	+	120770603	120936697	165293	True	-255.605	-248.287	0.000	0.000	45.862	0.865	0.000	-0.203	1.133	14.320	61.220	0.074	21.520	35.160	0.625	227	227	227	37	37	37	4.351	18.750	-1.872	12.127	19.617	-0.620	2.414	9.847	0.717	3.406	6.912	0.590	21.520
1435	uc002svl.3	STARD7	chr2	-	96850602	96861287	1040	True	-51.425	-51.802	0.000	0.000	35.901	0.981	0.000	-0.381	0.554	134.040	494.940	-1.154	408.880	904.060	-0.128	57	57	57	52	52	52	81.568	317.379	-1.961	184.169	363.387	-1.025	22.216	76.116	0.258	111.929	208.294	0.290	408.880
1436	uc002dtx.4	MAZ	chr16	+	29817857	29822504	3720	True	-39.842	-22.770	0.000	0.000	32.654	0.977	0.000	-0.238	0.398	239.420	1049.440	-1.361	600.300	1166.140	-0.149	74	74	74	44	44	44	124.945	475.445	-1.868	242.531	552.256	-1.238	52.016	241.373	0.200	120.300	213.789	0.292	600.300
1437	uc004fjc.4	L1CAM	chrX	-	153126968	153141399	960	True	-127.461	-128.055	0.000	0.000	41.838	0.809	0.000	-0.231	0.715	63.500	174.060	-0.883	65.100	131.080	-0.065	147	147	147	47	47	47	23.668	77.847	-1.750	40.864	71.421	-0.791	10.983	24.833	0.425	12.469	23.640	0.368	65.100
1438	uc010nuo.4	L1CAM	chrX	-	153126968	153141399	960	True	-127.461	-128.055	0.000	0.000	41.838	0.809	0.000	-0.231	0.715	63.500	174.060	-0.883	65.100	131.080	-0.065	147	147	147	47	47	47	23.668	77.847	-1.750	40.864	71.421	-0.791	10.983	24.833	0.425	12.469	23.640	0.368	65.100
1439	uc031tks.1	L1CAM	chrX	-	153126968	153151628	960	True	-127.474	-128.094	0.000	0.000	41.802	0.809	0.000	-0.231	0.715	63.500	174.060	-0.883	65.100	131.080	-0.065	147	147	147	47	47	47	23.668	77.847	-1.750	40.864	71.421	-0.791	10.983	24.833	0.425	12.469	23.640	0.368	65.100
1440	uc021ofz.1	TMEM201	chr1	+	9656916	9674935	17327	True	-140.312	-140.801	0.000	0.000	39.985	0.818	0.000	-0.342	1.205	16.840	79.500	-1.106	29.980	52.220	0.760	115	115	115	33	33	33	5.921	30.190	-2.228	16.897	28.470	-0.684	4.228	18.288	0.509	5.259	10.489	0.550	29.980
1441	uc001czd.3	MYSM1	chr1	-	59151775	59165747	3280	True	-223.028	-219.480	0.000	0.000	-14.165	0.000	0.000	0.735	-0.271	12.560	32.080	1.838	3.240	8.540	0.472	50	50	50	164	164	164	3.045	5.116	-0.180	0.190	1.400	-0.849	3.535	8.322	0.866	0.506	1.511	0.676	12.560
1442	uc002wlw.3	CDS2	chr20	+	5107406	5178533	64681	True	-555.821	-555.423	0.000	0.000	-80.893	0.000	0.000	0.710	-0.278	89.700	201.340	0.695	55.920	141.440	0.376	91	91	91	291	291	291	30.571	58.635	-0.682	2.726	10.559	-1.678	21.760	52.916	0.556	4.940	12.542	0.778	89.700
1443	uc003bvd.3	VHL	chr3	+	10183318	10195354	10412	True	-138.689	-139.638	0.000	0.000	36.476	0.608	0.000	-0.281	0.460	124.900	422.500	-1.094	203.520	688.120	0.249	128	128	128	79	79	79	23.850	105.798	-2.121	66.783	213.438	-1.509	18.416	72.957	0.453	46.171	174.485	0.508	203.520
1444	uc003atc.3	GGA1	chr22	+	38004480	38029571	24287	True	-57.281	-57.510	0.000	0.000	33.254	0.921	0.000	-0.345	0.680	60.240	160.760	-1.052	95.620	162.940	0.510	66	66	66	38	38	38	32.727	97.467	-1.581	63.291	94.804	-0.550	11.825	25.425	0.272	15.964	30.569	0.363	95.620
1445	uc003aiy.1	OSBP2	chr22	+	31090792	31303811	211631	True	-154.183	-155.083	0.000	0.000	38.810	0.612	0.000	-0.325	0.688	27.100	84.620	-0.667	23.360	60.140	1.293	115	115	115	67	67	67	9.017	39.174	-2.070	13.544	29.145	-0.959	5.751	18.751	0.514	4.064	11.911	0.580	27.100
1446	uc003aiz.1	OSBP2	chr22	+	31090792	31303811	211631	True	-154.162	-155.056	0.000	0.000	38.811	0.612	0.000	-0.325	0.688	27.100	84.620	-0.667	23.360	60.140	1.293	115	115	115	67	67	67	9.018	39.172	-2.070	13.544	29.145	-0.959	5.751	18.751	0.513	4.064	11.911	0.580	27.100
1447	uc001wzg.3	FRMD6	chr14	+	52184000	52197444	11782	True	-67.411	-67.709	0.000	0.000	43.392	0.815	0.000	-0.403	0.411	128.880	659.600	-1.101	239.760	494.460	-0.395	86	86	86	65	65	65	76.128	309.168	-1.917	140.422	296.605	-1.115	19.919	136.267	0.419	47.549	70.599	0.306	239.760
1448	uc011mmm.1	SLC35A2	chrX	-	48760888	48769235	980	True	-56.191	-56.589	0.000	0.000	31.266	0.918	0.000	-0.366	0.488	66.900	189.600	-0.057	149.380	215.180	0.993	63	63	63	49	49	49	35.440	104.226	-1.460	61.597	96.442	-0.583	13.143	41.791	0.365	33.460	52.527	0.482	149.380
1449	uc002bjn.3	BTBD1	chr15	-	83685180	83736106	1360	True	-63.681	-64.197	0.000	0.000	39.089	0.894	0.000	-0.323	0.485	61.340	151.520	-0.484	92.600	183.980	0.174	73	73	73	66	66	66	32.196	94.566	-1.499	48.544	78.131	-0.646	10.263	30.853	0.332	19.668	37.792	0.356	92.600
[truncated: 42,225 more rows]
