# Supplementary material for: Post-transcriptional 3´-UTR cleavage of mRNA transcripts generates thousands of stable uncapped autonomous RNA fragments
Source: Nat Commun. 2017 Dec 11;8:2029. doi: 10.1038/s41467-017-02099-7 (PMC5725528; doi:10.1038/s41467-017-02099-7)
Supplement: Supplementary file 7 — Supplementary Data 4 [file 41467_2017_2099_MOESM7_ESM.txt]

	name	geneSymbol	chrom	strand	txStart	txEnd	bp	bp in UTR	model_l	path_l	ks_test	t_test	llr_test	freq_down	freq_up	p1	p2	max_body_data	max_body_control	max_body_norm_data	max_tail_data	max_tail_control	max_tail_norm_data	count_body_data	count_body_control	count_body_norm_data	count_tail_data	count_tail_control	count_tail_norm_data	mean_body_data	mean_body_control	mean_body_norm_data	mean_tail_data	mean_tail_control	mean_tail_norm_data	std_body_data	std_body_control	std_body_norm_data	std_tail_data	std_tail_control	std_tail_norm_data	max_coverage
0	uc010qqt.1	SH3PXD2A	chr10	-	105353783	105452934	5740	True	-134.161	-134.493	0.000	0.000	146.234	0.000	0.892	0.340	-0.301	173.900	399.320	0.126	74.960	229.980	-0.317	231	231	231	287	287	287	82.756	146.242	-0.750	31.151	80.307	-1.301	33.670	73.452	0.268	14.124	40.728	0.325	173.900
1	uc009xxn.1	SH3PXD2A	chr10	-	105353783	105453381	5740	True	-140.627	-140.993	0.000	0.000	131.188	0.000	0.875	0.329	-0.278	173.900	399.320	0.126	74.960	229.980	-0.317	231	231	231	287	287	287	82.756	146.242	-0.750	31.151	80.307	-1.301	33.670	73.452	0.268	14.124	40.728	0.325	173.900
2	uc010xhi.2	NFIC	chr19	+	3366564	3469215	98585	True	-218.197	-218.657	0.000	0.000	121.727	0.000	0.856	0.516	-0.467	107.760	243.100	0.537	120.280	345.740	-0.339	176	176	176	201	201	201	35.196	45.232	-0.297	17.988	47.554	-1.277	19.328	30.372	0.347	18.282	52.130	0.392	120.280
3	uc003eix.2	ZXDC	chr3	-	126169958	126194762	9900	True	-600.593	-600.982	0.000	0.000	-78.197	0.000	0.008	0.751	-0.188	94.860	150.320	1.025	97.060	220.400	1.860	124	124	124	495	495	495	48.351	73.477	-0.439	28.819	82.250	-1.441	20.454	40.115	0.448	14.016	38.833	0.520	97.060
4	uc010qqu.1	SH3PXD2A	chr10	-	105353783	105496624	5740	True	-151.807	-151.904	0.000	0.000	122.131	0.000	0.850	0.323	-0.274	173.900	399.320	0.126	74.960	229.980	-0.317	233	233	233	287	287	287	82.858	145.964	-0.746	31.151	80.307	-1.301	33.544	73.197	0.270	14.124	40.728	0.325	173.900
5	uc001kxj.1	SH3PXD2A	chr10	-	105353783	105615164	5740	True	-149.199	-149.472	0.000	0.000	120.735	0.000	0.850	0.321	-0.273	173.900	399.320	0.126	74.960	229.980	-0.317	231	231	231	287	287	287	82.756	146.242	-0.750	31.151	80.307	-1.301	33.670	73.452	0.268	14.124	40.728	0.325	173.900
6	uc003dbd.3	RBM15B	chr3	+	51428698	51435336	2900	True	-163.897	-164.829	0.000	0.000	115.595	0.000	0.968	0.554	-0.455	276.460	531.860	1.170	274.000	595.180	-0.554	138	138	138	185	185	185	145.269	198.550	-0.284	54.973	128.465	-1.210	57.066	107.773	0.437	41.049	92.949	0.284	276.460
7	uc002lxo.3	NFIC	chr19	+	3359560	3469215	105569	True	-218.229	-218.654	0.000	0.000	121.696	0.000	0.851	0.526	-0.457	100.140	133.740	0.537	120.280	345.740	-0.339	175	175	175	202	202	202	34.782	44.101	-0.292	18.432	48.522	-1.277	18.586	26.509	0.342	19.295	53.781	0.391	120.280
8	uc010xhj.2	NFIC	chr19	+	3366564	3469215	98585	True	-216.183	-216.623	0.000	0.000	119.745	0.000	0.861	0.527	-0.461	107.760	243.100	0.537	120.280	345.740	-0.339	170	170	170	201	201	201	35.988	46.272	-0.298	17.988	47.554	-1.277	19.191	30.382	0.351	18.282	52.130	0.392	120.280
9	uc010xhh.2	NFIC	chr19	+	3359560	3469215	105569	True	-216.315	-216.680	0.000	0.000	119.647	0.000	0.851	0.536	-0.451	100.140	133.740	0.537	120.280	345.740	-0.339	169	169	169	202	202	202	35.563	45.107	-0.293	18.432	48.522	-1.277	18.434	26.418	0.345	19.295	53.781	0.391	120.280
10	uc002lxp.3	NFIC	chr19	+	3366564	3469215	98585	True	-215.424	-215.863	0.000	0.000	118.788	0.000	0.856	0.530	-0.458	107.760	243.100	0.537	120.280	345.740	-0.339	168	168	168	201	201	201	36.113	46.466	-0.299	17.988	47.554	-1.277	19.269	30.508	0.353	18.282	52.130	0.392	120.280
11	uc010are.1	PCNX	chr14	+	71374121	71582099	202850	True	-175.481	-176.137	0.000	0.000	146.710	0.000	0.831	0.272	-0.399	89.700	261.600	-0.223	50.680	174.980	-0.543	280	280	280	254	254	254	38.485	95.140	-1.219	20.818	72.690	-1.747	14.007	44.371	0.334	8.295	28.298	0.332	89.700
12	uc003ybx.5	ZBTB10	chr8	+	81398447	81438500	33350	True	-406.088	-407.260	0.000	0.000	37.258	0.000	0.219	0.706	-0.361	108.100	269.320	1.544	112.740	372.620	-0.842	122	122	122	333	333	333	62.684	112.899	-0.586	34.197	112.291	-1.661	17.546	61.945	0.780	19.714	69.164	0.312	112.740
13	uc010lzt.4	ZBTB10	chr8	+	81398447	81438500	33350	True	-405.942	-407.201	0.000	0.000	37.283	0.000	0.219	0.706	-0.361	108.100	269.320	1.544	112.740	372.620	-0.842	122	122	122	333	333	333	62.728	113.074	-0.587	34.197	112.291	-1.661	17.597	62.141	0.780	19.714	69.164	0.312	112.740
14	uc002fiy.4	GSE1	chr16	+	85646841	85709812	60029	True	-105.958	-50.245	0.000	0.000	103.012	0.000	1.000	0.288	-0.344	205.580	464.900	0.025	133.020	386.160	-1.024	183	183	183	145	145	145	106.673	189.510	-0.689	77.934	223.310	-1.494	39.608	105.323	0.382	19.126	62.196	0.228	205.580
15	uc022awq.2	ZBTB10	chr8	+	81398447	81438500	33350	True	-411.036	-412.137	0.000	0.000	26.473	0.000	0.156	0.719	-0.353	108.100	269.320	1.544	112.740	372.620	-0.842	116	116	116	333	333	333	62.582	112.631	-0.573	34.197	112.291	-1.661	17.850	63.112	0.796	19.714	69.164	0.312	112.740
16	uc003qqo.3	ARID1B	chr6	+	157099063	157531913	431237	True	-368.007	-368.751	0.000	0.000	121.595	0.000	0.873	0.262	-1.202	101.480	363.480	2.531	50.340	232.560	-0.744	361	361	361	79	79	79	43.014	97.400	-0.794	6.801	25.812	-1.681	20.476	67.832	0.896	7.845	36.275	0.533	101.480
17	uc003qqp.3	ARID1B	chr6	+	157099063	157531913	431237	True	-368.007	-368.751	0.000	0.000	121.595	0.000	0.873	0.262	-1.202	101.480	363.480	2.531	50.340	232.560	-0.744	361	361	361	79	79	79	43.014	97.400	-0.794	6.801	25.812	-1.681	20.476	67.832	0.896	7.845	36.275	0.533	101.480
18	uc002fix.4	GSE1	chr16	+	85646841	85709812	60029	True	-113.021	-51.798	0.000	0.000	102.048	0.000	0.993	0.273	-0.343	205.580	464.900	0.025	133.020	386.160	-1.024	192	192	192	145	145	145	103.571	183.374	-0.681	77.934	223.310	-1.494	41.128	106.488	0.376	19.126	62.196	0.228	205.580
19	uc003qqn.3	ARID1B	chr6	+	157099063	157531913	431237	True	-371.950	-372.685	0.000	0.000	121.863	0.000	0.873	0.257	-1.199	101.480	363.480	2.531	50.340	232.560	-0.744	367	367	367	79	79	79	42.632	96.484	-0.798	6.801	25.812	-1.681	20.529	67.653	0.890	7.845	36.275	0.533	101.480
20	uc021ulp.1	ZNF516	chr18	-	74069636	74207146	4720	True	-123.233	-124.043	0.000	0.000	108.195	0.000	0.888	0.433	-0.270	47.860	75.820	0.331	50.940	137.880	-0.172	170	170	170	205	205	205	25.520	34.108	-0.386	27.774	71.042	-1.326	7.140	11.519	0.263	10.056	25.349	0.316	50.940
21	uc003tme.3	PURB	chr7	-	44915891	44924960	6960	True	-442.376	-423.001	0.000	0.000	-8.990	0.000	0.011	0.790	-0.234	130.060	262.020	1.240	1000.320	1944.000	-0.500	103	103	103	348	348	348	80.093	128.263	-0.464	64.903	180.267	-1.606	20.092	66.119	0.645	100.654	194.650	0.355	1000.320
22	uc004enk.3	MID2	chrX	+	107069083	107174867	101317	True	-117.100	-116.868	0.000	0.000	106.578	0.000	0.982	0.558	-0.363	101.480	216.020	-0.026	53.840	188.000	-0.827	91	91	91	221	221	221	67.853	129.669	-0.895	28.131	88.087	-1.600	11.983	33.185	0.327	8.384	26.530	0.299	101.480
23	uc010eiv.2	IRGQ	chr19	-	44088518	44100287	6600	True	-427.517	-425.760	0.000	0.000	25.601	0.000	0.068	0.666	-0.289	992.340	1908.080	1.019	856.960	1699.080	0.657	143	143	143	309	309	309	75.004	117.984	-0.258	88.102	197.278	-1.310	170.192	309.912	0.474	142.377	288.916	0.471	992.340
24	uc002wjw.4	MAVS	chr20	+	3827445	3856770	20424	True	-408.038	-408.659	0.000	0.000	-64.098	0.000	0.065	0.532	-0.160	108.740	135.500	0.261	1709.960	3074.880	-0.078	125	125	125	443	443	443	63.235	88.779	-0.486	106.580	249.338	-1.300	15.592	19.499	0.258	196.334	374.350	0.346	1709.960
25	uc002ewu.3	SNTB2	chr16	+	69221049	69342955	114925	True	-587.362	-558.926	0.000	0.000	-49.984	0.000	0.000	0.736	-0.275	57.720	111.640	1.408	466.340	973.020	-0.828	126	126	126	347	347	347	30.431	46.295	-0.476	35.342	104.307	-1.782	9.111	19.708	0.665	62.168	129.688	0.448	466.340
26	uc004enl.3	MID2	chrX	+	107069083	107174867	101317	True	-131.636	-131.476	0.000	0.000	96.879	0.000	0.973	0.527	-0.361	101.480	216.020	-0.026	53.840	188.000	-0.827	97	97	97	221	221	221	65.612	125.185	-0.898	28.131	88.087	-1.600	15.080	36.875	0.343	8.384	26.530	0.299	101.480
27	uc001eex.3	TRIM33	chr1	-	114935398	115053781	3920	True	-196.171	-196.489	0.000	0.000	94.309	0.000	0.718	0.407	-0.368	130.860	359.540	2.079	81.660	399.180	-1.135	177	177	177	195	195	195	68.758	164.815	-0.979	42.657	151.567	-1.837	20.528	85.136	0.837	15.650	49.888	0.281	130.860
28	uc002oww.2	IRGQ	chr19	-	44088518	44099608	6600	True	-461.884	-459.912	0.000	0.000	17.408	0.000	0.043	0.662	-0.305	992.340	1908.080	1.019	856.960	1699.080	0.657	144	144	144	328	328	328	74.614	117.231	-0.250	83.148	186.296	-1.310	169.664	308.965	0.482	139.628	283.899	0.472	992.340
29	uc001eew.3	TRIM33	chr1	-	114935398	115053781	3920	True	-196.507	-196.818	0.000	0.000	94.261	0.000	0.718	0.405	-0.368	130.860	359.540	2.079	81.660	399.180	-1.135	178	178	178	195	195	195	68.746	165.407	-0.985	42.657	151.567	-1.837	20.471	85.262	0.838	15.650	49.888	0.281	130.860
30	uc001dbz.3	AK4	chr1	+	65613512	65697828	79413	True	-88.885	-86.259	0.000	0.000	97.492	0.000	0.996	0.586	-0.263	368.460	735.400	0.032	174.640	456.820	-0.788	79	79	79	240	240	240	242.124	395.838	-0.675	65.497	175.529	-1.383	65.920	137.313	0.265	22.340	70.201	0.248	368.460
31	uc010pvw.2	IBA57	chr1	+	228362250	228369958	2732	True	-240.746	-238.713	0.000	0.000	69.328	0.000	0.709	0.635	-0.322	141.900	180.120	0.545	1135.240	2439.520	-0.142	111	111	111	247	247	247	54.043	65.575	-0.280	68.470	168.660	-1.332	30.413	38.227	0.232	137.337	312.703	0.383	1135.240
32	uc001str.4	DYRK2	chr12	+	68042511	68056444	10114	True	-130.617	-130.601	0.000	0.000	97.766	0.000	0.952	0.601	-0.392	98.920	198.400	0.978	63.420	191.940	-0.545	92	92	92	189	189	189	71.035	116.233	-0.644	33.123	95.745	-1.477	13.805	34.078	0.403	10.653	34.568	0.357	98.920
33	uc002zqi.3	C22orf29	chr22	-	19833660	19842462	3940	True	-116.654	-116.957	0.000	0.000	95.567	0.000	0.914	0.499	-0.317	111.720	179.620	0.463	333.420	841.920	-0.237	110	110	110	197	197	197	61.950	86.406	-0.428	47.806	124.359	-1.347	18.952	35.981	0.289	45.795	114.117	0.309	333.420
34	uc002jfc.3	GNA13	chr17	-	63005406	63052920	3200	True	-227.794	-179.141	0.000	0.000	66.883	0.000	0.686	0.405	-0.430	132.860	329.500	0.203	136.060	463.820	-0.647	138	138	138	159	159	159	89.381	169.240	-0.863	52.087	163.774	-1.651	18.474	56.712	0.385	35.155	110.791	0.368	136.060
35	uc002hdy.4	NUFIP2	chr17	-	27582853	27621166	6660	True	-295.771	-262.371	0.000	0.000	-60.894	0.000	0.322	0.283	-0.189	266.780	562.820	-0.351	300.320	626.200	-0.956	195	195	195	332	332	332	139.918	335.351	-1.260	90.219	292.615	-1.712	42.576	96.097	0.279	37.031	93.157	0.271	300.320
36	uc002kfn.3	FOXK2	chr17	+	80477593	80562483	82885	True	-78.862	-79.149	0.000	0.000	88.340	0.000	1.000	0.358	-0.552	262.160	544.320	0.426	112.700	360.880	-0.819	133	133	133	98	98	98	160.352	266.097	-0.626	68.262	179.291	-1.363	48.077	108.947	0.403	18.064	56.221	0.243	262.160
37	uc010osk.2	HS2ST1	chr1	+	87380334	87575681	190938	True	-136.191	-135.464	0.000	0.000	75.070	0.000	0.954	0.559	-0.340	211.160	349.400	-0.112	106.520	297.820	-0.742	83	83	83	217	217	217	118.432	201.764	-0.766	47.831	141.070	-1.550	35.400	57.576	0.252	20.559	58.204	0.280	211.160
38	uc004fjw.2	MECP2	chrX	-	153287263	153363188	6500	True	-252.775	-222.351	0.000	0.000	3.666	0.000	0.509	0.333	-0.181	216.620	409.240	0.067	76.540	210.540	-0.403	174	174	174	324	324	324	80.138	135.058	-0.805	36.408	92.921	-1.320	63.103	101.809	0.285	11.797	30.681	0.295	216.620
39	uc001hsl.4	IBA57	chr1	+	228353428	228369958	11354	True	-343.187	-330.021	0.000	0.000	42.383	0.000	0.342	0.645	-0.342	141.900	180.120	1.711	1135.240	2439.520	-0.142	127	127	127	257	257	257	55.175	64.112	-0.134	66.605	163.252	-1.300	28.232	38.146	0.443	134.958	307.735	0.408	1135.240
40	uc002bld.3	ZNF592	chr15	+	85291817	85349663	54636	True	-115.954	-116.561	0.000	0.000	104.996	0.000	0.863	0.271	-0.419	131.140	218.000	0.029	85.060	223.280	-0.793	218	218	218	153	153	153	58.899	101.888	-0.758	32.676	88.958	-1.458	15.348	32.112	0.225	13.169	32.295	0.335	131.140
41	uc001hwg.3	IRF2BP2	chr1	-	234740014	234745271	2800	True	-131.083	-131.924	0.000	0.000	71.741	0.000	0.900	0.604	-0.384	798.320	1483.700	1.262	484.500	975.180	-0.801	89	89	89	140	140	140	364.141	512.240	-0.258	190.286	430.511	-1.238	168.688	361.023	0.451	108.609	212.640	0.330	798.320
42	uc004fjv.2	MECP2	chrX	-	153287263	153363188	6500	True	-234.606	-211.721	0.000	0.000	9.953	0.000	0.512	0.322	-0.186	216.620	409.240	0.067	76.540	210.540	-0.403	173	173	173	324	324	324	78.828	133.922	-0.811	36.408	92.921	-1.320	61.949	101.511	0.280	11.797	30.681	0.295	216.620
43	uc001sts.4	DYRK2	chr12	+	68042511	68056444	10114	True	-117.923	-117.909	0.000	0.000	93.963	0.000	0.963	0.584	-0.378	98.920	198.400	-0.244	63.420	191.940	-0.545	85	85	85	189	189	189	72.964	122.278	-0.726	33.123	95.745	-1.477	12.296	26.771	0.241	10.653	34.568	0.357	98.920
44	uc001hwf.3	IRF2BP2	chr1	-	234740014	234745271	2800	True	-132.380	-133.242	0.000	0.000	70.719	0.000	0.900	0.615	-0.382	798.320	1483.700	1.339	484.500	975.180	-0.801	87	87	87	140	140	140	366.268	515.569	-0.248	190.286	430.511	-1.238	170.056	364.924	0.470	108.609	212.640	0.330	798.320
45	uc002zqh.3	C22orf29	chr22	-	19833660	19842371	3940	True	-132.172	-132.391	0.000	0.000	80.874	0.000	0.873	0.462	-0.330	111.720	179.620	0.463	333.420	841.920	-0.237	110	110	110	197	197	197	61.950	86.406	-0.428	47.806	124.359	-1.347	18.952	35.981	0.289	45.795	114.117	0.309	333.420
46	uc004elw.3	FAM199X	chrX	+	103411155	103440582	24413	True	-185.894	-168.027	0.000	0.000	68.993	0.000	0.835	0.525	-0.292	324.620	610.520	0.354	210.120	527.660	-0.901	102	102	102	248	248	248	176.202	336.918	-0.915	85.236	262.002	-1.618	49.458	98.291	0.354	31.425	89.768	0.283	324.620
47	uc010kdj.1	FOXO3	chr6	+	108977548	109005971	23981	True	-138.966	-139.520	0.000	0.000	32.622	0.000	0.736	0.480	-0.187	105.460	203.940	0.206	698.840	1419.060	-0.679	93	93	93	220	220	220	70.451	112.726	-0.627	81.757	229.165	-1.508	14.334	34.286	0.289	71.168	152.840	0.307	698.840
48	uc002zdx.3	AGPAT3	chr21	+	45366810	45407475	36754	True	-168.384	-168.674	0.000	0.000	63.876	0.000	0.742	0.457	-0.326	157.200	229.500	1.197	113.740	295.720	-0.437	117	117	117	194	194	194	75.533	116.134	-0.567	34.641	87.114	-1.305	35.712	56.037	0.359	29.991	74.859	0.355	157.200
49	uc004cth.4	MID1	chrX	-	10413349	10588674	3220	True	-87.110	-83.178	0.000	0.000	75.241	0.000	0.987	0.374	-0.338	135.460	324.940	-0.040	114.000	372.100	-0.887	119	119	119	150	150	150	95.965	189.922	-0.951	64.191	208.911	-1.687	16.922	48.974	0.358	17.250	56.620	0.211	135.460
50	uc001sfk.4	CBX5	chr12	-	54624730	54673915	9680	True	-343.167	-343.219	0.000	0.000	-158.367	0.000	0.097	0.562	-0.098	394.460	606.700	-0.211	1000.220	2046.220	-0.617	79	79	79	484	484	484	154.215	267.642	-0.824	147.394	393.559	-1.482	88.672	141.897	0.195	122.489	249.195	0.254	1000.220
51	uc002wjx.4	MAVS	chr20	+	3827445	3856770	20424	True	-419.623	-420.854	0.000	0.000	-107.683	0.000	0.023	0.507	-0.150	99.040	124.160	0.261	1709.960	3074.880	-0.078	108	108	108	443	443	443	60.754	87.809	-0.522	106.580	249.338	-1.300	13.675	18.792	0.247	196.334	374.350	0.346	1709.960
52	uc011ean.1	FOXO3	chr6	+	108910908	109005971	90621	True	-143.086	-143.536	0.000	0.000	21.567	0.000	0.650	0.453	-0.177	105.460	203.940	0.206	698.840	1419.060	-0.679	93	93	93	220	220	220	70.451	112.726	-0.627	81.757	229.165	-1.508	14.334	34.286	0.289	71.168	152.840	0.307	698.840
53	uc002aut.4	ARIH1	chr15	+	72766666	72878896	109602	True	-149.366	-149.763	0.000	0.000	81.439	0.000	0.977	0.691	-0.575	388.720	683.920	1.274	143.860	542.200	-1.076	89	89	89	129	129	129	198.614	371.885	-0.757	67.107	237.826	-1.793	63.665	158.119	0.716	21.381	83.840	0.238	388.720
54	uc002zqg.3	C22orf29	chr22	-	19833660	19842339	3940	True	-137.671	-134.713	0.000	0.000	79.495	0.000	0.848	0.443	-0.341	111.720	179.620	0.463	333.420	841.920	-0.237	110	110	110	197	197	197	61.950	86.406	-0.428	47.806	124.359	-1.347	18.952	35.981	0.289	45.795	114.117	0.309	333.420
55	uc010puk.1	RAB3GAP2	chr1	-	220321609	220445843	2780	True	-61.428	-61.819	0.000	0.000	84.559	0.000	0.956	0.300	-0.343	146.000	349.520	-0.166	94.560	268.120	-0.842	149	149	149	136	136	136	88.363	191.025	-1.070	50.577	163.651	-1.672	21.907	62.678	0.312	16.003	49.041	0.243	146.000
56	uc021pjf.1	RAB3GAP2	chr1	-	220321609	220445843	2780	True	-61.461	-61.850	0.000	0.000	84.566	0.000	0.956	0.301	-0.343	146.000	349.520	-0.166	94.560	268.120	-0.842	149	149	149	136	136	136	88.374	191.041	-1.070	50.577	163.651	-1.672	21.900	62.682	0.312	16.003	49.041	0.243	146.000
57	uc001sfj.4	CBX5	chr12	-	54624730	54653370	9680	True	-353.185	-353.173	0.000	0.000	-167.941	0.000	0.062	0.557	-0.095	394.460	606.700	-0.211	1000.220	2046.220	-0.617	79	79	79	484	484	484	154.215	267.642	-0.824	147.394	393.559	-1.482	88.672	141.897	0.195	122.489	249.195	0.254	1000.220
58	uc003uys.4	CUX1	chr7	+	101459183	101901513	433548	True	-571.950	-572.865	0.000	0.000	-7.303	0.000	0.043	0.524	-0.252	106.740	168.920	0.835	36.300	88.280	-0.289	198	198	198	437	437	437	22.296	37.368	-0.628	11.909	35.217	-1.513	23.143	39.795	0.510	5.374	14.119	0.489	106.740
59	uc003yen.2	TMEM64	chr8	-	91634222	91658133	2880	True	-232.148	-233.017	0.000	0.000	72.699	0.000	0.424	0.908	-0.574	72.280	130.360	2.254	40.820	127.900	-0.456	91	91	91	144	144	144	34.616	56.197	-0.358	12.400	42.926	-1.762	12.429	34.571	0.862	10.508	31.199	0.430	72.280
60	uc001xaj.3	DDHD1	chr14	-	53503457	53620046	10020	True	-652.981	-654.310	0.000	0.000	-121.674	0.000	0.000	0.785	-0.195	62.480	121.340	0.643	97.560	304.680	-0.378	108	108	108	501	501	501	33.856	62.583	-0.675	18.062	59.326	-1.651	11.027	32.209	0.657	11.220	37.773	0.454	97.560
61	uc001xah.3	DDHD1	chr14	-	53503457	53620046	10020	True	-652.981	-654.310	0.000	0.000	-121.674	0.000	0.000	0.785	-0.195	62.480	121.340	0.643	97.560	304.680	-0.378	108	108	108	501	501	501	33.856	62.583	-0.675	18.062	59.326	-1.651	11.027	32.209	0.657	11.220	37.773	0.454	97.560
62	uc004dba.4	KLHL15	chrX	-	24001832	24045303	3920	True	-85.628	-86.450	0.000	0.000	90.116	0.000	0.922	0.474	-0.273	85.900	162.140	-0.196	101.000	278.100	-0.827	102	102	102	193	193	193	55.603	101.081	-0.826	39.547	125.953	-1.636	10.101	24.883	0.247	17.719	57.385	0.272	101.000
63	uc001kqb.4	COX15	chr10	-	101468504	101492423	4760	True	-124.924	-125.354	0.000	0.000	84.591	0.000	0.942	0.564	-0.321	404.680	928.560	0.340	128.800	367.920	-0.707	100	100	100	171	171	171	129.001	224.227	-0.760	45.244	136.481	-1.596	62.600	138.608	0.310	31.103	89.902	0.305	404.680
64	uc001xai.3	DDHD1	chr14	-	53503457	53620046	10020	True	-654.808	-657.652	0.000	0.000	-124.140	0.000	0.000	0.772	-0.195	62.480	121.340	0.643	97.560	304.680	-0.378	110	110	110	501	501	501	33.687	62.760	-0.690	18.062	59.326	-1.651	11.004	31.941	0.662	11.220	37.773	0.454	97.560
65	uc001hff.1	YOD1	chr1	-	207217193	207226325	4100	True	-108.193	-101.977	0.000	0.000	64.815	0.000	0.951	0.498	-0.214	147.600	254.980	-0.010	114.980	422.480	-0.978	96	96	96	205	205	205	79.394	142.480	-0.851	60.276	197.398	-1.659	27.388	46.977	0.285	19.637	78.060	0.256	147.600
66	uc001hfe.1	YOD1	chr1	-	207217193	207224422	4660	True	-89.412	-89.386	0.000	0.000	65.123	0.000	0.953	0.591	-0.179	147.600	254.980	-0.010	114.980	422.480	-0.656	74	74	74	233	233	233	87.254	145.814	-0.683	59.776	188.152	-1.588	24.196	50.325	0.286	18.865	78.080	0.312	147.600
67	uc003bix.2	ZBED4	chr22	+	50247496	50283726	33585	True	-114.037	-59.325	0.000	0.000	88.409	0.000	0.892	0.211	-0.391	119.500	239.400	-0.198	118.200	292.020	-0.640	188	188	188	130	130	130	76.010	132.867	-0.779	45.248	118.812	-1.373	15.858	34.796	0.220	27.240	71.292	0.288	119.500
68	uc002kuc.2	CABLES1	chr18	+	20715726	20840434	122864	True	-106.331	-106.316	0.000	0.000	76.689	0.000	0.911	0.364	-0.568	105.500	214.720	1.388	50.060	124.020	-0.507	139	139	139	90	90	90	63.523	109.272	-0.540	28.511	72.012	-1.306	19.592	53.815	0.709	8.736	21.205	0.298	105.500
69	uc003fjg.3	ZMAT3	chr3	-	178735010	178789656	6180	True	-417.265	-415.849	0.000	0.000	-3.595	0.000	0.023	0.664	-0.287	1645.820	2854.920	0.346	28.340	94.600	-0.248	116	116	116	309	309	309	107.853	200.357	-0.685	6.871	23.088	-1.596	305.351	563.176	0.410	3.964	12.860	0.526	1645.820
70	uc003xwn.3	VCPIP1	chr8	-	67542487	67579452	4240	True	-200.536	-201.649	0.000	0.000	70.093	0.000	0.575	0.325	-0.334	44.540	118.320	0.584	35.480	98.940	-0.475	180	180	180	212	212	212	24.994	50.812	-0.931	15.410	46.697	-1.548	5.959	19.540	0.519	4.967	13.832	0.395	44.540
71	uc001rft.3	ETNK1	chr12	+	22778075	22843608	60100	True	-244.138	-244.815	0.000	0.000	-5.538	0.000	0.267	0.736	-0.185	131.960	246.620	0.261	166.880	582.320	-0.916	67	67	67	270	270	270	88.304	141.734	-0.615	61.945	199.790	-1.665	17.355	45.515	0.373	27.395	91.998	0.334	166.880
72	uc001cvl.2	LRP8	chr1	-	53708040	53793821	3760	True	-284.327	-267.191	0.000	0.000	47.335	0.000	0.271	0.539	-0.436	50.020	127.080	2.052	55.900	158.600	-0.688	119	119	119	188	188	188	35.858	67.099	-0.780	13.002	40.233	-1.612	7.362	25.724	0.610	12.248	34.069	0.441	55.900
73	uc003gdz.4	WHSC1	chr4	+	1873122	1983934	108362	True	-110.327	-37.745	0.000	0.000	92.635	0.000	0.908	0.199	-0.384	262.880	643.120	-0.301	125.040	366.780	-0.772	204	204	204	120	120	120	166.038	330.726	-0.950	75.857	209.489	-1.437	41.710	113.462	0.259	20.735	62.122	0.279	262.880
74	uc002bdr.2	IREB2	chr15	+	78730517	78793798	60077	True	-94.429	-44.820	0.000	0.000	73.546	0.000	0.943	0.352	-0.247	280.300	602.420	-0.381	350.680	1203.600	-0.683	106	106	106	158	158	158	186.045	363.235	-0.949	134.304	403.519	-1.562	34.971	84.900	0.226	57.183	189.633	0.288	350.680
75	uc011lgf.1	TMEM64	chr8	-	91634222	91658133	2880	True	-226.585	-227.460	0.000	0.000	70.150	0.000	0.424	0.934	-0.552	72.280	130.360	2.254	40.820	127.900	-0.456	85	85	85	144	144	144	33.912	55.647	-0.347	12.400	42.926	-1.762	12.532	35.638	0.890	10.508	31.199	0.430	72.280
76	uc003pkl.2	TBX18	chr6	-	85442215	85473954	4120	True	-229.233	-229.428	0.000	0.000	43.231	0.000	0.360	0.777	-0.287	63.140	110.280	1.156	38.900	94.120	-0.531	80	80	80	200	200	200	31.241	44.800	-0.385	18.110	51.736	-1.497	10.908	21.865	0.520	8.545	20.911	0.418	63.140
77	uc003nkn.2	ZKSCAN8	chr6	+	28109687	28127250	12246	True	-180.597	-180.592	0.000	0.000	-16.899	0.000	0.346	0.428	-0.161	100.360	252.540	-0.365	106.020	441.400	-0.769	85	85	85	263	263	263	71.968	146.232	-0.989	54.911	189.178	-1.737	9.617	33.962	0.255	17.595	71.643	0.361	106.020
78	uc001cyk.4	PRKAA2	chr1	+	57110989	57181008	62838	True	-242.981	-243.795	0.000	0.000	-67.520	0.000	0.213	0.477	-0.123	95.280	208.640	-0.545	181.940	423.180	-1.003	86	86	86	357	357	357	59.958	127.051	-1.054	45.492	145.442	-1.671	14.258	35.471	0.230	20.865	58.595	0.281	181.940
79	uc010cvv.3	CDK12	chr17	+	37617738	37690800	70698	True	-179.037	-180.236	0.000	0.000	84.206	0.000	0.757	0.166	-0.621	165.320	518.720	-0.125	70.700	239.240	-1.181	242	242	242	111	111	111	73.955	166.680	-1.134	32.674	114.332	-1.879	20.531	59.713	0.334	16.483	43.600	0.418	165.320
80	uc010cho.3	GSE1	chr16	+	85696949	85709812	9901	True	-70.662	-9.807	0.000	0.000	73.689	0.000	1.000	0.357	-0.225	205.580	464.900	0.775	145.960	397.780	-1.024	89	89	89	146	146	146	131.614	265.873	-0.932	78.400	224.505	-1.493	35.815	91.179	0.342	19.869	63.631	0.227	205.580
81	uc002hrw.4	CDK12	chr17	+	37617738	37690800	70685	True	-178.514	-179.773	0.000	0.000	84.630	0.000	0.759	0.169	-0.620	170.560	540.740	-0.125	70.200	237.280	-1.175	240	240	240	112	112	112	74.329	167.406	-1.132	32.774	114.535	-1.877	20.069	59.149	0.334	16.559	43.722	0.417	170.560
82	uc009xwl.3	ENTPD7	chr10	+	101419262	101471002	46566	True	-282.566	-275.469	0.000	0.000	32.336	0.000	0.397	0.457	-0.305	50.580	101.140	-0.122	177.700	477.520	-0.303	139	139	139	257	257	257	28.142	51.299	-0.843	14.742	44.305	-1.538	7.183	13.281	0.367	17.875	48.641	0.400	177.700
83	uc010lqk.1	RBM33	chr7	+	155437202	155574179	132984	True	-212.719	-76.933	0.000	0.000	88.981	0.000	0.848	0.159	-0.294	288.460	542.860	-0.134	115.900	374.180	-0.924	263	263	263	198	198	198	98.811	229.024	-1.151	55.753	164.032	-1.535	46.965	110.525	0.329	21.345	63.042	0.267	288.460
84	uc003thi.4	CDK13	chr7	+	39989958	40136733	145170	True	-127.802	-127.516	0.000	0.000	96.358	0.000	0.949	0.223	-0.742	95.960	277.320	1.845	42.680	165.660	-1.060	220	220	220	78	78	78	52.171	116.860	-0.857	23.009	73.064	-1.616	17.798	65.639	0.814	7.691	24.989	0.267	95.960
85	uc010diu.3	FOXK2	chr17	+	80477593	80562483	82885	True	-69.470	-69.745	0.000	0.000	73.192	0.000	0.990	0.405	-0.475	262.160	544.320	1.219	112.700	360.880	-0.819	101	101	101	98	98	98	156.401	270.580	-0.600	68.262	179.291	-1.363	60.706	130.769	0.553	18.064	56.221	0.243	262.160
86	uc031qbm.1	AP5B1	chr11	-	65541368	65548062	3820	True	-196.283	-197.242	0.000	0.000	28.013	0.000	0.513	0.367	-0.256	100.220	111.200	1.125	1068.140	1997.760	0.103	133	133	133	191	191	191	53.306	58.009	-0.094	77.427	159.449	-1.039	12.691	17.175	0.349	133.803	254.552	0.377	1068.140
87	uc001cvk.2	LRP8	chr1	-	53708040	53793821	3460	True	-264.747	-262.315	0.000	0.000	57.887	0.000	0.405	0.446	-0.479	55.900	158.600	2.052	48.540	138.340	-0.688	146	146	146	173	173	173	35.576	71.450	-0.878	10.309	33.090	-1.626	8.675	30.719	0.589	8.204	23.821	0.456	55.900
88	uc003hkg.3	SHROOM3	chr4	+	77659871	77704405	40810	True	-298.319	-298.963	0.000	0.000	93.332	0.000	0.587	0.309	-0.462	41.820	81.140	0.584	155.220	255.900	0.026	271	271	271	184	184	184	16.180	27.723	-0.642	9.884	25.090	-1.359	6.969	16.708	0.432	17.068	29.784	0.533	155.220
89	uc010jqx.2	ZKSCAN8	chr6	+	28109687	28127250	12266	True	-167.328	-167.393	0.000	0.000	-4.413	0.000	0.435	0.442	-0.163	100.360	252.540	-0.365	106.020	441.400	-0.769	86	86	86	262	262	262	71.705	145.786	-0.990	54.932	189.488	-1.739	9.863	34.013	0.253	17.625	71.603	0.360	106.020
90	uc001kqy.3	SCD	chr10	+	102106771	102124588	14479	True	-53.963	14.019	0.000	0.000	84.356	0.000	1.000	0.374	-0.236	1402.760	2985.040	-0.195	1330.460	3835.200	-1.018	73	73	73	165	165	165	1061.133	1830.597	-0.749	856.327	2326.635	-1.438	178.850	499.061	0.219	196.798	566.908	0.174	1402.760
91	uc003bfv.1	KIAA0930	chr22	-	45588122	45608265	3240	True	-133.710	-134.184	0.000	0.000	87.578	0.000	0.889	0.426	-0.397	226.360	357.360	0.000	444.380	1009.080	-0.261	132	132	132	162	162	162	103.658	147.421	-0.496	35.037	90.210	-1.363	53.166	79.638	0.269	59.488	141.014	0.344	444.380
92	uc001dch.3	LEPR	chr1	+	65886130	66101111	212864	True	-112.133	-112.792	0.000	0.000	64.209	0.000	0.962	0.420	-0.493	107.200	216.380	-0.255	56.760	183.920	-1.045	106	106	106	104	104	104	63.899	124.911	-0.921	31.121	107.718	-1.793	13.968	39.213	0.348	10.503	30.702	0.346	107.200
93	uc001dck.3	LEPR	chr1	+	65991371	66101111	107623	True	-112.141	-112.798	0.000	0.000	64.224	0.000	0.962	0.429	-0.484	107.200	216.380	-0.255	56.760	183.920	-1.045	106	106	106	104	104	104	63.899	124.911	-0.921	31.121	107.718	-1.793	13.968	39.213	0.348	10.503	30.702	0.346	107.200
94	uc031qme.1	KLF12	chr13	-	74260148	74708066	8200	True	-316.380	-316.467	0.000	0.000	-84.454	0.000	0.098	0.472	-0.123	58.380	153.020	-0.334	63.260	199.640	-0.668	105	105	105	408	408	408	34.485	73.792	-1.056	26.271	88.365	-1.694	7.580	20.973	0.313	11.320	39.654	0.322	63.260
95	uc011cbx.2	SHROOM3	chr4	+	77356252	77704405	344429	True	-303.901	-304.594	0.000	0.000	95.917	0.000	0.587	0.302	-0.463	41.820	81.140	0.589	155.220	255.900	0.026	286	286	286	184	184	184	16.000	27.420	-0.648	9.884	25.090	-1.359	6.874	16.365	0.427	17.068	29.784	0.533	155.220
96	uc001qgb.4	ZBTB44	chr11	-	130096573	130184607	7420	True	-392.610	-392.909	0.000	0.000	-103.713	0.000	0.000	0.686	-0.166	100.060	158.340	-0.175	132.480	425.260	-0.492	68	68	68	371	371	371	66.034	114.554	-0.785	35.926	109.300	-1.583	15.820	27.219	0.199	14.957	46.553	0.353	132.480
97	uc001jrb.3	EIF4EBP2	chr10	+	72163860	72188374	18931	True	-176.128	-154.443	0.000	0.000	4.615	0.000	0.776	0.476	-0.218	468.260	787.100	0.310	351.660	925.600	-0.873	78	78	78	272	272	272	259.419	435.009	-0.719	93.072	248.508	-1.441	81.175	149.439	0.289	75.170	185.212	0.232	468.260
98	uc003mco.1	STC2	chr5	-	172741725	172756506	2360	True	-84.133	-84.347	0.000	0.000	80.529	0.000	1.000	0.565	-0.505	691.900	1164.980	-0.029	273.540	709.520	-0.915	78	78	78	118	118	118	437.756	641.096	-0.503	122.551	348.397	-1.464	104.675	226.344	0.245	37.825	133.246	0.237	691.900
99	uc004ctg.4	MID1	chrX	-	10413349	10588674	3880	True	-85.025	-84.060	0.000	0.000	80.013	0.000	0.902	0.477	-0.272	135.460	272.080	-0.037	119.840	372.100	-0.887	91	91	91	183	183	183	98.275	177.096	-0.817	68.818	210.930	-1.612	16.309	44.442	0.322	19.718	54.958	0.260	135.460
100	uc010zhm.2	CFLAR	chr2	+	201997687	202037411	33991	True	-442.522	-442.398	0.000	0.000	64.779	0.000	0.309	0.447	-0.377	2655.880	6240.240	1.350	466.580	1882.160	-0.429	234	234	234	285	285	285	174.131	378.157	-0.918	42.529	134.002	-1.735	414.445	959.811	0.505	78.365	242.276	0.493	2655.880
101	uc003axx.3	SMCR7L	chr22	+	39898283	39914137	14418	True	-67.738	-35.837	0.000	0.000	81.326	0.000	1.000	0.163	-0.551	899.040	1836.800	0.038	153.560	499.060	-1.171	182	182	182	70	70	70	168.645	319.856	-0.815	94.711	273.302	-1.510	93.569	219.983	0.379	20.356	67.665	0.177	899.040
102	uc010jle.3	CNOT6	chr5	+	179921574	180005353	80633	True	-117.980	-118.862	0.000	0.000	78.796	0.000	0.832	0.420	-0.399	212.180	455.540	-0.220	172.460	528.040	-0.762	111	111	111	155	155	155	137.473	277.445	-1.007	67.327	224.284	-1.716	33.190	68.852	0.227	35.755	110.924	0.386	212.180
103	uc001vjf.3	KLF12	chr13	-	74260148	74708066	8200	True	-310.700	-311.142	0.000	0.000	-78.128	0.000	0.120	0.454	-0.125	58.380	153.020	-0.334	63.260	199.640	-0.668	111	111	111	408	408	408	34.048	73.486	-1.070	26.271	88.365	-1.694	7.654	20.636	0.314	11.320	39.654	0.322	63.260
104	uc001gpy.4	LAMC1	chr1	+	182992594	183114727	119534	True	-122.961	-8.767	0.000	0.000	83.850	0.000	0.906	0.180	-0.310	392.340	923.120	0.635	309.020	933.200	-1.108	196	196	196	128	128	128	187.715	394.094	-0.933	143.508	425.950	-1.554	54.664	184.858	0.467	45.249	144.067	0.152	392.340
105	uc001bjo.2	CLIC4	chr1	+	25071759	25170815	96664	True	-49.934	-19.088	0.000	0.000	68.448	0.000	1.000	0.384	-0.292	338.900	553.940	-0.118	247.740	777.160	-1.178	76	76	76	118	118	118	222.614	385.179	-0.794	158.480	463.115	-1.525	52.447	79.044	0.236	44.789	147.384	0.174	338.900
106	uc022ald.1	CALU	chr7	+	128379345	128413477	31271	True	-76.838	-76.835	0.000	0.000	73.189	0.000	0.879	0.334	-0.376	596.280	1176.600	-0.233	328.160	910.460	-1.029	108	108	108	140	140	140	297.618	574.796	-0.927	98.747	275.714	-1.557	97.970	205.517	0.244	92.493	243.529	0.271	596.280
107	uc010xcc.3	MAPRE2	chr18	+	32558207	32723432	163331	True	-70.504	-70.733	0.000	0.000	72.607	0.000	1.000	0.429	-0.539	309.800	616.100	-0.368	156.040	409.780	-1.241	93	93	93	91	91	91	220.994	389.025	-0.801	54.908	165.558	-1.619	38.473	84.842	0.195	29.514	71.956	0.213	309.800
108	uc003pmz.4	PM20D2	chr6	+	89855768	89875288	17019	True	-73.899	-74.024	0.000	0.000	71.105	0.000	1.000	0.443	-0.360	839.600	1700.640	0.848	143.400	477.320	-0.866	93	93	93	123	123	123	153.600	279.684	-0.657	80.716	231.328	-1.483	120.275	260.601	0.517	29.194	93.699	0.241	839.600
109	uc003pxu.3	GOPC	chr6	-	117881432	117923705	2600	True	-68.158	-68.666	0.000	0.000	69.090	0.000	1.000	0.499	-0.342	265.920	548.800	0.483	156.480	559.820	-1.008	74	74	74	130	130	130	154.531	284.544	-0.805	88.864	282.598	-1.640	34.585	100.994	0.402	29.339	104.527	0.229	265.920
110	uc003pxv.3	GOPC	chr6	-	117881432	117923705	2600	True	-68.158	-68.666	0.000	0.000	69.090	0.000	1.000	0.499	-0.342	265.920	548.800	0.483	156.480	559.820	-1.008	74	74	74	130	130	130	154.531	284.544	-0.805	88.864	282.598	-1.640	34.585	100.994	0.402	29.339	104.527	0.229	265.920
111	uc002wjy.4	MAVS	chr20	+	3827445	3856770	20424	True	-446.986	-447.585	0.000	0.000	-155.897	0.000	0.000	0.510	-0.152	99.040	124.160	0.074	1709.960	3074.880	-0.078	87	87	87	443	443	443	62.750	90.760	-0.526	106.580	249.338	-1.300	13.871	18.415	0.239	196.334	374.350	0.346	1709.960
112	uc011cqg.2	SNX18	chr5	+	53813588	53842416	26240	True	-169.766	-169.758	0.000	0.000	68.679	0.000	0.724	0.439	-0.504	80.520	160.220	0.990	78.120	284.200	-0.756	127	127	127	127	127	127	36.118	51.409	-0.322	28.484	86.218	-1.490	16.765	34.999	0.547	18.790	61.016	0.301	80.520
113	uc003thh.4	CDK13	chr7	+	39989958	40136733	145170	True	-193.797	-193.709	0.000	0.000	65.761	0.000	0.885	0.191	-0.691	95.960	277.320	1.845	42.680	165.660	-1.060	229	229	229	78	78	78	50.537	113.566	-0.888	23.009	73.064	-1.616	19.305	66.549	0.815	7.691	24.989	0.267	95.960
114	uc003hto.3	UNC5C	chr4	-	96083655	96470361	6040	True	-401.864	-402.470	0.000	0.000	6.770	0.000	0.089	0.544	-0.279	28.520	49.220	0.205	21.380	72.840	-0.672	143	143	143	302	302	302	16.510	30.622	-0.857	9.499	31.849	-1.689	4.529	7.830	0.401	4.215	10.848	0.531	28.520
115	uc003xky.2	BAG4	chr8	+	38034105	38070819	34320	True	-76.674	-77.453	0.000	0.000	63.297	0.000	0.975	0.494	-0.332	104.240	224.560	0.488	91.040	305.620	-1.019	81	81	81	118	118	118	64.784	121.144	-0.777	44.943	162.980	-1.789	15.856	53.975	0.512	14.800	64.120	0.323	104.240
116	uc001etn.3	OTUD7B	chr1	-	149912231	149982686	3440	True	-75.450	-76.096	0.000	0.000	60.880	0.000	0.837	0.329	-0.268	189.180	333.400	-0.087	99.620	242.420	-0.675	110	110	110	172	172	172	73.821	123.026	-0.676	47.408	113.851	-1.255	30.589	61.491	0.263	20.207	48.120	0.274	189.180
117	uc002gyw.4	C17orf51	chr17	-	21431570	21454941	4680	True	-323.992	-240.704	0.000	0.000	-27.079	0.000	0.158	0.324	-0.245	118.880	312.820	0.338	100.120	241.580	-0.047	147	147	147	234	234	234	64.728	116.839	-0.764	33.889	83.604	-1.259	17.463	49.393	0.353	16.310	42.384	0.362	118.880
118	uc001kfb.3	PTEN	chr10	+	89623194	89728532	103069	True	-111.436	-111.327	0.000	0.000	67.285	0.000	0.910	0.222	-0.745	244.400	514.920	-0.404	91.720	293.700	-0.805	95	95	95	111	111	111	95.880	219.085	-1.182	23.501	81.857	-1.751	52.937	122.058	0.234	12.272	41.445	0.333	244.400
119	uc010lhz.2	ORAI2	chr7	+	102073976	102097268	15143	True	-611.928	-609.367	0.000	0.000	-135.074	0.000	0.000	0.508	-0.168	1295.660	2505.400	0.594	1239.960	2696.100	3.355	117	117	117	405	405	405	77.992	125.098	-0.310	85.286	183.033	-0.952	177.017	343.161	0.344	157.438	336.882	0.632	1295.660
120	uc031syr.1	ORAI2	chr7	+	102073976	102097268	15143	True	-611.747	-609.597	0.000	0.000	-135.285	0.000	0.000	0.506	-0.170	1295.660	2505.400	0.594	1239.960	2696.100	3.355	117	117	117	405	405	405	77.992	125.098	-0.310	85.286	183.033	-0.952	177.017	343.161	0.344	157.438	336.882	0.632	1295.660
121	uc003uzj.3	ORAI2	chr7	+	102073976	102097268	15143	True	-611.736	-609.464	0.000	0.000	-135.170	0.000	0.000	0.511	-0.165	1295.660	2505.400	0.594	1239.960	2696.100	3.355	117	117	117	405	405	405	77.992	125.098	-0.310	85.286	183.033	-0.952	177.017	343.161	0.344	157.438	336.882	0.632	1295.660
122	uc003uzk.3	ORAI2	chr7	+	102073976	102097268	15143	True	-612.021	-609.461	0.000	0.000	-135.168	0.000	0.000	0.508	-0.168	1295.660	2505.400	0.594	1239.960	2696.100	3.355	117	117	117	405	405	405	77.992	125.098	-0.310	85.286	183.033	-0.952	177.017	343.161	0.344	157.438	336.882	0.632	1295.660
123	uc010aeq.3	KLF12	chr13	-	74260148	74708394	8200	True	-324.057	-324.502	0.000	0.000	-87.746	0.000	0.083	0.435	-0.131	58.380	153.020	-0.334	63.260	199.640	-0.668	111	111	111	408	408	408	34.048	73.486	-1.070	26.271	88.365	-1.694	7.654	20.636	0.314	11.320	39.654	0.322	63.260
124	uc003bfx.1	KIAA0930	chr22	-	45588122	45636650	2440	True	-129.534	-121.205	0.000	0.000	78.346	0.000	0.882	0.311	-0.450	226.360	357.360	-0.085	444.380	1009.080	-0.261	165	165	165	119	119	119	86.876	126.587	-0.646	41.474	109.362	-1.467	58.118	82.278	0.338	68.229	160.213	0.311	444.380
125	uc002kxl.3	GAREM	chr18	-	29843483	30050447	4180	True	-246.342	-246.804	0.000	0.000	33.613	0.000	0.357	0.469	-0.296	34.980	68.440	0.159	21.980	63.480	0.212	128	128	128	207	207	207	21.344	38.601	-0.821	9.009	27.500	-1.456	5.792	10.809	0.335	3.537	12.298	0.561	34.980
126	uc002kxk.2	GAREM	chr18	-	29843483	30050447	4180	True	-246.342	-246.804	0.000	0.000	33.613	0.000	0.357	0.469	-0.296	34.980	68.440	0.159	21.980	63.480	0.212	128	128	128	207	207	207	21.344	38.601	-0.821	9.009	27.500	-1.456	5.792	10.809	0.335	3.537	12.298	0.561	34.980
127	uc001zat.3	UBE3A	chr15	-	25582395	25684175	1840	True	-50.432	-50.321	0.000	0.000	68.393	0.000	1.000	0.271	-0.471	144.700	364.760	-0.501	86.500	350.380	-1.423	111	111	111	92	92	92	90.103	204.007	-1.139	51.800	190.657	-1.846	23.322	67.624	0.299	14.373	61.574	0.213	144.700
128	uc003jpi.4	SNX18	chr5	+	53813592	53842416	26236	True	-157.372	-157.287	0.000	0.000	72.887	0.000	0.740	0.471	-0.506	80.520	160.220	1.058	78.120	284.200	-0.756	120	120	120	127	127	127	37.783	53.847	-0.317	28.484	86.218	-1.490	15.547	34.382	0.551	18.790	61.016	0.301	80.520
129	uc010wqh.2	GNA13	chr17	-	63005406	63051892	3180	True	-171.964	-126.252	0.000	0.000	58.100	0.000	0.732	0.392	-0.319	132.860	329.500	-0.172	136.060	463.820	-0.887	126	126	126	142	142	142	89.215	176.642	-0.949	55.906	175.323	-1.650	19.258	53.425	0.295	35.254	111.595	0.355	136.060
130	uc002tzd.4	GPD2	chr2	+	157292899	157442915	146605	True	-95.135	-95.735	0.000	0.000	61.775	0.000	0.923	0.488	-0.271	102.400	204.280	-0.276	87.500	311.180	-1.000	83	83	83	169	169	169	59.544	104.288	-0.767	38.915	121.441	-1.587	12.874	32.501	0.312	14.360	54.094	0.278	102.400
131	uc001hdb.3	NUCKS1	chr1	-	205681946	205719372	4620	True	-72.859	25.235	0.000	0.000	67.814	0.000	1.000	0.403	-0.146	3113.740	5900.080	-0.464	1240.400	3860.760	-1.091	66	66	66	200	200	200	1343.682	2523.635	-0.924	631.639	1748.732	-1.456	824.681	1493.512	0.171	191.620	580.226	0.157	3113.740
132	uc002iee.4	DUSP3	chr17	-	41843488	41856368	2140	True	-110.843	-103.645	0.000	0.000	40.857	0.000	0.925	0.360	-0.329	208.640	390.140	0.531	214.920	612.440	-0.962	97	97	97	107	107	107	127.909	184.984	-0.541	103.341	260.802	-1.311	41.857	68.929	0.448	33.440	98.366	0.155	214.920
133	uc004ebu.3	RLIM	chrX	-	73802810	73834461	8200	True	-365.398	-366.506	0.000	0.000	-134.315	0.000	0.012	0.391	-0.115	169.880	331.020	-0.543	798.280	1614.440	-0.026	102	102	102	406	406	406	113.346	221.145	-0.957	90.186	242.249	-1.458	24.909	50.012	0.184	99.721	209.628	0.352	798.280
134	uc004ebw.3	RLIM	chrX	-	73802810	73834461	8200	True	-365.499	-366.651	0.000	0.000	-134.457	0.000	0.012	0.392	-0.114	169.880	331.020	-0.543	798.280	1614.440	-0.026	102	102	102	406	406	406	113.346	221.145	-0.957	90.186	242.249	-1.458	24.909	50.012	0.184	99.721	209.628	0.352	798.280
135	uc003hkj.3	SEPT11	chr4	+	77870894	77959768	85455	True	-80.061	-29.118	0.000	0.000	68.729	0.000	0.959	0.402	-0.215	301.220	649.720	-0.256	410.080	998.700	-0.990	81	81	81	169	169	169	197.274	365.769	-0.866	136.158	389.708	-1.500	39.368	99.034	0.234	54.737	154.844	0.212	410.080
136	uc003xkz.2	BAG4	chr8	+	38034105	38070819	34320	True	-73.077	-73.815	0.000	0.000	62.016	0.000	0.975	0.492	-0.324	104.240	224.560	0.488	91.040	305.620	-1.019	78	78	78	118	118	118	65.201	123.862	-0.810	44.943	162.980	-1.789	16.000	53.157	0.491	14.800	64.120	0.323	104.240
137	uc010nqm.1	ZBTB33	chrX	+	119384606	119392251	4882	True	-119.976	-119.840	0.000	0.000	70.967	0.000	0.846	0.452	-0.379	192.860	387.100	-0.240	227.580	1000.660	-1.545	110	110	110	136	136	136	122.186	256.517	-1.028	81.272	345.070	-2.093	21.377	68.868	0.361	34.228	135.629	0.283	227.580
138	uc001sfh.4	CBX5	chr12	-	54624730	54653329	9840	True	-441.941	-436.903	0.000	0.000	-231.690	0.000	0.000	0.540	-0.093	394.460	606.700	-0.211	1000.220	2046.220	-0.617	71	71	71	492	492	492	162.214	277.610	-0.794	146.351	390.073	-1.476	90.026	146.018	0.181	121.767	248.673	0.257	1000.220
139	uc011eep.2	AKAP12	chr6	+	151561133	151679694	117308	True	-115.160	-49.214	0.000	0.000	94.697	0.000	1.000	0.069	-0.623	714.820	1555.160	-0.488	72.900	213.020	-1.082	330	330	330	61	61	61	119.511	295.861	-1.239	36.295	116.968	-1.650	58.214	160.580	0.308	10.895	36.339	0.252	714.820
140	uc003qoe.3	AKAP12	chr6	+	151561508	151679694	116933	True	-114.307	-49.715	0.000	0.000	95.281	0.000	1.000	0.069	-0.626	714.820	1555.160	-0.488	72.900	213.020	-1.082	330	330	330	61	61	61	119.511	295.861	-1.239	36.295	116.968	-1.650	58.214	160.580	0.308	10.895	36.339	0.252	714.820
141	uc003zzx.3	ZBTB5	chr9	-	37438099	37465407	2120	True	-67.744	-23.765	0.000	0.000	72.368	0.000	0.972	0.301	-0.325	94.140	186.280	-0.242	71.900	199.740	-0.938	115	115	115	106	106	106	56.550	99.593	-0.775	41.470	117.550	-1.466	13.079	29.816	0.254	10.383	32.534	0.253	94.140
142	uc003axy.3	SMCR7L	chr22	+	39898283	39914137	14418	True	-66.133	-30.621	0.000	0.000	73.724	0.000	1.000	0.139	-0.550	899.040	1836.800	-0.127	153.560	499.060	-1.171	159	159	159	70	70	70	175.550	344.545	-0.891	94.711	273.302	-1.510	97.741	224.486	0.338	20.356	67.665	0.177	899.040
143	uc001zar.3	UBE3A	chr15	-	25582395	25653831	1860	True	-47.137	-47.131	0.000	0.000	68.480	0.000	1.000	0.333	-0.398	144.700	364.760	-0.501	95.440	350.380	-1.423	110	110	110	93	93	93	90.054	202.983	-1.134	52.269	192.012	-1.845	23.422	67.068	0.295	14.988	62.606	0.212	144.700
144	uc002kzg.3	RPRD1A	chr18	-	33569791	33647373	2120	True	-60.545	-55.232	0.000	0.000	65.958	0.000	0.981	0.406	-0.356	822.660	1373.600	-0.241	380.160	1494.000	-1.194	93	93	93	104	104	104	378.760	704.587	-0.917	187.743	614.809	-1.675	188.453	303.791	0.262	57.161	240.874	0.220	822.660
145	uc031pmr.1	PRKAA2	chr1	+	57110989	57181008	62838	True	-250.492	-251.055	0.000	0.000	-101.191	0.000	0.109	0.440	-0.118	95.280	208.640	-0.673	181.940	423.180	-1.003	76	76	76	357	357	357	59.314	129.765	-1.100	45.492	145.442	-1.671	14.768	36.469	0.201	20.865	58.595	0.281	181.940
146	uc003xte.4	IMPAD1	chr8	-	57870487	57906430	5580	True	-301.566	-301.954	0.000	0.000	-41.662	0.000	0.004	0.740	-0.207	223.800	398.980	0.468	1079.920	2027.640	-0.625	61	61	61	279	279	279	132.036	198.158	-0.430	94.662	248.163	-1.481	48.368	102.646	0.436	115.619	214.193	0.338	1079.920
147	uc010fsz.3	CFLAR	chr2	+	201997751	202037411	33927	True	-440.298	-440.396	0.000	0.000	56.206	0.000	0.263	0.453	-0.370	2655.880	6240.240	1.350	466.580	1882.160	-0.429	222	222	222	285	285	285	181.038	394.025	-0.918	42.529	134.002	-1.735	424.387	982.899	0.513	78.365	242.276	0.493	2655.880
148	uc003yby.2	ZNF704	chr8	-	81540685	81787016	11720	True	-703.156	-699.293	0.000	0.000	-227.177	0.000	0.000	0.648	-0.109	44.260	76.600	0.448	82.620	135.080	-0.517	106	106	106	586	586	586	21.497	39.770	-0.833	15.214	47.436	-1.617	6.922	13.497	0.407	7.768	19.059	0.398	82.620
149	uc001dsn.1	AGL	chr1	+	100326765	100389579	60464	True	-92.019	-92.293	0.000	0.000	68.270	0.000	0.870	0.254	-0.375	135.940	386.260	-0.457	124.780	407.880	-1.091	167	167	167	115	115	115	73.245	167.558	-1.150	54.253	181.814	-1.778	21.470	63.355	0.291	30.789	94.085	0.302	135.940
150	uc031pms.1	PRKAA2	chr1	+	57110989	57181008	62838	True	-249.467	-250.527	0.000	0.000	-100.916	0.000	0.112	0.450	-0.108	95.280	208.640	-0.673	181.940	423.180	-1.003	76	76	76	357	357	357	59.314	129.765	-1.100	45.492	145.442	-1.671	14.768	36.469	0.201	20.865	58.595	0.281	181.940
151	uc003omw.3	C6orf89	chr6	+	36853639	36896740	38843	True	-101.018	-100.997	0.000	0.000	37.767	0.000	0.750	0.379	-0.192	143.160	309.240	-0.168	640.120	1465.740	-0.631	104	104	104	208	208	208	82.634	146.105	-0.786	66.226	168.408	-1.369	22.984	52.913	0.243	66.336	150.131	0.272	640.120
152	uc002llx.3	ZADH2	chr18	-	72909277	72921281	4040	True	-203.693	-204.387	0.000	0.000	41.714	0.000	0.540	0.937	-0.316	136.480	221.080	0.470	66.600	153.160	-0.783	56	56	56	200	200	200	89.201	127.339	-0.430	32.343	90.912	-1.505	19.989	44.992	0.361	12.928	28.035	0.330	136.480
153	uc003mlx.3	CNOT6	chr5	+	179921416	180005353	80771	True	-160.383	-160.730	0.000	0.000	78.010	0.000	0.756	0.476	-0.465	212.180	455.540	-0.220	172.460	528.040	-0.762	112	112	112	156	156	156	137.889	276.972	-0.997	67.320	223.836	-1.713	32.387	68.703	0.234	35.641	110.709	0.387	212.180
154	uc010hpn.3	NXPE3	chr3	+	101498285	101547075	43122	True	-229.638	-229.346	0.000	0.000	7.059	0.000	0.326	0.396	-0.272	117.600	210.520	-0.309	755.640	1459.280	-0.267	106	106	106	239	239	239	71.792	129.199	-0.835	48.697	120.350	-1.448	16.713	30.869	0.196	96.627	200.458	0.411	755.640
155	uc002fxo.3	ANKFY1	chr17	-	4066664	4167274	4300	True	-128.425	-29.103	0.000	0.000	72.769	0.000	0.917	0.332	-0.169	110.160	214.380	0.215	206.080	562.360	-0.847	132	132	132	192	192	192	62.548	107.563	-0.759	76.626	199.632	-1.344	17.736	34.082	0.265	30.573	90.087	0.222	206.080
156	uc001vlt.3	GPC6	chr13	+	93879077	95060273	1176711	True	-118.436	-118.325	0.000	0.000	69.165	0.000	0.942	0.552	-0.285	49.400	94.540	0.110	50.600	186.640	-1.011	84	84	84	189	189	189	31.433	56.005	-0.813	26.080	89.505	-1.748	7.870	14.147	0.346	9.616	30.915	0.271	50.600
157	uc003omx.3	C6orf89	chr6	+	36853639	36896740	38843	True	-105.773	-105.914	0.000	0.000	32.804	0.000	0.731	0.371	-0.196	143.160	309.240	-0.168	640.120	1465.740	-0.631	103	103	103	208	208	208	82.592	146.291	-0.788	66.226	168.408	-1.369	23.091	53.135	0.243	66.336	150.131	0.272	640.120
158	uc010xcd.3	MAPRE2	chr18	+	32621613	32723432	99925	True	-45.475	-45.651	0.000	0.000	65.403	0.000	1.000	0.380	-0.445	309.800	616.100	-0.368	156.040	409.780	-1.241	92	92	92	82	82	82	220.227	389.098	-0.806	56.503	167.772	-1.596	37.967	85.299	0.192	30.583	75.107	0.210	309.800
159	uc009wan.3	AK4	chr1	+	65613352	65697828	79593	True	-113.799	-112.092	0.000	0.000	21.929	0.000	0.808	0.486	-0.176	368.460	735.400	0.023	174.640	456.820	-0.788	74	74	74	239	239	239	243.865	407.278	-0.722	65.389	175.491	-1.385	68.412	133.694	0.225	22.324	70.345	0.247	368.460
160	uc002lfb.4	SMAD4	chr18	+	48578695	48611411	27430	True	-312.154	-311.963	0.000	0.000	-2.806	0.000	0.094	0.492	-0.296	105.040	244.400	-0.535	189.640	402.400	-0.524	109	109	109	255	255	255	66.096	144.406	-1.099	12.687	40.812	-1.705	15.388	40.417	0.253	19.342	42.628	0.507	189.640
161	uc002vab.3	ABI2	chr2	+	204231603	204296892	63176	True	-115.868	-31.466	0.000	0.000	70.396	0.000	0.962	0.175	-0.352	699.400	1381.820	-0.570	126.160	614.400	-1.395	179	179	179	104	104	104	125.746	295.254	-1.274	77.735	273.734	-1.804	112.434	218.218	0.250	18.187	66.570	0.211	699.400
162	uc003eao.3	ATP6V1A	chr3	+	113465865	113530905	63316	True	-70.891	-19.201	0.000	0.000	53.002	0.000	1.000	0.228	-0.316	1090.820	1868.560	-0.288	378.220	1148.280	-1.029	112	112	112	84	84	84	284.820	509.186	-0.853	211.160	597.301	-1.468	133.567	213.440	0.249	52.962	188.999	0.176	1090.820
163	uc002fxp.3	ANKFY1	chr17	-	4066664	4167274	4300	True	-128.235	-30.263	0.000	0.000	71.670	0.000	0.911	0.333	-0.168	110.160	214.380	0.215	206.080	562.360	-0.847	131	131	131	192	192	192	62.664	107.750	-0.758	76.626	199.632	-1.344	17.754	34.144	0.266	30.573	90.087	0.222	206.080
164	uc003xgx.3	FZD3	chr8	+	28351721	28431785	70593	True	-637.614	-609.803	0.000	0.000	-68.412	0.000	0.008	0.473	-0.232	63.160	181.940	-0.278	1244.080	1970.560	-0.653	179	179	179	471	471	471	22.236	46.123	-1.089	34.548	86.860	-1.795	12.766	23.258	0.378	120.079	231.913	0.501	1244.080
165	uc010lvb.3	FZD3	chr8	+	28351721	28431785	70593	True	-637.614	-609.803	0.000	0.000	-68.412	0.000	0.008	0.473	-0.232	63.160	181.940	-0.278	1244.080	1970.560	-0.653	179	179	179	471	471	471	22.236	46.123	-1.089	34.548	86.860	-1.795	12.766	23.258	0.378	120.079	231.913	0.501	1244.080
166	uc010tvv.2	SEL1L	chr14	-	81937890	82000205	4480	True	-91.027	-88.582	0.000	0.000	69.477	0.000	0.879	0.374	-0.255	84.260	225.440	0.071	74.160	333.220	-0.946	126	126	126	157	157	157	48.289	94.436	-0.916	40.791	129.423	-1.613	12.780	34.397	0.320	11.486	48.845	0.322	84.260
167	uc001pas.2	CREBZF	chr11	-	85368607	85376182	6180	True	-191.435	-191.816	0.000	0.000	33.552	0.000	0.801	0.874	-0.196	393.300	518.700	0.375	285.780	643.060	-0.418	57	57	57	241	241	241	262.410	299.562	-0.159	113.070	266.462	-1.277	53.344	86.841	0.233	58.951	122.126	0.292	393.300
168	uc003kpd.3	WDR36	chr5	+	110427869	110466200	37022	True	-199.267	-193.673	0.000	0.000	82.477	0.000	0.921	0.279	-0.986	101.440	276.720	0.001	52.560	239.960	-1.464	211	211	211	63	63	63	55.758	131.502	-1.203	18.457	100.479	-2.381	17.241	46.349	0.430	12.970	61.721	0.427	101.440
169	uc002arh.3	FEM1B	chr15	+	68580749	68588021	3060	True	-61.041	-60.534	0.000	0.000	60.636	0.000	0.914	0.438	-0.183	295.920	515.540	-0.345	200.760	678.900	-0.946	90	90	90	209	209	209	185.014	351.938	-0.921	111.907	333.411	-1.542	39.968	78.519	0.232	34.978	122.082	0.219	295.920
170	uc010dmw.3	RPRD1A	chr18	-	33569791	33647373	2120	True	-39.868	-39.555	0.000	0.000	66.320	0.000	0.971	0.367	-0.359	822.660	1373.600	-0.520	380.160	1494.000	-1.194	88	88	88	104	104	104	366.492	701.857	-0.953	187.743	614.809	-1.675	192.766	317.671	0.223	57.161	240.874	0.220	822.660
171	uc010qpj.2	COX15	chr10	-	101468504	101492423	4760	True	-107.441	-107.463	0.000	0.000	60.020	0.000	0.865	0.490	-0.312	404.680	928.560	-0.392	128.800	367.920	-0.707	80	80	80	170	170	170	125.682	232.733	-0.847	45.326	136.728	-1.596	66.473	151.197	0.248	31.176	90.109	0.306	404.680
172	uc004cta.4	MID1	chrX	-	10413349	10443201	2920	True	-97.333	-29.954	0.000	0.000	66.334	0.000	0.993	0.290	-0.246	134.580	324.940	0.000	114.000	372.100	0.000	112	112	112	146	146	146	78.711	174.288	-1.001	59.508	197.890	-1.645	36.300	79.817	0.432	24.020	78.094	0.358	134.580
173	uc001huq.3	EXOC8	chr1	-	231468481	231473578	2800	True	-105.414	-48.824	0.000	0.000	53.942	0.014	0.907	0.289	-0.240	182.140	381.400	0.391	315.720	623.880	-0.767	111	111	111	140	140	140	107.971	174.845	-0.581	89.317	230.621	-1.356	25.731	74.934	0.445	37.181	85.682	0.192	315.720
174	uc003qui.3	QKI	chr6	+	163835674	163999628	156671	True	-48.412	-22.075	0.000	0.000	67.001	0.000	0.992	0.388	-0.312	452.920	885.980	-0.405	279.660	817.420	-1.044	67	67	67	124	124	124	252.293	458.702	-0.846	147.718	433.050	-1.544	81.084	159.707	0.194	51.729	151.445	0.197	452.920
175	uc001efo.4	SIKE1	chr1	-	115312104	115323308	4040	True	-94.250	-92.642	0.000	0.000	70.887	0.000	0.970	0.703	-0.215	256.060	399.160	-0.021	619.540	1227.920	-0.968	60	60	60	200	200	200	126.453	195.842	-0.666	82.949	240.659	-1.595	66.611	94.750	0.258	72.147	149.891	0.223	619.540
176	uc003pob.2	MAP3K7	chr6	-	91223291	91297020	2560	True	-79.496	-80.214	0.000	0.000	64.480	0.000	0.960	0.478	-0.399	198.300	443.140	-0.189	116.120	365.300	-1.046	72	72	72	125	125	125	149.872	278.853	-0.869	51.916	165.136	-1.673	20.600	62.880	0.279	23.325	67.544	0.281	198.300
177	uc003mcn.1	STC2	chr5	-	172741725	172754724	2360	True	-70.975	-71.184	0.000	0.000	73.889	0.000	1.000	0.608	-0.408	691.900	1164.980	-0.040	273.540	709.520	-0.915	67	67	67	118	118	118	441.833	663.313	-0.541	122.551	348.397	-1.464	107.210	230.510	0.239	37.825	133.246	0.237	691.900
178	uc010gzw.1	KIAA0930	chr22	-	45588122	45601793	2440	True	-129.679	-115.803	0.000	0.000	72.734	0.000	0.864	0.321	-0.422	218.740	357.360	-0.085	444.380	1009.080	-0.261	153	153	153	118	118	118	82.378	122.593	-0.672	41.567	109.496	-1.466	56.319	82.634	0.336	68.510	160.884	0.312	444.380
179	uc002kyt.2	ZNF24	chr18	-	32912177	32924407	5000	True	-84.478	-84.826	0.000	0.000	17.044	0.000	0.976	0.595	-0.135	404.280	695.680	-0.473	398.820	1318.680	-0.913	52	52	52	248	248	248	265.278	454.296	-0.785	170.335	499.435	-1.527	65.133	96.496	0.150	62.625	201.545	0.227	404.280
180	uc002kys.2	ZNF24	chr18	-	32912177	32924426	5000	True	-85.075	-85.597	0.000	0.000	16.306	0.000	0.980	0.593	-0.136	404.280	695.680	-0.473	398.820	1318.680	-0.913	52	52	52	248	248	248	265.278	454.296	-0.785	170.335	499.435	-1.527	65.133	96.496	0.150	62.625	201.545	0.227	404.280
181	uc002yjt.3	HSPA13	chr21	-	15743436	15755509	2020	True	-46.394	-46.727	0.000	0.000	56.339	0.000	0.980	0.356	-0.325	238.300	532.540	0.038	130.400	362.180	-0.976	86	86	86	101	101	101	153.674	277.853	-0.831	71.459	203.283	-1.496	35.200	82.062	0.285	24.705	69.405	0.221	238.300
182	uc003ydv.2	CPNE3	chr8	+	87526655	87573726	44600	True	-69.182	-69.908	0.000	0.000	65.494	0.000	0.967	0.447	-0.338	316.140	504.800	-0.396	144.660	543.420	-0.995	84	84	84	122	122	122	148.016	278.681	-0.918	88.542	293.967	-1.709	43.592	69.915	0.240	27.360	101.470	0.292	316.140
183	uc021pfr.1	STX6	chr1	-	180942175	180992046	2560	True	-67.735	-67.580	0.000	0.000	61.679	0.000	0.968	0.446	-0.353	154.800	228.540	-0.068	74.260	200.820	-0.746	72	72	72	124	124	124	83.370	131.421	-0.662	37.332	101.443	-1.409	23.877	31.820	0.241	12.306	35.363	0.301	154.800
184	uc003drz.2	MINA	chr3	-	97660660	97691295	3040	True	-103.619	-104.490	0.000	0.000	62.067	0.000	0.977	0.645	-0.325	236.060	431.780	-0.221	116.660	386.240	-0.973	68	68	68	130	130	130	153.868	273.633	-0.797	55.132	165.839	-1.582	31.675	72.649	0.334	29.114	89.280	0.294	236.060
185	uc001hav.4	PPP1R15B	chr1	-	204372491	204380944	2420	True	-73.350	-73.721	0.000	0.000	55.742	0.025	0.881	0.268	-0.328	232.200	589.320	0.056	508.260	1047.480	-0.844	120	120	120	118	118	118	156.454	269.015	-0.707	138.433	397.204	-1.543	33.518	106.344	0.363	74.153	165.190	0.253	508.260
186	uc001efp.4	SIKE1	chr1	-	115312104	115323308	4040	True	-96.755	-94.544	0.000	0.000	72.164	0.000	0.960	0.704	-0.218	256.060	399.160	-0.032	619.540	1227.920	-0.968	61	61	61	200	200	200	126.262	194.840	-0.659	82.949	240.659	-1.595	65.953	94.183	0.262	72.147	149.891	0.223	619.540
187	uc002sdl.4	CEP68	chr2	+	65283494	65314142	27478	True	-180.847	-181.830	0.000	0.000	50.308	0.000	0.596	0.451	-0.372	67.720	94.500	0.108	1139.560	2319.120	-0.796	113	113	113	156	156	156	34.207	51.357	-0.564	65.284	153.672	-1.502	9.559	15.174	0.281	177.752	356.256	0.421	1139.560
188	uc010yqc.2	CEP68	chr2	+	65283549	65314142	27423	True	-176.752	-177.708	0.000	0.000	54.216	0.000	0.628	0.462	-0.372	67.720	94.500	0.108	1139.560	2319.120	-0.796	113	113	113	156	156	156	34.207	51.357	-0.564	65.284	153.672	-1.502	9.559	15.174	0.281	177.752	356.256	0.421	1139.560
189	uc002bos.4	C15orf38-AP3S2	chr15	-	90373830	90456222	3080	True	-70.439	-55.170	0.000	0.000	64.753	0.000	0.896	0.265	-0.265	348.040	585.720	0.501	1326.520	2599.620	-0.518	134	134	134	154	154	154	148.787	239.655	-0.629	81.472	175.931	-1.163	72.640	128.890	0.267	165.741	326.953	0.240	1326.520
190	uc003eog.2	NUDT16	chr3	+	131100608	131107674	2457	True	-143.930	-141.776	0.000	0.000	35.923	0.000	0.859	0.634	-0.201	216.040	320.980	0.306	111.940	238.420	-0.815	68	68	68	227	227	227	80.245	114.983	-0.520	43.612	111.664	-1.354	37.916	53.241	0.328	21.236	49.900	0.248	216.040
191	uc003xuy.4	YTHDF3	chr8	+	64081111	64125346	41429	True	-56.090	-56.532	0.000	0.000	71.361	0.000	0.942	0.372	-0.322	143.400	319.220	-0.419	83.020	290.920	-0.578	94	94	94	138	138	138	87.110	165.463	-0.886	49.429	142.581	-1.491	17.086	48.809	0.281	14.635	47.202	0.316	143.400
192	uc011aze.1	ZNF621	chr3	+	40567269	40581043	7871	True	-220.464	-220.695	0.000	0.000	-30.215	0.000	0.297	0.474	-0.147	103.520	211.460	-0.232	632.220	1501.640	-0.501	86	86	86	293	293	293	64.420	126.782	-0.933	68.287	203.810	-1.618	18.755	41.432	0.251	74.627	174.674	0.316	632.220
193	uc003quj.3	QKI	chr6	+	163835674	163999628	156671	True	-48.203	-21.439	0.000	0.000	66.404	0.000	0.992	0.388	-0.309	452.920	885.980	-0.405	279.660	817.420	-1.044	66	66	66	124	124	124	252.613	460.001	-0.849	147.718	433.050	-1.544	81.696	160.565	0.194	51.729	151.445	0.197	452.920
194	uc004ctd.4	MID1	chrX	-	10413349	10533112	2940	True	-75.755	-10.029	0.000	0.000	71.453	0.000	1.000	0.312	-0.247	134.580	324.940	-0.578	114.000	372.100	-1.246	99	99	99	136	136	136	90.069	200.240	-1.151	64.456	213.961	-1.720	21.181	44.063	0.233	17.639	56.130	0.180	134.580
195	uc002rpn.3	STRN	chr2	-	37064840	37193615	10720	True	-551.851	-553.720	0.000	0.000	-136.854	0.000	0.000	0.479	-0.131	91.320	199.480	0.443	62.060	203.140	0.013	132	132	132	460	460	460	46.818	98.719	-1.022	18.558	58.722	-1.575	14.661	34.677	0.436	15.680	48.920	0.431	91.320
196	uc031tbf.1	YTHDF3	chr8	+	64081111	64125346	41429	True	-54.367	-55.604	0.000	0.000	69.647	0.000	0.957	0.366	-0.312	143.400	319.220	-0.419	83.020	290.920	-0.578	94	94	94	138	138	138	87.110	165.463	-0.886	49.429	142.581	-1.491	17.086	48.809	0.281	14.635	47.202	0.316	143.400
197	uc003dsa.2	MINA	chr3	-	97660660	97691295	3040	True	-103.402	-104.118	0.000	0.000	61.502	0.000	0.977	0.648	-0.322	236.060	431.780	-0.221	116.660	386.240	-0.973	67	67	67	130	130	130	154.007	274.217	-0.798	55.132	165.839	-1.582	31.889	73.031	0.336	29.114	89.280	0.294	236.060
198	uc001ikl.4	CELF2	chr10	+	11059892	11378672	314506	True	-255.876	-229.305	0.000	0.000	58.681	0.000	0.603	0.403	-0.380	60.100	121.220	0.261	45.780	149.320	-0.515	153	153	153	199	199	199	29.244	59.768	-0.979	14.323	48.049	-1.702	9.199	21.436	0.436	10.944	33.596	0.366	60.100
199	uc001dca.3	AK4	chr1	+	65613849	65697828	79096	True	-132.424	-130.875	0.000	0.000	17.415	0.000	0.732	0.443	-0.217	368.460	735.400	0.030	174.640	456.820	-0.788	79	79	79	239	239	239	241.015	395.684	-0.686	65.389	175.491	-1.385	67.627	137.456	0.260	22.324	70.345	0.247	368.460
200	uc002lzh.3	ZBTB7A	chr19	-	4045215	4065487	2460	True	-122.164	-122.696	0.000	0.000	62.933	0.000	0.813	0.548	-0.399	72.600	123.560	1.017	75.920	270.840	0.278	88	88	88	123	123	123	43.333	47.061	-0.037	24.550	56.879	-0.999	11.547	21.468	0.452	12.440	46.894	0.506	75.920
201	uc002lzi.3	ZBTB7A	chr19	-	4045215	4066816	2460	True	-122.960	-123.473	0.000	0.000	62.523	0.000	0.837	0.543	-0.403	72.600	123.560	1.017	75.920	270.840	0.278	88	88	88	123	123	123	43.333	47.061	-0.037	24.550	56.879	-0.999	11.547	21.468	0.452	12.440	46.894	0.506	75.920
202	uc003ckm.2	ZNF621	chr3	+	40566375	40581043	8765	True	-233.987	-234.582	0.000	0.000	-31.892	0.000	0.232	0.466	-0.162	103.520	211.460	-0.152	632.220	1501.640	-0.501	88	88	88	293	293	293	64.647	125.857	-0.913	68.287	203.810	-1.618	17.069	40.520	0.277	74.627	174.674	0.316	632.220
203	uc004bkn.2	FBXW2	chr9	-	123519253	123555669	5880	True	-321.992	-308.749	0.000	0.000	-23.164	0.000	0.116	0.348	-0.222	167.500	309.240	0.041	662.200	1410.580	-0.115	146	146	146	285	285	285	72.778	137.032	-0.889	57.561	147.740	-1.452	33.896	62.069	0.301	80.917	178.628	0.420	662.200
204	uc010zik.2	ABI2	chr2	+	204244930	204296892	49849	True	-112.849	-16.383	0.000	0.000	66.982	0.000	0.952	0.182	-0.317	699.400	1381.820	-0.774	126.160	614.400	-1.395	163	163	163	104	104	104	128.769	305.842	-1.305	77.735	273.734	-1.804	116.823	224.822	0.232	18.187	66.570	0.211	699.400
205	uc003hit.3	G3BP2	chr4	-	76567952	76598667	1960	True	-30.132	-31.207	0.000	0.000	62.156	0.000	1.000	0.352	-0.367	478.840	910.280	-0.283	285.380	967.920	-1.087	84	84	84	92	92	92	301.819	548.115	-0.859	172.399	522.705	-1.559	87.169	157.112	0.230	45.883	180.373	0.228	478.840
206	uc010unb.1	IREB2	chr15	+	78730517	78793798	60077	True	-46.314	-47.057	0.000	0.000	35.840	0.000	0.899	0.281	-0.245	250.900	602.420	-0.587	350.680	1203.600	-0.683	81	81	81	158	158	158	180.830	373.354	-1.029	134.304	403.519	-1.562	33.664	86.137	0.184	57.183	189.633	0.288	350.680
207	uc010lys.4	YTHDF3	chr8	+	64081111	64125346	41429	True	-54.454	-54.876	0.000	0.000	69.844	0.000	0.942	0.366	-0.322	142.340	319.220	-0.416	83.020	290.920	-0.578	91	91	91	138	138	138	86.995	166.124	-0.893	49.429	142.581	-1.491	17.106	49.360	0.282	14.635	47.202	0.316	142.340
208	uc031tbg.1	YTHDF3	chr8	+	64081111	64125346	41429	True	-54.523	-54.934	0.000	0.000	69.878	0.000	0.942	0.372	-0.317	142.340	319.220	-0.416	83.020	290.920	-0.578	91	91	91	138	138	138	86.995	166.124	-0.893	49.429	142.581	-1.491	17.106	49.360	0.282	14.635	47.202	0.316	142.340
209	uc001hmg.2	RAB3GAP2	chr1	-	220321609	220445843	2680	True	-88.072	-16.518	0.000	0.000	71.691	0.000	0.954	0.190	-0.355	146.000	349.520	-0.745	94.560	268.120	-1.078	117	117	117	131	131	131	86.541	201.420	-1.194	51.282	167.061	-1.691	24.671	64.434	0.224	15.873	46.618	0.221	146.000
210	uc001kmm.4	TM9SF3	chr10	-	98277866	98346809	3900	True	-157.723	-155.298	0.000	0.000	29.573	0.000	0.614	0.510	-0.301	514.900	1191.220	0.725	493.040	1302.580	-0.850	73	73	73	189	189	189	345.583	652.729	-0.839	124.176	354.860	-1.564	68.781	218.133	0.465	109.961	292.154	0.263	514.900
211	uc010ckp.3	ANKFY1	chr17	-	4066664	4167274	4300	True	-123.662	-7.271	0.000	0.000	76.892	0.000	0.917	0.323	-0.161	110.160	214.380	-0.239	206.080	562.360	-0.847	128	128	128	192	192	192	62.250	108.714	-0.784	76.626	199.632	-1.344	17.925	33.942	0.227	30.573	90.087	0.222	206.080
212	uc001hoh.3	FBXO28	chr1	+	224301788	224349749	44285	True	-115.338	-111.676	0.000	0.000	61.786	0.000	0.835	0.570	-0.251	146.460	228.320	0.014	87.920	280.740	-0.858	77	77	77	182	182	182	88.285	157.027	-0.816	47.573	147.828	-1.620	23.742	41.080	0.254	14.982	43.620	0.327	146.460
213	uc010nqe.3	LRCH2	chrX	-	114345182	114468635	2560	True	-92.391	-92.792	0.000	0.000	59.341	0.000	0.938	0.565	-0.312	160.340	428.840	0.525	114.460	419.660	-1.124	70	70	70	128	128	128	91.223	180.534	-0.811	55.238	188.568	-1.745	26.266	94.416	0.567	23.679	82.717	0.243	160.340
214	uc001vsi.4	ATP11A	chr13	+	113344642	113541482	193627	True	-163.784	-164.262	0.000	0.000	74.753	0.000	0.735	0.271	-0.355	47.280	99.140	0.140	39.020	137.160	-0.906	215	215	215	151	151	151	24.888	47.434	-0.884	17.650	54.931	-1.588	6.998	15.079	0.377	6.482	22.428	0.387	47.280
215	uc004csz.4	MID1	chrX	-	10413349	10443201	2940	True	-73.231	-10.074	0.000	0.000	69.731	0.000	1.000	0.335	-0.227	134.580	324.940	-0.578	114.000	372.100	-1.246	94	94	94	136	136	136	91.098	202.438	-1.150	64.456	213.961	-1.720	21.012	43.929	0.235	17.639	56.130	0.180	134.580
216	uc002rdt.1	PUM2	chr2	-	20448452	20527147	2480	True	-104.779	-28.100	0.000	0.000	63.038	0.000	0.943	0.239	-0.256	144.140	383.460	-0.278	162.300	466.560	-1.074	139	139	139	123	123	123	91.682	194.239	-1.009	77.390	238.106	-1.617	21.925	74.526	0.325	25.809	78.080	0.210	162.300
217	uc004ctb.4	MID1	chrX	-	10413349	10443201	2940	True	-73.132	-10.290	0.000	0.000	69.192	0.000	1.000	0.335	-0.226	134.580	324.940	-0.578	114.000	372.100	-1.246	94	94	94	135	135	135	91.098	202.438	-1.150	64.655	214.613	-1.720	21.012	43.929	0.235	17.551	55.822	0.180	134.580
218	uc002rds.1	PUM2	chr2	-	20448452	20527139	2480	True	-104.438	-27.528	0.000	0.000	62.731	0.000	0.951	0.239	-0.255	144.140	383.460	-0.278	162.300	466.560	-1.074	138	138	138	123	123	123	91.645	194.542	-1.011	77.390	238.106	-1.617	22.000	74.710	0.324	25.809	78.080	0.210	162.300
219	uc011avl.2	MRPS25	chr3	-	15090018	15106816	2680	True	-50.949	-50.761	0.000	0.000	67.644	0.000	0.940	0.440	-0.278	652.100	1141.480	-0.011	226.620	547.440	-0.860	80	80	80	133	133	133	264.614	422.171	-0.661	108.522	291.410	-1.405	157.954	262.546	0.217	40.228	113.078	0.226	652.100
220	uc011bln.2	NUDT16	chr3	+	131100624	131107674	2441	True	-149.255	-144.538	0.000	0.000	23.646	0.000	0.802	0.594	-0.221	216.040	320.980	0.313	111.940	238.420	-0.815	64	64	64	227	227	227	80.556	117.253	-0.550	43.612	111.664	-1.354	38.891	53.843	0.313	21.236	49.900	0.248	216.040
221	uc004epz.3	LRCH2	chrX	-	114345182	114468635	2560	True	-92.140	-92.524	0.000	0.000	59.292	0.000	0.938	0.572	-0.311	160.340	428.840	0.525	114.460	419.660	-1.124	69	69	69	128	128	128	91.223	179.361	-0.801	55.238	188.568	-1.745	26.456	94.590	0.565	23.679	82.717	0.243	160.340
222	uc001fdb.4	GATAD2B	chr1	-	153777202	153895451	5340	True	-225.432	-226.820	0.000	0.000	-27.985	0.000	0.187	0.523	-0.184	148.340	189.800	-0.128	132.480	375.840	-0.174	76	76	76	267	267	267	71.924	121.519	-0.786	56.075	161.157	-1.520	24.714	27.087	0.255	28.601	79.300	0.309	148.340
223	uc001rwp.2	LARP4	chr12	+	50794591	50873788	75277	True	-112.672	-33.074	0.000	0.000	46.004	0.000	0.964	0.337	-0.183	205.340	314.160	-0.308	107.180	351.680	-0.881	91	91	91	194	194	194	87.966	180.685	-1.035	61.802	185.882	-1.560	23.937	41.646	0.278	15.275	50.772	0.205	205.340
224	uc001rws.2	LARP4	chr12	+	50794591	50873788	75277	True	-112.579	-32.874	0.000	0.000	46.154	0.000	0.964	0.337	-0.183	205.560	313.700	-0.295	107.180	351.680	-0.881	91	91	91	194	194	194	88.062	180.883	-1.035	61.802	185.882	-1.560	24.239	41.905	0.277	15.275	50.772	0.205	205.560
225	uc001vsj.4	ATP11A	chr13	+	113344642	113541482	193627	True	-163.300	-163.775	0.000	0.000	75.026	0.000	0.735	0.270	-0.355	47.280	99.140	0.140	39.020	137.160	-0.906	216	216	216	151	151	151	24.865	47.420	-0.885	17.650	54.931	-1.588	6.976	15.024	0.376	6.482	22.428	0.387	47.280
226	uc001sqm.3	CTDSP2	chr12	-	58213709	58240747	2500	True	-63.696	18.018	0.000	0.000	66.189	0.000	0.992	0.287	-0.223	307.200	499.340	0.284	210.580	482.180	-0.454	85	85	85	125	125	125	192.280	290.496	-0.553	118.488	242.205	-1.013	48.717	92.824	0.238	30.559	70.445	0.202	307.200
227	uc001dby.3	AK4	chr1	+	65613231	65697828	79714	True	-137.179	-135.792	0.000	0.000	15.353	0.000	0.703	0.450	-0.209	368.460	735.400	0.032	174.640	456.820	-0.788	80	80	80	239	239	239	240.239	393.196	-0.679	65.389	175.491	-1.385	67.616	138.457	0.266	22.324	70.345	0.247	368.460
228	uc003poc.2	MAP3K7	chr6	-	91223291	91297020	2560	True	-79.019	-79.717	0.000	0.000	63.752	0.000	0.960	0.501	-0.396	198.300	443.140	-0.189	116.120	365.300	-1.046	68	68	68	125	125	125	150.261	276.162	-0.851	51.916	165.136	-1.673	20.872	63.450	0.276	23.325	67.544	0.281	198.300
229	uc011kks.2	ORAI2	chr7	+	102073976	102097268	15223	True	-609.328	-608.730	0.000	0.000	-151.240	0.000	0.000	0.478	-0.155	1295.660	2505.400	0.594	1239.960	2696.100	3.355	111	111	111	401	401	401	92.138	155.525	-0.371	82.249	177.272	-0.952	190.596	370.892	0.341	155.149	333.374	0.636	1295.660
230	uc002bsp.3	CHD2	chr15	+	93443550	93571237	124551	True	-181.788	-44.523	0.000	0.000	54.926	0.843	0.026	-0.205	0.190	145.060	540.600	-0.440	186.160	602.300	-0.788	208	208	208	153	153	153	61.419	195.872	-1.589	105.915	264.357	-1.310	20.864	95.956	0.346	34.263	92.416	0.203	186.160
231	uc002lkr.1	SOCS6	chr18	+	67956136	67997434	37602	True	-210.812	-212.115	0.000	0.000	37.494	0.000	0.448	0.579	-0.357	31.440	61.520	0.046	17.520	49.980	-0.025	91	91	91	183	183	183	20.362	36.136	-0.775	7.059	22.755	-1.568	4.853	11.017	0.338	3.231	8.736	0.494	31.440
232	uc003ica.2	PRSS12	chr4	-	119201192	119273922	1800	True	-127.471	-128.239	0.000	0.000	62.670	0.000	0.878	0.452	-0.588	67.640	127.020	0.623	38.100	99.980	-1.111	110	110	110	90	90	90	37.910	71.115	-0.772	13.471	44.492	-1.673	14.381	32.768	0.547	5.544	14.298	0.337	67.640
233	uc003mbl.1	FBXW11	chr5	-	171288555	171433877	2020	True	-50.369	-3.885	0.000	0.000	63.932	0.000	1.000	0.322	-0.288	239.320	409.900	0.115	217.200	635.260	-1.087	83	83	83	100	100	100	147.064	263.003	-0.810	112.108	319.450	-1.477	36.799	74.563	0.238	37.361	120.784	0.178	239.320
234	uc003phw.2	TMEM30A	chr6	-	75962637	75994632	1920	True	-72.592	-72.967	0.000	0.000	61.040	0.000	0.896	0.355	-0.414	158.880	283.660	0.289	131.680	373.320	-0.858	104	104	104	96	96	96	103.996	176.510	-0.734	71.336	209.090	-1.528	25.032	50.185	0.293	30.291	86.644	0.311	158.880
235	uc003hir.3	G3BP2	chr4	-	76567952	76598343	1960	True	-32.795	-33.798	0.000	0.000	61.891	0.000	1.000	0.359	-0.331	478.840	910.280	-0.283	285.380	967.920	-1.051	87	87	87	98	98	98	291.945	530.109	-0.854	167.605	504.523	-1.541	100.333	181.414	0.228	48.469	188.981	0.235	478.840
236	uc004esn.1	ZBTB33	chrX	+	119384606	119392251	4882	True	-128.419	-128.232	0.000	0.000	62.026	0.000	0.801	0.423	-0.361	192.860	387.100	-0.240	227.580	1000.660	-1.545	110	110	110	136	136	136	122.186	256.517	-1.028	81.272	345.070	-2.093	21.377	68.868	0.361	34.228	135.629	0.283	227.580
237	uc010ezx.3	STRN	chr2	-	37064840	37193615	10720	True	-556.312	-557.775	0.000	0.000	-142.473	0.000	0.000	0.488	-0.129	91.320	199.480	0.443	62.060	203.140	0.013	128	128	128	460	460	460	46.624	97.860	-1.016	18.558	58.722	-1.575	14.835	34.701	0.441	15.680	48.920	0.431	91.320
238	uc031tbi.1	YTHDF3	chr8	+	64081561	64125346	40739	True	-54.273	-55.280	0.000	0.000	68.944	0.000	0.947	0.447	-0.243	143.400	319.220	-0.419	103.220	290.920	-0.578	82	82	82	150	150	150	86.771	155.746	-0.817	52.628	149.723	-1.480	18.104	43.917	0.225	17.834	51.679	0.307	143.400
239	uc001mld.3	FAR1	chr11	+	13690205	13753893	60173	True	-66.814	-67.353	0.000	0.000	44.688	0.000	0.942	0.520	-0.208	234.220	546.820	-0.450	183.420	576.120	-1.136	59	59	59	171	171	171	156.404	301.854	-0.922	88.914	274.914	-1.637	39.236	94.191	0.197	35.828	103.541	0.243	234.220
240	uc003oyw.3	CD2AP	chr6	+	47445524	47594996	146477	True	-62.178	-62.592	0.000	0.000	67.734	0.000	0.986	0.471	-0.347	172.040	409.160	-0.516	98.640	421.300	-1.019	65	65	65	142	142	142	99.412	204.971	-1.028	53.288	187.809	-1.763	22.553	54.636	0.243	21.970	86.984	0.268	172.040
241	uc003zml.3	BNC2	chr9	-	16409500	16870786	7740	True	-687.498	-688.451	0.000	0.000	-29.238	0.000	0.010	0.433	-0.278	17.500	42.760	0.778	127.740	254.760	0.659	240	240	240	387	387	387	7.371	14.623	-0.869	4.149	12.568	-1.474	2.819	6.643	0.578	9.434	18.542	0.702	127.740
242	uc001htl.4	CCSAP	chr1	-	229456751	229478688	3700	True	-137.680	-138.382	0.000	0.000	20.146	0.000	0.524	0.585	-0.199	163.000	292.500	1.028	112.000	362.480	-0.452	63	63	63	185	185	185	79.447	124.158	-0.416	55.886	164.760	-1.520	30.643	73.667	0.560	17.689	57.971	0.322	163.000
243	uc001mwi.2	TRIM44	chr11	+	35684352	35830930	144795	True	-47.895	-48.386	0.000	0.000	61.116	0.000	0.977	0.293	-0.421	164.960	315.160	0.145	71.300	235.780	-1.029	105	105	105	87	87	87	85.428	154.170	-0.799	49.936	141.386	-1.480	25.384	54.375	0.342	10.705	32.213	0.221	164.960
244	uc003dwk.5	BBX	chr3	+	107241782	107530176	282794	True	-125.169	-126.208	0.000	0.000	-1.025	0.000	0.542	0.308	-0.146	185.660	536.320	-0.419	141.580	512.540	-0.941	123	123	123	271	271	271	87.810	211.282	-1.223	68.975	227.387	-1.697	22.828	77.717	0.287	22.430	79.898	0.283	185.660
245	uc001zas.3	UBE3A	chr15	-	25582395	25684175	1840	True	-67.228	-67.083	0.000	0.000	63.766	0.000	0.978	0.287	-0.472	144.700	364.760	-0.501	86.500	350.380	-1.423	112	112	112	92	92	92	89.728	202.802	-1.134	51.800	190.657	-1.846	23.550	68.508	0.304	14.373	61.574	0.213	144.700
246	uc010xcb.3	MAPRE2	chr18	+	32556891	32723432	164647	True	-33.396	-33.680	0.000	0.000	61.678	0.000	1.000	0.329	-0.405	309.800	616.100	-0.368	156.040	409.780	-1.241	92	92	92	82	82	82	220.227	389.098	-0.806	56.503	167.772	-1.596	37.967	85.299	0.192	30.583	75.107	0.210	309.800
247	uc003mbn.1	FBXW11	chr5	-	171288555	171433877	2020	True	-49.580	-1.628	0.000	0.000	63.489	0.000	1.000	0.323	-0.282	239.320	409.900	0.115	217.200	635.260	-1.087	82	82	82	99	99	99	148.225	265.438	-0.817	112.914	321.667	-1.476	35.480	71.662	0.232	36.674	119.350	0.178	239.320
248	uc010two.2	BTBD7	chr14	-	93703895	93761283	4540	True	-217.208	-217.757	0.000	0.000	17.486	0.004	0.392	0.352	-0.232	45.120	75.440	-0.045	93.060	172.640	-0.238	140	140	140	227	227	227	24.254	46.586	-0.913	21.313	67.477	-1.666	6.822	12.649	0.298	11.529	26.139	0.365	93.060
249	uc003xuz.4	YTHDF3	chr8	+	64081185	64125346	41355	True	-53.264	-54.265	0.000	0.000	67.470	0.000	0.957	0.369	-0.302	142.340	319.220	-0.416	83.020	290.920	-0.578	91	91	91	138	138	138	86.995	166.124	-0.893	49.429	142.581	-1.491	17.106	49.360	0.282	14.635	47.202	0.316	142.340
250	uc003xva.4	YTHDF3	chr8	+	64081561	64125346	40979	True	-53.280	-54.347	0.000	0.000	67.412	0.000	0.957	0.393	-0.278	142.340	319.220	-0.416	83.020	290.920	-0.578	91	91	91	138	138	138	86.995	166.124	-0.893	49.429	142.581	-1.491	17.106	49.360	0.282	14.635	47.202	0.316	142.340
251	uc010yjy.1	PUM2	chr2	-	20448452	20527147	2480	True	-101.297	-26.989	0.000	0.000	60.317	0.000	0.959	0.247	-0.246	144.140	383.460	-0.278	162.300	466.560	-1.074	129	129	129	123	123	123	92.124	197.270	-1.023	77.390	238.106	-1.617	22.588	76.099	0.327	25.809	78.080	0.210	162.300
252	uc003phx.2	TMEM30A	chr6	-	75962637	75994632	1920	True	-69.284	-69.686	0.000	0.000	59.821	0.000	0.896	0.354	-0.403	158.880	283.660	0.289	131.680	373.320	-0.858	101	101	101	96	96	96	103.108	176.618	-0.745	71.336	209.090	-1.528	24.849	50.816	0.289	30.291	86.644	0.311	158.880
253	uc004cfe.4	COL5A1	chr9	+	137533650	137736688	201052	True	-165.470	-165.859	0.000	0.000	69.323	0.000	0.705	0.296	-0.597	42.580	61.900	0.714	24.760	61.340	-0.160	177	177	177	95	95	95	18.343	24.367	-0.354	11.520	29.393	-1.305	7.166	11.288	0.354	6.122	13.776	0.454	42.580
254	uc002wnz.3	BTBD3	chr20	+	11898564	11907243	5857	True	-75.163	-15.293	0.000	0.000	56.753	0.000	0.950	0.368	-0.186	200.280	346.860	-0.124	171.320	439.960	-0.820	76	76	76	139	139	139	127.885	219.839	-0.771	90.099	228.267	-1.325	28.288	51.308	0.185	31.355	83.523	0.225	200.280
255	uc003dqy.3	EPHA3	chr3	+	89156673	89531284	372113	True	-72.114	-73.003	0.000	0.000	70.590	0.000	0.910	0.352	-0.341	51.820	133.400	-0.187	49.960	190.100	-0.833	120	120	120	122	122	122	37.720	74.686	-0.943	27.773	97.405	-1.753	6.773	19.886	0.303	8.630	34.199	0.334	51.820
256	uc002eja.3	NUDT21	chr16	-	56463047	56485261	2600	True	-93.991	-77.597	0.000	0.000	25.051	0.000	0.935	0.414	-0.251	690.940	1093.200	0.184	283.820	915.960	-1.087	71	71	71	123	123	123	340.883	561.197	-0.769	181.491	499.648	-1.455	150.292	193.309	0.312	47.015	131.464	0.191	690.940
257	uc002uba.3	CD302	chr2	-	160625138	160654766	2240	True	-74.336	-74.832	0.000	0.000	60.835	0.000	0.945	0.531	-0.338	119.480	187.340	-0.276	116.800	328.620	-1.187	75	75	75	109	109	109	62.502	112.046	-0.852	37.390	123.630	-1.725	25.233	39.528	0.232	16.143	46.683	0.295	119.480
258	uc004eoj.2	ACSL4	chrX	-	108884563	108976621	2620	True	-50.855	-51.151	0.000	0.000	62.153	0.000	0.939	0.408	-0.276	144.800	333.700	-0.360	146.160	431.120	-0.949	79	79	79	131	131	131	104.685	199.693	-0.906	62.435	185.350	-1.531	15.668	45.409	0.264	20.960	72.460	0.295	146.160
259	uc004eok.2	ACSL4	chrX	-	108884563	108976621	2620	True	-50.855	-51.151	0.000	0.000	62.153	0.000	0.939	0.408	-0.276	144.800	333.700	-0.360	146.160	431.120	-0.949	79	79	79	131	131	131	104.685	199.693	-0.906	62.435	185.350	-1.531	15.668	45.409	0.264	20.960	72.460	0.295	146.160
260	uc010hpr.4	BBX	chr3	+	107241782	107530176	282814	True	-125.647	-127.028	0.000	0.000	-2.063	0.000	0.530	0.300	-0.147	185.660	536.320	-0.419	141.580	512.540	-0.941	126	126	126	270	270	270	87.023	209.933	-1.229	68.935	227.395	-1.698	23.273	77.663	0.287	22.461	80.045	0.284	185.660
261	uc002kcm.3	MAFG	chr17	-	79876144	79881444	3580	True	-77.585	-76.517	0.000	0.000	33.603	0.000	0.911	0.538	-0.167	186.900	237.900	0.645	151.100	340.060	-0.341	59	59	59	179	179	179	111.491	141.860	-0.304	75.703	164.956	-1.084	32.685	49.125	0.264	22.941	59.593	0.304	186.900
262	uc031pui.1	ZNF33A	chr10	+	38299577	38348995	46845	True	-195.562	-196.270	0.000	0.000	64.148	0.000	0.701	0.344	-0.478	171.400	298.840	-0.221	275.780	623.360	-1.006	165	165	165	127	127	127	34.307	81.114	-1.326	33.190	134.353	-2.208	25.257	37.193	0.373	38.571	87.715	0.441	275.780
263	uc031puo.1	ZNF33A	chr10	+	38299577	38348995	46845	True	-191.211	-191.946	0.000	0.000	65.132	0.000	0.717	0.338	-0.480	164.180	293.940	-0.437	275.780	623.360	-1.006	165	165	165	127	127	127	33.521	80.304	-1.336	33.190	134.353	-2.208	24.167	37.200	0.364	38.571	87.715	0.441	275.780
264	uc003pni.4	ANKRD6	chr6	+	90142896	90343553	198295	True	-108.503	-108.965	0.000	0.000	65.601	0.000	0.853	0.389	-0.469	75.560	182.840	0.178	71.780	179.920	-0.342	104	104	104	116	116	116	36.797	74.100	-0.911	16.093	52.788	-1.595	13.085	36.158	0.419	8.884	26.711	0.436	75.560
265	uc003pne.4	ANKRD6	chr6	+	90142896	90343553	198295	True	-108.503	-108.965	0.000	0.000	65.601	0.000	0.853	0.389	-0.469	75.560	182.840	0.178	71.780	179.920	-0.342	104	104	104	116	116	116	36.797	74.100	-0.911	16.093	52.788	-1.595	13.085	36.158	0.419	8.884	26.711	0.436	75.560
266	uc003bzl.3	MRPS25	chr3	-	15090018	15106816	2680	True	-51.417	-51.269	0.000	0.000	67.252	0.000	0.940	0.430	-0.278	652.100	1141.480	-0.011	226.620	547.440	-0.860	82	82	82	133	133	133	270.371	436.158	-0.669	108.522	291.410	-1.405	160.282	274.067	0.221	40.228	113.078	0.226	652.100
267	uc002vac.3	ABI2	chr2	+	204246911	204296892	47868	True	-114.230	-28.526	0.000	0.000	64.536	0.000	0.962	0.188	-0.312	699.400	1381.820	-0.120	126.160	614.400	-1.395	170	170	170	104	104	104	123.496	293.308	-1.273	77.735	273.734	-1.804	117.188	228.302	0.280	18.187	66.570	0.211	699.400
268	uc001gvk.3	CAMSAP2	chr1	+	200708685	200829831	118756	True	-113.007	-113.464	0.000	0.000	72.818	0.000	0.846	0.207	-0.426	77.320	298.160	-0.315	87.680	275.280	-1.123	201	201	201	117	117	117	51.403	139.373	-1.350	30.579	110.664	-1.823	10.943	54.901	0.438	14.099	48.153	0.310	87.680
269	uc001gvl.3	CAMSAP2	chr1	+	200708685	200829831	118756	True	-113.007	-113.464	0.000	0.000	72.818	0.000	0.846	0.207	-0.426	77.320	298.160	-0.315	87.680	275.280	-1.123	201	201	201	117	117	117	51.403	139.373	-1.350	30.579	110.664	-1.823	10.943	54.901	0.438	14.099	48.153	0.310	87.680
270	uc001izg.3	ZNF33A	chr10	+	38299577	38348995	46845	True	-191.385	-192.098	0.000	0.000	64.210	0.000	0.709	0.336	-0.477	164.180	293.940	-0.437	275.780	623.360	-1.006	164	164	164	127	127	127	33.708	80.714	-1.333	33.190	134.353	-2.208	24.121	36.939	0.363	38.571	87.715	0.441	275.780
271	uc002lvy.4	LMNB2	chr19	-	2428162	2456966	2040	True	-70.621	15.789	0.000	0.000	61.716	0.000	0.990	0.237	-0.246	687.800	943.740	0.532	574.300	1413.320	-0.426	106	106	106	102	102	102	437.200	549.222	-0.297	351.857	671.197	-0.882	100.588	157.570	0.237	102.085	267.449	0.244	687.800
272	uc002zvn.3	MAPK1	chr22	-	22113946	22221970	3980	True	-72.611	-73.200	0.000	0.000	44.141	0.000	0.916	0.467	-0.224	278.520	504.500	0.302	240.480	578.780	-0.735	68	68	68	154	154	154	198.618	332.712	-0.697	125.470	328.846	-1.388	38.885	90.809	0.291	39.117	99.715	0.236	278.520
273	uc002rdu.1	PUM2	chr2	-	20448452	20550463	2480	True	-106.413	-28.564	0.000	0.000	61.029	0.000	0.919	0.227	-0.259	144.140	383.460	-0.278	162.300	466.560	-1.074	138	138	138	123	123	123	91.645	194.542	-1.011	77.390	238.106	-1.617	22.000	74.710	0.324	25.809	78.080	0.210	162.300
274	uc001jks.4	CCDC6	chr10	-	61548505	61666414	3480	True	-104.247	-22.976	0.000	0.000	48.631	0.000	0.908	0.335	-0.172	132.540	251.620	0.778	129.140	385.080	-0.775	89	89	89	174	174	174	74.293	132.480	-0.722	63.233	175.087	-1.438	25.976	55.022	0.400	21.058	63.298	0.195	132.540
275	uc002ozn.3	PVR	chr19	+	45147097	45169428	18729	True	-155.223	-143.244	0.000	0.000	4.398	0.000	0.551	0.398	-0.259	129.800	244.040	0.063	330.260	741.260	-0.118	80	80	80	178	178	178	90.929	146.254	-0.632	56.211	136.112	-1.275	20.830	47.301	0.263	57.597	140.351	0.322	330.260
276	uc010uvk.2	HN1L	chr16	+	1730337	1752073	19574	True	-43.104	-17.110	0.000	0.000	61.192	0.000	1.000	0.433	-0.258	615.800	925.120	-0.165	563.280	1579.220	-0.884	65	65	65	106	106	106	374.087	568.485	-0.593	259.833	647.308	-1.294	90.431	147.499	0.210	103.649	291.165	0.185	615.800
277	uc011dey.1	FBXW11	chr5	-	171288555	171423991	2020	True	-46.839	9.249	0.000	0.000	64.550	0.000	1.000	0.333	-0.253	239.320	409.900	-0.396	217.200	635.260	-1.087	79	79	79	99	99	99	149.068	270.557	-0.847	112.914	321.667	-1.476	35.458	67.480	0.174	36.674	119.350	0.178	239.320
278	uc010rlm.2	FADS1	chr11	-	61567096	61584529	2260	True	-58.210	-8.178	0.000	0.000	63.428	0.000	0.991	0.362	-0.236	497.580	941.220	0.333	267.380	858.240	-0.973	80	80	80	113	113	113	210.674	340.158	-0.510	169.534	483.101	-1.482	85.929	209.686	0.452	38.012	138.689	0.176	497.580
279	uc001gvm.3	CAMSAP2	chr1	+	200708685	200829831	118756	True	-113.179	-113.641	0.000	0.000	72.241	0.000	0.846	0.208	-0.425	77.320	298.160	-0.315	87.680	275.280	-1.123	199	199	199	117	117	117	51.494	139.761	-1.351	30.579	110.664	-1.823	10.960	55.039	0.440	14.099	48.153	0.310	87.680
280	uc002uyb.4	TRAK2	chr2	-	202241929	202316319	2660	True	-149.266	-149.317	0.000	0.000	68.218	0.000	0.729	0.346	-0.427	48.400	119.520	0.387	29.180	113.300	-0.338	144	144	144	133	133	133	26.796	57.323	-1.012	13.340	44.636	-1.658	6.284	21.265	0.423	5.350	19.911	0.446	48.400
281	uc003omv.3	C6orf89	chr6	+	36839645	36896740	52837	True	-122.744	-122.737	0.000	0.000	4.387	0.000	0.553	0.350	-0.188	143.160	309.240	-0.168	640.120	1465.740	-0.631	89	89	89	208	208	208	81.638	147.440	-0.812	66.226	168.408	-1.369	24.425	56.652	0.233	66.336	150.131	0.272	640.120
282	uc001jqr.4	TYSND1	chr10	-	71897736	71906496	1660	True	-106.189	-107.191	0.000	0.000	55.455	0.000	0.843	0.443	-0.560	124.720	184.180	0.932	177.700	365.800	-0.430	94	94	94	83	83	83	67.322	74.338	0.016	40.060	75.058	-0.964	28.119	46.588	0.387	41.816	76.068	0.320	177.700
283	uc001jqs.4	TYSND1	chr10	-	71897736	71906496	1660	True	-101.892	-102.957	0.000	0.000	54.150	0.000	0.855	0.504	-0.556	124.720	184.180	0.932	177.700	365.800	-0.430	82	82	82	83	83	83	63.552	66.809	0.081	40.060	75.058	-0.964	27.862	44.771	0.369	41.816	76.068	0.320	177.700
284	uc010zin.2	ABI2	chr2	+	204259422	204296892	35377	True	-103.442	-8.560	0.000	0.000	65.558	0.000	0.951	0.174	-0.310	699.400	1381.820	-0.831	126.160	614.400	-1.395	158	158	158	103	103	103	127.765	305.894	-1.322	77.844	274.469	-1.806	118.905	228.375	0.222	18.241	66.472	0.211	699.400
285	uc003pnf.4	ANKRD6	chr6	+	90142896	90343553	198295	True	-108.101	-108.549	0.000	0.000	64.938	0.000	0.853	0.399	-0.467	75.560	182.840	0.178	71.780	179.920	-0.342	101	101	101	116	116	116	37.092	74.537	-0.906	16.093	52.788	-1.595	13.150	36.549	0.423	8.884	26.711	0.436	75.560
286	uc001uqv.3	WASF3	chr13	+	27131839	27263082	129945	True	-69.670	-69.606	0.000	0.000	66.907	0.000	0.921	0.226	-0.600	121.700	269.640	-0.051	65.120	193.780	-0.845	151	151	151	63	63	63	65.019	123.278	-0.838	38.150	123.530	-1.687	21.365	51.291	0.337	14.179	41.477	0.306	121.700
287	uc001rgd.4	BCAT1	chr12	-	24962957	25102393	7320	True	-161.030	-160.647	0.000	0.000	-29.758	0.000	0.600	0.507	-0.111	185.240	434.700	-0.073	281.360	841.180	-0.611	72	72	72	300	300	300	105.923	178.331	-0.724	89.216	243.471	-1.376	36.591	72.839	0.260	46.982	149.633	0.280	281.360
288	uc002yvs.3	HLCS	chr21	-	38123188	38362545	2700	True	-136.162	-132.826	0.000	0.000	33.288	0.000	0.637	0.299	-0.305	51.180	103.780	0.029	37.120	97.940	-0.447	126	126	126	135	135	135	28.374	52.628	-0.858	19.317	55.906	-1.492	7.538	15.888	0.368	5.551	16.700	0.353	51.180
289	uc010qev.2	ZNF33A	chr10	+	38299577	38348995	46848	True	-191.436	-192.087	0.000	0.000	62.842	0.000	0.698	0.337	-0.470	164.180	293.940	-0.437	277.000	627.420	-1.027	164	164	164	126	126	126	33.671	80.667	-1.333	33.290	134.623	-2.207	24.113	36.930	0.362	38.673	87.903	0.441	277.000
290	uc001izh.3	ZNF33A	chr10	+	38299577	38348995	46848	True	-190.664	-191.321	0.000	0.000	63.674	0.000	0.706	0.334	-0.478	164.180	293.940	-0.437	277.000	627.420	-1.027	164	164	164	126	126	126	33.671	80.667	-1.333	33.290	134.623	-2.207	24.113	36.930	0.362	38.673	87.903	0.441	277.000
291	uc002yly.4	GABPA	chr21	+	27107328	27144771	34626	True	-112.091	-112.363	0.000	0.000	56.823	0.000	0.752	0.475	-0.442	176.020	340.880	-0.456	105.200	429.160	-1.138	72	72	72	133	133	133	93.523	184.970	-0.964	44.163	161.792	-1.898	26.885	60.129	0.200	23.110	73.194	0.384	176.020
292	uc001fnd.4	MEX3A	chr1	-	156041803	156051789	3240	True	-141.639	-142.338	0.000	0.000	30.899	0.000	0.469	0.278	-0.240	67.380	128.860	0.338	83.100	325.840	-0.538	140	140	140	162	162	162	38.945	59.248	-0.564	41.221	114.968	-1.414	13.138	23.507	0.330	15.316	55.535	0.319	83.100
293	uc011lmv.2	BNC2	chr9	-	16409500	16575354	7740	True	-678.972	-679.313	0.000	0.000	-42.376	0.000	0.003	0.438	-0.262	17.500	42.760	0.778	127.740	254.760	0.659	222	222	222	387	387	387	7.354	14.754	-0.887	4.149	12.568	-1.474	2.823	6.666	0.570	9.434	18.542	0.702	127.740
294	uc002cmg.3	HN1L	chr16	+	1728277	1752073	21614	True	-44.048	-16.217	0.000	0.000	60.238	0.000	1.000	0.417	-0.264	615.800	925.120	-0.165	563.280	1579.220	-0.884	64	64	64	107	107	107	376.507	571.036	-0.589	259.453	645.046	-1.290	89.021	147.218	0.208	103.237	290.736	0.188	615.800
295	uc003ssh.3	TMEM106B	chr7	+	12250847	12276890	22575	True	-265.249	-201.645	0.000	0.000	9.932	0.000	0.357	0.389	-0.332	162.440	284.120	-0.216	40.140	175.280	-0.961	119	119	119	171	171	171	55.687	119.367	-1.140	22.671	84.063	-1.853	35.136	62.940	0.362	9.693	35.700	0.353	162.440
296	uc002wny.3	BTBD3	chr20	+	11871476	11907243	32945	True	-66.538	-2.278	0.000	0.000	54.233	0.000	0.963	0.352	-0.189	200.280	346.860	-0.124	171.320	439.960	-0.820	68	68	68	135	135	135	132.627	229.051	-0.782	91.673	231.419	-1.313	25.835	45.478	0.179	30.409	82.636	0.218	200.280
297	uc003xmb.4	TACC1	chr8	+	38585703	38710546	120209	True	-182.044	-182.615	0.000	0.000	5.193	0.000	0.357	0.432	-0.160	52.020	92.420	0.130	198.880	663.820	-0.542	105	105	105	230	230	230	28.434	46.383	-0.665	34.151	94.358	-1.448	8.764	16.704	0.365	26.659	72.904	0.322	198.880
298	uc001uvw.3	SMAD9	chr13	-	37418967	37494409	2680	True	-176.114	-168.862	0.000	0.000	3.198	0.022	0.358	0.267	-0.270	81.960	189.500	-0.067	888.380	1775.060	-0.628	119	119	119	134	134	134	50.066	90.980	-0.778	68.318	188.250	-1.612	11.589	35.540	0.362	108.114	218.658	0.344	888.380
299	uc010yjz.1	PUM2	chr2	-	20448452	20550463	2480	True	-105.678	-25.312	0.000	0.000	59.329	0.000	0.902	0.224	-0.253	144.140	383.460	-0.278	162.300	466.560	-1.074	134	134	134	123	123	123	90.845	194.457	-1.020	77.390	238.106	-1.617	21.765	75.814	0.325	25.809	78.080	0.210	162.300
300	uc003ocd.3	TAP2	chr6	-	32793186	32806547	3240	True	-158.713	-159.259	0.000	0.000	64.737	0.000	0.790	0.578	-0.365	146.080	239.860	0.474	70.040	143.300	-0.733	92	92	92	162	162	162	82.426	111.405	-0.372	25.004	67.373	-1.411	23.051	46.913	0.382	8.755	18.912	0.299	146.080
301	uc021vrt.1	CD302	chr2	-	160625138	160654766	2240	True	-67.862	-68.358	0.000	0.000	58.624	0.000	0.944	0.532	-0.313	119.480	187.340	-0.276	116.800	328.620	-1.187	71	71	71	108	108	108	61.715	111.979	-0.869	37.609	124.077	-1.719	25.611	40.430	0.226	16.055	46.666	0.289	119.480
302	uc003cko.2	ZNF621	chr3	+	40566375	40581043	8765	True	-245.051	-245.990	0.000	0.000	-49.144	0.000	0.116	0.417	-0.175	103.520	211.460	-0.462	632.220	1501.640	-0.501	84	84	84	293	293	293	65.853	129.661	-0.946	68.287	203.810	-1.618	16.490	37.429	0.238	74.627	174.674	0.316	632.220
303	uc003gtp.3	KLHL5	chr4	+	39046450	39127853	76339	True	-353.194	-352.727	0.000	0.000	-5.787	0.000	0.013	0.626	-0.348	126.040	253.160	0.463	399.940	872.100	-0.579	92	92	92	239	239	239	60.777	112.240	-0.792	27.359	78.339	-1.835	28.734	60.974	0.378	60.956	142.766	0.584	399.940
304	uc010jpa.4	TMEM170B	chr6	+	11538459	11583757	38664	True	-420.331	-362.261	0.000	0.000	-112.871	0.000	0.000	0.557	-0.153	90.280	144.780	0.186	322.400	902.120	-0.754	82	82	82	330	330	330	49.376	91.757	-0.867	29.556	86.289	-1.553	13.947	26.344	0.348	34.739	86.235	0.349	322.400
305	uc001dsi.1	AGL	chr1	+	100315639	100389579	71570	True	-108.566	-108.886	0.000	0.000	63.749	0.000	0.750	0.216	-0.417	135.940	386.260	-0.438	124.780	407.880	-1.091	167	167	167	116	116	116	73.496	167.482	-1.144	54.248	181.519	-1.775	21.353	63.305	0.295	30.656	93.732	0.302	135.940
306	uc003ckn.2	ZNF621	chr3	+	40566375	40581043	8765	True	-250.645	-251.169	0.000	0.000	-42.975	0.000	0.130	0.424	-0.181	103.520	211.460	-0.152	632.220	1501.640	-0.501	88	88	88	293	293	293	64.647	125.857	-0.913	68.287	203.810	-1.618	17.069	40.520	0.277	74.627	174.674	0.316	632.220
307	uc003psm.2	FOXO3	chr6	+	108882068	109005971	119461	True	-198.822	-199.984	0.000	0.000	-11.592	0.014	0.205	0.317	-0.162	105.460	203.940	1.820	698.840	1419.060	-0.679	123	123	123	220	220	220	65.602	94.514	-0.358	81.757	229.165	-1.508	16.047	44.408	0.573	71.168	152.840	0.307	698.840
308	uc003dtw.3	TOMM70A	chr3	-	100082302	100120242	1820	True	-50.767	-15.175	0.000	0.000	58.933	0.000	0.989	0.336	-0.298	421.660	890.760	0.340	239.140	755.520	-1.059	83	83	83	91	91	91	254.843	489.029	-0.810	163.719	458.520	-1.468	71.792	201.686	0.481	33.948	110.952	0.201	421.660
309	uc003jmb.3	PRKAA1	chr5	-	40759480	40798297	2600	True	-65.773	-66.111	0.000	0.000	64.829	0.000	0.915	0.362	-0.374	460.020	841.940	-0.302	49.220	199.240	-1.183	104	104	104	106	106	106	67.048	136.537	-1.066	23.662	89.594	-1.922	59.074	104.921	0.249	10.311	33.701	0.267	460.020
310	uc003jmc.3	PRKAA1	chr5	-	40759480	40798297	2600	True	-65.773	-66.111	0.000	0.000	64.829	0.000	0.915	0.362	-0.374	460.020	841.940	-0.302	49.220	199.240	-1.183	104	104	104	106	106	106	67.048	136.537	-1.066	23.662	89.594	-1.922	59.074	104.921	0.249	10.311	33.701	0.267	460.020
311	uc031puk.1	ZNF33A	chr10	+	38299577	38348995	46845	True	-173.535	-174.304	0.000	0.000	62.292	0.000	0.717	0.298	-0.478	96.480	159.180	-0.659	275.780	623.360	-1.006	156	156	156	127	127	127	29.311	75.035	-1.368	33.190	134.353	-2.208	13.336	24.958	0.336	38.571	87.715	0.441	275.780
312	uc001umx.1	GJA3	chr13	-	20712394	20735183	2280	True	-161.010	-162.009	0.000	0.000	62.155	0.000	0.649	0.376	-0.498	39.540	51.160	0.818	23.520	90.140	-0.667	136	136	136	114	114	114	20.345	26.692	-0.326	12.650	37.899	-1.499	7.627	11.469	0.404	4.632	14.945	0.449	39.540
313	uc021xbf.1	EPHA3	chr3	+	89156673	89531139	372113	True	-70.072	-70.981	0.000	0.000	66.297	0.000	0.905	0.347	-0.342	51.820	133.400	-0.187	49.960	190.100	-0.833	115	115	115	116	116	116	37.784	74.533	-0.936	27.981	97.761	-1.750	6.768	20.142	0.307	8.682	34.033	0.334	51.820
314	uc021ppe.1	ZNF33A	chr10	+	38305739	38348995	40683	True	-200.942	-197.305	0.000	0.000	59.052	0.000	0.669	0.336	-0.448	166.600	296.260	-0.437	275.780	623.360	-1.006	164	164	164	127	127	127	33.711	80.704	-1.333	33.190	134.353	-2.208	24.140	36.934	0.363	38.571	87.715	0.441	275.780
315	uc009xef.3	FBXO28	chr1	+	224301788	224349749	44285	True	-127.909	-122.459	0.000	0.000	45.941	0.000	0.813	0.600	-0.238	146.460	228.320	0.014	87.920	280.740	-0.858	69	69	69	182	182	182	89.393	156.965	-0.800	47.573	147.828	-1.620	24.298	40.665	0.256	14.982	43.620	0.327	146.460
316	uc001nsh.3	FADS1	chr11	-	61567096	61581006	2260	True	-39.690	-12.531	0.000	0.000	64.926	0.000	1.000	0.471	-0.236	497.580	941.220	0.134	267.380	858.240	-0.973	61	61	61	113	113	113	238.465	410.827	-0.700	169.534	483.101	-1.482	77.288	190.196	0.332	38.012	138.689	0.176	497.580
317	uc003bfr.3	NUP50	chr22	+	45559725	45583890	20848	True	-50.087	-50.754	0.000	0.000	30.532	0.000	0.921	0.387	-0.221	317.380	690.380	-0.300	193.740	719.760	-0.836	59	59	59	164	164	164	183.215	347.917	-0.901	111.168	317.118	-1.475	43.475	99.683	0.252	30.859	110.652	0.269	317.380
318	uc010iai.3	FBXO45	chr3	+	196295724	196315930	15879	True	-291.963	-292.789	0.000	0.000	-23.383	0.000	0.000	0.794	-0.287	106.040	229.940	1.989	902.600	1644.600	-0.434	59	59	59	214	214	214	56.881	93.323	-0.452	56.289	147.366	-1.579	22.258	52.224	0.704	129.236	256.927	0.390	902.600
319	uc010pnr.2	STX6	chr1	-	180942175	180992046	2560	True	-49.307	-49.113	0.000	0.000	58.759	0.000	0.968	0.440	-0.322	120.120	218.060	-0.215	74.260	200.820	-0.746	61	61	61	124	124	124	75.911	126.915	-0.729	37.332	101.443	-1.409	14.924	26.930	0.183	12.306	35.363	0.301	120.120
320	uc003xfl.1	TRIM35	chr8	-	27142403	27168834	1240	True	-81.782	-81.672	0.000	0.000	65.437	0.000	0.968	0.288	-0.635	48.580	82.860	0.599	29.740	93.940	-0.963	137	137	137	62	62	62	26.396	40.114	-0.524	14.510	43.601	-1.489	9.325	17.450	0.367	6.411	20.781	0.299	48.580
321	uc010zco.2	CD302	chr2	-	160625138	160654766	2240	True	-72.322	-72.785	0.000	0.000	57.450	0.000	0.954	0.552	-0.317	119.480	187.340	-0.276	116.800	328.620	-1.187	68	68	68	109	109	109	60.945	108.420	-0.845	37.390	123.630	-1.725	25.843	39.542	0.237	16.143	46.683	0.295	119.480
322	uc003mkk.3	CANX	chr5	+	179125929	179158639	30302	True	-56.561	-30.293	0.000	0.000	56.348	0.000	1.000	0.300	-0.363	2398.220	5081.580	-0.364	1444.260	4151.460	-1.296	92	92	92	84	84	84	1473.766	2754.346	-0.908	879.292	2628.671	-1.575	425.132	824.687	0.243	206.634	627.179	0.163	2398.220
323	uc010roh.3	MALAT1	chr11	+	65265232	65273939	4600	True	-165.072	-161.522	0.000	0.000	27.225	0.000	0.586	0.188	-0.236	2778.460	5317.340	1.187	296.120	865.240	-0.733	205	205	205	203	203	203	607.717	1362.827	-1.016	136.012	365.423	-1.387	605.441	1281.429	0.539	63.477	189.127	0.236	2778.460
324	uc003xbq.4	SLC39A14	chr8	+	22224761	22280249	53483	True	-69.384	-19.886	0.000	0.000	59.608	0.000	0.936	0.281	-0.292	174.280	367.500	-0.118	133.640	355.960	-0.861	109	109	109	94	94	94	107.971	180.309	-0.687	89.306	233.033	-1.376	22.479	58.968	0.263	21.321	56.190	0.274	174.280
325	uc003smx.3	SDK1	chr7	+	3341079	4308631	965096	True	-223.741	-223.740	0.000	0.000	90.043	0.000	0.711	0.210	-0.569	28.440	71.440	0.183	17.980	43.820	0.038	290	290	290	121	121	121	14.857	28.785	-0.879	7.560	22.765	-1.486	4.548	11.039	0.415	3.109	7.918	0.523	28.440
326	uc002efp.3	N4BP1	chr16	-	48572636	48644120	4060	True	-160.883	-162.552	0.000	0.000	29.372	0.000	0.596	0.310	-0.290	79.640	160.620	0.549	60.600	164.480	0.028	126	126	126	203	203	203	53.975	102.408	-0.873	18.820	46.513	-1.234	10.424	27.335	0.351	7.339	21.107	0.386	79.640
327	uc003son.4	FBXL18	chr7	-	5515427	5553399	5280	True	-255.426	-254.870	0.000	0.000	5.896	0.000	0.258	0.390	-0.209	38.620	52.640	0.689	1435.200	2862.200	0.038	135	135	135	264	264	264	20.908	25.088	-0.231	70.341	146.714	-1.070	6.339	8.583	0.354	166.330	332.432	0.342	1435.200
328	uc003ybr.1	TPD52	chr8	-	80947104	80993010	2300	True	-141.098	-136.110	0.000	0.000	48.022	0.000	0.548	0.561	-0.482	500.320	890.800	1.333	287.820	809.460	-0.546	70	70	70	115	115	115	270.612	483.479	-0.702	59.666	161.732	-1.518	117.922	195.258	0.525	79.692	209.449	0.422	500.320
329	uc022awn.1	TPD52	chr8	-	80947104	80993010	2300	True	-141.098	-136.110	0.000	0.000	48.022	0.000	0.548	0.561	-0.482	500.320	890.800	1.333	287.820	809.460	-0.546	70	70	70	115	115	115	270.612	483.479	-0.702	59.666	161.732	-1.518	117.922	195.258	0.525	79.692	209.449	0.422	500.320
330	uc022awo.1	TPD52	chr8	-	80947104	80993010	2300	True	-141.098	-136.110	0.000	0.000	48.022	0.000	0.548	0.561	-0.482	500.320	890.800	1.333	287.820	809.460	-0.546	70	70	70	115	115	115	270.612	483.479	-0.702	59.666	161.732	-1.518	117.922	195.258	0.525	79.692	209.449	0.422	500.320
331	uc022awp.1	TPD52	chr8	-	80947104	80993010	2300	True	-141.098	-136.110	0.000	0.000	48.022	0.000	0.548	0.561	-0.482	500.320	890.800	1.333	287.820	809.460	-0.546	70	70	70	115	115	115	270.612	483.479	-0.702	59.666	161.732	-1.518	117.922	195.258	0.525	79.692	209.449	0.422	500.320
332	uc001cwt.1	TCEANC2	chr1	+	54519273	54565416	43584	True	-66.372	-66.846	0.000	0.000	60.981	0.000	0.929	0.558	-0.305	144.160	238.940	0.016	188.280	370.200	-0.680	60	60	60	126	126	126	100.442	151.770	-0.565	57.260	156.427	-1.407	19.568	40.568	0.243	28.486	78.627	0.316	188.280
333	uc031pum.1	ZNF33A	chr10	+	38299577	38348995	46845	True	-175.373	-176.153	0.000	0.000	61.464	0.000	0.717	0.291	-0.476	96.480	159.180	-0.659	275.780	623.360	-1.006	158	158	158	127	127	127	29.089	74.699	-1.374	33.190	134.353	-2.208	13.396	25.031	0.341	38.571	87.715	0.441	275.780
334	uc011dtr.2	C6orf89	chr6	+	36853639	36896740	38843	True	-110.937	-110.798	0.000	0.000	11.530	0.000	0.611	0.350	-0.193	143.160	309.240	-0.168	640.120	1465.740	-0.631	89	89	89	208	208	208	81.638	147.440	-0.812	66.226	168.408	-1.369	24.425	56.652	0.233	66.336	150.131	0.272	640.120
335	uc002woa.3	BTBD3	chr20	+	11898536	11907243	5885	True	-69.050	-3.678	0.000	0.000	52.301	0.000	0.956	0.359	-0.176	200.280	346.860	-0.124	171.320	439.960	-0.820	68	68	68	135	135	135	132.627	229.051	-0.782	91.673	231.419	-1.313	25.835	45.478	0.179	30.409	82.636	0.218	200.280
336	uc003edr.2	LRRC58	chr3	-	120043575	120068186	6160	True	-417.026	-416.567	0.000	0.000	-95.094	0.000	0.000	0.750	-0.166	125.040	204.280	0.822	1482.040	2956.620	-0.528	65	65	65	308	308	308	71.239	99.811	-0.302	141.238	365.340	-1.602	25.293	54.481	0.490	249.828	473.363	0.373	1482.040
337	uc010pvc.2	FBXO28	chr1	+	224301788	224349749	45045	True	-98.344	-60.975	0.000	0.000	72.711	0.000	0.951	0.366	-0.343	121.360	228.320	-0.589	78.260	280.740	-1.035	92	92	92	144	144	144	79.210	161.642	-1.050	43.347	146.816	-1.719	21.570	28.249	0.240	12.654	47.266	0.278	121.360
338	uc003xzu.4	UBE2W	chr8	-	74698454	74791145	6240	True	-455.420	-451.695	0.000	0.000	-73.446	0.000	0.000	0.608	-0.193	81.740	143.940	-0.298	271.280	502.940	-0.205	97	97	97	311	311	311	36.781	62.489	-0.813	11.279	35.824	-1.768	19.730	29.881	0.308	25.208	56.938	0.528	271.280
339	uc003xzv.4	UBE2W	chr8	-	74698454	74791145	6240	True	-455.420	-451.695	0.000	0.000	-73.446	0.000	0.000	0.608	-0.193	81.740	143.940	-0.298	271.280	502.940	-0.205	97	97	97	311	311	311	36.781	62.489	-0.813	11.279	35.824	-1.768	19.730	29.881	0.308	25.208	56.938	0.528	271.280
340	uc010lup.1	TRIM35	chr8	-	27142403	27168834	1240	True	-81.739	-81.633	0.000	0.000	64.366	0.000	0.968	0.293	-0.631	48.580	82.860	0.599	29.740	93.940	-0.963	134	134	134	62	62	62	26.448	40.192	-0.522	14.510	43.601	-1.489	9.417	17.636	0.370	6.411	20.781	0.299	48.580
341	uc021xeb.1	NUDT16	chr3	+	131100514	131107674	2553	True	-149.403	-146.925	0.000	0.000	5.400	0.000	0.696	0.621	-0.165	204.980	311.440	0.306	111.980	238.940	-0.828	58	58	58	227	227	227	73.779	109.472	-0.569	43.610	111.664	-1.354	31.827	45.426	0.321	21.272	49.970	0.248	204.980
342	uc021qxv.1	LARP4	chr12	+	50821547	50873788	48341	True	-111.696	-7.698	0.000	0.000	40.650	0.000	0.959	0.306	-0.167	115.340	249.100	-0.543	107.180	351.680	-1.019	84	84	84	193	193	193	82.901	177.333	-1.075	61.985	186.587	-1.563	16.831	41.402	0.245	15.102	49.946	0.199	115.340
343	uc010uvi.2	HN1L	chr16	+	1728277	1752073	21634	True	-50.604	-22.748	0.000	0.000	56.904	0.000	1.000	0.397	-0.267	615.800	925.120	-0.165	563.280	1579.220	-0.884	67	67	67	106	106	106	363.011	551.719	-0.604	259.833	647.308	-1.294	109.182	173.904	0.217	103.649	291.165	0.185	615.800
344	uc001uvx.3	SMAD9	chr13	-	37418967	37494409	2680	True	-176.991	-169.441	0.000	0.000	0.307	0.015	0.313	0.272	-0.268	81.960	189.500	-0.067	888.380	1775.060	-0.628	115	115	115	134	134	134	50.427	92.145	-0.787	68.318	188.250	-1.612	11.553	35.565	0.363	108.114	218.658	0.344	888.380
345	uc002yki.3	CXADR	chr21	+	18885223	18942429	53562	True	-189.474	-189.878	0.000	0.000	1.769	0.000	0.239	0.435	-0.275	115.940	234.680	-0.446	1436.220	2943.180	-0.771	81	81	81	180	180	180	51.325	96.583	-0.930	84.935	198.960	-1.659	26.655	47.209	0.197	240.011	453.571	0.394	1436.220
346	uc003pvy.4	MARCKS	chr6	+	114178526	114184652	3312	True	-141.977	-142.497	0.000	0.000	75.923	0.000	0.971	1.089	-0.497	785.260	828.920	0.963	853.860	1951.700	-0.553	52	52	52	137	137	137	440.146	388.389	0.273	306.396	687.841	-1.312	127.007	180.150	0.346	287.453	604.849	0.280	853.860
347	uc002ylx.4	GABPA	chr21	+	27107257	27144771	34697	True	-114.489	-114.959	0.000	0.000	54.065	0.000	0.737	0.570	-0.341	176.020	340.880	-0.456	105.200	429.160	-1.138	72	72	72	133	133	133	93.523	184.970	-0.964	44.163	161.792	-1.898	26.885	60.129	0.200	23.110	73.194	0.384	176.020
348	uc003krb.1	FEM1C	chr5	-	114856607	114880591	2260	True	-156.851	-151.694	0.000	0.000	70.315	0.000	0.805	0.301	-0.583	68.160	122.820	-0.088	37.460	145.600	-1.228	148	148	148	113	113	113	38.189	82.060	-1.089	16.137	62.297	-1.914	10.637	20.301	0.374	7.979	27.613	0.363	68.160
349	uc010nbg.3	CAMSAP1	chr9	-	138700332	138774924	1140	True	-102.246	-102.206	0.000	0.000	93.233	0.000	0.964	0.151	-0.781	83.460	203.300	-0.117	39.720	126.200	-0.652	260	260	260	56	56	56	43.488	88.662	-0.973	17.556	63.264	-1.822	11.396	31.138	0.285	6.358	18.601	0.430	83.460
350	uc004eoi.2	ACSL4	chrX	-	108884563	108976621	2620	True	-63.166	-63.896	0.000	0.000	50.705	0.000	0.878	0.357	-0.265	144.800	333.700	-0.204	146.160	431.120	-0.949	87	87	87	131	131	131	96.821	184.063	-0.881	62.435	185.350	-1.531	29.543	66.164	0.278	20.960	72.460	0.295	146.160
351	uc002ktq.3	MIB1	chr18	+	19321544	19450912	124302	True	-113.332	-95.614	0.000	0.000	28.844	0.000	0.668	0.244	-0.190	189.160	502.260	-0.116	246.200	828.560	-1.013	162	162	162	241	241	241	125.495	281.395	-1.133	115.052	345.599	-1.591	28.567	80.858	0.260	47.908	148.734	0.235	246.200
352	uc011lmw.2	BNC2	chr9	-	16409500	16870786	7740	True	-689.179	-690.160	0.000	0.000	-41.887	0.000	0.003	0.425	-0.264	17.500	42.760	0.778	127.740	254.760	0.659	230	230	230	387	387	387	7.301	14.532	-0.880	4.149	12.568	-1.474	2.920	6.757	0.575	9.434	18.542	0.702	127.740
353	uc031pun.1	ZNF33A	chr10	+	38299577	38348995	46925	True	-165.037	-165.789	0.000	0.000	60.097	0.000	0.740	0.263	-0.490	60.700	159.180	-0.702	275.780	623.360	-1.006	155	155	155	123	123	123	27.394	72.789	-1.397	33.650	136.558	-2.223	9.427	22.116	0.324	39.106	88.252	0.440	275.780
354	uc003vte.4	LUZP6	chr7	-	135611502	135662204	1940	True	-40.089	-35.286	0.000	0.000	50.197	0.000	0.969	0.330	-0.315	681.400	1193.120	-0.307	515.240	1556.420	-0.942	74	74	74	97	97	97	464.939	794.270	-0.769	317.302	861.558	-1.431	88.997	159.407	0.192	88.450	275.745	0.262	681.400
355	uc003gts.3	KLHL5	chr4	+	39063851	39127853	59478	True	-362.260	-360.147	0.000	0.000	10.795	0.000	0.031	0.564	-0.390	126.040	253.160	0.451	399.940	872.100	-0.548	123	123	123	224	224	224	56.398	111.999	-0.920	23.393	68.744	-1.861	27.474	58.312	0.410	62.541	146.695	0.597	399.940
356	uc003lfa.3	PURA	chr5	+	139493707	139499001	1280	True	-210.472	-211.241	0.000	0.000	19.403	0.000	0.261	0.796	-0.260	159.400	320.120	2.569	118.200	289.360	-0.648	61	61	61	199	199	199	96.785	128.529	-0.111	50.494	141.662	-1.479	27.281	74.307	0.891	18.131	46.761	0.288	159.400
357	uc001jkb.3	IPMK	chr10	-	59951277	60027694	3820	True	-262.220	-252.667	0.000	0.000	-0.383	0.000	0.105	0.575	-0.323	44.000	101.620	0.426	31.300	149.920	-0.492	90	90	90	191	191	191	26.153	56.181	-1.005	13.915	52.684	-1.845	6.761	19.801	0.522	7.131	26.596	0.445	44.000
358	uc010bru.3	HN1L	chr16	+	1728277	1752073	21614	True	-42.247	-7.768	0.000	0.000	58.146	0.000	1.000	0.411	-0.242	615.800	925.120	-0.177	563.280	1579.220	-0.884	59	59	59	107	107	107	369.546	572.839	-0.617	259.453	645.046	-1.290	87.549	150.968	0.191	103.237	290.736	0.188	615.800
359	uc003bfs.3	NUP50	chr22	+	45559725	45583890	20848	True	-48.985	-49.461	0.000	0.000	26.691	0.000	0.921	0.373	-0.225	317.380	690.380	-0.300	193.740	719.760	-0.836	57	57	57	164	164	164	180.179	345.527	-0.911	111.168	317.118	-1.475	40.804	100.543	0.251	30.859	110.652	0.269	317.380
360	uc004cgr.4	CAMSAP1	chr9	-	138700332	138799005	1140	True	-113.784	-113.790	0.000	0.000	99.896	0.000	0.964	0.152	-0.805	83.460	203.300	0.087	39.720	126.200	-0.652	288	288	288	56	56	56	41.662	84.202	-0.949	17.556	63.264	-1.822	12.239	32.788	0.318	6.358	18.601	0.430	83.460
361	uc001qhb.3	JAM3	chr11	+	133938819	134021652	80961	True	-37.874	-38.331	0.000	0.000	58.500	0.000	1.000	0.469	-0.340	225.680	385.120	0.186	187.000	518.160	-0.782	66	66	66	92	92	92	126.598	183.317	-0.528	90.411	244.416	-1.414	34.510	51.058	0.214	34.200	96.427	0.199	225.680
362	uc003ldc.5	ETF1	chr5	-	137841781	137878989	1340	True	-48.687	-47.881	0.000	0.000	55.628	0.000	1.000	0.322	-0.510	722.780	1823.060	-0.226	573.260	1627.140	-1.299	90	90	90	67	67	67	477.519	896.724	-0.898	205.054	629.027	-1.620	100.675	227.467	0.263	80.350	234.684	0.179	722.780
363	uc003diw.4	PDE12	chr3	+	57541980	57547768	4568	True	-68.842	-69.403	0.000	0.000	58.095	0.000	1.000	0.262	-0.586	711.380	1560.540	0.228	127.580	379.920	-1.195	128	128	128	59	59	59	118.510	213.063	-0.628	59.809	173.868	-1.530	126.783	276.336	0.431	21.651	62.817	0.166	711.380
364	uc002iyo.1	USP32	chr17	-	58254690	58469586	1560	True	-125.404	-125.893	0.000	0.000	64.213	0.000	0.859	0.195	-0.579	185.440	459.980	0.050	47.540	130.100	-0.974	193	193	193	78	78	78	67.847	155.863	-1.143	22.305	77.058	-1.785	23.507	67.488	0.331	10.303	30.033	0.440	185.440
365	uc010kcd.3	ANKRD6	chr6	+	90276552	90343553	64719	True	-107.693	-108.626	0.000	0.000	57.328	0.000	0.812	0.383	-0.414	75.560	182.840	0.178	71.780	179.920	-0.342	103	103	103	112	112	112	36.420	74.061	-0.926	16.122	53.352	-1.614	13.705	36.890	0.421	8.925	26.505	0.428	75.560
366	uc010siy.2	BCAT1	chr12	-	24962957	25102393	7320	True	-164.956	-165.060	0.000	0.000	-43.787	0.000	0.530	0.500	-0.103	185.240	434.700	-0.073	281.360	841.180	-0.611	68	68	68	300	300	300	103.432	176.296	-0.736	89.216	243.471	-1.376	36.132	74.377	0.262	46.982	149.633	0.280	281.360
367	uc001rwr.2	LARP4	chr12	+	50794591	50873788	75277	True	-42.028	-42.585	0.000	0.000	30.035	0.000	0.948	0.344	-0.170	205.340	314.160	-0.308	107.180	351.680	-0.881	82	82	82	194	194	194	87.311	179.618	-1.039	61.802	185.882	-1.560	24.839	42.163	0.288	15.275	50.772	0.205	205.340
368	uc001dnh.3	LRRC8B	chr1	+	89990396	90063420	68573	True	-166.551	-166.314	0.000	0.000	40.084	0.000	0.605	0.388	-0.248	222.380	406.380	0.027	51.420	144.980	-0.158	136	136	136	157	157	157	38.124	71.510	-0.892	21.858	64.975	-1.529	36.596	62.453	0.417	8.615	25.997	0.344	222.380
369	uc010jhi.3	DCTN4	chr5	-	150088308	150138657	1700	True	-53.475	-7.552	0.000	0.000	50.532	0.000	1.000	0.296	-0.267	253.380	473.380	-0.122	245.500	855.760	-1.014	80	80	80	85	85	85	173.722	325.654	-0.895	143.218	432.109	-1.563	27.934	61.301	0.263	47.325	162.869	0.187	253.380
370	uc003lsv.3	DCTN4	chr5	-	150088308	150138657	1700	True	-53.475	-7.552	0.000	0.000	50.532	0.000	1.000	0.296	-0.267	253.380	473.380	-0.122	245.500	855.760	-1.014	80	80	80	85	85	85	173.722	325.654	-0.895	143.218	432.109	-1.563	27.934	61.301	0.263	47.325	162.869	0.187	253.380
371	uc003kzx.3	C5orf24	chr5	+	134181369	134195425	10458	True	-110.548	-107.802	0.000	0.000	35.047	0.000	0.848	0.586	-0.209	158.980	268.940	-0.242	442.200	1030.300	-1.076	61	61	61	178	178	178	110.344	198.520	-0.841	81.073	245.304	-1.650	26.559	47.151	0.230	65.428	151.148	0.274	442.200
372	uc003grx.2	RBPJ	chr4	+	26321331	26436752	111422	True	-72.712	-73.993	0.000	0.000	23.335	0.000	0.884	0.482	-0.163	238.700	436.700	-0.502	193.760	623.660	-1.016	61	61	61	190	190	190	165.253	317.601	-0.946	93.872	278.180	-1.546	31.917	50.037	0.214	34.198	109.386	0.242	238.700
373	uc010mlz.3	DCAF10	chr9	+	37800550	37867665	62766	True	-182.416	-167.793	0.000	0.000	31.413	0.000	0.603	0.333	-0.237	845.100	1712.560	-0.449	776.920	1750.020	-0.512	138	138	138	214	214	214	88.090	175.618	-1.048	48.003	132.371	-1.621	127.143	249.240	0.272	87.901	190.965	0.353	845.100
374	uc003zmj.3	BNC2	chr9	-	16409500	16437522	7740	True	-676.143	-676.659	0.000	0.000	-50.134	0.000	0.003	0.435	-0.244	17.500	42.760	0.778	127.740	254.760	0.659	217	217	217	387	387	387	7.338	14.877	-0.900	4.149	12.568	-1.474	2.867	6.719	0.557	9.434	18.542	0.702	127.740
375	uc002zvp.2	PPM1F	chr22	-	22273791	22307250	3220	True	-61.534	-60.662	0.000	0.000	23.577	0.000	0.752	0.339	-0.173	158.360	203.720	0.221	161.620	335.340	-0.186	79	79	79	161	161	161	108.883	127.999	-0.221	90.874	164.123	-0.837	19.913	27.981	0.212	27.754	56.371	0.262	161.620
376	uc001ybo.3	BTBD7	chr14	-	93703895	93799385	4620	True	-241.254	-242.040	0.000	0.000	17.119	0.004	0.346	0.318	-0.246	45.120	75.440	0.136	93.060	172.640	-0.238	157	157	157	231	231	231	24.979	46.757	-0.874	21.250	66.990	-1.657	6.769	12.764	0.307	11.446	26.174	0.371	93.060
377	uc002mbp.3	UHRF1	chr19	+	4910565	4962165	50342	True	-39.235	-14.328	0.000	0.000	55.606	0.000	1.000	0.301	-0.391	441.180	681.760	0.099	377.620	920.160	-0.812	93	93	93	61	61	61	234.507	305.503	-0.331	219.501	471.352	-1.090	67.455	124.709	0.237	61.749	147.710	0.135	441.180
378	uc001drb.3	TMEM56	chr1	+	95582893	95663161	75332	True	-279.491	-277.513	0.000	0.000	-26.135	0.000	0.016	0.609	-0.242	845.920	1585.720	0.205	50.040	119.940	-0.600	69	69	69	245	245	245	121.721	233.694	-0.796	18.816	58.578	-1.620	172.857	351.236	0.399	8.854	22.361	0.416	845.920
379	uc003qem.1	SLC2A12	chr6	-	134308718	134373789	2960	True	-150.283	-150.074	0.000	0.000	52.544	0.000	0.735	0.411	-0.365	47.900	96.220	0.234	39.180	115.880	0.304	116	116	116	132	132	132	32.260	60.642	-0.864	16.015	51.496	-1.616	6.639	16.625	0.385	8.389	26.052	0.417	47.900
380	uc003xuj.3	ASPH	chr8	-	62413114	62627199	1440	True	-66.450	-67.241	0.000	0.000	52.874	0.000	0.931	0.185	-0.495	341.500	583.780	-0.181	98.360	340.020	-1.234	135	135	135	72	72	72	106.544	224.417	-1.127	45.254	167.182	-1.807	58.934	90.750	0.299	26.699	99.054	0.260	341.500
381	uc002rwh.1	FOXN2	chr2	+	48541794	48606434	61784	True	-202.358	-197.233	0.000	0.000	25.336	0.000	0.180	0.497	-0.339	50.160	73.900	0.323	41.540	176.900	-0.677	106	106	106	139	139	139	29.828	48.809	-0.696	20.267	69.401	-1.721	7.930	12.385	0.418	8.336	29.776	0.519	50.160
382	uc004elx.3	FAM199X	chrX	+	103430746	103440582	6202	True	-135.163	-63.733	0.000	0.000	57.390	0.000	0.775	0.270	-0.233	324.620	610.520	-0.657	148.380	488.380	-1.211	144	144	144	178	178	178	137.377	307.611	-1.190	79.552	263.102	-1.724	55.461	102.299	0.242	26.633	82.734	0.234	324.620
383	uc010jqy.2	ZKSCAN8	chr6	+	28109687	28127250	12526	True	-198.233	-198.619	0.000	0.000	-65.843	0.000	0.117	0.325	-0.176	100.360	252.540	-0.597	106.020	441.400	-0.808	75	75	75	248	248	248	68.816	152.425	-1.123	54.905	192.421	-1.764	11.642	34.083	0.242	17.857	71.999	0.343	106.020
384	uc031pno.1	SIKE1	chr1	-	115312104	115323308	4020	True	-88.776	-87.911	0.000	0.000	40.233	0.000	0.937	0.598	-0.221	256.060	399.160	-0.461	619.540	1227.920	-0.968	53	53	53	190	190	190	123.525	201.741	-0.754	84.955	246.415	-1.598	69.964	98.728	0.170	73.374	151.241	0.222	619.540
385	uc001lts.2	DUSP8	chr11	-	1575280	1593150	2120	True	-70.885	-70.754	0.000	0.000	58.440	0.000	0.877	0.356	-0.351	93.280	164.960	1.389	55.020	94.060	-0.040	101	101	101	106	106	106	44.661	52.817	-0.127	25.793	46.985	-0.841	21.899	33.482	0.363	9.371	17.346	0.303	93.280
386	uc001rwq.2	LARP4	chr12	+	50794591	50873788	75277	True	-116.658	-39.017	0.000	0.000	30.061	0.000	0.948	0.336	-0.168	205.340	314.160	-0.308	107.180	351.680	-0.881	82	82	82	194	194	194	88.810	184.726	-1.059	61.802	185.882	-1.560	24.945	41.098	0.278	15.275	50.772	0.205	205.340
387	uc003eds.3	FSTL1	chr3	-	120113060	120169918	2100	True	-44.375	9.281	0.000	0.000	52.311	0.000	1.000	0.356	-0.195	276.080	593.880	0.214	305.100	1094.300	-0.845	59	59	59	102	102	102	197.700	336.092	-0.746	169.870	467.264	-1.412	38.723	78.923	0.214	54.883	192.572	0.225	305.100
388	uc001ukf.3	FBRSL1	chr12	+	133067156	133161773	93440	True	-74.796	-75.302	0.000	0.000	52.397	0.000	1.000	0.229	-0.565	423.800	704.560	1.373	447.400	821.560	-0.344	136	136	136	57	57	57	121.823	151.054	-0.102	88.560	168.629	-0.833	78.170	129.457	0.423	126.138	247.311	0.230	447.400
389	uc001vkd.3	FBXL3	chr13	-	77579388	77601331	1640	True	-36.360	-36.817	0.000	0.000	55.563	0.000	1.000	0.361	-0.462	294.200	529.440	-0.354	173.700	609.520	-1.095	69	69	69	78	78	78	178.620	320.101	-0.815	99.455	307.874	-1.616	39.999	89.019	0.200	34.254	111.903	0.213	294.200
390	uc003ykr.2	UBR5	chr8	-	103264501	103424917	1520	True	-114.029	-36.352	0.000	0.000	91.286	0.000	0.955	0.087	-0.537	205.300	637.420	-0.287	91.720	296.600	-1.307	331	331	331	67	67	67	92.929	245.401	-1.308	35.683	115.471	-1.681	38.828	130.854	0.326	20.937	63.765	0.223	205.300
391	uc003yks.2	UBR5	chr8	-	103264501	103424917	1520	True	-114.029	-36.352	0.000	0.000	91.286	0.000	0.955	0.087	-0.537	205.300	637.420	-0.287	91.720	296.600	-1.307	331	331	331	67	67	67	92.929	245.401	-1.308	35.683	115.471	-1.681	38.828	130.854	0.326	20.937	63.765	0.223	205.300
392	uc004cgq.4	CAMSAP1	chr9	-	138700332	138774924	1140	True	-108.597	-108.549	0.000	0.000	93.095	0.000	0.964	0.144	-0.772	83.460	203.300	-0.117	39.720	126.200	-0.652	276	276	276	56	56	56	42.329	86.399	-0.976	17.556	63.264	-1.822	12.049	31.687	0.292	6.358	18.601	0.430	83.460
393	uc003xgt.4	ZNF395	chr8	-	28203101	28347835	2960	True	-48.274	-48.390	0.000	0.000	54.383	0.000	0.980	0.494	-0.170	170.320	236.880	0.468	195.780	434.820	-0.450	70	70	70	148	148	148	96.451	122.971	-0.337	94.167	211.502	-1.144	33.055	49.212	0.279	27.422	66.740	0.236	195.780
394	uc003gsb.2	RBPJ	chr4	+	26322428	26436752	110325	True	-71.127	-72.276	0.000	0.000	24.266	0.000	0.910	0.478	-0.165	238.700	436.700	-0.502	193.760	623.660	-1.016	61	61	61	189	189	189	165.253	317.601	-0.946	94.128	278.782	-1.544	31.917	50.037	0.214	34.107	109.361	0.242	238.700
395	uc021qfs.1	KIAA1549L	chr11	+	33563876	33695646	127562	True	-495.206	-495.623	0.000	0.000	65.601	0.000	0.351	0.303	-0.490	20.060	48.020	0.832	20.800	32.260	0.058	326	326	326	208	208	208	7.476	16.969	-1.029	3.108	11.368	-1.703	3.347	8.830	0.611	2.517	4.089	0.671	20.800
396	uc031pul.1	ZNF33A	chr10	+	38299577	38348995	46845	True	-166.650	-167.158	0.000	0.000	57.593	0.000	0.709	0.255	-0.478	60.700	159.180	-0.702	275.780	623.360	-1.006	151	151	151	127	127	127	27.615	72.955	-1.387	33.190	134.353	-2.208	9.446	22.359	0.323	38.571	87.715	0.441	275.780
397	uc021rkj.1	DACH1	chr13	-	72012097	72441330	2580	True	-65.968	-65.987	0.000	0.000	62.535	0.000	0.899	0.412	-0.274	96.080	266.440	0.552	91.820	282.200	-0.794	92	92	92	129	129	129	61.969	101.147	-0.517	45.414	130.379	-1.502	18.667	55.911	0.539	14.647	39.964	0.244	96.080
398	uc001nmf.4	CTNND1	chr11	+	57529233	57586652	54835	True	-95.342	-36.683	0.000	0.000	57.255	0.000	0.932	0.226	-0.298	250.900	530.960	-0.311	225.820	558.160	-0.864	122	122	122	118	118	118	139.696	261.839	-0.852	119.844	297.768	-1.377	36.720	98.129	0.227	60.952	142.683	0.248	250.900
399	uc001nlm.4	CTNND1	chr11	+	57529233	57586652	54835	True	-95.342	-36.683	0.000	0.000	57.255	0.000	0.932	0.226	-0.298	250.900	530.960	-0.311	225.820	558.160	-0.864	122	122	122	118	118	118	139.696	261.839	-0.852	119.844	297.768	-1.377	36.720	98.129	0.227	60.952	142.683	0.248	250.900
400	uc001twk.3	FBXO21	chr12	-	117581584	117628300	1700	True	-78.655	-78.751	0.000	0.000	54.369	0.000	0.894	0.353	-0.431	198.880	314.720	0.249	150.520	408.320	-0.579	103	103	103	85	85	85	109.258	177.930	-0.667	76.247	213.352	-1.487	28.524	53.787	0.311	35.017	91.885	0.325	198.880
401	uc004eue.3	STAG2	chrX	+	123095555	123236505	139148	True	-77.678	9.661	0.000	0.000	56.247	0.000	0.939	0.173	-0.294	837.060	2117.120	-0.664	523.140	2036.560	-1.243	134	134	134	82	82	82	398.762	950.886	-1.218	283.972	936.318	-1.683	126.133	365.584	0.201	97.853	386.427	0.234	837.060
402	uc002sdk.4	CEP68	chr2	+	65283494	65314142	27478	True	-185.221	-186.102	0.000	0.000	31.519	0.000	0.455	0.489	-0.339	67.720	88.380	0.108	1139.560	2319.120	-0.796	93	93	93	156	156	156	32.512	47.850	-0.542	65.284	153.672	-1.502	9.252	13.352	0.295	177.752	356.256	0.421	1139.560
403	uc003ldd.5	ETF1	chr5	-	137841781	137878989	1340	True	-45.346	-44.624	0.000	0.000	54.533	0.000	1.000	0.310	-0.513	722.780	1823.060	-0.372	573.260	1627.140	-1.299	87	87	87	66	66	66	478.995	907.997	-0.915	205.831	630.810	-1.619	101.455	222.915	0.249	80.707	236.004	0.180	722.780
404	uc003wqo.3	AGPAT5	chr8	+	6565877	6619021	50126	True	-217.785	-190.222	0.000	0.000	17.983	0.000	0.289	0.380	-0.433	143.600	290.340	0.795	89.120	211.200	-0.603	95	95	95	149	149	149	69.058	132.156	-0.855	30.014	85.794	-1.569	26.321	60.053	0.473	23.009	56.710	0.368	143.600
405	uc003ged.4	WHSC1	chr4	+	1894508	1983934	86616	True	-135.968	-50.166	0.000	0.000	73.897	0.000	0.841	0.212	-0.290	262.880	643.120	-0.301	218.560	506.460	-0.772	186	186	186	138	138	138	164.656	322.034	-0.925	89.483	237.017	-1.408	42.944	113.871	0.253	40.848	93.851	0.276	262.880
406	uc001kdo.3	WAPAL	chr10	-	88195012	88281541	1780	True	-86.436	-86.344	0.000	0.000	71.478	0.000	0.839	0.201	-0.530	175.560	477.700	-0.296	110.100	449.740	-1.247	170	170	170	87	87	87	105.385	253.088	-1.227	58.274	200.721	-1.760	21.973	74.029	0.361	20.754	75.849	0.258	175.560
407	uc021whp.1	CXADR	chr21	+	18885223	18942429	53562	True	-192.166	-192.397	0.000	0.000	-2.841	0.000	0.178	0.446	-0.270	115.940	234.680	-0.446	1436.220	2943.180	-0.771	77	77	77	180	180	180	50.679	94.213	-0.921	84.935	198.960	-1.659	27.129	46.397	0.192	240.011	453.571	0.394	1436.220
408	uc004fak.3	ZIC3	chrX	+	136648345	136654259	3964	True	-130.397	-129.860	0.000	0.000	59.714	0.000	0.800	0.765	-0.615	92.060	159.580	0.391	44.120	149.460	-1.452	69	69	69	95	95	95	59.003	86.283	-0.431	23.044	104.587	-2.153	17.459	40.207	0.369	6.878	23.578	0.380	92.060
409	uc002iks.2	ARL17A	chr17	-	44630121	44657088	4100	True	-97.051	-96.195	0.000	0.000	2.876	0.000	0.788	0.563	-0.143	553.600	848.820	-0.380	806.140	1621.000	-0.870	47	47	47	203	203	203	236.798	374.883	-0.686	109.059	286.044	-1.407	151.007	223.643	0.142	80.842	169.392	0.241	806.140
410	uc009xsw.3	WAPAL	chr10	-	88195012	88281541	1780	True	-86.589	-86.501	0.000	0.000	71.105	0.000	0.839	0.202	-0.529	175.560	477.700	-0.296	110.100	449.740	-1.247	169	169	169	87	87	87	105.268	252.671	-1.226	58.274	200.721	-1.760	21.985	74.049	0.362	20.754	75.849	0.258	175.560
411	uc001twj.3	FBXO21	chr12	-	117581584	117628300	1700	True	-78.613	-78.712	0.000	0.000	54.026	0.000	0.894	0.356	-0.429	198.880	314.720	0.249	150.520	408.320	-0.579	102	102	102	85	85	85	109.427	178.207	-0.666	76.247	213.352	-1.487	28.612	53.977	0.313	35.017	91.885	0.325	198.880
412	uc001rge.4	BCAT1	chr12	-	24962957	25102393	7320	True	-166.345	-166.777	0.000	0.000	-50.989	0.000	0.487	0.494	-0.099	185.240	434.700	-0.073	281.360	841.180	-0.611	66	66	66	300	300	300	103.372	177.396	-0.746	89.216	243.471	-1.376	36.666	75.199	0.259	46.982	149.633	0.280	281.360
413	uc003jqq.3	IL6ST	chr5	-	55230924	55290821	5040	True	-190.884	-191.640	0.000	0.000	29.621	0.000	0.474	0.327	-0.233	58.360	154.240	0.586	63.020	286.260	-0.341	155	155	155	192	192	192	36.190	90.170	-1.261	34.667	128.951	-1.834	8.367	27.154	0.403	14.827	52.843	0.372	63.020
414	uc011kgj.1	YWHAG	chr7	-	75956107	75988342	1500	True	-61.941	-27.046	0.000	0.000	49.509	0.000	1.000	0.240	-0.357	590.880	912.820	0.057	507.460	1318.500	-0.877	100	100	100	75	75	75	326.065	494.986	-0.568	272.615	681.681	-1.290	94.286	173.689	0.238	99.840	292.357	0.190	590.880
415	uc003gsa.2	RBPJ	chr4	+	26322428	26436752	110325	True	-71.187	-72.318	0.000	0.000	24.734	0.000	0.910	0.466	-0.179	238.700	436.700	-0.502	193.760	623.660	-1.016	61	61	61	189	189	189	165.253	317.601	-0.946	94.128	278.782	-1.544	31.917	50.037	0.214	34.107	109.361	0.242	238.700
416	uc004dve.3	ZXDA	chrX	-	57931863	57937067	1540	True	-210.482	-210.267	0.000	0.000	70.728	0.000	0.610	0.388	-0.871	23.480	54.400	1.299	8.660	30.820	-0.334	173	173	173	77	77	77	10.246	17.406	-0.488	3.212	12.017	-1.640	4.976	12.398	0.715	1.750	5.205	0.536	23.480
417	uc001hdy.3	SRGAP2	chr1	+	206516199	206637783	119462	True	-96.661	-27.624	0.000	0.000	67.750	0.000	0.904	0.216	-0.323	370.040	756.640	-0.565	84.280	283.800	-1.022	153	153	153	104	104	104	105.475	204.715	-1.057	44.502	138.662	-1.616	101.729	176.152	0.238	11.646	35.724	0.231	370.040
418	uc010pru.2	SRGAP2	chr1	+	206516199	206637783	119462	True	-96.639	-27.506	0.000	0.000	67.751	0.000	0.904	0.216	-0.323	370.040	756.640	-0.565	84.280	283.800	-1.022	153	153	153	104	104	104	105.599	204.986	-1.057	44.502	138.662	-1.616	101.960	176.605	0.237	11.646	35.724	0.231	370.040
419	uc003tpm.2	GRB10	chr7	-	50657759	50861159	2500	True	-65.479	5.232	0.000	0.000	58.845	0.000	0.960	0.308	-0.217	210.140	391.800	-0.164	132.960	404.340	-0.763	74	74	74	124	124	124	125.467	221.822	-0.781	85.020	209.431	-1.278	26.881	64.978	0.257	17.457	52.599	0.228	210.140
420	uc001kew.3	PAPSS2	chr10	+	89419475	89507462	86253	True	-51.500	-51.578	0.000	0.000	55.724	0.000	0.965	0.429	-0.421	130.640	275.420	-0.227	84.360	260.620	-0.944	71	71	71	85	85	85	90.457	150.515	-0.711	46.829	131.437	-1.457	16.191	37.158	0.275	13.319	40.716	0.243	130.640
421	uc001kex.3	PAPSS2	chr10	+	89419475	89507462	86253	True	-51.500	-51.578	0.000	0.000	55.724	0.000	0.965	0.429	-0.421	130.640	275.420	-0.227	84.360	260.620	-0.944	71	71	71	85	85	85	90.457	150.515	-0.711	46.829	131.437	-1.457	16.191	37.158	0.275	13.319	40.716	0.243	130.640
422	uc003kvg.1	LYRM7	chr5	+	130506640	130541119	31923	True	-207.952	-189.469	0.000	0.000	59.444	0.000	0.736	0.303	-0.442	903.960	1751.960	-0.403	1142.440	2428.300	-0.588	173	173	173	125	125	125	88.320	182.232	-1.133	76.009	213.599	-1.881	133.812	245.476	0.358	174.843	354.535	0.490	1142.440
423	uc003zoy.3	KLHL9	chr9	-	21331017	21335429	1920	True	-65.632	7.259	0.000	0.000	57.767	0.000	0.979	0.206	-0.300	172.060	377.220	-0.480	125.860	328.240	-0.953	97	97	97	96	96	96	113.433	225.829	-0.964	74.992	198.292	-1.387	20.787	58.612	0.218	18.266	49.318	0.202	172.060
424	uc010uvj.2	HN1L	chr16	+	1728277	1752073	21634	True	-49.299	-14.282	0.000	0.000	54.662	0.000	1.000	0.390	-0.244	615.800	925.120	-0.177	563.280	1579.220	-0.884	62	62	62	106	106	106	355.299	551.877	-0.632	259.833	647.308	-1.294	108.575	178.990	0.199	103.649	291.165	0.185	615.800
425	uc031puj.1	ZNF33A	chr10	+	38299577	38348995	46845	True	-171.435	-171.796	0.000	0.000	51.876	0.000	0.646	0.237	-0.475	60.700	159.180	-0.702	275.780	623.360	-1.006	151	151	151	127	127	127	27.615	72.955	-1.387	33.190	134.353	-2.208	9.446	22.359	0.323	38.571	87.715	0.441	275.780
426	uc011dkz.2	ZKSCAN8	chr6	+	28109988	28127250	12225	True	-172.553	-171.101	0.000	0.000	-43.354	0.000	0.226	0.353	-0.171	100.360	252.540	-0.597	106.020	441.400	-0.808	75	75	75	248	248	248	68.816	152.425	-1.123	54.905	192.421	-1.764	11.642	34.083	0.242	17.857	71.999	0.343	106.020
427	uc009wgu.3	NRAS	chr1	-	115247084	115259515	2800	True	-61.203	-13.609	0.000	0.000	50.482	0.000	1.000	0.405	-0.193	319.440	546.500	-0.385	278.020	838.460	-0.964	58	58	58	140	140	140	214.896	372.887	-0.799	140.877	376.525	-1.389	45.533	70.250	0.169	43.297	132.665	0.234	319.440
428	uc001dnj.3	LRRC8B	chr1	+	90024269	90063420	34700	True	-168.118	-168.090	0.000	0.000	39.312	0.000	0.592	0.394	-0.242	222.380	406.380	0.027	51.420	144.980	-0.158	136	136	136	157	157	157	38.124	71.510	-0.892	21.858	64.975	-1.529	36.596	62.453	0.417	8.615	25.997	0.344	222.380
429	uc003xhm.3	DUSP4	chr8	-	29190578	29208267	3680	True	-249.111	-249.728	0.000	0.000	22.375	0.000	0.103	0.820	-0.380	15.720	27.560	0.872	40.780	82.840	0.475	67	67	67	184	184	184	9.627	11.477	-0.175	4.613	13.647	-1.436	2.970	5.023	0.478	4.338	8.894	0.509	40.780
430	uc003qxb.3	C6orf120	chr6	+	170102256	170106402	1700	True	-91.217	-79.059	0.000	0.000	57.553	0.000	0.925	0.460	-0.373	225.080	429.740	0.153	330.160	917.180	-1.037	70	70	70	120	120	120	142.722	236.143	-0.644	105.237	283.455	-1.487	37.471	92.362	0.358	80.661	201.271	0.202	330.160
431	uc002wxp.3	POFUT1	chr20	+	30795695	30826467	27040	True	-69.186	-69.802	0.000	0.000	7.326	0.000	0.777	0.432	-0.130	186.760	241.460	0.161	332.760	595.580	-0.332	60	60	60	179	179	179	120.926	162.089	-0.401	111.288	236.103	-1.047	30.419	44.163	0.193	45.032	107.969	0.276	332.760
432	uc003zmi.3	BNC2	chr9	-	16409500	16437522	7740	True	-676.335	-677.248	0.000	0.000	-52.432	0.000	0.000	0.435	-0.242	17.500	42.760	0.778	127.740	254.760	0.659	215	215	215	387	387	387	7.389	14.992	-0.905	4.149	12.568	-1.474	2.830	6.645	0.557	9.434	18.542	0.702	127.740
433	uc001ehe.3	FAM46C	chr1	+	118148603	118171011	18800	True	-204.116	-203.783	0.000	0.000	51.554	0.000	0.579	0.629	-0.342	27.320	57.120	0.728	24.500	71.720	-0.526	95	95	95	178	178	178	18.649	24.312	-0.333	10.702	31.655	-1.495	4.179	8.114	0.490	4.759	12.290	0.441	27.320
434	uc003veq.3	CBLL1	chr7	+	107384278	107402083	15589	True	-66.933	-67.147	0.000	0.000	54.551	0.000	0.982	0.423	-0.331	111.520	225.400	-0.235	49.060	204.780	-1.098	77	77	77	109	109	109	58.983	112.789	-0.942	29.980	96.029	-1.615	18.895	31.687	0.285	8.853	36.777	0.321	111.520
435	uc011kmf.2	CBLL1	chr7	+	107384278	107402083	15589	True	-67.031	-67.246	0.000	0.000	54.556	0.000	0.982	0.423	-0.332	110.880	228.240	-0.235	49.060	204.780	-1.098	77	77	77	109	109	109	58.946	112.633	-0.941	29.980	96.029	-1.615	18.849	31.471	0.285	8.853	36.777	0.321	110.880
436	uc003ihw.3	SETD7	chr4	-	140427191	140477577	5360	True	-142.390	-143.173	0.000	0.000	-48.413	0.000	0.444	0.506	-0.107	203.640	364.020	-0.020	196.000	654.580	-0.597	53	53	53	268	268	268	126.125	205.936	-0.678	94.299	252.192	-1.386	31.535	61.806	0.202	30.781	95.011	0.275	203.640
437	uc002jbc.4	DCAF7	chr17	+	61627795	61671642	39066	True	-88.871	-89.241	0.000	0.000	-8.824	0.000	0.810	0.475	-0.146	416.800	699.400	-0.237	911.680	1746.240	-0.645	54	54	54	237	237	237	215.095	328.322	-0.620	132.726	309.529	-1.232	86.729	127.800	0.155	119.220	239.447	0.222	911.680
438	uc010zjh.2	LANCL1	chr2	-	211295972	211341429	2560	True	-62.603	-24.858	0.000	0.000	64.224	0.000	0.944	0.402	-0.236	180.120	360.220	-0.027	166.020	673.440	-0.991	77	77	77	126	126	126	119.889	207.624	-0.776	86.307	250.871	-1.492	28.360	56.346	0.246	27.636	102.077	0.246	180.120
439	uc002ved.3	LANCL1	chr2	-	211295972	211341491	2560	True	-62.620	-24.879	0.000	0.000	64.194	0.000	0.944	0.399	-0.238	180.120	360.220	-0.027	166.020	673.440	-0.991	77	77	77	126	126	126	119.889	207.624	-0.776	86.307	250.871	-1.492	28.360	56.346	0.246	27.636	102.077	0.246	180.120
440	uc003ihv.3	RAB33B	chr4	+	140374960	140397069	20439	True	-139.375	-140.005	0.000	0.000	42.841	0.000	0.321	0.395	-0.677	1302.480	2640.080	0.246	71.780	192.780	-0.129	88	88	88	81	81	81	119.322	219.691	-0.673	27.104	80.202	-1.578	202.115	415.117	0.370	17.264	46.609	0.584	1302.480
441	uc010zrg.2	BTBD3	chr20	+	11899924	11907243	4497	True	-65.747	-8.275	0.000	0.000	44.471	0.000	0.963	0.401	-0.149	200.280	346.860	-0.124	171.320	439.960	-0.820	59	59	59	135	135	135	135.218	231.673	-0.772	91.673	231.419	-1.313	26.352	45.258	0.179	30.409	82.636	0.218	200.280
442	uc003guu.4	UBE2K	chr4	+	39699663	39784410	81036	True	-91.016	-88.759	0.000	0.000	46.344	0.000	0.938	0.667	-0.222	498.880	964.380	-0.412	158.920	470.080	-1.039	49	49	49	176	176	176	194.976	333.974	-0.749	75.864	226.372	-1.577	116.549	207.729	0.137	26.803	73.429	0.243	498.880
443	uc004bkm.1	FBXW2	chr9	-	123519253	123555740	5880	True	-107.090	-98.023	0.000	0.000	35.271	0.000	0.668	0.321	-0.156	167.500	309.240	-0.090	662.200	1410.580	-0.608	140	140	140	184	184	184	74.774	141.588	-0.921	84.549	213.877	-1.385	32.753	58.903	0.261	89.896	192.438	0.286	662.200
444	uc002ffn.3	MAF	chr16	-	79627744	79634622	4620	True	-386.941	-387.481	0.000	0.000	-15.187	0.000	0.000	0.864	-0.467	240.060	304.980	2.534	169.880	448.200	-0.162	72	72	72	220	220	220	91.687	106.791	0.051	43.444	99.042	-1.333	55.244	79.822	0.785	48.707	110.711	0.583	240.060
445	uc011bjh.2	FSTL1	chr3	-	120113060	120169918	2100	True	-43.337	14.629	0.000	0.000	51.075	0.000	1.000	0.351	-0.183	276.080	593.880	0.214	305.100	1094.300	-0.845	56	56	56	102	102	102	195.777	337.802	-0.765	169.870	467.264	-1.412	38.691	80.607	0.202	54.883	192.572	0.225	305.100
446	uc003kuk.3	PRRC1	chr5	+	126853308	126890780	34330	True	-35.304	-35.796	0.000	0.000	47.182	0.000	0.994	0.484	-0.206	211.660	410.340	-0.321	161.540	407.900	-0.806	52	52	52	155	155	155	125.684	225.980	-0.817	72.984	208.344	-1.481	37.608	81.771	0.202	26.142	79.718	0.232	211.660
447	uc002soz.3	TGOLN2	chr2	-	85545140	85555419	4100	True	-113.139	-103.445	0.000	0.000	-8.869	0.000	0.634	0.353	-0.136	121.400	203.920	0.086	752.660	1513.220	-0.791	90	90	90	205	205	205	82.927	130.393	-0.637	109.146	275.473	-1.339	15.139	27.591	0.274	75.922	161.119	0.246	752.660
448	uc003kzz.3	C5orf24	chr5	+	134181657	134195425	10650	True	-148.655	-137.613	0.000	0.000	15.783	0.000	0.571	0.421	-0.309	442.200	1030.300	-0.242	131.080	509.100	-1.135	85	85	85	154	154	154	125.300	252.852	-0.983	68.256	222.606	-1.698	80.804	191.716	0.315	26.814	85.558	0.252	442.200
449	uc001xrm.1	TMED10	chr14	-	75598170	75643349	2440	True	-40.505	-40.343	0.000	0.000	59.528	0.000	0.959	0.407	-0.261	893.260	1625.200	-0.034	608.040	1538.220	-1.043	75	75	75	122	122	122	499.425	809.630	-0.754	184.573	532.587	-1.531	231.118	353.400	0.275	87.235	231.664	0.181	893.260
450	uc001cpr.2	NSUN4	chr1	+	46805848	46830824	22393	True	-125.259	-119.556	0.000	0.000	50.238	0.000	0.708	0.451	-0.413	112.820	180.340	0.113	293.240	786.100	-0.563	83	83	83	120	120	120	63.151	96.286	-0.625	42.538	119.858	-1.498	23.319	33.575	0.255	44.062	119.402	0.413	293.240
451	uc010ygt.2	ZNF805	chr19	+	57752052	57774106	15148	True	-533.943	-527.532	0.000	0.000	-47.595	0.000	0.003	0.514	-0.263	18.900	37.160	0.606	1508.800	2736.780	-0.522	145	145	145	337	337	337	8.565	16.220	-0.869	63.414	138.761	-1.714	4.411	7.843	0.465	207.891	389.594	0.553	1508.800
452	uc002bvg.3	MEF2A	chr15	+	100106132	100256629	147522	True	-56.519	-50.186	0.000	0.000	36.317	0.000	0.891	0.266	-0.271	131.160	259.180	-0.624	86.200	321.040	-0.725	91	91	91	147	147	147	68.334	145.180	-1.084	46.164	146.031	-1.616	27.313	52.300	0.215	17.142	58.592	0.261	131.160
453	uc001qux.2	RIMKLB	chr12	+	8850517	8929787	76859	True	-103.207	-103.737	0.000	0.000	63.480	0.000	0.807	0.390	-0.434	136.080	235.320	-0.201	77.680	190.180	-0.971	100	100	100	119	119	119	64.302	112.830	-0.788	34.487	101.981	-1.596	23.637	45.743	0.274	16.726	38.248	0.341	136.080
454	uc031pxn.1	IKZF5	chr10	-	124750321	124768366	2480	True	-92.697	-93.041	0.000	0.000	52.863	0.000	0.855	0.429	-0.332	98.380	166.680	-0.344	59.160	243.720	-0.707	84	84	84	124	124	124	56.808	111.941	-1.005	30.552	105.507	-1.754	21.634	34.379	0.257	12.228	43.431	0.348	98.380
455	uc003vpk.2	KLHDC10	chr7	+	129710348	129775560	60388	True	-122.334	-122.840	0.000	0.000	-2.557	0.000	0.858	0.595	-0.151	160.960	292.140	0.704	88.780	317.220	-0.674	52	52	52	239	239	239	76.863	120.955	-0.574	45.641	125.611	-1.399	31.822	56.154	0.346	12.771	48.372	0.276	160.960
456	uc010iha.2	KIAA1211	chr4	+	57138486	57196890	57083	True	-218.764	-218.895	0.000	0.000	76.498	0.000	0.767	0.245	-0.920	30.200	69.480	1.866	13.620	43.920	-0.643	248	248	248	60	60	60	17.982	32.664	-0.678	7.200	25.628	-1.746	5.423	15.587	0.685	3.184	9.181	0.549	30.200
457	uc021qaj.2	IKZF5	chr10	-	124750321	124768203	2600	True	-105.653	-101.805	0.000	0.000	50.816	0.000	0.885	0.461	-0.341	98.380	166.680	-0.344	59.160	243.720	-0.707	78	78	78	130	130	130	60.057	118.037	-0.997	29.814	102.147	-1.724	18.872	27.425	0.265	12.405	45.087	0.366	98.380
458	uc011dgq.2	CANX	chr5	+	179125929	179158639	30302	True	-50.479	-11.331	0.000	0.000	54.178	0.000	1.000	0.249	-0.359	2206.820	5081.580	-0.594	1444.260	4151.460	-1.296	81	81	81	84	84	84	1421.979	2768.623	-0.963	879.292	2628.671	-1.575	414.283	859.436	0.203	206.634	627.179	0.163	2206.820
459	uc004bkl.1	FBXW2	chr9	-	123519253	123555669	5880	True	-107.555	-98.897	0.000	0.000	37.041	0.000	0.668	0.327	-0.157	167.500	309.240	-0.090	662.200	1410.580	-0.608	140	140	140	184	184	184	74.774	141.588	-0.921	84.549	213.877	-1.385	32.753	58.903	0.261	89.896	192.438	0.286	662.200
460	uc003dvn.3	NXPE3	chr3	+	101498028	101547075	43839	True	-218.367	-215.410	0.000	0.000	2.778	0.000	0.352	0.305	-0.279	117.600	210.520	-0.309	755.640	1459.280	-0.267	129	129	129	216	216	216	66.265	123.311	-0.892	49.538	122.923	-1.479	20.380	35.937	0.251	101.473	210.203	0.408	755.640
461	uc001gcs.3	PBX1	chr1	+	164528596	164821060	288164	True	-119.144	-119.720	0.000	0.000	-11.272	0.000	0.413	0.334	-0.157	108.760	233.900	-0.161	115.240	413.040	-0.720	87	87	87	213	213	213	67.102	127.143	-0.897	59.422	181.186	-1.573	14.299	31.661	0.244	19.381	68.370	0.288	115.240
462	uc003qjq.4	PHACTR2	chr6	+	143929316	144152322	215754	True	-428.446	-429.525	0.000	0.000	-129.901	0.000	0.000	0.528	-0.131	63.240	102.080	0.705	883.420	1866.040	0.440	85	85	85	361	361	361	28.856	53.285	-0.810	28.492	85.053	-1.591	13.675	24.733	0.424	68.312	144.706	0.462	883.420
463	uc002aec.3	TCF12	chr15	+	57210832	57580714	367682	True	-69.367	-33.371	0.000	0.000	45.564	0.000	0.907	0.312	-0.262	88.620	186.200	-0.334	91.180	267.220	-1.049	75	75	75	108	108	108	58.361	116.409	-0.949	43.017	129.098	-1.565	11.145	32.569	0.240	15.279	46.365	0.258	91.180
464	uc002aed.3	TCF12	chr15	+	57210832	57580714	367682	True	-69.506	-34.001	0.000	0.000	45.299	0.000	0.907	0.310	-0.265	88.620	186.200	-0.334	91.180	267.220	-1.049	75	75	75	108	108	108	58.374	116.347	-0.948	43.017	129.098	-1.565	11.145	32.612	0.242	15.279	46.365	0.258	91.180
465	uc001pqe.2	PAFAH1B2	chr11	+	117014999	117041761	24897	True	-87.029	-48.664	0.000	0.000	54.321	0.000	0.944	0.289	-0.373	1294.400	2576.720	-0.278	257.120	619.220	-1.021	99	99	99	90	90	90	233.507	417.231	-0.812	130.488	364.224	-1.475	182.196	362.504	0.212	38.527	102.999	0.305	1294.400
466	uc010sgl.1	RIMKLB	chr12	+	8850517	8929787	76859	True	-107.040	-107.640	0.000	0.000	62.773	0.000	0.815	0.378	-0.454	136.080	235.320	-0.201	77.680	190.180	-0.971	100	100	100	119	119	119	64.302	112.830	-0.788	34.487	101.981	-1.596	23.637	45.743	0.274	16.726	38.248	0.341	136.080
467	uc010szi.2	GATC	chr12	+	120884240	120901556	15389	True	-160.812	-104.408	0.000	0.000	39.003	0.000	0.815	0.372	-0.446	3166.260	4264.940	-0.032	4131.240	6676.340	-0.415	107	107	107	92	92	92	370.248	561.435	-0.706	538.384	930.407	-1.504	512.678	664.845	0.269	1019.883	1492.462	0.486	4131.240
468	uc021wyl.1	IP6K1	chr3	-	49761727	49823627	1840	True	-73.122	-0.144	0.000	0.000	55.426	0.000	0.935	0.250	-0.247	164.500	267.320	0.266	221.920	534.740	-0.550	109	109	109	92	92	92	108.981	156.604	-0.504	120.292	242.082	-0.973	23.587	40.803	0.200	28.435	77.382	0.176	221.920
469	uc001ioh.2	PTER	chr10	+	16478941	16555744	74603	True	-57.558	-57.587	0.000	0.000	53.915	0.000	0.978	0.492	-0.412	112.340	219.440	-0.037	64.640	201.680	-0.993	60	60	60	92	92	92	68.416	120.573	-0.795	33.270	109.844	-1.659	13.745	29.552	0.247	11.223	42.420	0.298	112.340
470	uc001iog.2	PTER	chr10	+	16478941	16555744	74603	True	-57.594	-57.630	0.000	0.000	53.782	0.000	0.978	0.520	-0.382	112.340	219.440	-0.037	64.640	201.680	-0.993	60	60	60	92	92	92	68.416	120.573	-0.795	33.270	109.844	-1.659	13.745	29.552	0.247	11.223	42.420	0.298	112.340
471	uc001ioi.2	PTER	chr10	+	16478941	16555744	74603	True	-57.589	-57.624	0.000	0.000	53.798	0.000	0.978	0.519	-0.383	112.340	219.440	-0.037	64.640	201.680	-0.993	60	60	60	92	92	92	68.416	120.573	-0.795	33.270	109.844	-1.659	13.745	29.552	0.247	11.223	42.420	0.298	112.340
472	uc009zcz.2	JAM3	chr11	+	133938819	134021652	80961	True	-32.024	-32.419	0.000	0.000	55.578	0.000	1.000	0.473	-0.312	207.700	385.120	0.186	187.000	518.160	-0.782	60	60	60	92	92	92	122.432	180.158	-0.545	90.411	244.416	-1.414	31.033	50.448	0.214	34.200	96.427	0.199	207.700
473	uc002jge.3	BPTF	chr17	+	65821779	65980494	157408	True	-155.325	-155.585	0.000	0.000	87.476	0.000	0.903	0.058	-0.710	142.260	398.060	-0.318	32.920	138.280	-0.676	397	397	397	62	62	62	57.332	176.839	-1.560	10.868	37.108	-1.642	19.146	71.813	0.390	5.994	23.730	0.396	142.260
474	uc002ace.1	ARPP19	chr15	-	52839431	52861364	3300	True	-105.590	-88.690	0.000	0.000	29.816	0.000	0.800	0.404	-0.204	463.800	755.840	-0.379	963.200	2324.240	-0.650	80	80	80	165	165	165	172.042	301.277	-0.837	141.701	376.514	-1.459	87.714	137.192	0.200	148.779	323.386	0.296	963.200
475	uc002iom.3	IGF2BP1	chr17	+	47074773	47133507	52380	True	-177.469	-179.233	0.000	0.000	-80.999	0.000	0.218	0.363	-0.127	394.560	986.820	0.017	315.360	936.960	-0.731	76	76	76	316	316	316	191.661	329.383	-0.706	162.745	398.389	-1.281	54.385	152.634	0.305	63.041	155.757	0.224	394.560
476	uc003aol.4	RBFOX2	chr22	-	36134782	36236630	5300	True	-110.251	-110.180	0.000	0.000	-28.845	0.000	0.853	0.621	-0.089	234.760	430.140	-0.230	199.940	557.120	-0.705	43	43	43	265	265	265	119.569	188.208	-0.619	98.710	280.951	-1.464	44.778	84.767	0.222	28.828	98.574	0.252	234.760
477	uc003aoj.4	RBFOX2	chr22	-	36134782	36236630	5300	True	-110.251	-110.180	0.000	0.000	-28.845	0.000	0.853	0.621	-0.089	234.760	430.140	-0.230	199.940	557.120	-0.705	43	43	43	265	265	265	119.569	188.208	-0.619	98.710	280.951	-1.464	44.778	84.767	0.222	28.828	98.574	0.252	234.760
478	uc003aok.4	RBFOX2	chr22	-	36134782	36236630	5300	True	-110.204	-110.106	0.000	0.000	-28.772	0.000	0.853	0.621	-0.089	234.760	430.140	-0.230	199.940	557.120	-0.705	43	43	43	265	265	265	119.569	188.208	-0.619	98.710	280.951	-1.464	44.778	84.767	0.222	28.828	98.574	0.252	234.760
479	uc003aoh.4	RBFOX2	chr22	-	36134782	36236630	5300	True	-110.204	-110.106	0.000	0.000	-28.772	0.000	0.853	0.621	-0.089	234.760	430.140	-0.230	199.940	557.120	-0.705	43	43	43	265	265	265	119.569	188.208	-0.619	98.710	280.951	-1.464	44.778	84.767	0.222	28.828	98.574	0.252	234.760
480	uc001irr.2	OTUD1	chr10	+	23728197	23731310	1880	True	-106.945	-107.744	0.000	0.000	38.070	0.000	0.467	0.428	-0.614	91.580	151.680	1.060	81.820	226.800	-0.834	84	84	84	60	60	60	47.240	58.518	-0.040	40.156	103.992	-1.386	23.388	42.240	0.514	21.667	57.348	0.325	91.580
481	uc003kfl.3	SCAMP1	chr5	+	77656338	77776562	116108	True	-131.528	-125.970	0.000	0.000	11.622	0.000	0.485	0.360	-0.233	186.720	289.280	-0.196	815.940	1589.580	-0.770	82	82	82	171	171	171	107.698	178.431	-0.753	78.394	189.186	-1.416	34.696	46.385	0.249	117.986	242.941	0.351	815.940
482	uc009zrk.3	FRS2	chr12	+	69864128	69973562	104776	True	-158.505	-159.347	0.000	0.000	-17.604	0.000	0.333	0.415	-0.170	53.400	75.380	-0.353	37.260	87.740	-0.864	76	76	76	231	231	231	24.810	52.641	-1.077	16.043	52.419	-1.651	7.576	11.295	0.272	5.156	15.154	0.310	53.400
483	uc031puh.1	ZNF33A	chr10	+	38299577	38348995	46848	True	-170.782	-171.055	0.000	0.000	51.272	0.000	0.651	0.235	-0.475	60.220	160.340	-0.702	277.000	627.420	-1.027	151	151	151	126	126	126	27.592	72.946	-1.388	33.290	134.623	-2.207	9.421	22.373	0.322	38.673	87.903	0.441	277.000
484	uc003guq.4	UBE2K	chr4	+	39699758	39784410	81001	True	-70.455	-70.493	0.000	0.000	39.166	0.000	0.983	0.626	-0.198	403.980	742.760	-0.412	158.920	470.080	-1.080	45	45	45	173	173	173	159.030	271.741	-0.762	75.879	227.544	-1.585	94.842	161.590	0.159	27.032	73.507	0.235	403.980
485	uc009zqg.3	CTDSP2	chr12	-	58213709	58240747	2500	True	-69.067	11.408	0.000	0.000	52.100	0.000	0.992	0.308	-0.192	307.200	499.340	0.633	210.580	482.180	-0.454	69	69	69	125	125	125	193.791	298.423	-0.566	118.488	242.205	-1.013	54.224	101.161	0.282	30.559	70.445	0.202	307.200
486	uc003gtt.3	KLHL5	chr4	+	39063851	39127853	59498	True	-353.999	-351.453	0.000	0.000	5.951	0.000	0.027	0.554	-0.371	126.040	253.160	0.451	399.940	872.100	-0.548	117	117	117	223	223	223	56.126	113.972	-0.959	23.393	68.776	-1.864	28.211	59.000	0.395	62.681	147.022	0.597	399.940
487	uc001yvc.3	NIPA1	chr15	-	23043278	23086436	5300	True	-254.822	-255.469	0.000	0.000	-36.629	0.000	0.057	0.783	-0.157	97.720	149.760	0.732	48.040	148.040	-0.253	53	53	53	265	265	265	41.940	58.969	-0.342	22.496	61.391	-1.390	19.509	38.004	0.392	7.495	22.299	0.397	97.720
488	uc004bfx.3	PTBP3	chr9	-	114979994	115095944	5940	True	-161.193	-161.808	0.000	0.000	3.386	0.000	0.692	0.620	-0.138	95.660	179.200	-0.188	100.680	372.880	-0.441	66	66	66	253	253	253	56.622	102.786	-0.813	45.681	151.256	-1.645	12.779	32.459	0.346	20.778	75.538	0.320	100.680
489	uc004bfw.3	PTBP3	chr9	-	114979994	115095944	5940	True	-161.901	-162.499	0.000	0.000	3.536	0.000	0.692	0.622	-0.139	99.500	179.200	-0.188	100.680	372.880	-0.441	66	66	66	253	253	253	56.883	103.028	-0.812	45.681	151.256	-1.645	13.287	32.487	0.348	20.778	75.538	0.320	100.680
490	uc002ilr.4	NPEPPS	chr17	+	45608443	45700642	91010	True	-40.434	-40.896	0.000	0.000	48.568	0.000	1.000	0.229	-0.536	623.180	1495.840	-0.070	197.380	794.420	-1.386	98	98	98	54	54	54	316.386	639.733	-0.990	143.659	467.335	-1.695	106.616	249.761	0.305	29.576	103.245	0.148	623.180
491	uc003taq.3	PLEKHA8	chr7	+	30067976	30124278	50469	True	-301.894	-304.371	0.000	0.000	-72.550	0.000	0.000	0.729	-0.171	83.560	145.100	-0.257	44.160	183.680	-0.515	55	55	55	285	285	285	49.176	84.386	-0.787	25.372	84.907	-1.671	16.370	24.572	0.244	7.824	32.178	0.433	83.560
492	uc021veu.1	EPT1	chr2	+	26568953	26618759	43539	True	-222.711	-224.440	0.000	0.000	-85.794	0.000	0.087	0.485	-0.120	137.160	187.880	-0.319	206.540	703.980	-0.755	65	65	65	309	309	309	70.852	134.241	-0.911	58.323	187.787	-1.652	16.905	28.973	0.282	28.953	93.926	0.270	206.540
493	uc021vxo.1	RHBDD1	chr2	+	227700670	227863923	160536	True	-106.187	-106.055	0.000	0.000	65.563	0.000	0.836	0.515	-0.356	51.760	104.040	-0.257	34.260	119.200	-0.877	85	85	85	134	134	134	34.975	65.290	-0.879	17.276	60.686	-1.737	7.284	14.780	0.287	4.378	17.778	0.367	51.760
494	uc001lha.3	IKZF5	chr10	-	124750321	124768366	2560	True	-96.203	-95.999	0.000	0.000	52.082	0.000	0.844	0.428	-0.348	98.380	166.680	-0.344	59.160	243.720	-0.707	80	80	80	128	128	128	58.924	115.872	-0.998	30.049	103.252	-1.735	19.933	30.272	0.261	12.356	44.555	0.359	98.380
495	uc010bos.3	MEF2A	chr15	+	100106132	100256629	147522	True	-56.702	-47.483	0.000	0.000	39.814	0.000	0.884	0.285	-0.252	131.160	259.180	-0.624	86.200	321.040	-0.725	91	91	91	147	147	147	68.334	145.180	-1.084	46.164	146.031	-1.616	27.313	52.300	0.215	17.142	58.592	0.261	131.160
496	uc002bve.3	MEF2A	chr15	+	100106132	100256629	147522	True	-56.769	-47.248	0.000	0.000	40.118	0.000	0.884	0.280	-0.258	131.160	259.180	-0.624	86.200	321.040	-0.725	91	91	91	147	147	147	68.334	145.180	-1.084	46.164	146.031	-1.616	27.313	52.300	0.215	17.142	58.592	0.261	131.160
497	uc002ikk.3	ARL17A	chr17	-	44412267	44439163	4100	True	-96.355	-96.010	0.000	0.000	-13.719	0.000	0.585	0.492	-0.128	548.480	848.500	-0.420	770.760	1611.380	-0.857	47	47	47	195	195	195	250.220	395.715	-0.683	104.736	265.702	-1.354	139.881	204.635	0.127	77.239	163.206	0.239	770.760
498	uc001gfc.4	GPR161	chr1	-	168048779	168105945	5300	True	-270.116	-264.977	0.000	0.000	-53.929	0.000	0.046	0.352	-0.189	88.140	169.160	0.018	1103.740	2230.140	-0.238	106	106	106	263	263	263	43.906	70.417	-0.647	40.593	83.883	-1.119	12.046	23.715	0.287	110.231	215.702	0.361	1103.740
499	uc002ltt.4	TCF3	chr19	-	1609288	1650286	1900	True	-51.572	-52.504	0.000	0.000	46.423	0.000	0.989	0.398	-0.298	395.060	677.440	0.722	207.920	619.020	-0.276	71	71	71	95	95	95	217.101	287.335	-0.286	101.055	197.902	-0.895	71.839	153.286	0.406	37.347	101.520	0.290	395.060
500	uc031pxm.1	IKZF5	chr10	-	124750321	124768366	2480	True	-91.522	-91.886	0.000	0.000	53.315	0.000	0.863	0.409	-0.350	98.380	166.680	-0.344	59.160	243.720	-0.707	84	84	84	124	124	124	56.808	111.941	-1.005	30.552	105.507	-1.754	21.634	34.379	0.257	12.228	43.431	0.348	98.380
501	uc021qav.2	EBF3	chr10	-	131633495	131762091	1560	True	-89.947	-89.330	0.000	0.000	50.357	0.000	0.921	0.314	-0.478	76.720	209.680	0.084	32.600	125.300	-0.987	113	113	113	76	76	76	36.844	77.318	-0.964	19.493	66.822	-1.704	12.732	39.606	0.464	6.171	23.609	0.353	76.720
502	uc010mdg.3	SNTB1	chr8	-	121547984	121824309	1860	True	-178.803	-179.369	0.000	0.000	57.842	0.000	0.495	0.441	-0.608	19.820	45.180	1.575	15.220	27.280	-0.638	133	133	133	93	93	93	11.670	21.564	-0.691	5.338	18.001	-1.654	2.815	10.002	0.784	2.543	4.837	0.559	19.820
503	uc001edq.3	RSBN1	chr1	-	114304453	114355070	3780	True	-210.008	-211.860	0.000	0.000	9.789	0.000	0.291	0.381	-0.254	59.180	160.960	0.446	54.080	169.300	-0.493	126	126	126	189	189	189	37.378	71.524	-0.824	24.452	72.479	-1.511	12.682	35.428	0.510	8.613	27.324	0.353	59.180
504	uc001cth.3	RAB3B	chr1	-	52373627	52456436	10240	True	-974.317	-890.055	0.000	0.000	-312.876	0.000	0.000	0.559	-0.144	2759.580	3892.660	0.361	573.080	1054.060	0.238	111	111	111	512	512	512	283.938	406.712	-0.781	23.447	56.218	-1.493	714.419	996.338	0.578	71.948	144.588	0.543	2759.580
505	uc003lqj.3	GRPEL2	chr5	+	148724976	148734146	6564	True	-98.953	-81.886	0.000	0.000	4.029	0.000	0.977	0.444	-0.215	189.000	343.140	0.108	144.020	417.520	-0.890	62	62	62	128	128	128	92.181	143.170	-0.646	75.758	211.931	-1.442	38.140	58.271	0.273	23.740	78.235	0.214	189.000
506	uc003mxf.4	SSR1	chr6	-	7281287	7313541	7920	True	-222.521	-223.940	0.000	0.000	-78.471	0.000	0.060	0.458	-0.057	830.880	1337.120	-0.240	842.520	2010.100	-0.835	74	74	74	283	283	283	362.699	608.187	-0.776	77.456	206.658	-1.504	181.148	282.227	0.181	106.841	250.500	0.312	842.520
507	uc009zrj.3	FRS2	chr12	+	69864128	69973562	104776	True	-158.992	-159.945	0.000	0.000	-17.905	0.000	0.329	0.410	-0.175	53.400	75.380	-0.353	37.260	87.740	-0.864	76	76	76	231	231	231	24.810	52.641	-1.077	16.043	52.419	-1.651	7.576	11.295	0.272	5.156	15.154	0.310	53.400
508	uc009zwq.3	FBXO21	chr12	-	117581584	117628300	1700	True	-78.327	-78.411	0.000	0.000	51.504	0.000	0.894	0.372	-0.418	198.880	314.720	0.249	150.520	408.320	-0.579	95	95	95	85	85	85	109.204	177.123	-0.658	76.247	213.352	-1.487	28.437	54.044	0.322	35.017	91.885	0.325	198.880
509	uc003pym.2	MAN1A1	chr6	-	119498365	119670931	2500	True	-99.597	-100.734	0.000	0.000	46.652	0.000	0.768	0.438	-0.311	167.840	292.140	1.229	129.640	411.460	-1.016	84	84	84	125	125	125	91.478	147.306	-0.430	61.456	187.816	-1.602	32.472	81.325	0.679	18.159	53.751	0.276	167.840
510	uc001hpu.4	SDE2	chr1	-	226170402	226187066	1780	True	-76.756	-76.966	0.000	0.000	59.283	0.000	0.843	0.400	-0.437	848.140	1040.420	-0.056	790.680	1648.640	-0.784	97	97	97	89	89	89	182.471	285.215	-0.635	128.502	333.782	-1.474	104.767	144.190	0.244	137.469	274.830	0.321	848.140
511	uc010iwb.3	IL6ST	chr5	-	55230924	55290821	5040	True	-191.188	-192.362	0.000	0.000	24.312	0.000	0.443	0.330	-0.226	58.360	154.240	0.586	63.020	286.260	-0.341	148	148	148	192	192	192	36.312	90.706	-1.265	34.667	128.951	-1.834	8.531	27.431	0.408	14.827	52.843	0.372	63.020
512	uc001rhr.3	STK38L	chr12	+	27397077	27478890	78843	True	-104.614	-102.528	0.000	0.000	41.258	0.000	0.910	0.482	-0.290	125.680	245.620	-0.252	77.140	237.580	-0.448	71	71	71	145	145	145	73.981	132.738	-0.855	28.794	89.067	-1.586	25.319	40.220	0.281	16.207	49.994	0.317	125.680
513	uc003nco.1	KDM1B	chr6	+	18186002	18224084	36717	True	-44.093	-44.404	0.000	0.000	54.128	0.000	0.970	0.316	-0.471	140.600	325.920	-0.471	104.380	310.380	-1.353	93	93	93	66	66	66	84.976	173.802	-1.016	50.057	175.005	-1.803	27.222	56.118	0.219	17.077	52.617	0.250	140.600
514	uc001dki.3	SSX2IP	chr1	-	85109389	85156240	3160	True	-86.739	-43.157	0.000	0.000	47.606	0.000	0.874	0.257	-0.282	229.360	442.880	-0.167	101.200	288.120	-1.060	99	99	99	111	111	111	124.460	258.415	-1.034	49.693	146.181	-1.568	40.605	91.843	0.276	20.958	53.148	0.241	229.360
515	uc001dkj.3	SSX2IP	chr1	-	85109389	85156240	3160	True	-86.739	-43.157	0.000	0.000	47.606	0.000	0.874	0.257	-0.282	229.360	442.880	-0.167	101.200	288.120	-1.060	99	99	99	111	111	111	124.460	258.415	-1.034	49.693	146.181	-1.568	40.605	91.843	0.276	20.958	53.148	0.241	229.360
516	uc002ykh.2	CXADR	chr21	+	18885223	18942429	53562	True	-194.574	-194.724	0.000	0.000	-12.419	0.000	0.117	0.439	-0.256	115.940	234.680	-0.446	1436.220	2943.180	-0.771	72	72	72	180	180	180	49.804	93.842	-0.939	84.935	198.960	-1.659	27.617	47.666	0.184	240.011	453.571	0.394	1436.220
517	uc010wku.2	NPEPPS	chr17	+	45608443	45700642	91010	True	-38.482	-38.903	0.000	0.000	47.572	0.000	1.000	0.229	-0.526	623.180	1495.840	-0.070	197.380	794.420	-1.386	95	95	95	54	54	54	316.410	644.424	-1.001	143.659	467.335	-1.695	108.278	252.230	0.303	29.576	103.245	0.148	623.180
518	uc031pxl.1	IKZF5	chr10	-	124750321	124768366	2560	True	-96.392	-96.229	0.000	0.000	50.520	0.000	0.844	0.428	-0.345	98.380	166.680	-0.344	59.160	243.720	-0.707	79	79	79	128	128	128	58.477	115.326	-1.001	30.049	103.252	-1.735	19.656	30.069	0.262	12.356	44.555	0.359	98.380
519	uc002voi.3	RHBDD1	chr2	+	227700670	227863923	160536	True	-107.996	-107.864	0.000	0.000	64.526	0.000	0.821	0.531	-0.337	51.760	104.040	-0.257	34.260	119.200	-0.877	85	85	85	134	134	134	34.975	65.290	-0.879	17.276	60.686	-1.737	7.284	14.780	0.287	4.378	17.778	0.367	51.760
520	uc003yfe.2	RUNX1T1	chr8	-	92967194	93107490	3740	True	-95.482	-87.479	0.000	0.000	48.861	0.000	0.882	0.301	-0.294	53.340	114.480	-0.566	26.940	102.620	-1.136	143	143	143	110	110	110	19.186	42.811	-1.123	16.232	59.935	-1.801	7.911	17.087	0.335	5.226	20.751	0.275	53.340
521	uc009xjp.2	PTER	chr10	+	16478941	16555744	74603	True	-56.580	-56.586	0.000	0.000	52.525	0.000	1.000	0.521	-0.403	112.340	219.440	-0.037	64.640	201.680	-0.993	55	55	55	92	92	92	70.127	122.712	-0.779	33.270	109.844	-1.659	12.713	29.618	0.250	11.223	42.420	0.298	112.340
522	uc021oqe.1	TMEM56	chr1	+	95558072	95663161	100153	True	-281.798	-279.024	0.000	0.000	-29.891	0.000	0.008	0.604	-0.219	845.920	1585.720	0.205	50.040	119.940	-0.600	69	69	69	245	245	245	121.721	233.694	-0.796	18.816	58.578	-1.620	172.857	351.236	0.399	8.854	22.361	0.416	845.920
523	uc003ipb.3	GUCY1A3	chr4	+	156588814	156658214	63167	True	-455.823	-456.778	0.000	0.000	-39.432	0.000	0.000	0.534	-0.288	34.280	60.680	0.545	12.960	30.660	0.358	118	118	118	308	308	308	16.648	30.411	-0.844	3.566	12.364	-1.578	7.122	11.881	0.458	2.122	5.636	0.571	34.280
524	uc010ryg.2	ARCN1	chr11	+	118443101	118473747	28998	True	-48.351	-11.790	0.000	0.000	51.675	0.000	1.000	0.293	-0.322	693.680	1145.260	-0.456	395.960	1218.620	-1.354	81	81	81	76	76	76	360.622	666.265	-0.906	274.094	837.063	-1.603	115.035	183.113	0.204	57.672	185.152	0.114	693.680
525	uc001gnl.3	TOR1AIP2	chr1	-	179809101	179846941	5980	True	-264.020	-263.771	0.000	0.000	-57.568	0.000	0.019	0.464	-0.194	74.560	177.760	-0.349	1077.040	2115.980	-0.527	71	71	71	266	266	266	49.010	98.969	-0.986	82.209	216.520	-1.615	11.030	26.499	0.238	143.088	290.381	0.389	1077.040
526	uc003ibj.3	CAMK2D	chr4	-	114372187	114683083	1840	True	-79.937	-64.801	0.000	0.000	57.265	0.000	0.902	0.247	-0.429	89.560	229.160	0.094	49.560	152.780	-0.755	117	117	117	92	92	92	49.388	103.052	-1.000	29.219	94.489	-1.647	15.434	41.181	0.337	8.898	30.348	0.328	89.560
527	uc001lki.2	EBF3	chr10	-	131633495	131762091	1560	True	-89.967	-88.525	0.000	0.000	48.982	0.000	0.934	0.327	-0.473	76.720	209.680	0.084	32.600	125.300	-0.987	107	107	107	76	76	76	37.634	79.294	-0.970	19.493	66.822	-1.704	12.475	39.635	0.474	6.171	23.609	0.353	76.720
528	uc002zus.4	HIC2	chr22	+	21796748	21805750	4662	True	-70.609	-71.108	0.000	0.000	23.261	0.000	0.726	0.315	-0.143	107.940	130.180	0.967	156.620	351.520	-0.068	110	110	110	215	215	215	57.593	67.088	-0.133	70.542	140.462	-0.932	17.522	29.095	0.369	24.497	62.316	0.301	156.620
529	uc003hvl.4	DNAJB14	chr4	-	100817406	100867883	4260	True	-186.430	-181.307	0.000	0.000	-1.589	0.000	0.324	0.562	-0.207	88.640	228.780	0.046	54.440	149.760	-0.598	69	69	69	204	204	204	53.703	103.112	-0.897	25.850	79.881	-1.576	18.042	42.331	0.413	8.672	27.130	0.359	88.640
530	uc010zrf.2	BTBD3	chr20	+	11898536	11907243	5885	True	-68.507	-11.431	0.000	0.000	41.923	0.000	0.948	0.372	-0.174	200.280	346.860	-0.124	171.320	439.960	-0.820	59	59	59	135	135	135	135.218	231.673	-0.772	91.673	231.419	-1.313	26.352	45.258	0.179	30.409	82.636	0.218	200.280
531	uc003aom.4	RBFOX2	chr22	-	36134782	36236630	5300	True	-113.181	-113.187	0.000	0.000	-33.481	0.000	0.838	0.623	-0.087	234.760	430.140	-0.230	199.940	557.120	-0.705	42	42	42	265	265	265	118.469	185.731	-0.614	98.710	280.951	-1.464	44.730	84.218	0.223	28.828	98.574	0.252	234.760
532	uc004alc.3	TLE4	chr9	+	82186877	82341656	153414	True	-42.693	-14.441	0.000	0.000	55.281	0.000	0.985	0.135	-0.535	298.480	821.140	-0.390	175.820	481.740	-1.297	91	91	91	66	66	66	180.763	401.338	-1.108	98.271	308.088	-1.639	41.422	129.244	0.250	27.255	81.561	0.183	298.480
533	uc001dpo.3	TMED5	chr1	-	93615298	93646246	4380	True	-40.054	-40.471	0.000	0.000	56.524	0.000	0.974	0.552	-0.219	545.900	901.280	0.017	261.760	793.400	-0.879	56	56	56	114	114	114	297.064	495.052	-0.710	165.319	462.822	-1.483	92.508	178.597	0.299	44.355	125.636	0.176	545.900
534	uc001dpn.3	TMED5	chr1	-	93615298	93646246	4380	True	-40.051	-40.471	0.000	0.000	56.524	0.000	0.974	0.552	-0.219	545.900	901.280	0.017	261.760	793.400	-0.879	56	56	56	114	114	114	297.064	495.052	-0.710	165.319	462.822	-1.483	92.508	178.597	0.299	44.355	125.636	0.176	545.900
535	uc011lwu.2	PTBP3	chr9	-	114979994	115095944	5940	True	-161.972	-162.922	0.000	0.000	0.047	0.000	0.668	0.616	-0.138	95.660	179.200	-0.188	100.680	372.880	-0.441	65	65	65	253	253	253	56.790	103.406	-0.819	45.681	151.256	-1.645	12.804	32.317	0.346	20.778	75.538	0.320	100.680
536	uc010cpl.2	MPRIP	chr17	+	17076011	17095962	16785	True	-316.862	-162.221	0.000	0.000	-4.510	0.000	0.583	0.177	-0.292	644.360	1273.940	-0.549	93.780	292.600	-0.970	253	253	253	156	156	156	87.995	191.313	-1.166	45.887	146.583	-1.638	101.555	208.271	0.261	13.688	49.969	0.291	644.360
537	uc001ldj.2	RAB11FIP2	chr10	-	119764426	119806114	3720	True	-151.553	-151.905	0.000	0.000	17.548	0.000	0.500	0.402	-0.274	61.980	161.800	-0.297	79.100	291.060	-1.047	85	85	85	182	182	182	45.002	99.390	-1.096	30.280	106.292	-1.767	7.560	26.407	0.288	13.917	48.867	0.274	79.100
538	uc003anb.3	TIMP3	chr22	+	33196801	33259028	59605	True	-131.157	-107.836	0.000	0.000	25.637	0.000	0.798	0.377	-0.370	144.860	275.000	0.269	86.700	215.320	-0.471	75	75	75	129	129	129	95.594	156.281	-0.667	36.651	91.257	-1.303	18.141	44.435	0.338	14.471	35.316	0.295	144.860
539	uc003lcv.3	FAM53C	chr5	+	137673223	137685418	9867	True	-63.026	46.949	0.000	0.000	54.975	0.000	0.982	0.254	-0.158	243.680	393.160	-0.146	235.420	523.360	-0.472	74	74	74	114	114	114	130.503	186.196	-0.475	144.481	296.827	-1.013	43.566	76.176	0.172	40.663	92.955	0.198	243.680
540	uc003lcw.3	FAM53C	chr5	+	137673703	137685418	9387	True	-62.498	45.784	0.000	0.000	55.337	0.000	0.982	0.264	-0.152	243.680	393.160	-0.146	235.420	523.360	-0.472	74	74	74	114	114	114	130.503	186.196	-0.475	144.481	296.827	-1.013	43.566	76.176	0.172	40.663	92.955	0.198	243.680
541	uc003ibk.3	CAMK2D	chr4	-	114372187	114683083	1840	True	-78.251	-65.852	0.000	0.000	57.476	0.000	0.902	0.242	-0.430	89.560	229.160	0.094	49.560	152.780	-0.755	120	120	120	92	92	92	49.149	102.484	-1.001	29.219	94.489	-1.647	15.568	41.014	0.334	8.898	30.348	0.328	89.560
542	uc001pff.3	SRSF8	chr11	+	94800055	94804388	2007	True	-155.107	-142.303	0.000	0.000	56.923	0.000	0.746	0.560	-0.524	206.060	362.320	0.716	1043.280	1923.960	-0.578	81	81	81	114	114	114	105.972	166.821	-0.509	78.351	195.244	-1.562	41.639	88.109	0.461	163.433	306.486	0.413	1043.280
543	uc001wvk.3	FBXO33	chr14	-	39865576	39901704	3100	True	-141.867	-142.497	0.000	0.000	47.750	0.000	0.622	0.729	-0.437	87.140	164.240	1.080	69.180	203.360	-0.552	80	80	80	90	90	90	50.547	72.249	-0.289	37.679	112.034	-1.485	18.743	39.758	0.566	13.018	44.599	0.409	87.140
544	uc003dqs.3	CGGBP1	chr3	-	88101099	88108146	3040	True	-51.587	-4.309	0.000	0.000	51.322	0.000	0.979	0.398	-0.231	388.480	759.740	-0.661	292.360	838.840	-0.854	48	48	48	146	146	146	255.261	468.725	-0.890	159.349	458.655	-1.508	79.277	128.960	0.143	55.232	162.913	0.190	388.480
545	uc003dqt.3	CGGBP1	chr3	-	88101099	88108146	3040	True	-51.349	-3.600	0.000	0.000	51.666	0.000	0.979	0.402	-0.227	388.480	759.740	-0.661	292.360	838.840	-0.854	48	48	48	146	146	146	255.261	468.725	-0.890	159.349	458.655	-1.508	79.277	128.960	0.143	55.232	162.913	0.190	388.480
546	uc010cpm.2	MPRIP	chr17	+	17076011	17095962	16785	True	-266.046	-113.932	0.000	0.000	42.135	0.000	0.679	0.177	-0.291	644.360	1273.940	-0.549	93.780	292.600	-0.970	252	252	252	156	156	156	88.209	191.855	-1.169	45.887	146.583	-1.638	101.700	208.505	0.260	13.688	49.969	0.291	644.360
547	uc010fxc.3	RHBDD1	chr2	+	227700670	227863923	160536	True	-105.087	-104.962	0.000	0.000	66.386	0.000	0.836	0.523	-0.340	51.760	104.040	0.000	34.260	119.200	-0.877	87	87	87	134	134	134	34.171	63.789	-0.858	17.276	60.686	-1.737	8.905	17.583	0.313	4.378	17.778	0.367	51.760
548	uc011aik.2	PPM1F	chr22	-	22273791	22292934	3000	True	-53.572	-53.185	0.000	0.000	20.419	0.000	0.847	0.352	-0.162	149.640	183.680	0.221	161.620	335.340	-0.186	74	74	74	150	150	150	101.790	124.145	-0.275	91.381	167.348	-0.863	19.383	27.043	0.224	28.539	56.543	0.249	161.620
549	uc002tfb.3	SOWAHC	chr2	+	110371910	110376564	2320	True	-181.999	-182.579	0.000	0.000	29.856	0.009	0.417	0.407	-0.398	37.420	62.820	1.615	613.820	1468.220	-0.314	108	108	108	115	115	115	19.051	23.106	-0.031	34.741	87.883	-1.348	7.243	14.944	0.621	87.870	209.585	0.346	613.820
550	uc001moy.3	SPTY2D1	chr11	-	18627947	18656020	2880	True	-112.051	-112.259	0.000	0.000	42.099	0.000	0.664	0.301	-0.281	75.580	163.820	-0.178	437.520	905.240	-0.792	123	123	123	143	143	143	41.289	75.176	-0.810	39.805	103.176	-1.450	12.804	29.434	0.246	51.284	103.938	0.363	437.520
551	uc002ltr.3	TCF3	chr19	-	1609288	1652328	1900	True	-60.644	-54.030	0.000	0.000	48.186	0.000	0.958	0.326	-0.312	395.060	677.440	0.722	207.920	619.020	-0.276	91	91	91	95	95	95	213.302	290.370	-0.348	101.055	197.902	-0.895	66.551	141.362	0.384	37.347	101.520	0.290	395.060
552	uc001wxg.4	ARF6	chr14	+	50359735	50363772	1718	True	-75.903	-76.120	0.000	0.000	61.104	0.000	0.991	0.579	-0.540	420.860	731.500	0.149	151.760	407.660	-0.700	49	49	49	111	111	111	285.274	416.682	-0.517	97.014	256.832	-1.385	54.513	117.859	0.310	22.432	66.637	0.286	420.860
553	uc010yqa.2	SLC1A4	chr2	+	65216494	65251000	33051	True	-86.155	-84.611	0.000	0.000	53.962	0.000	0.901	0.241	-0.540	42.660	79.720	0.850	25.320	68.420	-0.283	128	128	128	71	71	71	24.454	44.937	-0.732	12.211	32.874	-1.318	6.689	18.311	0.565	4.674	14.013	0.425	42.660
554	uc010tep.2	SMAD9	chr13	-	37418967	37454012	2680	True	-161.209	-147.798	0.000	0.000	-3.470	0.000	0.410	0.308	-0.321	81.960	189.500	-0.221	888.380	1775.060	-0.628	91	91	91	134	134	134	52.613	101.754	-0.893	68.318	188.250	-1.612	11.665	33.618	0.312	108.114	218.658	0.344	888.380
555	uc002hqk.4	MLLT6	chr17	+	36874835	36886056	8554	True	-110.072	-36.579	0.000	0.000	56.476	0.000	0.885	0.286	-0.202	151.640	286.940	0.035	600.900	1286.020	-0.535	128	128	128	131	131	131	79.846	127.725	-0.629	121.046	273.939	-1.202	30.847	56.385	0.232	103.484	215.404	0.274	600.900
556	uc002rqi.2	CDC42EP3	chr2	-	37869024	37899342	3200	True	-164.692	-165.002	0.000	0.000	28.286	0.000	0.434	0.411	-0.453	57.620	133.240	-0.278	42.140	135.000	-0.020	76	76	76	152	152	152	35.974	68.589	-0.886	9.098	27.889	-1.502	9.913	23.359	0.256	5.250	16.495	0.494	57.620
557	uc010pjb.1	DCAF8	chr1	-	160185504	160232350	1200	True	-47.181	-22.966	0.000	0.000	53.011	0.000	1.000	0.240	-0.435	313.580	644.080	0.159	209.500	651.780	-1.042	103	103	103	60	60	60	188.347	339.917	-0.812	118.857	342.527	-1.502	55.304	116.387	0.283	38.755	121.318	0.170	313.580
558	uc010zrh.2	BTBD3	chr20	+	11900017	11907243	4404	True	-71.155	-15.166	0.000	0.000	39.435	0.000	0.933	0.390	-0.154	200.280	346.860	-0.124	171.320	439.960	-0.820	59	59	59	135	135	135	135.218	231.673	-0.772	91.673	231.419	-1.313	26.352	45.258	0.179	30.409	82.636	0.218	200.280
559	uc002acd.1	ARPP19	chr15	-	52839431	52861213	3400	True	-186.984	-128.004	0.000	0.000	4.647	0.000	0.647	0.424	-0.217	463.800	755.840	0.123	963.200	2324.240	-0.650	78	78	78	170	170	170	177.786	304.181	-0.788	140.029	370.721	-1.448	86.157	137.957	0.254	146.899	320.347	0.298	963.200
560	uc011lsq.2	TLE4	chr9	+	82186877	82341656	153414	True	-42.290	-14.986	0.000	0.000	54.585	0.000	0.985	0.137	-0.534	298.480	821.140	-0.390	175.820	481.740	-1.297	89	89	89	66	66	66	182.149	405.235	-1.112	98.271	308.088	-1.639	40.818	128.016	0.251	27.255	81.561	0.183	298.480
561	uc001wrm.3	ARHGAP5	chr14	+	32546494	32628934	78392	True	-193.565	-193.417	0.000	0.000	41.577	0.000	0.545	0.159	-0.294	162.700	424.260	-0.401	75.000	232.040	-0.870	251	251	251	198	198	198	61.962	162.014	-1.354	25.012	89.248	-1.821	20.623	60.339	0.314	18.891	61.478	0.367	162.700
562	uc001wrn.3	ARHGAP5	chr14	+	32546494	32628934	78392	True	-193.665	-193.619	0.000	0.000	41.459	0.000	0.545	0.159	-0.294	162.700	424.260	-0.401	75.000	232.040	-0.870	251	251	251	198	198	198	61.963	162.073	-1.355	25.012	89.248	-1.821	20.624	60.453	0.315	18.891	61.478	0.367	162.700
563	uc001dde.2	MIER1	chr1	+	67390577	67454302	60237	True	-38.864	-39.279	0.000	0.000	37.587	0.000	0.942	0.361	-0.207	193.880	393.300	-0.493	137.580	421.140	-0.813	67	67	67	139	139	139	122.500	259.256	-1.069	62.684	194.168	-1.594	32.243	69.700	0.250	28.080	91.807	0.238	193.880
564	uc010jck.3	SEMA6A	chr5	-	115779250	115910551	2760	True	-108.872	-109.169	0.000	0.000	55.087	0.000	0.752	0.286	-0.319	56.120	107.520	-0.188	49.320	168.100	-0.709	137	137	137	137	137	137	33.190	62.322	-0.896	24.119	74.646	-1.578	8.658	14.833	0.334	7.958	28.534	0.358	56.120
565	uc009xyz.2	RAB11FIP2	chr10	-	119764426	119806114	3720	True	-154.555	-154.959	0.000	0.000	15.775	0.000	0.451	0.392	-0.272	61.980	161.800	-0.297	79.100	291.060	-1.047	87	87	87	182	182	182	44.457	97.857	-1.088	30.280	106.292	-1.767	8.471	27.998	0.295	13.917	48.867	0.274	79.100
566	uc010gdb.3	GZF1	chr20	+	23342818	23353683	8709	True	-96.705	-97.362	0.000	0.000	54.664	0.000	0.830	0.301	-0.390	64.020	127.400	-0.090	44.380	119.220	-0.491	120	120	120	106	106	106	35.329	64.075	-0.816	20.051	56.773	-1.462	10.067	21.336	0.318	11.738	32.451	0.354	64.020
567	uc010xqu.2	GATAD2A	chr19	+	19496641	19619741	120991	True	-88.865	-63.564	0.000	0.000	47.340	0.000	0.854	0.196	-0.444	287.400	542.520	-0.133	211.760	458.620	-0.829	99	99	99	103	103	103	138.921	233.069	-0.727	40.223	103.279	-1.404	39.136	76.854	0.227	45.368	101.631	0.302	287.400
568	uc010mvj.1	FBXW2	chr9	-	123519253	123555740	5880	True	-111.863	-102.058	0.000	0.000	25.995	0.000	0.620	0.324	-0.144	167.500	309.240	-0.090	662.200	1410.580	-0.608	132	132	132	184	184	184	71.928	137.389	-0.930	84.549	213.877	-1.385	31.359	57.461	0.266	89.896	192.438	0.286	662.200
569	uc002zdv.3	AGPAT3	chr21	+	45285115	45407475	118449	True	-77.190	-77.234	0.000	0.000	62.353	0.000	0.844	0.364	-0.281	157.200	229.500	-0.007	113.740	295.720	-0.437	106	106	106	141	141	141	81.411	126.388	-0.631	45.573	114.012	-1.291	30.806	47.661	0.240	28.146	70.768	0.291	157.200
570	uc001wyx.4	TRIM9	chr14	-	51441980	51562422	1720	True	-74.589	-75.149	0.000	0.000	50.581	0.000	0.930	0.364	-0.351	57.480	112.500	0.630	82.980	258.120	-0.863	106	106	106	86	86	86	34.162	52.446	-0.519	34.877	96.565	-1.444	8.585	22.335	0.434	11.773	33.078	0.273	82.980
571	uc003tpl.2	GRB10	chr7	-	50657759	50860666	2500	True	-69.056	0.977	0.000	0.000	56.981	0.000	0.952	0.320	-0.199	210.140	391.800	-0.164	132.960	404.340	-0.763	76	76	76	125	125	125	124.506	218.884	-0.769	84.541	208.254	-1.278	27.166	66.562	0.265	18.187	54.003	0.227	210.140
572	uc010pkv.2	PBX1	chr1	+	164528596	164821060	288164	True	-129.097	-129.885	0.000	0.000	-27.010	0.000	0.225	0.306	-0.152	108.760	233.900	-0.264	115.240	413.040	-0.720	82	82	82	213	213	213	66.041	126.985	-0.936	59.422	181.186	-1.573	15.816	31.751	0.215	19.381	68.370	0.288	115.240
573	uc011dca.2	GRPEL2	chr5	+	148724976	148734146	6564	True	-99.967	-72.491	0.000	0.000	7.653	0.000	0.969	0.438	-0.206	189.000	343.140	0.108	144.020	417.520	-0.890	60	60	60	128	128	128	90.330	141.850	-0.658	75.758	211.931	-1.442	37.341	58.752	0.270	23.740	78.235	0.214	189.000
574	uc002ihj.3	GJC1	chr17	-	42875815	42885252	5900	True	-312.082	-313.748	0.000	0.000	-89.090	0.000	0.000	0.512	-0.145	143.820	254.240	-0.326	1319.420	2465.460	-0.437	72	72	72	294	294	294	96.321	166.990	-0.765	92.040	226.826	-1.422	21.713	46.892	0.224	149.442	291.653	0.377	1319.420
575	uc002ihk.3	GJC1	chr17	-	42875815	42907607	5900	True	-311.039	-312.872	0.000	0.000	-88.790	0.000	0.000	0.494	-0.164	143.820	254.240	-0.326	1319.420	2465.460	-0.437	72	72	72	294	294	294	96.321	166.990	-0.765	92.040	226.826	-1.422	21.713	46.892	0.224	149.442	291.653	0.377	1319.420
576	uc009vyg.2	NSUN4	chr1	+	46806849	46830824	21392	True	-123.330	-118.294	0.000	0.000	43.374	0.000	0.650	0.478	-0.362	112.820	180.340	-0.093	293.240	786.100	-0.563	78	78	78	120	120	120	62.572	96.843	-0.648	42.538	119.858	-1.498	23.803	34.224	0.240	44.062	119.402	0.413	293.240
577	uc003wev.2	CNTNAP2	chr7	+	148036552	148118088	77696	True	-186.895	-187.423	0.000	0.000	-5.019	0.000	0.221	0.351	-0.258	47.820	117.380	-0.228	512.660	867.760	-0.565	89	89	89	190	190	190	23.646	45.361	-0.881	29.430	76.460	-1.563	6.802	16.958	0.304	61.299	109.705	0.368	512.660
578	uc001gnk.3	TOR1AIP2	chr1	-	179809101	179846941	6000	True	-266.440	-266.754	0.000	0.000	-61.625	0.000	0.007	0.501	-0.152	74.560	177.760	-0.349	1077.040	2115.980	-0.527	70	70	70	267	267	267	49.204	99.101	-0.981	82.034	216.045	-1.614	10.988	26.664	0.236	142.848	289.940	0.388	1077.040
579	uc001jmg.3	ADO	chr10	+	64564515	64568239	2580	True	-80.629	-81.283	0.000	0.000	59.098	0.000	0.964	0.308	-0.732	172.680	371.540	0.328	68.720	238.680	-0.822	113	113	113	55	55	55	102.638	164.454	-0.552	46.503	135.361	-1.523	31.793	81.476	0.460	11.810	36.382	0.268	172.680
580	uc002ozm.3	PVR	chr19	+	45147097	45169428	18229	True	-166.302	-160.710	0.000	0.000	5.510	0.000	0.458	0.549	-0.221	129.800	244.040	0.213	330.260	741.260	-0.118	61	61	61	203	203	203	87.675	127.826	-0.465	60.601	140.436	-1.228	22.860	50.857	0.277	55.530	132.447	0.329	330.260
581	uc001gct.3	PBX1	chr1	+	164528596	164821060	288164	True	-128.246	-129.097	0.000	0.000	-17.732	0.000	0.296	0.306	-0.154	108.760	233.900	-0.161	115.240	413.040	-0.720	91	91	91	213	213	213	65.269	124.496	-0.918	59.422	181.186	-1.573	16.394	33.360	0.257	19.381	68.370	0.288	115.240
582	uc001vnd.3	RAP2A	chr13	+	98086474	98120252	30584	True	-110.366	-108.744	0.000	0.000	4.251	0.000	0.484	0.600	-0.177	175.320	345.240	0.121	158.440	491.580	-1.042	43	43	43	155	155	155	137.279	201.745	-0.524	93.645	250.838	-1.417	20.773	51.209	0.288	30.306	82.633	0.225	175.320
583	uc002efi.1	LONP2	chr16	+	48278210	48387407	107621	True	-49.150	-49.347	0.000	0.000	51.184	0.000	0.909	0.263	-0.402	131.500	256.600	0.200	92.180	251.460	-0.438	106	106	106	77	77	77	88.952	157.459	-0.773	45.411	116.722	-1.340	18.458	44.204	0.325	15.381	39.428	0.310	131.500
584	uc003yeo.2	TMEM64	chr8	-	91634222	91803859	2860	True	-161.450	-161.881	0.000	0.000	23.148	0.000	0.336	0.696	-0.343	72.280	130.360	-0.230	40.820	127.900	-0.456	54	54	54	143	143	143	40.658	78.550	-0.904	12.274	42.652	-1.764	10.431	24.600	0.342	10.437	31.134	0.431	72.280
585	uc001euz.3	MCL1	chr1	-	150547026	150552214	2660	True	-49.809	-49.296	0.000	0.000	49.150	0.000	0.977	0.540	-0.189	486.700	822.980	0.320	523.360	1241.300	-0.611	57	57	57	133	133	133	312.786	418.775	-0.306	311.440	713.981	-1.179	89.546	195.552	0.350	80.302	205.788	0.254	523.360
586	uc002agx.3	RORA	chr15	-	60780482	61521502	8280	True	-532.714	-532.010	0.000	0.000	-128.509	0.000	0.000	0.569	-0.136	20.120	45.940	0.648	43.760	96.780	0.209	104	104	104	408	408	408	11.294	20.105	-0.741	8.343	27.442	-1.617	4.001	8.738	0.462	4.407	12.797	0.488	43.760
587	uc003occ.3	TAP2	chr6	-	32793186	32806041	3240	True	-178.990	-179.438	0.000	0.000	47.016	0.000	0.543	0.558	-0.327	146.080	239.860	0.474	70.040	143.300	-0.733	95	95	95	162	162	162	81.919	111.002	-0.375	25.004	67.373	-1.411	22.965	46.670	0.383	8.755	18.912	0.299	146.080
588	uc010arf.1	PCNX	chr14	+	71479716	71582099	97255	True	-149.695	-150.207	0.000	0.000	-5.258	0.000	0.461	0.226	-0.177	89.700	261.600	-0.716	50.680	174.980	-0.543	146	146	146	254	254	254	45.112	120.497	-1.378	20.818	72.690	-1.747	15.362	44.464	0.229	8.295	28.298	0.332	89.700
589	uc004azc.3	TGFBR1	chr9	+	101867411	101916473	44610	True	-132.071	-132.460	0.000	0.000	6.562	0.000	0.536	0.444	-0.166	97.000	174.000	0.019	81.140	265.920	-0.471	79	79	79	196	196	196	50.814	91.891	-0.821	42.724	117.349	-1.448	13.402	27.392	0.311	18.118	48.505	0.290	97.000
590	uc004aze.3	TGFBR1	chr9	+	101867411	101916473	44610	True	-131.807	-132.233	0.000	0.000	6.391	0.000	0.536	0.443	-0.166	97.000	174.000	0.019	81.140	265.920	-0.471	79	79	79	196	196	196	50.596	91.602	-0.822	42.724	117.349	-1.448	13.550	27.692	0.311	18.118	48.505	0.290	97.000
591	uc001kyv.3	ADD3	chr10	+	111767710	111895323	125673	True	-51.894	-17.224	0.000	0.000	57.115	0.000	0.958	0.320	-0.312	300.860	634.820	-0.384	183.220	669.140	-0.908	78	78	78	95	95	95	160.138	328.857	-1.013	99.426	308.835	-1.600	36.577	93.305	0.224	38.453	135.729	0.205	300.860
592	uc003vpj.2	KLHDC10	chr7	+	129710348	129775560	60388	True	-127.769	-128.280	0.000	0.000	-8.132	0.000	0.803	0.567	-0.150	160.960	292.140	0.704	88.780	317.220	-0.674	54	54	54	239	239	239	74.713	117.618	-0.578	45.641	125.611	-1.399	33.097	57.671	0.340	12.771	48.372	0.276	160.960
593	uc004dvf.3	SPIN4	chrX	-	62567106	62571218	1780	True	-110.158	-110.124	0.000	0.000	52.571	0.000	0.809	0.340	-0.615	119.180	223.920	-0.222	44.620	151.520	-0.726	91	91	91	89	89	89	61.410	109.355	-0.847	21.739	77.801	-1.818	22.604	36.032	0.275	9.221	31.210	0.427	119.180
594	uc003iqe.4	FNIP2	chr4	+	159690181	159827954	136416	True	-79.949	-51.546	0.000	0.000	62.627	0.000	0.955	0.190	-0.465	52.440	106.920	0.065	33.600	134.720	-0.954	175	175	175	66	66	66	31.107	58.750	-0.859	22.033	73.693	-1.688	7.173	18.791	0.343	5.892	22.292	0.292	52.440
595	uc001qfq.3	APLP2	chr11	+	129939715	130014706	73846	True	-43.193	26.582	0.000	0.000	43.746	0.000	1.000	0.172	-0.293	1278.940	2580.280	0.104	729.740	2060.200	-0.971	86	86	86	55	55	55	743.252	1336.459	-0.794	512.087	1227.224	-1.248	168.427	426.703	0.253	90.562	277.043	0.146	1278.940
596	uc010ibh.3	PCGF3	chr4	+	699572	764427	61267	True	-129.302	-114.185	0.000	0.000	33.311	0.000	0.811	0.459	-0.278	138.480	267.140	-0.345	82.040	225.040	-0.771	71	71	71	175	175	175	77.125	139.977	-0.891	37.497	116.045	-1.628	29.912	45.315	0.292	15.717	42.144	0.286	138.480
597	uc002rgu.2	KIF3C	chr2	-	26149454	26205443	1700	True	-92.598	-93.975	0.000	0.000	53.018	0.000	0.800	0.230	-0.460	50.140	103.540	0.429	33.260	122.640	-0.606	140	140	140	85	85	85	29.704	49.783	-0.680	18.747	53.968	-1.435	8.524	19.204	0.406	5.895	21.264	0.380	50.140
598	uc010ykr.1	KIF3C	chr2	-	26149454	26205443	1700	True	-92.598	-93.975	0.000	0.000	53.018	0.000	0.800	0.230	-0.460	50.140	103.540	0.429	33.260	122.640	-0.606	140	140	140	85	85	85	29.704	49.783	-0.680	18.747	53.968	-1.435	8.524	19.204	0.406	5.895	21.264	0.380	50.140
599	uc001jwf.3	AP3M1	chr10	-	75880014	75910519	2940	True	-111.593	-111.554	0.000	0.000	20.215	0.000	0.504	0.355	-0.285	221.760	454.620	-0.367	949.440	1981.320	-1.002	78	78	78	133	133	133	162.117	314.745	-0.939	116.030	300.708	-1.508	28.716	68.064	0.223	151.188	319.751	0.310	949.440
600	uc001ust.4	KATNAL1	chr13	-	30776766	30881624	4640	True	-376.223	-342.548	0.000	0.000	-24.658	0.000	0.004	0.482	-0.255	359.240	742.660	-0.048	552.180	1173.580	1.257	116	116	116	232	232	232	36.960	69.801	-0.918	26.413	75.752	-1.648	45.913	93.765	0.346	60.993	128.149	0.571	552.180
601	uc003myr.3	TFAP2A	chr6	-	10396915	10415470	1420	True	-38.376	-38.812	0.000	0.000	45.999	0.000	1.000	0.359	-0.408	340.940	737.540	0.058	182.720	561.600	-0.615	71	71	71	67	67	67	149.976	243.172	-0.567	110.423	287.102	-1.372	73.158	160.389	0.289	50.024	133.511	0.227	340.940
602	uc003hih.2	PARM1	chr4	+	75858284	75975325	114888	True	-92.400	-92.875	0.000	0.000	62.791	0.000	0.887	0.290	-0.439	54.700	103.860	-0.132	36.300	113.440	-0.863	126	126	126	106	106	106	29.157	52.855	-0.845	17.009	52.805	-1.568	9.527	16.551	0.261	5.504	17.492	0.347	54.700
603	uc002kcn.3	MAFG	chr17	-	79876144	79885587	3580	True	-95.666	-95.006	0.000	0.000	14.060	0.000	0.771	0.493	-0.173	186.900	237.900	0.645	151.100	340.060	-0.341	59	59	59	179	179	179	111.491	141.860	-0.304	75.703	164.956	-1.084	32.685	49.125	0.264	22.941	59.593	0.304	186.900
604	uc002bvi.3	MEF2A	chr15	+	100138634	100256629	114600	True	-56.235	-55.273	0.000	0.000	30.758	0.000	0.833	0.370	-0.196	131.160	237.480	-0.624	109.640	321.040	-0.725	70	70	70	168	168	168	68.168	136.261	-1.005	49.004	149.641	-1.583	29.264	51.984	0.170	18.995	57.507	0.263	131.160
605	uc010urw.2	MEF2A	chr15	+	100161068	100256629	92166	True	-56.821	-56.080	0.000	0.000	31.046	0.000	0.833	0.364	-0.206	131.160	237.480	-0.601	109.640	321.040	-0.725	70	70	70	168	168	168	64.540	128.373	-0.988	49.004	149.641	-1.583	30.400	55.659	0.180	18.995	57.507	0.263	131.160
606	uc002bnj.2	ABHD2	chr15	+	89631380	89745591	107857	True	-295.176	-287.577	0.000	0.000	-73.505	0.000	0.016	0.461	-0.126	66.360	101.220	-0.141	492.540	1208.600	-0.577	76	76	76	312	312	312	40.598	66.991	-0.716	43.803	115.184	-1.398	10.340	15.134	0.210	53.750	128.937	0.371	492.540
607	uc003zpn.3	CDKN2B	chr9	-	22002901	22009312	2140	True	-207.899	-184.265	0.000	0.000	24.144	0.000	0.140	0.648	-0.557	241.440	227.600	0.931	30.720	88.540	-0.712	72	72	72	107	107	107	33.701	44.123	-0.378	10.894	31.764	-1.553	37.817	36.462	0.511	6.848	15.725	0.523	241.440
608	uc010xqw.2	GATAD2A	chr19	+	19576153	19619741	40599	True	-98.847	-99.264	0.000	0.000	18.092	0.000	0.626	0.361	-0.225	214.220	337.700	0.011	287.400	542.520	-0.568	77	77	77	147	147	147	126.174	185.736	-0.532	71.340	153.691	-1.260	31.869	57.450	0.179	66.531	124.201	0.344	287.400
609	uc001sun.5	MDM2	chr12	+	69202796	69239320	31777	True	-117.894	-112.719	0.000	0.000	19.129	0.000	0.709	0.404	-0.179	1903.900	4323.460	-0.646	375.160	1187.840	-1.208	87	87	87	203	203	203	196.304	432.835	-1.165	75.665	258.663	-1.758	340.454	773.249	0.274	47.001	162.518	0.269	1903.900
610	uc011abx.2	HSPA13	chr21	-	15743436	15755509	2000	True	-53.543	-12.953	0.000	0.000	46.561	0.000	0.980	0.265	-0.308	238.300	532.540	-0.280	130.400	362.180	-0.976	62	62	62	99	99	99	152.362	296.874	-0.951	71.080	202.893	-1.499	40.534	86.573	0.208	24.384	69.439	0.221	238.300
611	uc001pqx.3	BACE1	chr11	-	117156401	117186972	3340	True	-150.363	-150.430	0.000	0.000	20.151	0.000	0.485	0.485	-0.257	63.760	131.340	0.910	51.180	117.400	-0.186	76	76	76	167	167	167	38.892	73.019	-0.739	21.891	60.026	-1.428	12.895	33.744	0.508	9.420	23.104	0.388	63.760
612	uc001xbq.1	MAPK1IP1L	chr14	+	55518361	55536912	13192	True	-148.409	-148.513	0.000	0.000	-9.376	0.000	0.667	0.698	-0.167	343.740	553.300	-0.125	972.840	2191.300	-0.645	44	44	44	213	213	213	266.005	382.212	-0.517	126.572	309.924	-1.377	51.153	81.822	0.244	127.987	284.215	0.259	972.840
613	uc001hpy.3	ACBD3	chr1	-	226332379	226374423	1760	True	-57.903	-59.152	0.000	0.000	46.855	0.000	0.943	0.413	-0.337	518.620	1057.780	0.395	297.880	673.480	-0.871	74	74	74	87	87	87	287.224	484.907	-0.608	156.932	386.783	-1.312	90.791	232.913	0.475	53.181	118.673	0.239	518.620
614	uc010psw.2	RCOR3	chr1	+	211432707	211489725	54598	True	-79.080	-79.598	0.000	0.000	43.866	0.000	0.782	0.434	-0.325	101.040	305.080	-0.313	46.940	146.880	-0.580	71	71	71	101	101	101	56.918	124.550	-1.031	25.214	85.213	-1.719	16.188	56.553	0.342	8.075	26.544	0.385	101.040
615	uc011dih.2	TFAP2A	chr6	-	10396915	10415470	1440	True	-38.369	-38.818	0.000	0.000	44.619	0.000	1.000	0.385	-0.394	340.940	737.540	0.058	182.720	561.600	-0.615	65	65	65	68	68	68	141.150	221.360	-0.530	110.739	286.780	-1.366	68.283	146.426	0.271	49.723	132.552	0.230	340.940
616	uc004cxq.2	TXLNG	chrX	+	16804554	16862642	55376	True	-75.404	-35.173	0.000	0.000	36.408	0.000	0.954	0.373	-0.192	211.480	476.940	0.308	135.440	487.820	-0.889	65	65	65	131	131	131	129.499	253.252	-0.933	77.446	216.504	-1.445	38.110	84.507	0.331	21.610	72.653	0.239	211.480
617	uc001rwt.2	LARP4	chr12	+	50794591	50873788	75277	True	-48.053	-48.895	0.000	0.000	12.837	0.000	0.887	0.341	-0.154	205.340	314.160	-0.308	107.180	351.680	-0.881	73	73	73	194	194	194	88.178	184.025	-1.067	61.802	185.882	-1.560	26.057	41.719	0.288	15.275	50.772	0.205	205.340
618	uc003tvk.3	TMEM248	chr7	+	66386202	66423538	34846	True	-97.360	-96.891	0.000	0.000	55.012	0.000	0.892	0.537	-0.412	182.720	390.580	-0.094	98.560	351.300	-0.811	64	64	64	120	120	120	135.965	229.509	-0.714	43.164	139.381	-1.617	21.197	63.395	0.303	15.426	64.244	0.354	182.720
619	uc001xxn.4	FOXN3	chr14	-	89622515	89883454	5580	True	-219.442	-216.273	0.000	0.000	-41.093	0.000	0.187	0.430	-0.135	54.860	100.440	0.119	77.200	236.600	-0.340	94	94	94	278	278	278	34.180	54.312	-0.646	32.588	87.601	-1.381	8.920	16.130	0.354	11.953	34.782	0.301	77.200
620	uc002bvf.3	MEF2A	chr15	+	100106132	100256629	147522	True	-53.611	-42.256	0.000	0.000	44.878	0.000	0.891	0.279	-0.256	131.160	259.180	-0.601	86.200	321.040	-0.725	91	91	91	147	147	147	65.543	139.112	-1.071	46.164	146.031	-1.616	28.309	56.203	0.226	17.142	58.592	0.261	131.160
621	uc002uec.2	CERS6	chr2	+	169312758	169631644	313501	True	-210.911	-211.122	0.000	0.000	-91.339	0.000	0.026	0.576	-0.111	87.980	182.840	-0.207	97.820	349.000	-0.886	43	43	43	267	267	267	71.381	114.947	-0.663	50.164	152.248	-1.568	7.793	22.322	0.210	13.354	46.737	0.295	97.820
622	uc002ueb.2	CERS6	chr2	+	169312758	169631644	313501	True	-210.911	-211.122	0.000	0.000	-91.339	0.000	0.026	0.576	-0.111	87.980	182.840	-0.207	97.820	349.000	-0.886	43	43	43	267	267	267	71.381	114.947	-0.663	50.164	152.248	-1.568	7.793	22.322	0.210	13.354	46.737	0.295	97.820
623	uc003dqu.3	CGGBP1	chr3	-	88101099	88199016	3040	True	-51.186	-2.238	0.000	0.000	52.143	0.000	0.979	0.424	-0.202	388.480	759.740	-0.661	292.360	838.840	-0.854	48	48	48	146	146	146	255.261	468.725	-0.890	159.349	458.655	-1.508	79.277	128.960	0.143	55.232	162.913	0.190	388.480
624	uc003gwi.2	TMEM33	chr4	+	41937136	41962824	20970	True	-182.256	-170.282	0.000	0.000	29.381	0.000	0.573	0.355	-0.259	224.920	464.700	-0.196	973.700	1943.140	-0.698	119	119	119	213	213	213	83.860	162.286	-1.054	70.587	184.711	-1.690	54.479	85.965	0.324	131.586	254.435	0.380	973.700
625	uc010aaz.3	B3GALTL	chr13	+	31774111	31906411	130446	True	-79.692	-80.142	0.000	0.000	54.048	0.000	0.901	0.413	-0.455	93.340	218.800	-0.241	38.420	144.180	-1.106	82	82	82	91	91	91	47.580	102.064	-1.059	22.281	81.531	-1.809	15.428	39.339	0.290	8.155	30.764	0.355	93.340
626	uc003xex.1	BNIP3L	chr8	+	26240522	26270644	27997	True	-26.891	-27.748	0.000	0.000	53.397	0.000	1.000	0.476	-0.282	273.400	452.700	-0.197	124.220	442.260	-0.930	50	50	50	104	104	104	169.298	284.180	-0.745	75.732	208.527	-1.419	40.194	66.168	0.237	20.940	71.928	0.233	273.400
627	uc001kcj.4	TSPAN14	chr10	+	82214037	82282391	65043	True	-163.007	-162.698	0.000	0.000	18.904	0.000	0.358	0.424	-0.240	82.720	100.160	0.291	664.560	1175.920	0.220	94	94	94	162	162	162	42.971	60.383	-0.492	43.023	90.974	-1.155	11.433	13.881	0.319	87.929	163.039	0.402	664.560
628	uc003gbe.3	PCGF3	chr4	+	699572	764427	61267	True	-125.840	-113.865	0.000	0.000	33.178	0.000	0.800	0.461	-0.273	138.480	267.140	-0.345	82.040	225.040	-0.771	71	71	71	175	175	175	77.125	139.977	-0.891	37.497	116.045	-1.628	29.912	45.315	0.292	15.717	42.144	0.286	138.480
629	uc001dkh.3	SSX2IP	chr1	-	85109389	85156151	3340	True	-83.499	-43.135	0.000	0.000	50.691	0.000	0.858	0.295	-0.267	229.360	442.880	-0.167	101.200	288.120	-1.060	90	90	90	120	120	120	131.982	271.834	-1.010	49.659	144.534	-1.546	34.081	83.753	0.274	20.701	53.468	0.248	229.360
630	uc002vyg.3	ASB1	chr2	+	239335625	239360891	20039	True	-223.505	-224.794	0.000	0.000	-61.840	0.000	0.069	0.482	-0.143	94.760	195.460	0.129	69.120	146.820	0.148	67	67	67	259	259	259	56.182	80.974	-0.479	34.584	73.733	-1.055	15.794	32.677	0.283	10.935	25.763	0.371	94.760
631	uc010mps.3	TLE4	chr9	+	82186877	82341656	153414	True	-41.826	-13.683	0.000	0.000	52.216	0.000	0.970	0.135	-0.525	298.480	821.140	-0.390	175.820	481.740	-1.297	84	84	84	66	66	66	179.642	403.102	-1.120	98.271	308.088	-1.639	42.797	134.223	0.256	27.255	81.561	0.183	298.480
632	uc010mwv.3	PPP6C	chr9	-	127908851	127952218	2940	True	-92.788	-93.437	0.000	0.000	19.723	0.000	0.788	0.554	-0.243	489.680	828.540	0.010	307.160	976.000	-0.848	45	45	45	146	146	146	339.918	536.038	-0.593	58.170	163.539	-1.532	123.081	217.200	0.232	66.775	182.561	0.268	489.680
633	uc003kxs.1	SEPT8	chr5	-	132091696	132113067	2400	True	-47.163	-47.755	0.000	0.000	46.804	0.000	0.924	0.435	-0.221	389.700	660.740	0.014	280.420	786.980	-0.821	66	66	66	119	119	119	229.545	356.728	-0.590	160.362	419.083	-1.364	62.609	128.433	0.226	38.770	122.540	0.369	389.700
634	uc011cxi.1	SEPT8	chr5	-	132091696	132113067	2400	True	-47.163	-47.755	0.000	0.000	46.804	0.000	0.924	0.435	-0.221	389.700	660.740	0.014	280.420	786.980	-0.821	66	66	66	119	119	119	229.545	356.728	-0.590	160.362	419.083	-1.364	62.609	128.433	0.226	38.770	122.540	0.369	389.700
635	uc001suo.4	MDM2	chr12	+	69202987	69239320	31586	True	-115.592	-110.396	0.000	0.000	15.369	0.000	0.700	0.398	-0.171	1903.900	4323.460	-0.694	375.160	1187.840	-1.208	85	85	85	203	203	203	198.627	439.389	-1.177	75.665	258.663	-1.758	344.095	781.097	0.265	47.001	162.518	0.269	1903.900
636	uc022axs.1	RUNX1T1	chr8	-	92967194	93107882	4420	True	-285.509	-279.205	0.000	0.000	-4.857	0.000	0.065	0.382	-0.227	53.340	114.480	0.588	41.080	102.620	0.627	121	121	121	216	216	216	19.343	41.770	-0.997	10.876	37.124	-1.464	8.361	19.094	0.407	8.274	30.076	0.661	53.340
637	uc010rug.2	SESN3	chr11	-	94898676	94965705	6920	True	-347.831	-347.915	0.000	0.000	-97.728	0.000	0.003	0.523	-0.121	58.600	122.700	0.000	92.880	318.720	-0.433	83	83	83	346	346	346	27.892	58.308	-1.026	25.010	88.336	-1.768	12.333	26.794	0.430	14.206	47.596	0.361	92.880
638	uc002xix.3	RALGAPB	chr20	+	37101485	37207504	102231	True	-103.965	-104.687	0.000	0.000	47.018	0.000	0.695	0.232	-0.236	86.440	229.500	0.219	66.860	233.360	-0.928	169	169	169	187	187	187	51.658	106.894	-0.994	39.625	120.879	-1.568	15.085	41.128	0.405	11.577	39.737	0.231	86.440
639	uc003pnc.3	UBE2J1	chr6	-	90036343	90062619	2380	True	-44.255	-44.366	0.000	0.000	54.448	0.000	1.000	0.414	-0.399	250.320	386.600	-0.238	146.980	430.400	-1.257	66	66	66	88	88	88	117.788	213.769	-0.890	55.785	179.130	-1.723	50.459	74.021	0.242	33.517	94.677	0.218	250.320
640	uc002ivf.1	VEZF1	chr17	-	56048909	56065615	2460	True	-113.457	-113.559	0.000	0.000	45.644	0.000	0.626	0.409	-0.337	77.280	181.700	0.056	65.480	212.020	-0.803	90	90	90	123	123	123	53.932	108.390	-0.954	33.625	108.791	-1.693	9.895	32.743	0.388	12.710	36.464	0.320	77.280
641	uc010bot.3	MEF2A	chr15	+	100173182	100256629	80472	True	-47.212	-36.688	0.000	0.000	33.952	0.000	0.864	0.296	-0.207	114.740	259.180	-0.624	86.200	321.040	-0.725	83	83	83	147	147	147	63.246	138.344	-1.109	46.164	146.031	-1.616	22.794	49.526	0.208	17.142	58.592	0.261	114.740
642	uc001xmc.4	SYNJ2BP	chr14	-	70833212	70883807	5780	True	-303.533	-302.386	0.000	0.000	-76.724	0.000	0.000	0.763	-0.157	116.980	136.020	0.140	705.360	1297.180	-0.314	53	53	53	288	288	288	61.517	97.919	-0.692	49.398	140.236	-1.620	17.992	20.459	0.289	70.798	142.541	0.333	705.360
643	uc004aap.3	DCAF10	chr9	+	37854776	37867665	8520	True	-161.106	-151.258	0.000	0.000	8.200	0.000	0.503	0.328	-0.208	845.100	1712.560	-0.449	776.920	1750.020	-0.512	116	116	116	197	197	197	88.473	178.021	-1.088	52.624	144.009	-1.632	134.730	259.503	0.259	94.832	206.633	0.346	845.100
644	uc001vga.3	UTP14C	chr13	+	52586522	52607736	17352	True	-114.665	-113.279	0.000	0.000	36.098	0.000	0.717	0.318	-0.218	145.360	310.300	-0.373	207.500	459.920	-0.790	126	126	126	191	191	191	55.140	105.112	-0.952	41.237	112.555	-1.487	30.530	55.093	0.310	33.518	76.637	0.271	207.500
645	uc002efj.1	LONP2	chr16	+	48278210	48387407	107621	True	-48.394	-48.602	0.000	0.000	49.127	0.000	0.909	0.268	-0.391	131.500	256.600	0.200	92.180	251.460	-0.438	101	101	101	77	77	77	89.108	158.772	-0.781	45.411	116.722	-1.340	18.825	44.799	0.330	15.381	39.428	0.310	131.500
646	uc010dqq.2	SOCS6	chr18	+	67981426	67997434	12172	True	-238.581	-239.501	0.000	0.000	1.605	0.000	0.074	0.551	-0.268	31.440	61.520	0.046	19.720	54.060	-0.025	84	84	84	190	190	190	20.560	35.309	-0.731	7.461	23.613	-1.558	4.984	10.924	0.312	3.789	9.707	0.488	31.440
647	uc003krf.3	TMED7	chr5	-	114948904	114961876	1900	True	-84.797	-72.048	0.000	0.000	44.807	0.000	0.925	0.354	-0.409	255.140	461.400	0.277	128.540	351.280	-1.028	85	85	85	80	80	80	140.140	230.741	-0.678	73.771	200.192	-1.442	41.715	83.842	0.303	25.931	63.939	0.314	255.140
648	uc010zwg.2	SRSF6	chr20	+	42086503	42092244	3299	True	-22.823	-23.419	0.000	0.000	60.012	0.000	1.000	0.528	-0.267	802.500	1472.220	0.161	505.760	1337.700	-0.800	45	45	45	120	120	120	480.233	871.133	-0.772	200.952	565.285	-1.463	141.853	335.382	0.345	71.976	220.285	0.195	802.500
649	uc001kci.4	TSPAN14	chr10	+	82214037	82282391	65043	True	-163.146	-163.067	0.000	0.000	17.648	0.000	0.352	0.425	-0.238	82.720	100.160	0.291	664.560	1175.920	0.220	93	93	93	162	162	162	42.892	60.343	-0.494	43.023	90.974	-1.155	11.469	13.950	0.320	87.929	163.039	0.402	664.560
650	uc001fff.1	UBE2Q1	chr1	-	154521050	154531120	1500	True	-154.394	-155.383	0.000	0.000	38.523	0.000	0.000	0.903	-0.781	614.500	1101.340	3.913	275.280	622.040	-0.767	58	58	58	75	75	75	315.174	522.740	-0.076	38.486	92.896	-1.258	148.222	348.579	1.397	43.437	96.312	0.274	614.500
651	uc001tnj.4	CORO1C	chr12	-	109038884	109125326	2080	True	-34.724	-35.521	0.000	0.000	49.579	0.000	0.970	0.420	-0.274	441.960	573.220	-0.157	301.760	985.460	-0.875	61	61	61	100	100	100	257.464	430.374	-0.739	172.443	475.572	-1.453	52.554	78.843	0.222	56.846	165.503	0.262	441.960
652	uc002uni.4	SESTD1	chr2	-	179966418	180129350	7360	True	-368.191	-368.224	0.000	0.000	-53.585	0.000	0.028	0.438	-0.203	116.660	240.300	-0.357	35.800	109.060	-0.656	116	116	116	326	326	326	55.907	117.551	-1.048	12.273	42.844	-1.767	23.065	49.016	0.279	7.291	22.577	0.434	116.660
653	uc003ksu.3	LOX	chr5	-	121398889	121414055	3340	True	-169.472	-169.744	0.000	0.000	31.934	0.000	0.582	0.669	-0.360	57.600	127.520	0.287	39.940	93.280	-0.338	62	62	62	165	165	165	34.483	55.057	-0.564	16.290	49.126	-1.570	10.363	25.960	0.390	8.421	21.387	0.384	57.600
654	uc002ied.4	DUSP3	chr17	-	41843488	41856368	2180	True	-41.441	-31.637	0.000	0.000	57.514	0.000	0.917	0.336	-0.269	208.640	390.140	0.036	214.920	612.440	-0.649	89	89	89	109	109	109	136.445	197.063	-0.511	103.153	258.885	-1.301	29.423	54.947	0.292	33.163	98.465	0.172	214.920
655	uc009zlr.1	LARP4	chr12	+	50831517	50873788	38371	True	-119.650	-12.220	0.000	0.000	12.102	0.000	0.896	0.315	-0.117	111.640	249.100	-0.543	107.180	351.680	-1.019	70	70	70	193	193	193	81.390	180.076	-1.119	61.985	186.587	-1.563	16.975	43.775	0.238	15.102	49.946	0.199	111.640
656	uc001jjm.3	PRKG1	chr10	+	52750910	54058110	1303931	True	-219.355	-217.655	0.000	0.000	22.516	0.000	0.286	0.362	-0.364	50.460	132.580	0.214	53.160	104.380	-0.772	124	124	124	161	161	161	24.105	49.528	-1.034	16.500	58.090	-1.824	8.806	15.587	0.436	8.677	20.329	0.373	53.160
657	uc002fiz.3	GSE1	chr16	+	85695896	85709812	10714	True	-48.743	-45.809	0.000	0.000	29.271	0.000	0.918	0.377	-0.185	205.580	417.720	-0.480	184.140	464.900	-1.024	68	68	68	158	158	158	136.196	262.864	-0.920	83.616	234.987	-1.478	25.277	68.043	0.212	26.981	73.020	0.225	205.580
658	uc001qfv.3	APLP2	chr11	+	129979323	130014706	34238	True	-37.428	40.949	0.000	0.000	46.110	0.000	1.000	0.172	-0.273	1278.940	2580.280	-0.339	729.740	2060.200	-0.971	80	80	80	55	55	55	758.563	1383.943	-0.838	512.087	1227.224	-1.248	150.233	384.771	0.186	90.562	277.043	0.146	1278.940
659	uc010nfx.2	ZFX	chrX	+	24167761	24234372	64228	True	-105.060	-105.963	0.000	0.000	57.948	0.000	0.745	0.166	-0.402	392.080	828.820	-0.632	65.440	233.440	-0.958	202	202	202	102	102	102	54.638	135.837	-1.325	24.482	86.409	-1.787	41.196	88.618	0.274	13.798	47.013	0.372	392.080
660	uc022axp.1	RUNX1T1	chr8	-	92967194	93107882	4420	True	-91.677	-90.919	0.000	0.000	50.054	0.000	0.778	0.370	-0.224	53.340	114.480	-0.363	41.080	102.620	-0.770	114	114	114	144	144	144	20.952	44.958	-1.048	15.498	53.617	-1.678	6.744	15.642	0.337	6.137	23.203	0.362	53.340
661	uc022axq.1	RUNX1T1	chr8	-	92967194	93107882	4420	True	-91.939	-91.018	0.000	0.000	50.178	0.000	0.778	0.370	-0.224	53.340	114.480	-0.363	41.080	102.620	-0.770	114	114	114	144	144	144	20.952	44.958	-1.048	15.498	53.617	-1.678	6.744	15.642	0.337	6.137	23.203	0.362	53.340
662	uc022axv.1	RUNX1T1	chr8	-	92967194	93115454	4420	True	-94.399	-92.312	0.000	0.000	50.037	0.000	0.778	0.341	-0.254	53.340	114.480	-0.363	41.080	102.620	-0.770	114	114	114	144	144	144	20.952	44.958	-1.048	15.498	53.617	-1.678	6.744	15.642	0.337	6.137	23.203	0.362	53.340
663	uc021xch.1	PVRL3	chr3	+	110790605	110856407	62082	True	-192.839	-193.997	0.000	0.000	-13.205	0.000	0.083	0.560	-0.314	167.640	318.980	0.569	105.440	313.200	0.121	53	53	53	181	181	181	93.419	150.477	-0.565	28.211	70.076	-1.282	29.223	65.460	0.407	25.601	66.350	0.373	167.640
664	uc002knz.3	TWSG1	chr18	+	9334764	9402418	65179	True	-91.545	-91.500	0.000	0.000	27.412	0.000	0.750	0.563	-0.284	114.200	172.820	-0.190	135.100	294.900	-0.797	48	48	48	120	120	120	74.842	115.562	-0.619	36.862	100.121	-1.505	18.538	29.949	0.196	24.632	52.911	0.353	135.100
665	uc011dkp.3	HCG11	chr6	+	26521933	26527612	1140	True	-285.428	-277.039	0.000	0.000	-43.555	0.000	0.000	0.875	-0.222	148.580	233.520	0.428	845.780	1489.820	-0.651	45	45	45	225	225	225	90.471	119.602	-0.265	77.525	182.450	-1.412	25.782	57.708	0.426	122.292	224.935	0.367	845.780
666	uc002cql.3	TBC1D24	chr16	+	2525146	2555734	28118	True	-208.840	-199.669	0.000	0.000	55.235	0.000	0.678	0.271	-0.449	56.940	72.000	0.556	1377.780	2751.400	-0.166	188	188	188	121	121	121	24.716	32.624	-0.364	133.725	280.051	-1.333	7.248	11.483	0.343	265.101	521.373	0.416	1377.780
667	uc002cqk.3	TBC1D24	chr16	+	2525146	2555734	28118	True	-208.840	-199.669	0.000	0.000	55.235	0.000	0.678	0.271	-0.449	56.940	72.000	0.556	1377.780	2751.400	-0.166	188	188	188	121	121	121	24.716	32.624	-0.364	133.725	280.051	-1.333	7.248	11.483	0.343	265.101	521.373	0.416	1377.780
668	uc010hmw.4	WNT5A	chr3	-	55499742	55515426	3800	True	-201.635	-202.796	0.000	0.000	-13.791	0.000	0.158	0.457	-0.183	52.520	106.760	0.011	62.080	195.580	-0.678	79	79	79	190	190	190	28.519	50.924	-0.768	26.463	80.775	-1.621	9.641	22.028	0.289	11.676	29.881	0.412	62.080
669	uc002agt.4	RORA	chr15	-	60780482	60884707	8280	True	-547.069	-547.000	0.000	0.000	-147.573	0.000	0.000	0.569	-0.137	20.120	45.940	0.653	43.760	96.780	0.209	98	98	98	408	408	408	11.478	20.404	-0.739	8.343	27.442	-1.617	4.021	8.861	0.469	4.407	12.797	0.488	43.760
670	uc009zra.4	MDM2	chr12	+	69202796	69239320	31777	True	-118.474	-113.107	0.000	0.000	16.151	0.000	0.700	0.403	-0.176	1903.900	4323.460	-0.646	375.160	1187.840	-1.208	85	85	85	203	203	203	198.462	438.097	-1.169	75.665	258.663	-1.758	344.142	781.513	0.274	47.001	162.518	0.269	1903.900
671	uc002agv.3	RORA	chr15	-	60780482	60919729	8280	True	-534.340	-527.593	0.000	0.000	-120.095	0.000	0.000	0.523	-0.130	20.120	45.940	0.941	43.760	96.780	0.351	107	107	107	414	414	414	10.341	18.643	-0.688	8.245	27.093	-1.603	4.978	10.225	0.524	4.450	13.028	0.509	43.760
672	uc002zhg.3	COL18A1	chr21	+	46825096	46933634	107365	True	-55.471	-34.510	0.000	0.000	57.166	0.000	0.982	0.210	-0.488	160.820	254.800	0.963	83.740	131.680	-0.480	131	131	131	57	57	57	87.037	93.725	-0.036	55.226	96.407	-0.806	26.451	42.346	0.332	11.571	14.950	0.198	160.820
673	uc011kyc.2	SLC7A2	chr8	+	17354596	17428077	69202	True	-146.893	-147.354	0.000	0.000	29.429	0.000	0.571	0.335	-0.215	66.920	109.060	0.384	67.300	223.880	-0.875	134	134	134	210	210	210	34.983	62.751	-0.798	29.712	96.461	-1.614	9.668	19.486	0.419	11.459	44.994	0.317	67.300
674	uc001ppk.4	CADM1	chr11	-	115044344	115375241	2680	True	-81.074	-81.202	0.000	0.000	35.799	0.000	0.873	0.555	-0.228	238.060	410.780	0.154	146.240	425.020	-0.766	55	55	55	134	134	134	128.643	203.148	-0.625	71.063	189.812	-1.393	39.264	69.819	0.289	21.976	66.641	0.301	238.060
675	uc002zdy.3	AGPAT3	chr21	+	45379514	45407475	24050	True	-76.461	-76.351	0.000	0.000	51.481	0.000	0.787	0.346	-0.269	157.200	229.500	-0.007	113.740	295.720	-0.437	99	99	99	141	141	141	81.694	128.766	-0.658	45.573	114.012	-1.291	31.673	48.284	0.225	28.146	70.768	0.291	157.200
676	uc010ouy.2	FAM102B	chr1	+	109102970	109181949	76119	True	-61.405	-58.576	0.000	0.000	28.583	0.000	0.707	0.269	-0.207	63.560	154.560	-0.372	72.160	197.880	-0.393	98	98	98	140	140	140	40.773	86.411	-1.054	32.711	102.359	-1.590	9.794	23.089	0.260	12.745	42.128	0.280	72.160
677	uc001mwq.2	TRAF6	chr11	-	36505316	36531863	6020	True	-383.659	-386.338	0.000	0.000	-89.507	0.000	0.000	0.592	-0.200	45.160	85.680	0.178	686.480	1361.020	-0.117	71	71	71	301	301	301	30.434	51.319	-0.718	27.175	67.847	-1.494	6.977	14.160	0.354	70.143	138.015	0.447	686.480
678	uc001xew.4	PPM1A	chr14	+	60712469	60765805	47981	True	-299.950	-300.008	0.000	0.000	-14.738	0.000	0.117	0.420	-0.233	156.840	311.260	0.331	25.600	102.800	-0.735	121	121	121	266	266	266	69.402	142.029	-0.981	10.117	34.534	-1.652	42.024	83.877	0.386	4.861	16.621	0.447	156.840
679	uc001ppi.4	CADM1	chr11	-	115044344	115375241	2680	True	-80.357	-80.293	0.000	0.000	37.129	0.000	0.873	0.541	-0.230	238.060	410.780	0.154	146.240	425.020	-0.766	57	57	57	134	134	134	125.593	198.525	-0.630	71.063	189.812	-1.393	41.756	72.742	0.285	21.976	66.641	0.301	238.060
680	uc001pph.5	CADM1	chr11	-	115044344	115375241	2680	True	-80.357	-80.293	0.000	0.000	37.129	0.000	0.873	0.541	-0.230	238.060	410.780	0.154	146.240	425.020	-0.766	57	57	57	134	134	134	125.593	198.525	-0.630	71.063	189.812	-1.393	41.756	72.742	0.285	21.976	66.641	0.301	238.060
681	uc003gus.4	UBE2K	chr4	+	39699663	39784410	81036	True	-100.786	-96.203	0.000	0.000	31.684	0.000	0.903	0.669	-0.206	498.880	964.380	-0.412	158.920	470.080	-1.039	45	45	45	176	176	176	185.760	318.815	-0.751	75.864	226.372	-1.577	115.193	204.640	0.140	26.803	73.429	0.243	498.880
682	uc003kzs.3	SEC24A	chr5	+	133984474	134063601	76515	True	-87.240	-87.441	0.000	0.000	55.460	0.000	0.789	0.242	-0.345	77.860	230.620	0.066	57.000	172.340	-0.837	130	130	130	128	128	128	44.029	96.797	-1.095	24.105	73.391	-1.577	10.559	29.684	0.339	9.895	28.740	0.310	77.860
683	uc003kds.3	COL4A3BP	chr5	-	74666927	74807454	2900	True	-106.156	-105.950	0.000	0.000	31.786	0.000	0.731	0.427	-0.312	86.080	172.840	0.176	72.080	190.700	-0.439	68	68	68	145	145	145	54.409	100.249	-0.820	30.946	89.373	-1.476	12.985	33.396	0.347	10.838	34.301	0.367	86.080
684	uc002xiw.3	RALGAPB	chr20	+	37101485	37207504	102231	True	-107.836	-108.657	0.000	0.000	44.601	0.000	0.679	0.229	-0.235	86.440	229.500	0.219	66.860	233.360	-0.928	170	170	170	187	187	187	51.486	106.683	-0.998	39.625	120.879	-1.568	15.222	41.109	0.407	11.577	39.737	0.231	86.440
685	uc002dhp.3	THUMPD1	chr16	-	20744985	20753199	2340	True	-62.120	15.398	0.000	0.000	47.219	0.000	1.000	0.314	-0.162	105.960	237.080	-0.161	83.700	285.840	-1.063	64	64	64	117	117	117	73.836	145.456	-0.893	61.241	176.478	-1.491	16.140	53.227	0.370	11.813	44.903	0.200	105.960
686	uc003wcq.3	CASP2	chr7	+	142986680	143004789	17012	True	-44.415	-41.038	0.000	0.000	51.276	0.000	1.000	0.215	-0.502	666.260	1348.640	-0.282	126.900	451.140	-1.090	122	122	122	53	53	53	146.066	290.058	-0.918	78.888	251.867	-1.625	93.873	224.941	0.295	17.842	74.987	0.275	666.260
687	uc003clj.3	SEC22C	chr3	-	42589458	42623520	5120	True	-260.150	-261.203	0.000	0.000	-83.333	0.000	0.000	0.707	-0.144	240.060	344.280	-0.074	611.480	1225.320	-0.589	42	42	42	256	256	256	146.480	209.739	-0.542	70.422	176.909	-1.398	61.758	83.840	0.214	71.643	144.334	0.340	611.480
688	uc010ymq.2	LCLAT1	chr2	+	30670136	30867091	194586	True	-85.057	-77.429	0.000	0.000	63.627	0.000	0.914	0.367	-0.344	53.120	110.480	-0.126	79.540	258.200	-0.834	109	109	109	116	116	116	36.917	68.842	-0.870	31.051	107.542	-1.718	7.346	16.420	0.328	12.329	46.841	0.340	79.540
689	uc021sni.1	RORA	chr15	-	60780482	60884707	8280	True	-549.593	-549.032	0.000	0.000	-150.237	0.000	0.000	0.571	-0.136	20.120	45.940	0.653	43.760	96.780	0.209	97	97	97	408	408	408	11.441	20.215	-0.734	8.343	27.442	-1.617	4.025	8.709	0.468	4.407	12.797	0.488	43.760
690	uc010gld.2	CXADR	chr21	+	18885223	18942429	53562	True	-202.142	-201.731	0.000	0.000	-23.714	0.000	0.022	0.444	-0.242	104.180	186.140	-0.446	1436.220	2943.180	-0.771	66	66	66	180	180	180	46.593	87.288	-0.939	84.935	198.960	-1.659	26.004	42.586	0.191	240.011	453.571	0.394	1436.220
691	uc003ndi.3	SOX4	chr6	+	21593971	21598849	3600	True	-74.399	20.637	0.000	0.000	47.547	0.000	1.000	0.065	-0.368	784.820	1322.560	1.389	502.140	1721.620	-0.695	140	140	140	62	62	62	341.686	507.651	-0.313	348.931	856.972	-1.226	157.613	333.505	0.588	86.143	356.709	0.284	784.820
692	uc001kdn.3	WAPAL	chr10	-	88195012	88281496	1760	True	-74.767	-74.684	0.000	0.000	60.235	0.000	0.860	0.201	-0.421	175.560	477.700	-0.296	110.100	449.740	-1.247	170	170	170	86	86	86	105.050	252.228	-1.227	58.157	200.993	-1.765	22.102	74.055	0.361	20.846	76.246	0.256	175.560
693	uc010tvt.3	STON2	chr14	-	81726993	81745162	6300	True	-677.735	-639.087	0.000	0.000	-58.253	0.000	0.000	0.264	-0.238	197.080	447.140	1.222	634.960	1158.900	0.260	285	285	285	315	315	315	10.111	19.637	-0.611	27.346	69.810	-1.704	22.761	47.890	0.697	69.716	127.539	0.480	634.960
694	uc009zrh.4	MDM2	chr12	+	69202987	69239320	31586	True	-115.968	-110.614	0.000	0.000	12.433	0.000	0.680	0.397	-0.167	1903.900	4323.460	-0.694	375.160	1187.840	-1.208	83	83	83	203	203	203	200.892	444.936	-1.182	75.665	258.663	-1.758	347.902	789.614	0.266	47.001	162.518	0.269	1903.900
695	uc010opg.1	MIER1	chr1	+	67390577	67454302	60237	True	-74.363	-23.915	0.000	0.000	40.467	0.000	0.960	0.358	-0.183	193.880	393.300	-0.493	137.580	421.140	-0.813	67	67	67	125	125	125	122.500	259.256	-1.069	67.571	208.453	-1.579	32.243	69.700	0.250	25.191	85.295	0.233	193.880
696	uc001ddf.2	MIER1	chr1	+	67390577	67454302	60237	True	-74.340	-23.864	0.000	0.000	40.517	0.000	0.960	0.358	-0.183	193.880	393.300	-0.493	137.580	421.140	-0.813	67	67	67	125	125	125	122.500	259.256	-1.069	67.571	208.453	-1.579	32.243	69.700	0.250	25.191	85.295	0.233	193.880
697	uc011myn.2	ZNF275	chrX	+	152610233	152617037	3623	True	-83.800	-83.437	0.000	0.000	45.227	0.000	0.834	0.499	-0.187	57.920	123.640	-0.214	54.340	132.140	-0.844	76	76	76	157	157	157	30.350	51.454	-0.712	27.456	74.038	-1.413	12.573	23.825	0.253	8.813	21.816	0.283	57.920
698	uc003clu.2	ZBTB47	chr3	+	42695175	42709072	11973	True	-157.183	-158.050	0.000	0.000	45.643	0.000	0.702	0.278	-0.442	58.180	88.300	2.163	44.580	102.080	-0.339	156	156	156	94	94	94	28.792	35.453	-0.165	20.409	45.164	-1.100	11.164	19.896	0.606	7.925	18.669	0.371	58.180
699	uc003xtl.3	UBXN2B	chr8	+	59323822	59364060	37225	True	-120.789	-118.399	0.000	0.000	32.491	0.000	0.678	0.446	-0.255	714.520	1520.500	0.079	49.440	176.960	-0.977	81	81	81	149	149	149	75.312	153.565	-0.918	32.634	105.703	-1.662	116.213	249.418	0.406	7.723	26.498	0.297	714.520
700	uc001hoy.3	LBR	chr1	-	225589203	225615815	1600	True	-48.961	-9.851	0.000	0.000	47.968	0.000	1.000	0.283	-0.303	731.500	1494.060	-0.160	720.080	2365.840	-1.019	73	73	73	80	80	80	495.216	927.957	-0.890	348.413	1014.931	-1.481	89.457	208.916	0.288	130.382	487.674	0.192	731.500
701	uc002yuh.3	RUNX1	chr21	-	36160097	36260987	3820	True	-277.813	-278.199	0.000	0.000	13.285	0.000	0.047	0.634	-0.412	21.140	29.560	0.681	11.160	29.040	0.220	84	84	84	190	190	190	10.050	13.273	-0.293	4.403	12.759	-1.357	4.241	7.095	0.503	2.039	5.160	0.631	21.140
702	uc004ahj.4	PTAR1	chr9	-	72324437	72374876	8480	True	-498.617	-502.073	0.000	0.000	-238.156	0.000	0.000	0.586	-0.084	58.680	113.640	-0.106	82.420	329.020	-0.629	61	61	61	424	424	424	42.545	69.216	-0.678	38.308	133.767	-1.746	8.044	16.074	0.245	14.996	56.150	0.420	82.420
703	uc002xiz.3	RALGAPB	chr20	+	37121572	37207504	82104	True	-161.865	-43.837	0.000	0.000	42.504	0.000	0.783	0.209	-0.207	86.440	229.500	-0.206	67.140	233.360	-0.928	141	141	141	189	189	189	50.207	111.199	-1.102	39.896	121.888	-1.570	14.380	39.441	0.315	11.811	40.726	0.231	86.440
704	uc010sli.2	SLC38A2	chr12	-	46751970	46759090	2600	True	-48.099	27.230	0.000	0.000	49.108	0.000	1.000	0.386	-0.133	392.600	842.400	-0.739	821.120	2571.280	-1.154	48	48	48	130	130	130	281.101	563.618	-0.986	278.247	812.352	-1.536	61.598	144.807	0.155	131.116	401.919	0.147	821.120
705	uc003yfd.3	RUNX1T1	chr8	-	92967194	93107490	4420	True	-109.781	-96.853	0.000	0.000	47.952	0.000	0.764	0.375	-0.224	53.340	114.480	-0.363	41.080	102.620	-0.770	114	114	114	144	144	144	20.952	44.958	-1.048	15.498	53.617	-1.678	6.744	15.642	0.337	6.137	23.203	0.362	53.340
706	uc022axo.1	RUNX1T1	chr8	-	92967194	93107490	4420	True	-113.481	-97.873	0.000	0.000	47.258	0.000	0.750	0.375	-0.224	53.340	114.480	-0.363	41.080	102.620	-0.770	114	114	114	144	144	144	20.952	44.958	-1.048	15.498	53.617	-1.678	6.744	15.642	0.337	6.137	23.203	0.362	53.340
707	uc003ncn.1	KDM1B	chr6	+	18155618	18224084	67101	True	-61.020	-61.503	0.000	0.000	47.216	0.000	0.955	0.344	-0.494	135.940	289.120	-0.259	104.380	310.380	-1.353	84	84	84	66	66	66	87.645	171.653	-0.966	50.057	175.005	-1.803	24.425	45.999	0.289	17.077	52.617	0.250	135.940
708	uc009wde.3	TGFBR3	chr1	-	92145899	92327603	2180	True	-65.008	-65.734	0.000	0.000	53.588	0.000	0.817	0.262	-0.319	63.660	114.840	-0.168	66.300	187.860	-0.739	121	121	121	109	109	109	35.966	67.113	-0.870	34.769	102.027	-1.566	10.330	20.448	0.242	13.712	31.586	0.327	66.300
709	uc002ihl.3	GJC1	chr17	-	42875815	42908179	5900	True	-300.093	-300.926	0.000	0.000	-82.634	0.000	0.000	0.518	-0.140	143.820	254.240	-0.326	1319.420	2465.460	-0.437	72	72	72	294	294	294	96.321	166.990	-0.765	92.040	226.826	-1.422	21.713	46.892	0.224	149.442	291.653	0.377	1319.420
710	uc002vbq.4	ADAM23	chr2	+	207308367	207485854	174155	True	-220.357	-221.693	0.000	0.000	23.196	0.000	0.218	0.582	-0.368	65.800	163.500	0.786	52.080	136.960	-0.358	83	83	83	165	165	165	36.687	68.509	-0.765	11.479	35.595	-1.584	13.363	33.019	0.440	8.588	24.039	0.536	65.800
711	uc002lfz.2	TCF4	chr18	-	52889561	53255860	4560	True	-164.568	-153.470	0.000	0.000	23.871	0.000	0.526	0.373	-0.206	54.840	108.620	0.128	61.760	210.560	-0.692	118	118	118	173	173	173	28.051	54.133	-0.925	25.228	78.211	-1.591	9.615	18.519	0.359	11.552	37.405	0.338	61.760
712	uc010dph.1	TCF4	chr18	-	52889561	53255860	4560	True	-157.802	-151.982	0.000	0.000	24.103	0.000	0.538	0.370	-0.205	54.840	108.620	0.128	61.760	210.560	-0.692	118	118	118	173	173	173	27.962	54.117	-0.928	25.228	78.211	-1.591	9.602	18.521	0.356	11.552	37.405	0.338	61.760
713	uc002hyl.1	CNP	chr17	+	40118758	40129754	7214	True	-201.488	-202.819	0.000	0.000	-34.931	0.000	0.024	0.449	-0.175	200.600	285.440	-0.132	702.780	1742.600	0.878	61	61	61	169	169	169	156.342	203.929	-0.373	104.789	227.644	-1.067	28.909	42.875	0.132	147.799	348.225	0.468	702.780
714	uc003gut.4	UBE2K	chr4	+	39699663	39784410	81036	True	-103.625	-99.058	0.000	0.000	29.875	0.000	0.898	0.673	-0.206	403.980	742.760	-0.412	158.920	470.080	-1.039	45	45	45	176	176	176	177.686	300.084	-0.739	75.864	226.372	-1.577	103.688	176.014	0.137	26.803	73.429	0.243	403.980
715	uc004aty.3	FAM120A	chr9	+	96233422	96328397	93668	True	-55.484	-8.029	0.000	0.000	52.950	0.000	0.921	0.187	-0.393	426.760	884.460	-0.283	299.680	894.900	-1.135	113	113	113	63	63	63	218.494	417.254	-0.891	167.541	513.144	-1.603	56.616	144.146	0.202	54.040	165.193	0.255	426.760
716	uc001dea.2	GNG12	chr1	-	68167148	68299155	3320	True	-100.211	-99.010	0.000	0.000	10.943	0.000	0.669	0.632	-0.162	196.300	329.700	-0.358	155.400	503.240	-0.767	42	42	42	163	163	163	142.320	222.617	-0.644	90.963	251.456	-1.461	30.817	44.951	0.155	28.039	80.523	0.287	196.300
717	uc022axu.1	RUNX1T1	chr8	-	92967194	93115454	4420	True	-95.955	-93.974	0.000	0.000	46.230	0.000	0.757	0.351	-0.239	53.340	114.480	-0.260	41.080	102.620	-0.770	111	111	111	144	144	144	21.163	45.554	-1.058	15.498	53.617	-1.678	6.835	15.441	0.337	6.137	23.203	0.362	53.340
718	uc001dvn.5	SLC25A24	chr1	-	108677343	108742980	1540	True	-89.195	-89.770	0.000	0.000	35.812	0.000	0.652	0.381	-0.495	221.840	425.080	0.801	201.540	441.700	-1.012	74	74	74	69	69	69	149.209	263.695	-0.745	81.261	232.130	-1.597	37.288	93.489	0.422	43.735	89.682	0.383	221.840
719	uc001lnw.3	LOC100133161	chr11	-	126986	133778	2100	True	-70.575	-70.611	0.000	0.000	46.720	0.819	0.000	-0.244	0.332	255.280	656.100	-0.860	381.600	746.820	0.562	113	113	113	105	105	105	102.697	248.911	-1.274	127.484	215.212	-0.703	54.105	128.748	0.190	82.577	152.533	0.378	381.600
720	uc010icf.3	WHSC1	chr4	+	1953834	1983934	27670	True	-106.161	-4.997	0.000	0.000	56.473	0.000	0.874	0.199	-0.238	232.920	643.120	-0.569	125.040	366.780	-0.772	129	129	129	119	119	119	144.420	311.929	-1.052	75.475	208.762	-1.438	48.569	133.270	0.219	20.398	61.873	0.280	232.920
721	uc002hgs.2	SUZ12	chr17	+	30264043	30328057	62013	True	-83.755	-84.540	0.000	0.000	41.149	0.000	0.878	0.336	-0.385	455.660	918.640	1.283	181.340	661.160	-0.921	81	81	81	98	98	98	192.965	418.369	-0.996	94.297	293.372	-1.554	90.038	189.513	0.636	35.783	146.127	0.320	455.660
722	uc003isi.3	CLCN3	chr4	+	170541671	170644338	99486	True	-75.391	-76.414	0.000	0.000	46.992	0.000	0.815	0.264	-0.315	187.400	399.980	-0.346	248.760	575.220	-0.838	100	100	100	157	157	157	111.584	227.179	-0.980	63.001	178.782	-1.478	20.924	66.193	0.309	33.368	94.280	0.290	248.760
723	uc010ygu.2	ZNF805	chr19	+	57752052	57774106	15148	True	-537.510	-530.323	0.000	0.000	-67.492	0.000	0.000	0.502	-0.259	18.900	37.160	0.606	1508.800	2736.780	-0.522	130	130	130	337	337	337	8.459	16.172	-0.886	63.414	138.761	-1.714	4.616	8.145	0.481	207.891	389.594	0.553	1508.800
724	uc001hif.3	RCOR3	chr1	+	211432707	211489725	54598	True	-80.090	-80.426	0.000	0.000	39.910	0.000	0.792	0.494	-0.313	81.100	178.940	-0.313	46.940	146.880	-0.580	61	61	61	101	101	101	52.733	107.523	-0.962	25.214	85.213	-1.719	12.559	36.508	0.318	8.075	26.544	0.385	81.100
725	uc004atw.3	FAM120A	chr9	+	96214172	96328397	112918	True	-63.859	-12.698	0.000	0.000	57.419	0.000	0.889	0.189	-0.395	426.760	884.460	0.452	299.680	894.900	-1.135	138	138	138	63	63	63	208.181	378.232	-0.755	167.541	513.144	-1.603	60.333	163.263	0.384	54.040	165.193	0.255	426.760
726	uc001iqk.3	NEBL	chr10	-	21068902	21463116	4600	True	-194.388	-194.845	0.000	0.000	15.784	0.000	0.283	0.532	-0.226	36.160	56.300	0.092	33.660	115.380	-0.638	86	86	86	198	198	198	22.708	37.502	-0.717	18.327	56.047	-1.568	5.881	7.859	0.395	6.197	18.496	0.385	36.160
727	uc021pnu.1	NEBL	chr10	-	21068902	21463116	4600	True	-194.500	-194.958	0.000	0.000	15.670	0.000	0.278	0.532	-0.226	36.160	56.300	0.092	33.660	115.380	-0.638	86	86	86	198	198	198	22.708	37.502	-0.717	18.327	56.047	-1.568	5.881	7.859	0.395	6.197	18.496	0.385	36.160
728	uc010nqp.1	LAMP2	chrX	-	119570348	119603204	1320	True	-63.299	-21.477	0.000	0.000	46.412	0.000	1.000	0.181	-0.378	651.340	1442.100	0.226	221.820	715.840	-1.078	113	113	113	65	65	65	234.529	437.618	-0.881	132.653	361.934	-1.437	134.709	271.000	0.263	36.393	105.319	0.173	651.340
729	uc010omc.2	NSUN4	chr1	+	46805848	46830824	22393	True	-129.134	-122.370	0.000	0.000	40.051	0.000	0.642	0.416	-0.422	112.820	180.340	-0.093	293.240	786.100	-0.563	78	78	78	120	120	120	62.572	96.843	-0.648	42.538	119.858	-1.498	23.803	34.224	0.240	44.062	119.402	0.413	293.240
730	uc003ydw.1	CPNE3	chr8	+	87559533	87573726	11742	True	-37.842	-37.398	0.000	0.000	49.335	0.000	0.942	0.457	-0.209	179.940	404.260	-0.568	144.660	543.420	-0.995	60	60	60	120	120	120	131.635	271.215	-1.031	88.813	294.930	-1.701	24.670	56.484	0.192	26.545	101.218	0.269	179.940
731	uc010mao.3	RUNX1T1	chr8	-	92967194	93107882	4420	True	-87.576	-87.128	0.000	0.000	46.048	0.000	0.766	0.354	-0.223	53.340	114.480	0.109	41.080	102.620	-0.770	110	110	110	145	145	145	20.894	45.408	-1.062	15.431	53.364	-1.676	7.099	15.970	0.340	6.167	23.320	0.362	53.340
732	uc002vvm.4	ARL4C	chr2	-	235401685	235405233	1920	True	-31.145	-31.605	0.000	0.000	53.580	0.000	0.948	0.402	-0.289	124.800	223.400	0.168	91.540	244.560	-0.767	69	69	69	96	96	96	87.990	135.868	-0.561	56.411	139.137	-1.276	16.667	46.816	0.358	15.520	42.584	0.227	124.800
733	uc001ynh.2	BAG5	chr14	-	104022880	104028655	2720	True	-138.086	-138.656	0.000	0.000	29.507	0.000	0.574	0.385	-0.311	101.820	247.020	-0.074	606.660	1197.460	-0.795	94	94	94	136	136	136	75.238	135.825	-0.828	65.390	171.115	-1.519	15.550	36.413	0.311	79.630	155.817	0.342	606.660
734	uc004emy.2	RBM41	chrX	-	106305117	106362057	3820	True	-210.993	-212.448	0.000	0.000	-14.766	0.000	0.068	0.778	-0.204	186.800	320.160	-0.503	1130.840	2057.180	-0.818	50	50	50	191	191	191	98.933	185.587	-0.914	55.911	173.708	-2.003	31.743	54.984	0.240	136.377	255.122	0.406	1130.840
735	uc002shn.3	TEX261	chr2	-	71213067	71222001	1640	True	-48.405	33.717	0.000	0.000	47.419	0.000	1.000	0.251	-0.188	218.320	340.300	0.074	182.460	460.600	-0.635	70	70	70	82	82	82	142.034	200.521	-0.458	125.909	275.213	-1.110	31.273	61.271	0.225	17.807	52.972	0.209	218.320
736	uc003pek.3	PTP4A1	chr6	+	64231650	64293489	59711	True	-33.449	-13.102	0.000	0.000	43.683	0.000	0.968	0.172	-0.366	610.100	1355.580	-0.707	153.120	471.220	-1.130	82	82	82	94	94	94	317.797	695.980	-1.125	81.670	234.800	-1.513	94.760	219.594	0.197	26.480	76.883	0.207	610.100
737	uc031rxe.1	UBE2L3	chr22	+	21903735	21978323	72768	True	-36.846	-36.837	0.000	0.000	48.758	0.000	1.000	0.496	-0.302	1633.200	2540.480	1.039	231.800	545.440	-0.635	52	52	52	89	89	89	571.352	962.749	-0.562	118.484	293.777	-1.271	461.556	769.598	0.517	51.211	131.460	0.253	1633.200
738	uc011lyc.1	FBXW2	chr9	-	123519253	123555669	5880	True	-70.984	-70.835	0.000	0.000	23.068	0.000	0.650	0.273	-0.147	167.500	309.240	-0.425	662.200	1410.580	-0.608	125	125	125	183	183	183	72.074	142.896	-0.984	84.829	214.403	-1.383	33.267	61.267	0.191	90.061	192.831	0.286	662.200
739	uc011ccv.2	CDS1	chr4	+	85504056	85572493	67433	True	-109.829	-107.246	0.000	0.000	57.362	0.000	0.958	0.282	-0.894	84.280	208.640	0.520	30.860	104.680	-1.130	127	127	127	48	48	48	50.138	104.598	-1.013	18.239	72.347	-1.936	12.064	31.877	0.473	5.530	19.127	0.329	84.280
740	uc004dcm.1	DMD	chrX	-	31137344	31285024	2580	True	-93.803	-94.862	0.000	0.000	27.513	0.000	0.612	0.477	-0.243	45.040	97.620	-0.277	33.080	114.200	-0.427	63	63	63	129	129	129	33.230	63.139	-0.894	21.110	68.914	-1.656	4.965	12.305	0.295	6.443	20.498	0.374	45.040
741	uc004dcn.1	DMD	chrX	-	31137344	31285024	2580	True	-93.803	-94.862	0.000	0.000	27.513	0.000	0.612	0.477	-0.243	45.040	97.620	-0.277	33.080	114.200	-0.427	63	63	63	129	129	129	33.230	63.139	-0.894	21.110	68.914	-1.656	4.965	12.305	0.295	6.443	20.498	0.374	45.040
742	uc004dco.1	DMD	chrX	-	31137344	31285024	2580	True	-93.769	-94.863	0.000	0.000	27.511	0.000	0.612	0.477	-0.243	45.040	97.620	-0.277	33.080	114.200	-0.427	63	63	63	129	129	129	33.230	63.139	-0.894	21.110	68.914	-1.656	4.965	12.305	0.295	6.443	20.498	0.374	45.040
743	uc004dcp.1	DMD	chrX	-	31137344	31285024	2580	True	-93.769	-94.863	0.000	0.000	27.511	0.000	0.612	0.477	-0.243	45.040	97.620	-0.277	33.080	114.200	-0.427	63	63	63	129	129	129	33.230	63.139	-0.894	21.110	68.914	-1.656	4.965	12.305	0.295	6.443	20.498	0.374	45.040
744	uc021rkl.1	DACH1	chr13	-	72012097	72441330	2580	True	-72.664	-72.989	0.000	0.000	42.598	0.000	0.837	0.466	-0.233	96.080	266.440	0.552	91.820	282.200	-0.794	69	69	69	129	129	129	61.529	99.138	-0.445	45.414	130.379	-1.502	20.514	62.740	0.588	14.647	39.964	0.244	96.080
745	uc002nux.4	KCTD15	chr19	+	34289405	34306666	14789	True	-63.051	-62.940	0.000	0.000	25.025	0.000	0.785	0.470	-0.204	201.180	269.700	-0.002	146.340	366.940	-0.425	51	51	51	121	121	121	136.514	170.689	-0.327	101.256	216.828	-1.076	35.907	40.533	0.173	18.821	52.598	0.331	201.180
746	uc001rlk.4	PKP2	chr12	-	32943679	33049780	1120	True	-122.982	-123.876	0.000	0.000	46.892	0.000	0.500	0.296	-0.695	57.820	100.620	-0.118	39.260	139.360	-1.072	130	130	130	56	56	56	34.086	61.269	-0.784	20.931	71.264	-1.829	9.346	21.351	0.335	11.293	30.051	0.550	57.820
747	uc010fsh.3	STK17B	chr2	-	196998306	197041227	1680	True	-88.674	-88.450	0.000	0.000	56.213	0.000	0.885	0.219	-0.482	686.840	1388.580	-0.298	47.560	149.660	-0.773	152	152	152	78	78	78	74.321	156.529	-1.115	20.335	71.575	-1.728	108.217	211.005	0.295	7.964	28.158	0.342	686.840
748	uc001hvu.4	KIAA1804	chr1	+	233511528	233520894	7682	True	-66.774	39.462	0.000	0.000	52.262	0.000	0.963	0.194	-0.217	556.320	1328.300	-0.691	221.780	676.600	-1.353	103	103	103	82	82	82	141.987	343.511	-1.257	125.222	396.951	-1.666	85.202	211.157	0.156	40.244	120.798	0.164	556.320
749	uc002lhm.1	MALT1	chr18	+	56338617	56417370	76499	True	-98.167	-98.418	0.000	0.000	44.918	0.000	0.694	0.354	-0.347	63.080	135.680	0.943	37.040	100.220	-0.846	94	94	94	111	111	111	37.636	73.406	-0.866	16.718	47.399	-1.451	10.674	28.461	0.393	6.647	17.552	0.408	63.080
750	uc002lhn.1	MALT1	chr18	+	56338617	56417370	76499	True	-98.167	-98.418	0.000	0.000	44.918	0.000	0.694	0.354	-0.347	63.080	135.680	0.943	37.040	100.220	-0.846	94	94	94	111	111	111	37.636	73.406	-0.866	16.718	47.399	-1.451	10.674	28.461	0.393	6.647	17.552	0.408	63.080
751	uc001hiv.3	LPGAT1	chr1	-	211916798	212004114	6240	True	-322.630	-325.231	0.000	0.000	-135.748	0.000	0.000	0.570	-0.129	145.360	230.560	-0.122	638.140	1172.060	-0.800	53	53	53	312	312	312	69.262	128.661	-0.859	62.931	184.381	-1.614	20.824	43.943	0.302	71.100	145.134	0.305	638.140
752	uc021vdr.1	RRM2	chr2	+	10262694	10271546	7206	True	-44.567	-45.150	0.000	0.000	45.070	0.000	0.950	0.385	-0.358	1223.840	2471.260	0.052	734.200	1561.140	-0.889	66	66	66	80	80	80	680.846	1187.646	-0.708	266.201	627.463	-1.260	224.992	582.062	0.340	124.556	251.935	0.222	1223.840
753	uc002ial.2	FAM134C	chr17	-	40731525	40761445	1300	True	-64.287	-31.982	0.000	0.000	42.203	0.000	1.000	0.225	-0.353	626.060	1196.800	0.542	156.880	429.340	-0.775	103	103	103	65	65	65	100.962	156.457	-0.506	78.571	196.582	-1.297	98.790	185.463	0.304	26.837	72.905	0.227	626.060
754	uc002fuw.4	PAFAH1B1	chr17	+	2496922	2588909	88260	True	-40.025	-40.544	0.000	0.000	1.927	0.000	0.891	0.374	-0.176	336.600	811.440	-0.633	160.380	435.640	-0.864	47	47	47	184	184	184	237.318	481.596	-1.005	89.627	234.630	-1.369	42.171	112.640	0.165	24.076	70.110	0.213	336.600
755	uc010lui.1	BNIP3L	chr8	+	26240893	26270644	27646	True	-35.343	-20.315	0.000	0.000	51.827	0.000	1.000	0.471	-0.251	273.400	452.700	-0.268	124.220	442.260	-0.961	48	48	48	103	103	103	167.731	286.971	-0.782	75.870	209.406	-1.424	43.522	66.863	0.200	20.994	71.719	0.229	273.400
756	uc001ahe.4	SLC35E2B	chr1	-	1592938	1601578	2540	True	-112.807	36.389	0.000	0.000	41.462	0.000	0.882	0.196	-0.142	133.380	249.680	-0.273	289.160	624.300	-0.830	112	112	112	127	127	127	77.902	136.758	-0.793	108.407	262.892	-1.258	25.299	49.284	0.176	43.956	106.055	0.183	289.160
757	uc002twk.3	ORC4	chr2	-	148687965	148779173	4200	True	-149.681	-149.657	0.000	0.000	14.856	0.000	0.460	0.446	-0.204	251.020	587.100	-0.281	1435.420	4885.960	-1.026	86	86	86	187	187	187	109.773	236.547	-1.131	262.609	935.318	-1.779	67.885	150.450	0.312	366.587	1290.610	0.330	1435.420
758	uc010ioe.3	PABPC4L	chr4	-	135117488	135122903	3140	True	-220.411	-220.643	0.000	0.000	9.868	0.000	0.076	0.553	-0.306	86.660	140.980	0.032	59.500	206.900	0.344	86	86	86	157	157	157	51.914	77.864	-0.604	20.192	59.217	-1.464	22.127	34.171	0.378	12.983	41.165	0.514	86.660
759	uc004bga.2	HSDL2	chr9	+	115142188	115234685	90983	True	-22.041	-22.548	0.000	0.000	45.749	0.000	1.000	0.361	-0.335	388.460	903.940	-0.232	192.920	652.440	-1.016	61	61	61	74	74	74	236.027	466.582	-0.943	115.342	362.007	-1.587	66.471	174.827	0.243	33.863	136.771	0.257	388.460
760	uc001aob.4	PHF13	chr1	+	6673755	6684093	9175	True	-45.839	-4.720	0.000	0.000	49.602	0.000	1.000	0.193	-0.407	159.880	298.000	0.324	90.580	220.980	-0.822	101	101	101	55	55	55	76.787	115.600	-0.493	55.633	127.406	-1.182	31.062	64.423	0.272	18.590	43.247	0.145	159.880
761	uc003jmo.3	C5orf51	chr5	+	41904469	41921738	13148	True	-181.540	-182.342	0.000	0.000	-46.400	0.000	0.044	0.597	-0.133	83.340	139.140	-0.072	124.720	420.840	-0.298	44	44	44	204	204	204	60.274	95.231	-0.640	43.741	131.749	-1.516	9.071	18.916	0.223	17.583	65.771	0.397	124.720
762	uc010skj.2	PKP2	chr12	-	32943679	33049780	1120	True	-122.810	-123.706	0.000	0.000	46.555	0.000	0.500	0.298	-0.694	57.820	100.620	-0.118	39.260	139.360	-1.072	129	129	129	56	56	56	34.042	61.133	-0.782	20.931	71.264	-1.829	9.368	21.377	0.336	11.293	30.051	0.550	57.820
763	uc001pez.3	FUT4	chr11	+	94277016	94283064	2860	True	-306.567	-304.156	0.000	0.000	33.672	0.000	0.115	0.577	-0.480	36.340	63.380	0.968	913.860	1688.500	-0.140	128	128	128	157	157	157	14.923	19.088	-0.182	29.950	60.915	-1.383	7.892	14.152	0.596	111.171	200.409	0.571	913.860
764	uc010sjm.2	STK38L	chr12	+	27397077	27478890	78843	True	-28.368	-28.689	0.000	0.000	52.644	0.000	1.000	0.479	-0.221	125.680	245.620	-0.303	77.140	237.580	-1.290	63	63	63	96	96	96	71.889	133.059	-0.900	38.180	117.226	-1.589	25.577	41.551	0.264	11.237	35.986	0.179	125.680
765	uc003kxu.2	SEPT8	chr5	-	132091696	132113067	2400	True	-56.072	-56.739	0.000	0.000	32.300	0.000	0.874	0.482	-0.196	389.700	660.740	0.014	280.420	786.980	-0.821	53	53	53	119	119	119	233.912	359.432	-0.563	160.362	419.083	-1.364	68.387	141.913	0.231	38.770	122.540	0.369	389.700
766	uc003kxv.2	SEPT8	chr5	-	132091696	132113067	2400	True	-56.072	-56.739	0.000	0.000	32.300	0.000	0.874	0.482	-0.196	389.700	660.740	0.014	280.420	786.980	-0.821	53	53	53	119	119	119	233.912	359.432	-0.563	160.362	419.083	-1.364	68.387	141.913	0.231	38.770	122.540	0.369	389.700
767	uc010mam.3	RUNX1T1	chr8	-	92967194	93107490	4420	True	-88.389	-87.708	0.000	0.000	45.224	0.000	0.766	0.378	-0.198	53.340	114.480	-0.566	41.080	102.620	-0.770	109	109	109	145	145	145	21.077	45.817	-1.073	15.431	53.364	-1.676	6.868	15.458	0.322	6.167	23.320	0.362	53.340
768	uc001zqe.3	HAUS2	chr15	+	42841010	42862190	19054	True	-47.417	-45.240	0.000	0.000	49.062	0.000	0.942	0.346	-0.288	465.660	861.480	-0.211	1258.120	2866.300	-0.751	77	77	77	104	104	104	104.937	188.222	-0.773	80.996	198.518	-1.413	85.211	170.880	0.234	188.107	419.077	0.275	1258.120
769	uc011byq.2	UBE2K	chr4	+	39699663	39784410	81056	True	-102.811	-96.969	0.000	0.000	27.628	0.000	0.880	0.654	-0.202	498.880	964.380	-0.412	158.920	470.080	-1.074	45	45	45	175	175	175	174.915	303.173	-0.760	75.886	226.815	-1.580	109.542	200.852	0.148	26.878	73.403	0.240	498.880
770	uc001cri.3	CMPK1	chr1	+	47799468	47844511	43887	True	-53.963	-54.394	0.000	0.000	48.488	0.000	1.000	0.405	-0.598	306.560	482.640	0.130	85.800	267.240	-0.906	71	71	71	56	56	56	139.874	226.631	-0.659	55.224	168.947	-1.581	55.902	96.794	0.281	13.630	47.091	0.222	306.560
771	uc003ztm.3	UBE2R2	chr9	+	33817181	33920401	100294	True	-69.650	-69.913	0.000	0.000	68.215	0.000	1.000	0.666	-0.436	493.960	915.400	0.281	293.100	963.760	-0.970	40	40	40	144	144	144	304.675	524.142	-0.704	77.874	218.836	-1.428	72.730	195.603	0.368	55.161	174.527	0.234	493.960
772	uc010urv.2	MEF2A	chr15	+	100106132	100256629	147542	True	-99.686	-33.416	0.000	0.000	38.067	0.000	0.884	0.269	-0.231	114.740	259.180	-0.624	86.200	321.040	-0.725	84	84	84	146	146	146	63.102	138.274	-1.112	46.130	146.123	-1.618	22.696	49.235	0.208	17.196	58.781	0.261	114.740
773	uc011kme.2	CBLL1	chr7	+	107384278	107402083	15589	True	-55.118	-55.381	0.000	0.000	46.136	0.000	0.954	0.367	-0.329	107.120	178.420	-0.433	49.060	204.780	-1.098	66	66	66	109	109	109	54.845	108.415	-0.984	29.980	96.029	-1.615	15.904	27.461	0.268	8.853	36.777	0.321	107.120
774	uc003puk.1	AMD1	chr6	+	111195986	111216913	19372	True	-38.883	24.007	0.000	0.000	45.575	0.000	1.000	0.222	-0.268	758.700	1535.640	-0.448	572.680	1557.660	-0.945	60	60	60	76	76	76	569.523	1009.373	-0.812	414.680	1049.907	-1.322	97.806	217.763	0.138	78.312	258.284	0.201	758.700
775	uc001rmm.2	CNTN1	chr12	+	41086243	41466213	377677	True	-119.032	-119.749	0.000	0.000	51.298	0.000	0.764	0.334	-0.421	56.380	121.180	-0.011	27.460	104.220	-0.906	114	114	114	106	106	106	31.841	65.411	-1.017	14.827	53.459	-1.783	8.068	16.441	0.354	6.269	21.584	0.370	56.380
776	uc010crl.1	SARM1	chr17	+	26698986	26728065	26209	True	-152.891	-125.738	0.000	0.000	10.527	0.007	0.411	0.165	-0.233	108.880	232.120	0.551	72.620	203.900	0.920	183	183	183	141	141	141	56.290	94.919	-0.587	34.248	64.726	-0.875	24.652	55.434	0.423	16.113	33.827	0.388	108.880
777	uc001adk.3	B3GALT6	chr1	+	1167628	1170420	1600	True	-39.202	-20.382	0.000	0.000	45.449	0.000	1.000	0.292	-0.390	125.320	206.260	1.119	65.240	123.940	0.035	78	78	78	58	58	58	71.024	73.544	0.118	45.904	76.865	-0.681	21.892	40.653	0.472	10.317	26.204	0.326	125.320
778	uc010zih.2	ABI2	chr2	+	204193002	204296892	101777	True	-115.695	-47.584	0.000	0.000	52.046	0.000	0.894	0.121	-0.361	699.400	1381.820	-0.831	126.160	614.400	-1.395	155	155	155	104	104	104	128.994	308.685	-1.322	77.735	273.734	-1.804	119.717	229.654	0.222	18.187	66.570	0.211	699.400
779	uc010pch.2	MCL1	chr1	-	150547026	150552086	2160	True	-64.955	-0.472	0.000	0.000	37.605	0.000	0.981	0.298	-0.184	523.360	1118.640	0.106	437.920	1241.300	-0.633	65	65	65	108	108	108	374.587	607.711	-0.627	290.915	701.985	-1.240	74.043	215.437	0.336	64.247	206.046	0.237	523.360
780	uc010aeu.1	KCTD12	chr13	-	77454303	77460540	4020	True	-161.542	-158.151	0.000	0.000	14.945	0.000	0.443	0.391	-0.198	353.440	697.420	0.607	255.140	843.600	-0.713	98	98	98	201	201	201	163.881	222.449	-0.255	140.644	399.998	-1.494	72.148	156.435	0.418	43.346	129.580	0.299	353.440
781	uc002vnq.3	WDFY1	chr2	-	224740064	224810052	1720	True	-77.324	-29.931	0.000	0.000	56.729	0.000	0.919	0.242	-0.337	149.600	308.640	0.076	75.840	284.760	-0.932	120	120	120	86	86	86	77.640	150.683	-0.895	53.026	157.851	-1.539	19.226	54.164	0.354	10.605	40.760	0.294	149.600
782	uc001mel.1	TPP1	chr11	-	6633996	6640692	1000	True	-45.215	-25.934	0.000	0.000	44.767	0.000	1.000	0.237	-0.436	172.920	357.000	-0.114	106.540	423.520	-1.263	99	99	99	50	50	50	109.522	197.180	-0.794	75.012	255.868	-1.743	20.532	64.826	0.381	15.417	66.546	0.203	172.920
783	uc010ece.3	MAU2	chr19	+	19458458	19469563	9938	True	-30.695	-31.552	0.000	0.000	53.803	0.000	0.964	0.280	-0.455	154.260	266.840	-0.009	125.140	301.540	-0.786	108	108	108	55	55	55	104.267	165.618	-0.657	73.711	196.501	-1.411	21.797	38.306	0.216	21.868	50.759	0.237	154.260
784	uc001mws.2	TRAF6	chr11	-	36505316	36531863	6020	True	-382.088	-385.100	0.000	0.000	-92.015	0.000	0.000	0.592	-0.195	45.160	85.680	0.178	686.480	1361.020	-0.117	71	71	71	301	301	301	30.434	51.319	-0.718	27.175	67.847	-1.494	6.977	14.160	0.354	70.143	138.015	0.447	686.480
785	uc009wcx.3	RBMXL1	chr1	-	89445138	89458643	1900	True	-66.490	-47.488	0.000	0.000	53.146	0.000	0.902	0.175	-0.401	884.200	1618.200	-0.219	172.860	591.680	-0.683	124	124	124	92	92	92	158.756	295.490	-0.898	42.227	116.661	-1.397	163.466	288.431	0.233	20.578	72.749	0.310	884.200
786	uc001dms.3	RBMXL1	chr1	-	89445138	89458643	1900	True	-66.264	-47.312	0.000	0.000	53.038	0.000	0.902	0.180	-0.395	884.200	1618.200	-0.219	172.860	591.680	-0.683	124	124	124	92	92	92	158.756	295.490	-0.898	42.227	116.661	-1.397	163.466	288.431	0.233	20.578	72.749	0.310	884.200
787	uc010ili.4	DNAJB14	chr4	-	100817406	100867883	4260	True	-180.644	-178.199	0.000	0.000	-19.840	0.000	0.206	0.536	-0.182	85.680	228.780	0.046	54.440	149.760	-0.598	61	61	61	204	204	204	51.793	104.284	-0.958	25.850	79.881	-1.576	17.769	44.072	0.397	8.672	27.130	0.359	85.680
788	uc002kyh.4	MAPRE2	chr18	+	32621323	32723432	100155	True	-42.426	-23.019	0.000	0.000	51.023	0.000	0.988	0.249	-0.350	307.120	610.840	-0.244	309.800	616.100	-0.990	88	88	88	85	85	85	218.584	384.768	-0.798	62.640	178.552	-1.577	35.920	84.180	0.194	45.992	95.922	0.230	309.800
789	uc011cka.2	CLCN3	chr4	+	170541671	170644338	99486	True	-76.598	-77.742	0.000	0.000	45.359	0.000	0.815	0.268	-0.314	187.400	399.980	-0.346	248.760	575.220	-0.838	98	98	98	157	157	157	111.259	226.132	-0.977	63.001	178.782	-1.478	21.007	66.451	0.312	33.368	94.280	0.290	248.760
790	uc002uxg.3	CFLAR	chr2	+	202004997	202037411	26700	True	-420.063	-420.402	0.000	0.000	8.442	0.000	0.049	0.426	-0.284	2673.680	6299.060	1.340	466.340	1875.980	-0.462	181	181	181	284	284	284	220.249	480.348	-0.992	42.643	134.373	-1.736	460.970	1069.471	0.491	78.464	242.604	0.494	2673.680
791	uc003gbh.3	PCGF3	chr4	+	727672	764427	33167	True	-185.759	-149.937	0.000	0.000	6.000	0.000	0.434	0.458	-0.311	138.480	267.140	-0.453	82.040	225.040	-0.771	67	67	67	175	175	175	75.387	139.518	-0.916	37.497	116.045	-1.628	29.705	46.355	0.281	15.717	42.144	0.286	138.480
792	uc003sxh.3	OSBPL3	chr7	-	24836163	25019760	3480	True	-87.850	-88.238	0.000	0.000	33.732	0.000	0.793	0.319	-0.238	57.960	133.800	-0.351	33.880	101.280	-0.714	97	97	97	174	174	174	33.597	70.562	-1.037	19.307	56.559	-1.492	10.578	25.081	0.333	4.643	14.553	0.288	57.960
793	uc002nml.4	MAU2	chr19	+	19455060	19469563	13276	True	-34.598	-35.386	0.000	0.000	53.897	0.000	0.948	0.271	-0.468	154.260	266.840	-0.009	125.140	301.540	-0.786	106	106	106	58	58	58	104.158	163.185	-0.639	75.757	198.514	-1.392	21.789	36.987	0.215	23.058	50.297	0.244	154.260
794	uc010drm.2	FLJ45445	chr19	-	197015	202209	2800	True	-51.626	-52.241	0.000	0.000	20.952	0.743	0.000	-0.258	0.189	301.080	791.320	-0.162	395.120	755.840	0.218	89	89	89	140	140	140	103.143	244.487	-1.185	168.892	289.593	-0.762	64.964	167.532	0.255	71.254	123.645	0.274	395.120
795	uc003sxf.3	OSBPL3	chr7	-	24836163	25019760	3480	True	-87.635	-88.075	0.000	0.000	33.769	0.000	0.787	0.310	-0.238	57.960	133.800	-0.351	33.880	101.280	-0.714	100	100	100	174	174	174	33.096	69.501	-1.037	19.307	56.559	-1.492	10.818	25.464	0.328	4.643	14.553	0.288	57.960
796	uc002xzd.2	VAPB	chr20	+	56964174	57026156	57158	True	-259.615	-227.039	0.000	0.000	-74.619	0.000	0.075	0.246	-0.217	298.440	735.720	-0.244	80.560	230.280	-0.771	116	116	116	239	239	239	132.380	285.884	-1.086	25.657	73.423	-1.488	84.412	196.058	0.273	10.797	29.595	0.318	298.440
797	uc002vyk.4	HDAC4	chr2	-	239969863	240322643	4420	True	-297.614	-298.518	0.000	0.000	10.966	0.000	0.133	0.396	-0.302	18.400	27.860	0.705	11.820	26.940	0.749	139	139	139	203	203	203	9.493	14.407	-0.570	4.556	11.248	-1.125	3.255	4.276	0.441	2.156	4.976	0.638	18.400
798	uc001gdt.1	POGK	chr1	+	166808723	166823709	13538	True	-66.562	18.731	0.000	0.000	44.057	0.000	0.986	0.177	-0.250	201.300	393.860	-0.013	146.160	477.080	-0.838	105	105	105	70	70	70	138.643	227.528	-0.672	111.717	296.258	-1.368	25.280	67.800	0.310	19.268	79.672	0.220	201.300
799	uc002agw.3	RORA	chr15	-	60780482	60919729	8280	True	-529.477	-522.807	0.000	0.000	-117.617	0.000	0.000	0.519	-0.130	20.120	45.940	0.941	43.760	96.780	0.351	108	108	108	414	414	414	10.171	18.337	-0.651	8.245	27.093	-1.603	5.171	10.536	0.538	4.450	13.028	0.509	43.760
800	uc010ehm.3	HNRNPUL1	chr19	+	41770119	41813811	42514	True	-50.680	-51.446	0.000	0.000	47.540	0.000	1.000	0.268	-0.620	1258.300	2294.460	0.309	942.300	2243.300	-1.058	99	99	99	45	45	45	712.183	1119.359	-0.605	459.176	1274.864	-1.515	227.609	448.612	0.278	210.148	482.852	0.250	1258.300
801	uc002ehr.3	FTO	chr16	+	53737874	54148379	408439	True	-54.149	-54.129	0.000	0.000	51.699	0.000	0.921	0.379	-0.298	189.700	370.680	-0.077	444.220	1035.280	-0.847	83	83	83	101	101	101	89.425	146.693	-0.700	89.472	232.421	-1.424	28.628	51.699	0.262	82.062	180.482	0.272	444.220
802	uc010xxb.2	PVR	chr19	+	45147097	45169428	18229	True	-176.135	-171.525	0.000	0.000	-8.559	0.000	0.296	0.577	-0.213	129.800	244.040	0.213	330.260	741.260	-0.118	55	55	55	203	203	203	86.328	124.499	-0.444	60.601	140.436	-1.228	23.373	52.251	0.281	55.530	132.447	0.329	330.260
803	uc010xxc.2	PVR	chr19	+	45147097	45169428	18229	True	-176.135	-171.525	0.000	0.000	-8.559	0.000	0.296	0.577	-0.213	129.800	244.040	0.213	330.260	741.260	-0.118	55	55	55	203	203	203	86.328	124.499	-0.444	60.601	140.436	-1.228	23.373	52.251	0.281	55.530	132.447	0.329	330.260
804	uc001yve.3	NIPA1	chr15	-	23043278	23086843	5300	True	-263.847	-264.032	0.000	0.000	-61.310	0.000	0.015	0.799	-0.136	97.720	149.760	0.284	48.040	148.040	-0.253	45	45	45	265	265	265	45.168	65.892	-0.455	22.496	61.391	-1.390	19.225	37.033	0.297	7.495	22.299	0.397	97.720
805	uc001rvw.4	ASIC1	chr12	+	50451419	50477405	24048	True	-49.319	11.868	0.000	0.000	49.262	0.000	0.968	0.312	-0.208	139.440	234.780	0.072	93.040	220.340	-0.562	62	62	62	95	95	95	90.699	131.455	-0.485	65.383	140.605	-1.073	20.783	43.502	0.242	12.502	34.036	0.250	139.440
806	uc001mln.3	PDE3B	chr11	+	14665268	14893604	227078	True	-174.357	-174.685	0.000	0.000	61.688	0.000	0.750	0.224	-0.822	51.340	122.440	1.002	22.780	73.380	-0.594	195	195	195	60	60	60	27.629	56.928	-0.861	11.190	35.743	-1.618	7.318	26.773	0.714	5.849	16.634	0.402	51.340
807	uc003mkw.4	SQSTM1	chr5	+	179247841	179265077	16034	True	-31.904	-13.634	0.000	0.000	46.123	0.000	1.000	0.318	-0.392	578.200	1008.740	0.218	386.620	978.820	-0.755	66	66	66	58	58	58	383.988	523.564	-0.374	193.458	397.743	-1.026	104.686	202.063	0.255	95.750	208.877	0.140	578.200
808	uc003wmw.4	LMBR1	chr7	-	156473569	156685902	3060	True	-51.854	-52.045	0.000	0.000	37.499	0.000	0.941	0.483	-0.247	246.940	387.660	-0.077	162.860	370.860	-0.680	49	49	49	118	118	118	150.471	234.874	-0.624	90.954	230.854	-1.356	30.982	57.599	0.208	27.453	56.581	0.254	246.940
809	uc001bvi.3	BSDC1	chr1	-	32830775	32860062	2860	True	-62.078	-61.767	0.000	0.000	16.602	0.000	0.734	0.352	-0.171	448.160	643.620	0.170	312.240	559.720	-0.399	68	68	68	143	143	143	192.549	274.151	-0.493	137.845	262.792	-1.014	98.507	140.697	0.199	85.314	140.583	0.277	448.160
810	uc003yfb.2	RUNX1T1	chr8	-	92967194	93029908	4420	True	-106.920	-94.273	0.000	0.000	45.396	0.000	0.743	0.373	-0.213	53.340	114.480	-0.462	41.080	102.620	-0.770	110	110	110	144	144	144	21.112	45.716	-1.067	15.498	53.617	-1.678	6.846	15.424	0.326	6.137	23.203	0.362	53.340
811	uc003szq.3	CREB5	chr7	+	28452143	28865511	407309	True	-192.816	-193.869	0.000	0.000	-66.577	0.000	0.256	0.428	-0.087	47.540	114.400	-0.117	81.940	298.920	-0.903	86	86	86	301	301	301	29.362	57.019	-0.887	34.484	112.710	-1.653	6.728	19.445	0.375	13.402	49.557	0.274	81.940
812	uc021rve.1	ZFP36L1	chr14	-	69254371	69262960	1780	True	-59.611	-60.435	0.000	0.000	45.722	0.000	0.921	0.535	-0.307	121.900	148.340	0.273	149.820	375.620	-0.471	58	58	58	89	89	89	73.956	89.788	-0.243	68.248	167.896	-1.231	14.905	26.146	0.259	33.047	92.701	0.360	149.820
813	uc003por.3	UFL1	chr6	+	96969701	97003151	31759	True	-64.036	-64.327	0.000	0.000	43.718	0.000	0.878	0.333	-0.362	108.360	214.060	-0.121	66.860	239.060	0.110	87	87	87	82	82	82	61.639	132.144	-1.071	31.504	109.334	-1.679	12.718	33.258	0.325	14.645	56.453	0.410	108.360
814	uc004bgu.3	SLC31A1	chr9	+	115983807	116026772	39724	True	-111.618	-94.063	0.000	0.000	15.671	0.000	0.769	0.455	-0.213	730.540	1307.560	-0.185	1320.300	2559.100	-0.843	61	61	61	160	160	160	149.364	255.966	-0.709	114.445	275.723	-1.386	140.839	268.502	0.284	183.807	351.536	0.249	1320.300
815	uc001ddg.2	MIER1	chr1	+	67390577	67454302	60237	True	-74.795	-19.150	0.000	0.000	36.173	0.000	0.952	0.343	-0.174	193.880	393.300	-0.493	137.580	421.140	-0.813	64	64	64	124	124	124	120.867	259.353	-1.086	67.844	208.923	-1.574	32.065	71.268	0.242	25.108	85.477	0.229	193.880
816	uc001usp.3	UBL3	chr13	-	30338544	30424820	2000	True	-68.136	-68.371	0.000	0.000	43.398	0.000	0.900	0.403	-0.502	136.880	263.600	-0.593	70.840	196.380	-0.960	52	52	52	90	90	90	91.649	186.573	-1.032	37.871	115.432	-1.579	21.604	34.878	0.217	14.217	42.391	0.248	136.880
817	uc021ukj.1	TCF4	chr18	-	52889561	53254367	4560	True	-170.677	-152.157	0.000	0.000	25.229	0.000	0.572	0.389	-0.209	54.840	108.620	0.128	61.760	210.560	-0.692	114	114	114	173	173	173	28.204	54.550	-0.929	25.228	78.211	-1.591	9.740	18.676	0.364	11.552	37.405	0.338	61.760
818	uc021ukk.1	TCF4	chr18	-	52889561	53254367	4560	True	-161.155	-150.441	0.000	0.000	25.658	0.000	0.572	0.386	-0.207	54.840	108.620	0.128	61.760	210.560	-0.692	114	114	114	173	173	173	28.112	54.533	-0.933	25.228	78.211	-1.591	9.728	18.679	0.361	11.552	37.405	0.338	61.760
819	uc002zea.3	TRAPPC10	chr21	+	45432205	45526432	92128	True	-77.644	-78.188	0.000	0.000	62.436	0.000	0.840	0.198	-0.429	117.580	199.740	-0.202	81.820	217.660	-0.690	191	191	191	81	81	81	49.619	96.979	-0.961	36.664	111.420	-1.606	14.664	25.459	0.290	17.171	43.431	0.299	117.580
820	uc010plf.1	POGK	chr1	+	166808723	166823709	13598	True	-61.878	23.325	0.000	0.000	42.002	0.000	0.985	0.171	-0.246	201.300	393.860	-0.243	146.160	477.080	-0.838	97	97	97	67	67	67	137.739	235.671	-0.735	111.011	296.681	-1.377	24.854	67.234	0.293	19.377	81.375	0.220	201.300
821	uc003tve.3	KCTD7	chr7	+	66093867	66108216	11935	True	-53.851	-51.401	0.000	0.000	57.751	0.000	0.892	0.310	-0.275	107.040	230.680	0.231	54.220	135.440	-0.696	115	115	115	111	111	111	33.268	50.131	-0.527	34.284	92.616	-1.411	13.208	28.681	0.330	8.860	22.730	0.253	107.040
822	uc001uuw.3	STARD13	chr13	-	33677271	33859901	2240	True	-187.411	-187.721	0.000	0.000	58.854	0.000	0.609	0.373	-0.498	24.500	63.660	0.503	16.240	33.140	-0.089	154	154	154	110	110	110	12.595	21.909	-0.698	6.731	20.929	-1.576	4.762	10.535	0.454	3.279	6.075	0.529	24.500
823	uc001dni.3	LRRC8B	chr1	+	89990396	90063420	68573	True	-177.836	-177.832	0.000	0.000	35.667	0.000	0.541	0.375	-0.263	222.380	406.380	0.027	51.420	144.980	-0.158	136	136	136	157	157	157	38.124	71.510	-0.892	21.858	64.975	-1.529	36.596	62.453	0.417	8.615	25.997	0.344	222.380
824	uc010dqv.3	ZADH2	chr18	-	72909277	72917468	4060	True	-156.809	-157.933	0.000	0.000	-7.508	0.000	0.279	0.757	-0.194	136.480	221.080	-0.005	84.240	199.900	-0.783	40	40	40	179	179	179	95.850	144.383	-0.573	35.068	97.761	-1.496	15.513	30.862	0.197	12.030	23.654	0.329	136.480
825	uc010gmv.3	RUNX1	chr21	-	36160097	36421595	3820	True	-279.456	-280.164	0.000	0.000	8.147	0.000	0.037	0.749	-0.294	21.140	29.560	0.681	11.160	29.040	0.220	81	81	81	191	191	191	10.048	13.309	-0.295	4.393	12.714	-1.353	4.316	7.222	0.511	2.038	5.183	0.632	21.140
826	uc001zrk.1	ZSCAN29	chr15	-	43650369	43662258	1860	True	-114.589	-113.972	0.000	0.000	55.830	0.000	0.860	0.222	-0.434	1006.500	1886.340	0.339	58.620	203.280	-0.934	171	171	171	93	93	93	76.831	152.417	-0.977	28.725	94.934	-1.652	153.688	291.515	0.387	10.958	42.979	0.278	1006.500
827	uc001mbc.2	TRIM6	chr11	+	5617330	5634188	15836	True	-47.707	-48.341	0.000	0.000	45.121	0.000	1.000	0.254	-0.576	216.660	439.980	-0.061	52.300	180.820	-1.146	92	92	92	49	49	49	57.003	95.537	-0.703	29.889	86.884	-1.525	31.383	62.705	0.269	12.472	35.810	0.241	216.660
828	uc003pqv.2	LIN28B	chr6	+	105404922	105531207	122926	True	-134.338	-7.751	0.000	0.000	20.252	0.000	0.795	0.245	-0.132	165.000	336.320	-0.531	160.860	524.860	-1.060	92	92	92	166	166	166	101.353	204.386	-0.988	94.522	282.202	-1.544	23.462	55.819	0.216	24.764	89.685	0.243	165.000
829	uc021rkk.1	DACH1	chr13	-	72012097	72441330	2580	True	-71.909	-71.848	0.000	0.000	45.264	0.000	0.837	0.439	-0.239	96.080	266.440	0.552	91.820	282.200	-0.794	75	75	75	129	129	129	60.928	99.635	-0.481	45.414	130.379	-1.502	20.298	61.290	0.580	14.647	39.964	0.244	96.080
830	uc002hgt.2	SUZ12	chr17	+	30264043	30328057	62013	True	-83.436	-84.184	0.000	0.000	40.133	0.000	0.867	0.336	-0.380	455.660	898.380	1.283	181.340	661.160	-0.921	80	80	80	98	98	98	189.912	412.116	-0.995	94.297	293.372	-1.554	86.333	182.200	0.640	35.783	146.127	0.320	455.660
831	uc010kso.3	SDK1	chr7	+	4050597	4308631	254878	True	-196.749	-197.265	0.000	0.000	62.006	0.000	0.583	0.304	-0.364	28.440	46.000	0.155	27.880	71.440	0.038	184	184	184	156	156	156	14.697	25.845	-0.781	9.548	27.618	-1.449	4.583	7.220	0.357	5.155	13.720	0.489	28.440
832	uc001oos.2	TPCN2	chr11	+	68816349	68858072	39293	True	-91.408	-92.058	0.000	0.000	27.332	0.000	0.647	0.395	-0.260	57.820	103.760	0.516	40.840	90.160	-0.215	74	74	74	119	119	119	33.245	48.615	-0.455	21.497	46.923	-1.111	10.191	20.899	0.358	8.055	16.394	0.338	57.820
833	uc011eaz.1	AMD1	chr6	+	111195986	111216913	19372	True	-38.449	24.859	0.000	0.000	44.643	0.000	1.000	0.221	-0.263	758.700	1535.640	-0.448	572.680	1557.660	-0.945	58	58	58	76	76	76	568.026	1011.587	-0.818	414.680	1049.907	-1.322	99.068	221.152	0.136	78.312	258.284	0.201	758.700
834	uc010rcr.2	PDE3B	chr11	+	14665268	14893604	227078	True	-176.315	-176.674	0.000	0.000	60.461	0.000	0.721	0.229	-0.833	51.340	122.440	1.002	22.780	73.380	-0.594	188	188	188	61	61	61	27.560	57.326	-0.869	11.031	35.310	-1.625	7.407	27.176	0.726	5.931	16.835	0.402	51.340
835	uc003ncc.3	FAM8A1	chr6	+	17600517	17611950	8288	True	-109.764	-110.224	0.000	0.000	13.039	0.000	0.471	0.464	-0.190	141.840	274.860	0.794	153.100	493.460	-1.045	65	65	65	155	155	155	83.093	119.187	-0.339	82.361	253.954	-1.597	30.640	69.746	0.464	30.633	102.248	0.275	153.100
836	uc004atz.3	FAM120A	chr9	+	96277951	96328397	49139	True	-52.676	-4.595	0.000	0.000	50.075	0.000	0.921	0.213	-0.353	426.760	884.460	-0.283	299.680	894.900	-1.135	102	102	102	63	63	63	214.778	415.172	-0.903	167.541	513.144	-1.603	55.701	147.919	0.206	54.040	165.193	0.255	426.760
837	uc001ssx.3	HMGA2	chr12	+	66218239	66360071	139945	True	-45.121	-35.923	0.000	0.000	45.662	0.000	0.989	0.331	-0.340	304.460	605.400	-0.231	220.620	831.080	-1.219	64	64	64	91	91	91	201.539	406.414	-0.994	120.861	386.450	-1.652	57.847	124.805	0.257	33.501	123.677	0.207	304.460
838	uc002fkm.3	SLC7A5	chr16	-	87863628	87903100	2780	True	-37.440	-39.826	0.000	0.000	1.910	0.000	0.791	0.299	-0.143	451.940	647.240	0.389	489.660	1027.660	-0.356	65	65	65	139	139	139	279.247	324.808	-0.156	242.389	411.618	-0.740	74.164	125.074	0.303	69.459	150.444	0.212	489.660
839	uc031row.1	TSN	chr2	+	122513120	122525428	10569	True	-42.492	-18.161	0.000	0.000	44.259	0.000	0.976	0.310	-0.330	391.180	664.880	0.086	257.780	749.700	-0.858	56	56	56	85	85	85	248.200	408.650	-0.701	138.927	343.274	-1.279	63.067	109.988	0.209	71.703	193.198	0.207	391.180
840	uc003gkg.1	AFAP1	chr4	-	7760439	7941653	2720	True	-217.492	-218.046	0.000	0.000	49.746	0.000	0.404	0.255	-0.414	46.540	91.580	0.144	34.240	88.220	-0.319	194	194	194	136	136	136	21.549	38.118	-0.773	15.818	42.378	-1.477	6.054	13.101	0.325	7.848	15.649	0.518	46.540
841	uc004dbe.3	ZFX	chrX	+	24167761	24234372	61028	True	-279.941	-275.340	0.000	0.000	-52.669	0.000	0.026	0.471	-0.169	112.720	238.440	-0.299	392.080	828.820	-0.632	75	75	75	268	268	268	63.905	125.021	-0.943	41.143	115.258	-1.550	18.476	38.339	0.275	39.104	85.255	0.376	392.080
842	uc002ymf.3	ADAMTS1	chr21	-	28208605	28217728	1040	True	-61.208	-38.286	0.000	0.000	50.458	0.000	0.981	0.136	-0.518	513.980	1448.080	0.114	335.540	1038.400	-0.501	142	142	142	52	52	52	280.595	544.249	-0.766	215.430	633.567	-1.501	97.420	329.183	0.471	89.185	280.301	0.223	513.980
843	uc002ykq.4	C21orf91	chr21	-	19161283	19191703	4320	True	-214.255	-214.188	0.000	0.000	-30.433	0.000	0.065	0.792	-0.162	51.700	65.740	-0.293	38.540	93.620	0.491	44	44	44	215	215	215	30.520	45.900	-0.592	12.899	38.587	-1.450	8.160	9.170	0.210	5.969	18.426	0.446	51.700
844	uc002yko.4	C21orf91	chr21	-	19161283	19191703	4320	True	-214.255	-214.188	0.000	0.000	-30.433	0.000	0.065	0.792	-0.162	51.700	65.740	-0.293	38.540	93.620	0.491	44	44	44	215	215	215	30.520	45.900	-0.592	12.899	38.587	-1.450	8.160	9.170	0.210	5.969	18.426	0.446	51.700
845	uc001pqy.3	BACE1	chr11	-	117156401	117186972	3340	True	-151.496	-151.408	0.000	0.000	20.002	0.000	0.479	0.461	-0.257	63.760	131.340	0.910	51.180	117.400	-0.186	80	80	80	167	167	167	38.041	71.710	-0.755	21.891	60.026	-1.428	13.117	33.404	0.500	9.420	23.104	0.388	63.760
846	uc001hiu.3	LPGAT1	chr1	-	211916798	212003577	6240	True	-345.315	-348.120	0.000	0.000	-149.244	0.000	0.000	0.566	-0.115	145.360	230.560	-0.122	638.140	1172.060	-0.800	53	53	53	312	312	312	69.262	128.661	-0.859	62.931	184.381	-1.614	20.824	43.943	0.302	71.100	145.134	0.305	638.140
847	uc010sxf.3	CORO1C	chr12	-	109038884	109125326	1980	True	-32.904	-33.858	0.000	0.000	47.140	0.000	0.979	0.399	-0.279	441.960	573.220	-0.157	301.760	985.460	-0.948	61	61	61	95	95	95	250.887	424.945	-0.771	174.483	487.069	-1.480	60.501	83.312	0.219	57.413	161.654	0.241	441.960
848	uc003jbg.4	TPPP	chr5	-	659976	678893	2160	True	-205.554	-205.782	0.000	0.000	61.481	0.000	0.667	0.374	-0.477	22.600	30.120	1.084	19.940	45.960	-0.303	183	183	183	108	108	108	11.076	14.404	-0.341	7.654	19.648	-1.267	3.086	4.397	0.477	3.660	7.966	0.508	22.600
849	uc004fib.3	SLC6A8	chrX	+	152953751	152962048	7037	True	-34.980	-8.479	0.000	0.000	51.543	0.000	1.000	0.275	-0.405	499.760	768.200	0.235	232.540	576.900	-0.536	77	77	77	61	61	61	320.451	475.996	-0.521	157.785	344.536	-1.059	95.993	172.227	0.263	53.661	140.803	0.218	499.760
850	uc003sxi.3	OSBPL3	chr7	-	24836163	25019760	3480	True	-88.301	-88.748	0.000	0.000	33.211	0.000	0.805	0.329	-0.238	57.960	133.800	-0.351	33.880	101.280	-0.714	94	94	94	174	174	174	34.180	71.849	-1.041	19.307	56.559	-1.492	10.216	24.380	0.337	4.643	14.553	0.288	57.960
851	uc004dwz.3	YIPF6	chrX	+	67718623	67757127	33799	True	-58.227	-58.728	0.000	0.000	47.632	0.000	0.943	0.720	-0.081	233.080	388.020	-0.150	161.640	359.800	-0.871	51	51	51	123	123	123	132.022	209.843	-0.657	71.635	188.761	-1.434	39.426	64.362	0.187	30.312	60.848	0.256	233.080
852	uc002rsv.4	ZFP36L2	chr2	-	43449540	43453745	1080	True	-54.827	-23.174	0.000	0.000	46.242	0.000	1.000	0.196	-0.414	209.820	354.820	0.530	167.540	455.420	0.001	115	115	115	54	54	54	102.120	135.394	-0.269	94.887	235.778	-1.243	37.919	80.640	0.366	36.733	105.363	0.253	209.820
853	uc010atk.3	FOXN3	chr14	-	89622515	90085494	5580	True	-224.763	-222.822	0.000	0.000	-48.820	0.000	0.119	0.409	-0.135	54.860	100.440	0.119	77.200	236.600	-0.340	94	94	94	278	278	278	34.180	54.312	-0.646	32.588	87.601	-1.381	8.920	16.130	0.354	11.953	34.782	0.301	77.200
854	uc022aua.1	FGFR1	chr8	-	38268655	38326352	1840	True	-69.454	-20.542	0.000	0.000	51.222	0.000	0.897	0.122	-0.441	186.560	323.840	0.011	352.920	746.320	-0.564	124	124	124	68	68	68	101.490	176.897	-0.763	57.645	137.900	-1.257	27.899	58.721	0.264	58.401	125.803	0.210	352.920
855	uc003xlp.3	FGFR1	chr8	-	38268655	38326352	1840	True	-69.478	-20.615	0.000	0.000	51.206	0.000	0.897	0.122	-0.441	186.560	323.840	0.011	352.920	746.320	-0.564	124	124	124	68	68	68	101.487	176.881	-0.763	57.645	137.900	-1.257	27.904	58.717	0.265	58.401	125.803	0.210	352.920
856	uc022aub.1	FGFR1	chr8	-	38268655	38326352	1840	True	-69.422	-20.631	0.000	0.000	51.253	0.000	0.897	0.122	-0.442	186.560	323.840	0.011	352.920	746.320	-0.564	124	124	124	68	68	68	101.511	176.869	-0.762	57.645	137.900	-1.257	27.906	58.750	0.264	58.401	125.803	0.210	352.920
857	uc010sbz.2	APLP2	chr11	+	129939715	130014706	73846	True	-35.187	48.955	0.000	0.000	41.821	0.000	1.000	0.138	-0.261	1278.940	2580.280	-0.458	729.740	2060.200	-0.971	68	68	68	55	55	55	759.022	1425.715	-0.884	512.087	1227.224	-1.248	155.990	387.139	0.152	90.562	277.043	0.146	1278.940
858	uc001msh.2	METTL15	chr11	+	28129797	28355054	222945	True	-105.882	-105.561	0.000	0.000	38.039	0.000	0.781	0.444	-0.372	50.580	67.800	-0.197	75.600	235.300	-0.662	71	71	71	114	114	114	26.592	48.327	-0.848	19.423	64.346	-1.686	6.650	9.630	0.262	15.185	44.454	0.399	75.600
859	uc010gmu.3	RUNX1	chr21	-	36160097	36421462	3820	True	-278.853	-279.467	0.000	0.000	8.241	0.000	0.037	0.746	-0.296	21.140	29.560	0.681	11.160	29.040	0.220	81	81	81	191	191	191	10.048	13.309	-0.295	4.393	12.714	-1.353	4.316	7.222	0.511	2.038	5.183	0.632	21.140
860	uc010ruh.2	CEP57	chr11	+	95523624	95565857	41125	True	-39.768	-40.139	0.000	0.000	41.885	0.000	1.000	0.256	-0.565	321.940	801.760	-0.249	146.420	496.420	-1.291	71	71	71	53	53	53	223.216	489.640	-1.092	88.368	296.963	-1.741	43.406	143.769	0.317	21.386	69.750	0.225	321.940
861	uc001pfp.2	CEP57	chr11	+	95523624	95565857	41125	True	-39.768	-40.139	0.000	0.000	41.885	0.000	1.000	0.256	-0.565	321.940	801.760	-0.249	146.420	496.420	-1.291	71	71	71	53	53	53	223.216	489.640	-1.092	88.368	296.963	-1.741	43.406	143.769	0.317	21.386	69.750	0.225	321.940
862	uc001iyw.4	CCNY	chr10	+	35625801	35860847	233040	True	-78.130	-77.949	0.000	0.000	40.155	0.000	0.753	0.393	-0.361	135.200	265.420	0.117	69.380	225.120	-0.706	70	70	70	93	93	93	89.231	165.657	-0.855	39.049	106.251	-1.463	20.394	45.511	0.312	18.974	49.647	0.325	135.200
863	uc002jbs.4	CCDC47	chr17	-	61822609	61851088	1440	True	-38.102	-9.999	0.000	0.000	42.960	0.000	1.000	0.285	-0.340	677.360	1247.100	-0.279	233.780	681.280	-1.104	58	58	58	72	72	72	369.714	696.494	-0.894	143.712	379.057	-1.391	82.368	190.692	0.238	42.719	115.801	0.164	677.360
864	uc003xkn.2	RAB11FIP1	chr8	-	37716464	37757015	3900	True	-206.546	-212.252	0.000	0.000	-44.881	0.000	0.005	0.320	-0.149	105.220	169.360	0.895	750.760	1482.940	-0.540	91	91	91	195	195	195	53.728	81.721	-0.496	84.875	203.328	-1.345	17.405	36.410	0.452	100.291	185.753	0.314	750.760
865	uc010omp.2	CMPK1	chr1	+	47799468	47844511	43887	True	-51.005	-51.441	0.000	0.000	46.345	0.000	1.000	0.416	-0.573	306.560	482.640	0.130	85.800	267.240	-0.906	66	66	66	56	56	56	138.555	227.551	-0.675	55.224	168.947	-1.581	57.559	100.128	0.285	13.630	47.091	0.222	306.560
866	uc004bfy.3	PTBP3	chr9	-	114979994	115095944	5940	True	-165.765	-166.575	0.000	0.000	-24.888	0.000	0.486	0.589	-0.122	85.020	179.200	-0.188	100.680	372.880	-0.441	58	58	58	253	253	253	55.582	104.916	-0.864	45.681	151.256	-1.645	12.318	33.531	0.337	20.778	75.538	0.320	100.680
867	uc004fic.3	SLC6A8	chrX	+	152953751	152962048	7037	True	-34.706	-8.842	0.000	0.000	51.260	0.000	1.000	0.278	-0.405	499.760	768.200	0.235	232.540	576.900	-0.536	76	76	76	61	61	61	319.966	473.670	-0.516	157.785	344.536	-1.059	96.581	172.451	0.262	53.661	140.803	0.218	499.760
868	uc003lma.3	RNF14	chr5	+	141348450	141369856	19467	True	-44.295	-44.490	0.000	0.000	38.701	0.000	0.985	0.286	-0.338	222.520	469.140	-0.198	1125.400	2138.260	-0.925	87	87	87	68	68	68	108.114	180.964	-0.724	147.465	324.322	-1.354	36.680	73.014	0.239	239.208	467.982	0.336	1125.400
869	uc003lmc.3	RNF14	chr5	+	141348450	141369856	19467	True	-44.491	-44.684	0.000	0.000	38.653	0.000	0.985	0.307	-0.317	222.520	469.140	-0.198	1125.400	2138.260	-0.925	87	87	87	68	68	68	108.114	180.964	-0.724	147.465	324.322	-1.354	36.680	73.014	0.239	239.208	467.982	0.336	1125.400
870	uc003myq.3	TFAP2A	chr6	-	10396915	10412607	1440	True	-37.608	-38.001	0.000	0.000	45.311	0.000	0.971	0.384	-0.375	340.940	737.540	0.058	182.720	561.600	-0.615	69	69	69	68	68	68	149.370	243.734	-0.582	110.739	286.780	-1.366	75.371	162.736	0.281	49.723	132.552	0.230	340.940
871	uc009xzf.1	NANOS1	chr10	+	120789227	120793854	1780	True	-270.592	-270.847	0.000	0.000	16.630	0.000	0.007	0.698	-0.477	31.120	43.340	1.985	497.520	776.580	0.776	84	84	84	140	140	140	13.212	15.627	0.042	23.037	53.612	-1.285	7.071	12.428	0.646	60.316	102.526	0.763	497.520
872	uc003pyr.3	GJA1	chr6	+	121756744	121770873	13093	True	-44.622	26.089	0.000	0.000	43.323	0.000	1.000	0.168	-0.304	351.700	673.200	-0.396	342.160	937.660	-1.075	92	92	92	50	50	50	234.494	424.269	-0.832	213.825	571.480	-1.404	49.765	115.967	0.200	63.173	181.930	0.130	351.700
873	uc002hym.1	CNP	chr17	+	40118758	40129754	7214	True	-204.452	-205.870	0.000	0.000	-40.912	0.000	0.006	0.449	-0.173	203.040	285.440	-0.127	702.780	1742.600	0.878	57	57	57	169	169	169	154.763	202.486	-0.376	104.789	227.644	-1.067	29.051	43.749	0.136	147.799	348.225	0.468	702.780
874	uc001xxo.4	FOXN3	chr14	-	89622515	90085494	5580	True	-223.226	-222.369	0.000	0.000	-48.133	0.000	0.122	0.403	-0.135	54.860	100.440	0.119	77.200	236.600	-0.340	95	95	95	278	278	278	33.962	54.048	-0.650	32.588	87.601	-1.381	9.121	16.247	0.355	11.953	34.782	0.301	77.200
875	uc010kvp.3	SCRN1	chr7	-	29959718	30008887	3780	True	-93.147	-16.111	0.000	0.000	12.303	0.000	0.947	0.408	-0.105	267.700	437.600	0.057	260.140	684.520	-0.574	52	52	52	189	189	189	182.752	281.000	-0.607	165.286	391.672	-1.196	36.026	61.907	0.214	39.370	128.671	0.232	267.700
876	uc010avr.3	CCDC85C	chr14	-	99977602	100070727	1240	True	-64.320	-58.753	0.000	0.000	68.120	0.000	0.903	0.157	-0.554	175.060	266.060	0.586	251.560	746.420	-0.393	190	190	190	62	62	62	93.587	132.662	-0.404	82.287	190.688	-1.082	32.975	60.778	0.337	70.420	181.250	0.305	251.560
877	uc002lfc.4	MEX3C	chr18	-	48700919	48724051	920	True	-144.955	-145.327	0.000	0.000	62.168	0.000	0.870	0.386	-1.061	115.040	200.260	1.472	62.660	235.980	-1.241	141	141	141	46	46	46	57.249	99.225	-0.517	27.220	130.277	-2.254	20.291	51.943	0.800	14.250	57.686	0.393	115.040
878	uc003wly.3	INSIG1	chr7	+	155089485	155101945	10885	True	-34.165	-34.916	0.000	0.000	51.206	0.000	1.000	0.517	-0.376	1399.120	2157.260	0.148	1231.580	3542.540	-0.897	52	52	52	77	77	77	974.534	1332.735	-0.390	690.116	1795.416	-1.351	236.544	461.888	0.271	217.558	651.714	0.192	1399.120
879	uc002kyg.4	MAPRE2	chr18	+	32621323	32723432	99395	True	-46.445	-44.480	0.000	0.000	34.917	0.000	0.870	0.395	-0.234	291.580	475.800	-0.244	309.800	616.100	-0.667	55	55	55	123	123	123	211.016	334.687	-0.663	115.733	263.325	-1.383	33.542	52.619	0.157	90.328	154.167	0.355	309.800
880	uc002dlv.3	UBFD1	chr16	+	23568861	23585710	13179	True	-55.871	-56.087	0.000	0.000	19.697	0.000	0.961	0.600	-0.128	227.040	348.640	0.158	187.620	546.060	-0.498	40	40	40	181	181	181	167.896	233.919	-0.423	105.634	245.950	-1.177	38.013	75.778	0.276	26.257	82.517	0.263	227.040
881	uc001qfr.3	APLP2	chr11	+	129939715	130014706	73846	True	-34.900	48.918	0.000	0.000	41.501	0.000	1.000	0.140	-0.258	1278.940	2580.280	-0.458	729.740	2060.200	-0.971	67	67	67	55	55	55	759.188	1428.404	-0.886	512.087	1227.224	-1.248	157.144	389.386	0.152	90.562	277.043	0.146	1278.940
882	uc004apz.3	SPIN1	chr9	+	91003296	91093622	87276	True	-85.030	-7.151	0.000	0.000	14.014	0.000	0.907	0.319	-0.147	215.820	381.240	-0.422	168.980	518.720	-0.810	50	50	50	150	150	150	122.218	214.870	-0.800	103.302	261.718	-1.301	37.174	68.035	0.179	32.556	101.811	0.212	215.820
883	uc010mqk.3	SPIN1	chr9	+	91003994	91093622	86578	True	-88.308	-10.181	0.000	0.000	6.224	0.000	0.893	0.318	-0.131	215.820	381.240	-0.422	168.980	518.720	-0.810	50	50	50	150	150	150	122.218	214.870	-0.800	103.302	261.718	-1.301	37.174	68.035	0.179	32.556	101.811	0.212	215.820
884	uc009zre.4	MDM2	chr12	+	69202987	69239320	31586	True	-121.848	-115.321	0.000	0.000	5.441	0.000	0.586	0.399	-0.161	1903.900	4323.460	-0.646	375.160	1187.840	-1.208	79	79	79	203	203	203	207.048	458.513	-1.185	75.665	258.663	-1.758	355.500	806.967	0.277	47.001	162.518	0.269	1903.900
885	uc011mxf.2	IDS	chrX	-	148560294	148586884	3720	True	-187.317	-188.890	0.000	0.000	-6.942	0.000	0.238	0.469	-0.289	196.980	316.340	-0.126	905.560	1700.980	-0.651	69	69	69	185	185	185	108.599	185.443	-0.783	119.741	296.887	-1.564	34.137	50.630	0.291	184.819	341.041	0.340	905.560
886	uc010mxf.3	ZBTB43	chr9	+	129567284	129600487	29501	True	-171.002	-169.954	0.000	0.000	-6.555	0.000	0.301	0.328	-0.201	55.580	123.420	0.108	646.780	1490.580	-0.515	99	99	99	183	183	183	31.308	57.182	-0.819	51.677	128.523	-1.449	7.392	19.470	0.315	92.986	196.249	0.335	646.780
887	uc002nav.3	AKAP8	chr19	-	15464331	15490612	1080	True	-41.341	-41.119	0.000	0.000	45.703	0.000	0.981	0.271	-0.481	184.100	346.520	0.237	97.320	199.940	-0.956	93	93	93	54	54	54	93.973	154.528	-0.635	53.427	136.237	-1.340	22.426	60.461	0.391	14.342	34.261	0.238	184.100
888	uc003khx.4	TMEM167A	chr5	-	82348664	82373272	2380	True	-75.124	-23.808	0.000	0.000	46.077	0.000	0.972	0.304	-0.274	480.480	699.820	-0.258	106.800	364.380	-1.226	98	98	98	71	71	71	151.592	264.912	-0.948	70.514	208.392	-1.545	116.455	164.268	0.295	14.273	45.674	0.207	480.480
889	uc003drj.3	DHFRL1	chr3	-	93776765	93782067	2660	True	-81.948	-82.286	0.000	0.000	27.670	0.000	0.865	0.565	-0.232	132.680	208.000	-0.106	102.160	194.960	-0.818	47	47	47	133	133	133	35.159	55.016	-0.598	23.556	66.339	-1.477	20.371	34.139	0.244	13.054	29.860	0.269	132.680
890	uc003sxg.3	OSBPL3	chr7	-	24836163	25019760	3480	True	-88.046	-88.519	0.000	0.000	33.328	0.000	0.793	0.319	-0.238	57.960	133.800	-0.351	33.880	101.280	-0.714	97	97	97	174	174	174	33.645	70.715	-1.040	19.307	56.559	-1.492	10.512	24.862	0.332	4.643	14.553	0.288	57.960
891	uc001vkc.3	CLN5	chr13	+	77566058	77576652	9354	True	-58.498	-58.701	0.000	0.000	39.254	0.000	0.983	0.411	-0.479	253.420	433.220	0.450	118.420	293.080	-1.068	65	65	65	60	60	60	132.782	222.518	-0.721	52.122	151.675	-1.538	46.399	80.509	0.380	16.206	40.773	0.199	253.420
892	uc001ehd.1	MAN1A2	chr1	+	117910084	118068320	156302	True	-82.851	-72.107	0.000	0.000	46.835	0.000	0.884	0.121	-0.487	490.480	1194.680	-0.288	67.360	186.460	-1.342	113	113	113	95	95	95	99.572	250.682	-1.237	27.487	92.363	-1.769	127.842	340.531	0.294	14.152	40.384	0.298	490.480
893	uc010lmb.2	KLHDC10	chr7	+	129710348	129775560	60388	True	-138.605	-139.331	0.000	0.000	-30.021	0.000	0.732	0.627	-0.136	160.960	292.140	0.704	88.780	317.220	-0.674	43	43	43	239	239	239	80.233	127.620	-0.579	45.641	125.611	-1.399	33.609	59.253	0.378	12.771	48.372	0.276	160.960
894	uc004blh.4	STOM	chr9	-	124101265	124132582	1360	True	-72.092	-53.616	0.000	0.000	40.358	0.000	1.000	0.344	-0.449	417.460	912.840	0.337	111.480	308.820	-1.008	75	75	75	63	63	63	135.701	241.740	-0.772	47.644	134.659	-1.478	63.161	143.714	0.350	19.856	54.027	0.216	417.460
895	uc001tmb.3	C12orf23	chr12	+	107349543	107367813	16899	True	-53.838	7.919	0.000	0.000	45.096	0.000	1.000	0.224	-0.302	310.900	566.680	-0.282	215.900	624.140	-0.932	78	78	78	65	65	65	190.555	365.539	-0.915	128.795	355.690	-1.431	47.536	108.573	0.227	26.806	98.069	0.213	310.900
896	uc001tmc.3	C12orf23	chr12	+	107349543	107367813	16899	True	-53.858	7.931	0.000	0.000	45.099	0.000	1.000	0.225	-0.301	310.900	566.680	-0.282	215.900	624.140	-0.932	78	78	78	65	65	65	190.555	365.539	-0.915	128.795	355.690	-1.431	47.536	108.573	0.227	26.806	98.069	0.213	310.900
897	uc003myt.3	TFAP2A	chr6	-	10396915	10419797	1440	True	-37.383	-37.773	0.000	0.000	45.529	0.000	0.971	0.403	-0.364	340.940	737.540	0.058	182.720	561.600	-0.615	67	67	67	69	69	69	152.182	248.168	-0.576	109.412	283.254	-1.363	74.684	163.078	0.283	50.560	134.762	0.230	340.940
898	uc003aeb.3	CCDC117	chr22	+	29168661	29185283	13935	True	-54.943	-55.025	0.000	0.000	16.819	0.008	0.909	0.422	-0.194	361.720	622.120	0.688	780.960	1474.200	-0.825	48	48	48	132	132	132	222.886	354.098	-0.526	165.204	419.483	-1.303	69.650	142.189	0.433	86.864	211.916	0.265	780.960
899	uc002eqk.2	PDP2	chr16	+	66914382	66925002	5571	True	-241.113	-241.962	0.000	0.000	-44.476	0.000	0.044	0.391	-0.156	60.080	133.640	-0.098	710.000	1505.800	-0.407	88	88	88	250	250	250	34.605	59.530	-0.758	64.978	161.693	-1.411	10.366	20.049	0.342	102.792	228.655	0.342	710.000
900	uc002xfb.3	EPB41L1	chr20	+	34742661	34820721	75092	True	-123.737	-124.485	0.000	0.000	33.472	0.000	0.603	0.303	-0.284	89.280	207.360	0.079	96.040	278.940	-0.153	116	116	116	146	146	146	52.619	91.703	-0.731	19.995	51.593	-1.248	19.252	40.392	0.297	14.916	45.150	0.405	96.040
901	uc009yeo.2	TRIM6	chr11	+	5617330	5634188	15836	True	-47.179	-47.803	0.000	0.000	43.144	0.000	1.000	0.262	-0.565	216.660	439.980	-0.061	52.300	180.820	-1.146	87	87	87	49	49	49	57.514	96.771	-0.708	29.889	86.884	-1.525	32.004	64.023	0.274	12.472	35.810	0.241	216.660
902	uc001qfs.3	APLP2	chr11	+	129939715	130014706	73846	True	-37.950	18.645	0.000	0.000	37.912	0.000	1.000	0.206	-0.271	1278.940	2580.280	0.104	729.740	2060.200	-0.971	66	66	66	55	55	55	710.292	1252.522	-0.764	512.087	1227.224	-1.248	169.005	410.399	0.266	90.562	277.043	0.146	1278.940
903	uc010ztt.2	POFUT1	chr20	+	30795695	30826467	27040	True	-79.948	-80.028	0.000	0.000	-16.886	0.000	0.579	0.429	-0.119	186.760	241.460	-0.043	332.760	595.580	-0.332	48	48	48	178	178	178	128.347	174.114	-0.438	111.753	236.985	-1.045	27.340	36.099	0.159	44.726	107.628	0.275	332.760
904	uc002ivj.3	SRSF1	chr17	-	56078279	56084707	4400	True	-43.402	-12.989	0.000	0.000	40.792	0.000	1.000	0.438	-0.172	2439.760	3397.980	-0.095	2230.260	5162.780	-0.880	48	48	48	90	90	90	1199.006	1729.558	-0.551	903.666	1977.352	-1.115	638.400	906.377	0.200	408.964	949.894	0.156	2439.760
905	uc001pfq.2	CEP57	chr11	+	95523624	95565857	41125	True	-39.790	-40.169	0.000	0.000	41.056	0.000	1.000	0.260	-0.562	321.940	801.760	-0.249	146.420	496.420	-1.291	69	69	69	53	53	53	224.600	493.475	-1.094	88.368	296.963	-1.741	43.246	144.036	0.321	21.386	69.750	0.225	321.940
906	uc003qvc.1	RPS6KA2	chr6	-	166822853	167275771	1820	True	-58.156	-58.582	0.000	0.000	59.787	0.000	0.854	0.237	-0.375	58.780	85.880	0.228	45.960	108.000	-0.735	147	147	147	89	89	89	31.464	48.144	-0.587	22.796	56.976	-1.282	9.322	14.774	0.288	7.060	17.105	0.305	58.780
907	uc003cfo.1	SUSD5	chr3	-	33191536	33260707	2600	True	-103.755	-42.706	0.000	0.000	29.124	0.000	0.769	0.297	-0.169	92.980	137.680	0.245	225.180	519.900	-0.621	89	89	89	130	130	130	54.389	80.867	-0.516	56.252	136.383	-1.253	12.346	25.735	0.293	26.681	64.959	0.289	225.180
908	uc001akf.3	PRDM16	chr1	+	2985741	3355185	364719	True	-342.660	-343.902	0.000	0.000	9.950	0.000	0.150	0.382	-0.284	29.680	44.980	0.380	21.140	51.860	0.653	163	163	163	234	234	234	11.985	18.148	-0.535	7.016	16.864	-1.149	4.214	6.831	0.374	4.390	9.846	0.628	29.680
909	uc002ykp.4	C21orf91	chr21	-	19161283	19191703	4320	True	-215.845	-215.762	0.000	0.000	-33.218	0.000	0.047	0.797	-0.160	51.700	65.740	-0.293	38.540	93.620	0.491	43	43	43	215	215	215	30.651	46.046	-0.591	12.899	38.587	-1.450	8.209	9.225	0.212	5.969	18.426	0.446	51.700
910	uc001fvn.2	DCAF8	chr1	-	160185504	160232318	1540	True	-33.341	-33.210	0.000	0.000	49.599	0.000	0.909	0.272	-0.386	313.580	644.080	-0.272	216.620	651.780	0.159	86	86	86	77	77	77	202.450	363.802	-0.822	118.447	315.274	-1.338	38.362	92.053	0.265	47.671	137.423	0.382	313.580
911	uc009wth.2	DCAF8	chr1	-	160185504	160232318	1540	True	-33.434	-33.300	0.000	0.000	49.608	0.000	0.896	0.271	-0.387	313.580	644.080	-0.272	216.620	651.780	0.159	86	86	86	77	77	77	202.450	363.802	-0.822	118.447	315.274	-1.338	38.362	92.053	0.265	47.671	137.423	0.382	313.580
912	uc001evr.2	ARNT	chr1	-	150782180	150849244	2280	True	-56.795	-18.914	0.000	0.000	51.400	0.000	0.936	0.382	-0.212	184.060	352.420	-0.007	142.040	412.600	-0.961	77	77	77	94	94	94	122.324	218.880	-0.825	88.335	247.100	-1.454	24.498	49.028	0.236	20.572	68.145	0.266	184.060
913	uc001evs.2	ARNT	chr1	-	150782180	150849244	2280	True	-56.795	-18.914	0.000	0.000	51.400	0.000	0.936	0.382	-0.212	184.060	352.420	-0.007	142.040	412.600	-0.961	77	77	77	94	94	94	122.324	218.880	-0.825	88.335	247.100	-1.454	24.498	49.028	0.236	20.572	68.145	0.266	184.060
914	uc009wmd.2	ARNT	chr1	-	150782180	150849244	2280	True	-56.795	-18.914	0.000	0.000	51.400	0.000	0.936	0.382	-0.212	184.060	352.420	-0.007	142.040	412.600	-0.961	77	77	77	94	94	94	122.324	218.880	-0.825	88.335	247.100	-1.454	24.498	49.028	0.236	20.572	68.145	0.266	184.060
915	uc009wmc.2	ARNT	chr1	-	150782180	150849244	2280	True	-56.795	-18.914	0.000	0.000	51.400	0.000	0.936	0.382	-0.212	184.060	352.420	-0.007	142.040	412.600	-0.961	77	77	77	94	94	94	122.324	218.880	-0.825	88.335	247.100	-1.454	24.498	49.028	0.236	20.572	68.145	0.266	184.060
916	uc002tmj.2	TMEM185B	chr2	-	120975046	120980984	4240	True	-219.002	-220.869	0.000	0.000	-35.533	0.000	0.034	0.476	-0.253	99.880	164.740	0.274	244.320	679.440	-0.174	64	64	64	207	207	207	58.926	85.161	-0.481	24.418	57.936	-1.176	14.804	28.480	0.285	34.570	85.420	0.398	244.320
917	uc001mek.1	TPP1	chr11	-	6633996	6640585	1000	True	-35.715	-12.553	0.000	0.000	41.728	0.000	1.000	0.185	-0.476	145.280	357.000	-0.271	106.540	423.520	-1.263	74	74	74	50	50	50	105.601	207.022	-0.902	75.012	255.868	-1.743	15.594	69.787	0.366	15.417	66.546	0.203	145.280
918	uc002uhs.3	PDK1	chr2	+	173420778	173463862	39938	True	-112.568	-113.291	0.000	0.000	32.056	0.000	0.851	0.720	-0.260	153.300	291.000	0.098	113.140	360.160	-0.837	47	47	47	141	141	141	110.737	183.632	-0.657	49.190	153.889	-1.596	28.899	61.322	0.319	19.983	71.555	0.352	153.300
919	uc002ydr.2	DIDO1	chr20	-	61509089	61557903	1340	True	-146.993	-147.541	0.000	0.000	69.867	0.000	0.896	0.115	-0.592	213.240	426.740	-0.133	52.480	156.100	-0.912	316	316	316	67	67	67	53.936	96.374	-0.888	26.103	82.295	-1.596	46.024	75.491	0.334	9.901	33.249	0.317	213.240
920	uc002yds.2	DIDO1	chr20	-	61509089	61569304	1340	True	-146.712	-147.333	0.000	0.000	69.933	0.000	0.896	0.105	-0.603	213.240	426.740	-0.133	52.480	156.100	-0.912	316	316	316	67	67	67	53.936	96.374	-0.888	26.103	82.295	-1.596	46.024	75.491	0.334	9.901	33.249	0.317	213.240
921	uc001fvo.2	DCAF8	chr1	-	160185504	160232277	1540	True	-55.825	-30.953	0.000	0.000	48.970	0.000	0.896	0.277	-0.367	313.580	644.080	-0.272	216.620	651.780	0.159	86	86	86	77	77	77	202.450	363.802	-0.822	118.447	315.274	-1.338	38.362	92.053	0.265	47.671	137.423	0.382	313.580
922	uc009zlo.4	ASIC1	chr12	+	50452526	50477405	22941	True	-49.558	11.636	0.000	0.000	48.349	0.000	0.968	0.309	-0.207	139.440	234.780	0.081	93.040	220.340	-0.562	61	61	61	95	95	95	90.788	131.994	-0.491	65.383	140.605	-1.073	20.654	43.207	0.238	12.502	34.036	0.250	139.440
923	uc009vjm.3	LOC100133331	chr1	-	661138	670994	1840	True	-64.437	-64.447	0.000	0.000	38.813	0.783	0.000	-0.227	0.322	282.900	725.740	-0.924	399.620	695.340	0.528	107	107	107	92	92	92	117.634	282.316	-1.276	149.408	250.234	-0.730	64.422	144.888	0.181	97.670	164.353	0.395	399.620
924	uc009ybr.3	LOC100133161	chr11	-	126986	131920	2080	True	-61.688	-61.933	0.000	0.000	39.062	0.808	0.019	-0.232	0.275	255.280	656.100	-0.777	381.600	746.820	0.562	114	114	114	104	104	104	102.048	247.166	-1.270	128.434	216.801	-0.702	54.307	129.518	0.195	82.400	152.398	0.379	381.600
925	uc001ine.4	HSPA14	chr10	+	14880158	14888998	6511	True	-65.063	-65.616	0.000	0.000	30.841	0.000	0.816	0.309	-0.308	340.080	526.340	-0.385	684.820	1480.280	-0.296	69	69	69	114	114	114	103.225	184.864	-0.855	78.451	202.171	-1.444	54.347	81.750	0.173	120.399	257.202	0.312	684.820
926	uc001mse.2	METTL15	chr11	+	28129797	28355054	222945	True	-108.552	-107.059	0.000	0.000	34.846	0.000	0.754	0.448	-0.367	50.580	67.800	-0.197	75.600	235.300	-0.662	69	69	69	114	114	114	26.625	48.447	-0.851	19.423	64.346	-1.686	6.739	9.730	0.266	15.185	44.454	0.399	75.600
927	uc002baj.3	SIN3A	chr15	-	75661719	75744087	1680	True	-107.785	-108.613	0.000	0.000	43.437	0.012	0.833	0.119	-0.413	225.960	688.760	-0.012	86.280	272.280	-0.445	200	200	200	84	84	84	122.720	294.077	-1.167	25.270	68.092	-1.407	30.976	119.835	0.392	18.495	50.540	0.361	225.960
928	uc010lly.2	TNPO3	chr7	-	128594233	128695227	960	True	-66.099	-44.327	0.000	0.000	34.394	0.000	1.000	0.130	-0.468	235.880	474.300	-0.312	279.800	949.220	-1.267	115	115	115	48	48	48	151.515	275.237	-0.861	165.860	524.827	-1.636	43.069	79.137	0.256	38.844	147.160	0.165	279.800
929	uc010bft.3	TCF12	chr15	+	57511654	57580714	66840	True	-43.595	-43.884	0.000	0.000	24.113	0.000	0.817	0.339	-0.200	88.620	186.200	-0.455	91.180	267.220	-1.049	61	61	61	109	109	109	59.218	120.838	-0.989	43.153	129.301	-1.563	14.581	35.834	0.221	15.274	46.200	0.258	91.180
930	uc010tuz.1	TMED10	chr14	-	75598170	75614600	2460	True	-43.296	3.006	0.000	0.000	56.886	0.000	0.981	0.433	-0.177	888.920	1625.200	-0.572	608.040	1538.220	-1.043	58	58	58	105	105	105	465.398	805.587	-0.846	181.354	507.941	-1.497	234.383	378.665	0.195	91.315	230.980	0.165	888.920
931	uc003pel.3	PTP4A1	chr6	+	64281919	64293489	9442	True	-33.294	-20.759	0.000	0.000	30.645	0.000	0.957	0.110	-0.403	610.100	1355.580	-0.707	153.120	471.220	-1.130	82	82	82	94	94	94	317.797	695.980	-1.125	81.670	234.800	-1.513	94.760	219.594	0.197	26.480	76.883	0.207	610.100
932	uc001amk.3	ICMT	chr1	-	6281252	6296044	3440	True	-88.078	-87.379	0.000	0.000	18.745	0.000	0.849	0.513	-0.172	380.760	657.160	0.095	1147.520	2081.020	-0.544	56	56	56	172	172	172	228.722	329.312	-0.451	165.113	357.039	-1.158	84.529	142.690	0.273	130.118	229.019	0.240	1147.520
933	uc002yuk.4	RUNX1	chr21	-	36160097	36421641	3820	True	-281.458	-281.906	0.000	0.000	7.957	0.000	0.031	0.755	-0.289	21.140	29.560	0.681	11.160	29.040	0.220	81	81	81	191	191	191	10.048	13.309	-0.295	4.393	12.714	-1.353	4.316	7.222	0.511	2.038	5.183	0.632	21.140
934	uc010ymp.2	LCLAT1	chr2	+	30670122	30867091	194780	True	-83.764	-64.957	0.000	0.000	50.910	0.000	0.888	0.301	-0.338	53.120	110.480	-0.126	79.540	258.200	-1.030	104	104	104	107	107	107	35.642	69.947	-0.939	31.042	110.310	-1.760	7.570	17.828	0.328	12.600	47.292	0.314	79.540
935	uc001nrq.3	CPSF7	chr11	-	61170119	61197464	1460	True	-55.824	24.458	0.000	0.000	43.583	0.000	0.958	0.198	-0.233	345.620	832.500	-0.297	240.120	582.660	-0.678	85	85	85	72	72	72	212.229	353.951	-0.683	162.241	359.449	-1.131	51.175	134.411	0.217	39.565	101.971	0.220	345.620
936	uc009xmb.3	CCNY	chr10	+	35625801	35860847	233040	True	-76.800	-76.804	0.000	0.000	38.110	0.000	0.720	0.392	-0.351	135.200	265.420	0.117	69.380	225.120	-0.706	68	68	68	93	93	93	88.438	166.114	-0.869	39.049	106.251	-1.463	20.105	46.069	0.305	18.974	49.647	0.325	135.200
937	uc003fix.4	TBL1XR1	chr3	-	176738541	176915048	4500	True	-178.438	-179.296	0.000	0.000	-22.862	0.000	0.329	0.530	-0.163	81.500	181.420	-0.129	103.180	386.280	-0.708	63	63	63	225	225	225	51.832	97.421	-0.880	39.021	125.664	-1.656	12.990	29.034	0.385	17.919	59.100	0.287	103.180
938	uc003woa.1	ESYT2	chr7	-	158523688	158555856	2800	True	-50.617	-50.801	0.000	0.000	11.233	0.000	0.750	0.335	-0.156	271.700	592.900	-0.889	1296.240	2657.380	-0.772	64	64	64	140	140	140	177.474	367.362	-1.041	160.095	415.875	-1.539	44.119	96.707	0.110	202.007	391.904	0.293	1296.240
939	uc003dri.3	DHFRL1	chr3	-	93776765	93781831	2660	True	-89.491	-89.716	0.000	0.000	21.213	0.000	0.774	0.543	-0.239	132.680	208.000	-0.106	102.160	194.960	-0.818	47	47	47	133	133	133	35.159	55.016	-0.598	23.556	66.339	-1.477	20.371	34.139	0.244	13.054	29.860	0.269	132.680
940	uc002eel.3	GPT2	chr16	+	46918307	46965201	45311	True	-59.429	35.145	0.000	0.000	47.749	0.000	0.987	0.182	-0.230	243.620	477.580	0.368	140.200	333.940	-0.137	93	93	93	77	77	77	134.832	205.756	-0.532	95.376	185.407	-0.886	34.010	79.942	0.327	17.455	65.144	0.339	243.620
941	uc002bjo.3	BTBD1	chr15	-	83685180	83736106	1620	True	-45.110	-26.035	0.000	0.000	42.008	0.000	0.951	0.397	-0.258	366.760	733.720	0.367	386.740	1484.280	-0.764	58	58	58	81	81	81	233.648	374.995	-0.482	202.586	547.307	-1.394	88.661	215.238	0.456	69.578	240.360	0.292	386.740
942	uc002vci.3	CCNYL1	chr2	+	208576263	208620896	42428	True	-80.839	-80.519	0.000	0.000	40.371	0.000	0.889	0.656	-0.292	94.300	156.600	0.735	61.620	191.760	-0.684	46	46	46	108	108	108	61.550	96.034	-0.511	33.677	102.181	-1.580	17.392	38.035	0.499	9.745	27.286	0.347	94.300
943	uc002wsy.3	GZF1	chr20	+	23342818	23353683	8689	True	-97.512	-97.895	0.000	0.000	49.899	0.000	0.813	0.301	-0.349	64.020	111.440	-0.090	52.120	127.400	-0.491	119	119	119	107	107	107	35.188	63.543	-0.812	20.351	57.433	-1.460	9.990	20.618	0.317	12.084	33.006	0.353	64.020
944	uc001vqw.4	COL4A1	chr13	-	110801309	110959496	1140	True	-54.350	-54.305	0.000	0.000	58.141	0.000	1.000	0.207	-0.550	89.180	165.740	0.188	53.100	206.040	-1.044	159	159	159	50	50	50	53.330	86.247	-0.654	37.039	114.629	-1.575	13.186	27.703	0.349	7.392	34.201	0.275	89.180
945	uc001ygy.2	YY1	chr14	+	100705101	100745371	38953	True	-53.771	-53.986	0.000	0.000	41.776	0.000	0.875	0.407	-0.508	649.940	1307.020	0.246	469.140	1077.340	-0.752	59	59	59	64	64	64	363.215	551.508	-0.411	190.254	450.130	-1.221	125.160	325.124	0.445	103.947	247.303	0.196	649.940
946	uc001uux.3	STARD13	chr13	-	33677271	34250932	2240	True	-185.014	-185.684	0.000	0.000	57.648	0.000	0.604	0.401	-0.485	24.500	63.660	0.457	16.240	33.140	-0.089	145	145	145	111	111	111	13.044	22.718	-0.707	6.679	20.793	-1.579	4.522	10.278	0.442	3.310	6.213	0.527	24.500
947	uc001pqw.3	BACE1	chr11	-	117156401	117186972	3340	True	-150.493	-150.620	0.000	0.000	21.980	0.000	0.491	0.451	-0.259	63.760	131.340	0.910	51.180	117.400	-0.186	83	83	83	167	167	167	37.320	70.029	-0.748	21.891	60.026	-1.428	13.400	33.836	0.491	9.420	23.104	0.388	63.760
948	uc011aki.2	CCDC117	chr22	+	29168661	29185283	13935	True	-55.227	-55.668	0.000	0.000	15.900	0.008	0.909	0.427	-0.193	361.720	622.120	0.688	780.960	1474.200	-0.825	47	47	47	132	132	132	225.286	359.138	-0.536	165.204	419.483	-1.303	68.396	139.385	0.433	86.864	211.916	0.265	780.960
949	uc010mli.3	GNE	chr9	-	36214438	36277053	1920	True	-115.292	-115.229	0.000	0.000	52.225	0.000	0.792	0.261	-0.441	1877.300	3449.340	-0.191	1036.380	2221.460	-0.652	139	139	139	96	96	96	211.995	392.734	-0.885	83.352	216.254	-1.576	378.951	693.252	0.289	149.016	307.715	0.381	1877.300
950	uc011kms.1	C7orf60	chr7	-	112459201	112579932	2440	True	-96.757	-97.384	0.000	0.000	18.295	0.000	0.615	0.431	-0.237	60.300	96.740	0.949	44.820	116.340	-0.297	63	63	63	122	122	122	29.891	48.917	-0.637	19.542	53.964	-1.376	10.810	20.820	0.371	7.156	22.974	0.368	60.300
951	uc003iqa.3	C4orf46	chr4	-	159587826	159593202	2420	True	-50.105	-50.660	0.000	0.000	56.489	0.000	0.975	0.657	-0.269	162.880	297.860	-0.056	140.900	379.000	-0.476	42	42	42	120	120	120	116.503	174.939	-0.571	48.095	134.773	-1.419	21.172	39.684	0.238	25.986	78.402	0.277	162.880
952	uc002srr.2	RMND5A	chr2	+	86947413	87005164	53277	True	-143.849	-149.838	0.000	0.000	-39.845	0.000	0.364	0.519	-0.162	378.940	490.120	0.206	233.620	782.380	-0.708	50	50	50	217	217	217	198.071	319.053	-0.677	126.190	334.162	-1.366	52.406	77.147	0.359	37.378	125.429	0.274	378.940
953	uc003dsx.3	CPOX	chr3	-	98298289	98312455	1200	True	-48.322	-48.793	0.000	0.000	41.462	0.000	0.917	0.446	-0.472	401.960	750.040	0.649	227.580	630.700	-0.569	58	58	58	60	60	60	245.799	324.926	-0.224	136.918	314.871	-1.155	48.879	161.217	0.553	46.703	130.057	0.278	401.960
954	uc004bcu.2	TMEM38B	chr9	+	108456805	108538892	80060	True	-50.070	-50.338	0.000	0.000	38.635	0.000	1.000	0.381	-0.498	445.240	779.500	-0.138	181.940	443.080	-1.099	58	58	58	60	60	60	211.655	369.531	-0.757	78.033	227.428	-1.603	100.365	186.440	0.268	46.610	110.664	0.269	445.240
955	uc002dgh.3	GDE1	chr16	-	19513014	19533450	1300	True	-45.365	-45.857	0.000	0.000	44.533	0.000	0.954	0.399	-0.444	393.000	615.580	0.323	220.640	466.520	-0.669	65	65	65	65	65	65	234.801	344.324	-0.464	119.999	285.478	-1.251	66.624	141.323	0.352	39.236	85.529	0.264	393.000
956	uc003xeo.3	KCTD9	chr8	-	25285363	25315984	1360	True	-40.087	-23.344	0.000	0.000	38.886	0.000	1.000	0.355	-0.305	116.000	254.580	-0.129	73.900	231.060	-1.149	67	67	67	59	59	59	76.573	148.530	-0.929	55.393	173.193	-1.640	18.930	42.790	0.243	12.624	35.066	0.221	116.000
957	uc002fhk.2	HSDL1	chr16	-	84155743	84178800	2380	True	-43.719	-22.110	0.000	0.000	50.169	0.000	0.964	0.495	-0.210	238.480	387.160	-0.215	347.140	822.700	-0.559	46	46	46	110	110	110	138.946	207.634	-0.551	93.675	228.331	-1.267	43.926	76.421	0.180	38.256	96.471	0.239	347.140
958	uc001skb.3	SMARCC2	chr12	-	56555635	56583351	1580	True	-65.007	-6.262	0.000	0.000	49.378	0.000	1.000	0.170	-0.369	301.440	666.640	-0.098	227.840	635.840	-1.037	141	141	141	54	54	54	144.074	273.777	-0.861	118.153	333.053	-1.448	51.325	122.547	0.299	38.350	132.235	0.190	301.440
959	uc001xls.2	SMOC1	chr14	+	70346113	70499083	150988	True	-46.697	-47.295	0.000	0.000	24.592	0.000	0.887	0.361	-0.281	114.380	247.880	0.068	103.380	273.980	-0.554	48	48	48	97	97	97	83.280	137.648	-0.636	44.530	100.980	-1.150	16.328	51.681	0.357	15.503	40.021	0.289	114.380
960	uc010aoo.3	FBXO34	chr14	+	55738871	55820329	80467	True	-48.235	-10.419	0.000	0.000	45.711	0.000	0.979	0.191	-0.410	119.820	209.180	-0.172	92.340	231.880	-0.877	110	110	110	48	48	48	73.849	126.475	-0.746	59.712	157.799	-1.380	16.456	35.375	0.229	14.984	41.610	0.222	119.820
961	uc003wcp.3	CASP2	chr7	+	142985307	143004789	18325	True	-140.278	-91.010	0.000	0.000	-3.811	0.000	0.821	0.210	-0.496	666.260	1348.640	0.106	134.380	451.140	-1.090	111	111	111	56	56	56	149.781	299.080	-0.921	80.430	252.131	-1.604	97.190	232.854	0.299	19.268	74.364	0.282	666.260
962	uc010yml.2	PPP1CB	chr2	+	28974613	29025806	47891	True	-81.746	-81.769	0.000	0.000	10.733	0.000	0.795	0.471	-0.188	586.740	985.900	-0.313	587.260	1606.700	-0.697	51	51	51	156	156	156	372.608	601.071	-0.684	180.417	454.568	-1.471	102.063	166.535	0.183	155.415	361.314	0.310	587.260
963	uc010pln.3	GPR161	chr1	-	168048779	168106905	5300	True	-266.628	-261.866	0.000	0.000	-63.643	0.000	0.042	0.345	-0.171	88.140	169.160	0.018	1103.740	2230.140	-0.238	106	106	106	263	263	263	43.906	70.417	-0.647	40.593	83.883	-1.119	12.046	23.715	0.287	110.231	215.702	0.361	1103.740
964	uc002jhl.4	PRKAR1A	chr17	+	66510961	66529570	16776	True	-51.618	-50.653	0.000	0.000	48.367	0.000	0.911	0.293	-0.508	506.180	934.500	-0.201	319.140	838.100	-1.144	97	97	97	56	56	56	246.610	449.569	-0.875	137.224	436.284	-1.677	88.767	152.258	0.250	56.706	157.307	0.259	506.180
965	uc003pja.4	ELOVL4	chr6	-	80624528	80657315	1440	True	-49.962	-50.739	0.000	0.000	39.502	0.000	0.972	0.404	-0.423	162.320	279.460	0.129	89.500	240.520	-1.013	55	55	55	72	72	72	86.824	155.417	-0.778	42.193	118.845	-1.473	21.082	51.500	0.417	18.039	48.661	0.220	162.320
966	uc003ccs.2	NR1D2	chr3	+	23986750	24022109	32343	True	-90.546	-89.097	0.000	0.000	18.939	0.000	0.537	0.333	-0.211	170.340	401.420	-0.403	167.900	595.580	-0.851	78	78	78	149	149	149	106.187	205.727	-0.928	82.488	247.437	-1.563	23.346	57.130	0.208	30.432	103.796	0.266	170.340
967	uc003xey.2	BNIP3L	chr8	+	26247905	26270644	20774	True	-26.562	-17.596	0.000	0.000	47.018	0.000	0.969	0.389	-0.248	273.400	452.700	-0.268	124.220	442.260	-1.027	55	55	55	96	96	96	155.424	269.148	-0.814	76.222	213.961	-1.452	51.935	78.134	0.207	21.630	72.104	0.211	273.400
968	uc003vgo.1	C7orf60	chr7	-	112459201	112579932	2440	True	-70.541	-70.837	0.000	0.000	29.017	0.000	0.808	0.441	-0.234	60.300	96.740	0.098	44.820	116.340	-0.297	59	59	59	120	120	120	31.068	51.733	-0.691	19.763	54.627	-1.382	9.607	18.291	0.269	7.006	22.574	0.367	60.300
969	uc003iur.4	SPCS3	chr4	+	177241089	177253396	9239	True	-218.675	-179.439	0.000	0.000	-43.035	0.000	0.000	0.476	-0.240	335.460	498.020	-0.141	625.780	1271.580	-0.765	62	62	62	151	151	151	157.978	266.658	-0.808	129.150	370.575	-1.590	68.912	87.696	0.286	94.131	184.418	0.294	625.780
970	uc010bdf.1	ZSCAN29	chr15	-	43650369	43662258	1860	True	-109.358	-108.719	0.000	0.000	53.952	0.000	0.860	0.229	-0.422	1006.500	1886.340	0.339	58.620	203.280	-0.934	161	161	161	93	93	93	80.128	159.292	-0.990	28.725	94.934	-1.652	157.796	299.068	0.384	10.958	42.979	0.278	1006.500
971	uc010udi.2	HAUS2	chr15	+	42841010	42862190	19054	True	-45.380	-41.950	0.000	0.000	47.177	0.000	0.942	0.343	-0.276	465.660	861.480	-0.211	1258.120	2866.300	-0.751	74	74	74	104	104	104	105.973	191.550	-0.787	80.996	198.518	-1.413	86.752	173.492	0.226	188.107	419.077	0.275	1258.120
972	uc002ici.1	RUNDC1	chr17	+	41132581	41145707	11946	True	-114.421	-114.721	0.000	0.000	43.666	0.000	0.912	0.291	-0.632	1323.220	2584.700	0.857	156.940	534.860	-0.848	123	123	123	57	57	57	163.746	293.467	-0.550	48.141	139.566	-1.509	292.758	560.640	0.547	27.184	89.135	0.282	1323.220
973	uc010cgt.3	ZFP1	chr16	+	75182420	75206132	22610	True	-29.452	-29.146	0.000	0.000	49.243	0.000	0.981	0.241	-0.496	48.300	100.580	-0.489	32.820	124.800	-1.210	94	94	94	53	53	53	33.820	66.787	-0.957	19.898	67.410	-1.685	6.046	12.424	0.230	4.140	18.927	0.321	48.300
974	uc003fsw.3	CCDC50	chr3	+	191046873	191116459	63916	True	-295.333	-277.935	0.000	0.000	-39.512	0.000	0.042	0.426	-0.236	215.440	438.540	-0.372	40.820	132.820	-0.501	87	87	87	259	259	259	81.953	162.010	-1.016	19.678	60.667	-1.581	46.990	91.783	0.280	6.995	21.330	0.423	215.440
975	uc001htr.3	TAF5L	chr1	-	229734940	229761794	2780	True	-120.802	-121.032	0.000	0.000	8.106	0.000	0.468	0.497	-0.259	203.020	322.660	-0.144	63.680	185.300	-0.558	53	53	53	139	139	139	120.258	185.999	-0.617	34.124	90.975	-1.373	45.898	74.043	0.181	11.047	32.502	0.374	203.020
976	uc010dli.3	FAM210A	chr18	-	13663345	13726591	2740	True	-110.155	-109.921	0.000	0.000	16.268	0.000	0.708	0.487	-0.285	82.620	165.120	-0.139	613.240	1102.700	-0.828	56	56	56	137	137	137	54.427	92.262	-0.708	43.585	109.437	-1.460	11.960	30.098	0.358	85.362	165.070	0.277	613.240
977	uc002ksj.4	FAM210A	chr18	-	13663345	13726591	2740	True	-111.869	-111.429	0.000	0.000	16.342	0.000	0.701	0.489	-0.288	82.620	165.120	-0.139	613.240	1102.700	-0.828	56	56	56	137	137	137	54.427	92.262	-0.708	43.585	109.437	-1.460	11.960	30.098	0.358	85.362	165.070	0.277	613.240
978	uc003len.3	DNAJC18	chr5	-	138745891	138775214	3180	True	-149.593	-150.414	0.000	0.000	15.874	0.000	0.354	0.472	-0.240	103.060	173.760	0.105	334.960	840.960	-0.576	76	76	76	158	158	158	44.418	77.266	-0.794	36.456	96.269	-1.522	23.653	39.751	0.316	66.030	154.638	0.381	334.960
979	uc009ztk.3	CDK17	chr12	-	96672038	96794366	1740	True	-37.947	-38.131	0.000	0.000	47.949	0.000	0.932	0.247	-0.428	73.840	123.020	-0.435	53.600	158.740	-1.022	87	87	87	73	73	73	37.486	71.843	-0.928	28.850	91.639	-1.634	16.670	30.578	0.230	9.684	30.623	0.261	73.840
980	uc001xwx.3	ZC3H14	chr14	+	89029252	89079853	48956	True	-34.689	-35.001	0.000	0.000	39.391	0.000	0.937	0.368	-0.343	266.560	520.540	-0.651	128.120	519.240	-1.051	66	66	66	63	63	63	192.120	374.895	-0.958	77.293	234.227	-1.558	35.841	73.181	0.169	24.712	89.991	0.342	266.560
981	uc001vnj.3	FARP1	chr13	+	98795433	99102023	305256	True	-61.623	-36.682	0.000	0.000	46.356	0.000	0.923	0.198	-0.419	109.800	274.560	0.083	64.620	156.800	-0.577	110	110	110	65	65	65	74.219	136.122	-0.838	39.281	96.937	-1.283	16.896	41.414	0.300	10.153	25.980	0.272	109.800
982	uc002jhh.4	PRKAR1A	chr17	+	66508519	66529570	19218	True	-50.268	-49.429	0.000	0.000	48.061	0.000	0.911	0.260	-0.536	506.180	934.500	-0.179	319.140	838.100	-1.144	96	96	96	56	56	56	245.893	449.961	-0.880	137.224	436.284	-1.677	88.921	153.018	0.246	56.706	157.307	0.259	506.180
983	uc002fdo.3	ZFP1	chr16	+	75182420	75206132	22610	True	-29.713	-29.379	0.000	0.000	50.739	0.000	0.981	0.238	-0.502	48.300	100.580	-0.489	32.820	124.800	-1.210	98	98	98	53	53	53	33.872	66.799	-0.955	19.898	67.410	-1.685	5.937	12.209	0.226	4.140	18.927	0.321	48.300
984	uc002fdq.3	ZFP1	chr16	+	75182479	75206132	22551	True	-29.455	-29.128	0.000	0.000	50.830	0.000	0.981	0.247	-0.493	48.300	100.580	-0.489	32.820	124.800	-1.210	98	98	98	53	53	53	33.872	66.799	-0.955	19.898	67.410	-1.685	5.937	12.209	0.226	4.140	18.927	0.321	48.300
985	uc003fpp.3	IGF2BP2	chr3	-	185361526	185542827	1680	True	-49.914	-29.726	0.000	0.000	41.483	0.000	1.000	0.352	-0.281	225.720	389.500	0.157	151.660	509.060	-0.470	62	62	62	84	84	84	148.138	229.665	-0.614	92.681	221.805	-1.195	27.881	53.835	0.331	24.683	86.097	0.309	225.720
986	uc031sxs.1	POM121	chr7	+	72361471	72418843	56544	True	-68.840	37.430	0.000	0.000	54.831	0.000	1.000	0.068	-0.437	558.860	1256.380	-0.558	272.620	903.380	-1.338	188	188	188	39	39	39	202.654	409.124	-0.961	186.924	581.940	-1.624	96.411	230.969	0.208	43.187	149.612	0.113	558.860
987	uc010hxo.3	ABCC5	chr3	-	183701540	183735727	3340	True	-112.911	-113.222	0.000	0.000	2.792	0.000	0.575	0.472	-0.178	111.360	146.720	0.060	73.980	165.120	-0.433	58	58	58	167	167	167	49.923	71.029	-0.486	29.484	65.152	-1.132	20.405	29.125	0.218	14.889	31.928	0.312	111.360
988	uc001jjo.3	PRKG1	chr10	+	52834233	54058110	1220608	True	-191.132	-190.535	0.000	0.000	18.565	0.000	0.335	0.328	-0.281	44.600	132.580	0.587	53.160	104.380	-0.772	126	126	126	161	161	161	20.253	45.173	-1.018	16.500	58.090	-1.824	7.555	20.502	0.473	8.677	20.329	0.373	53.160
989	uc009zrg.4	MDM2	chr12	+	69202987	69239320	31586	True	-116.035	-110.326	0.000	0.000	3.757	0.000	0.581	0.391	-0.155	1903.900	4323.460	-0.694	375.160	1187.840	-1.208	77	77	77	203	203	203	209.891	466.415	-1.199	75.665	258.663	-1.758	359.643	815.869	0.267	47.001	162.518	0.269	1903.900
990	uc010fdy.3	TEX261	chr2	-	71213067	71221834	1640	True	-48.533	33.866	0.000	0.000	44.823	0.000	1.000	0.244	-0.184	218.320	340.300	-0.007	182.460	460.600	-0.635	66	66	66	82	82	82	144.638	206.271	-0.481	125.909	275.213	-1.110	30.043	58.029	0.207	17.807	52.972	0.209	218.320
991	uc001fmj.1	KIAA0907	chr1	-	155882835	155904188	2460	True	-71.248	-71.428	0.000	0.000	33.869	0.000	0.829	0.372	-0.233	556.180	1018.140	0.142	502.580	1433.000	-0.632	77	77	77	123	123	123	269.185	437.895	-0.666	245.958	626.512	-1.364	128.485	227.935	0.327	117.852	290.675	0.236	556.180
992	uc021ukh.1	TCF4	chr18	-	52889561	52989090	4560	True	-152.502	-151.436	0.000	0.000	19.848	0.000	0.486	0.386	-0.197	54.840	108.620	0.128	61.760	210.560	-0.692	109	109	109	173	173	173	27.918	54.601	-0.939	25.228	78.211	-1.591	10.090	19.497	0.371	11.552	37.405	0.338	61.760
993	uc002lfw.4	TCF4	chr18	-	52889561	52989090	4560	True	-150.734	-150.599	0.000	0.000	19.349	0.000	0.486	0.383	-0.196	54.840	108.620	0.128	61.760	210.560	-0.692	109	109	109	173	173	173	27.822	54.583	-0.943	25.228	78.211	-1.591	10.075	19.500	0.369	11.552	37.405	0.338	61.760
994	uc002wlw.3	CDS2	chr20	+	5107406	5178533	64681	True	-262.666	-232.126	0.000	0.000	-120.825	0.000	0.034	0.306	-0.137	186.800	326.320	-0.291	130.380	323.940	-0.195	91	91	91	293	293	293	93.016	171.979	-0.908	35.776	86.196	-1.243	45.993	75.832	0.213	18.682	43.734	0.282	186.800
995	uc001xti.2	POMT2	chr14	-	77741298	77787225	1980	True	-75.041	-42.013	0.000	0.000	48.342	0.000	0.929	0.272	-0.305	90.580	156.040	0.565	48.420	100.220	-0.468	93	93	93	99	99	99	53.571	91.805	-0.660	27.884	59.860	-1.072	15.880	39.393	0.450	7.906	16.994	0.256	90.580
996	uc031ptb.1	LARP4B	chr10	-	852853	977645	5760	True	-68.404	-68.997	0.000	0.000	43.786	0.000	0.867	0.372	-0.213	137.120	318.660	-0.300	164.960	377.160	-0.839	90	90	90	158	158	158	93.152	172.113	-0.859	74.726	206.305	-1.469	18.281	44.827	0.299	27.616	64.046	0.249	164.960
997	uc004bgc.2	HSDL2	chr9	+	115142188	115234685	90983	True	-37.013	-20.441	0.000	0.000	42.627	0.000	1.000	0.376	-0.312	388.460	903.940	-0.232	192.920	652.440	-1.016	54	54	54	74	74	74	235.319	470.154	-0.953	115.342	362.007	-1.587	69.841	185.153	0.252	33.863	136.771	0.257	388.460
998	uc001wuf.4	FOXA1	chr14	-	38058756	38064325	1720	True	-119.129	-119.457	0.000	0.000	39.202	0.000	0.600	0.512	-0.465	28.920	50.680	0.741	37.900	89.440	-0.049	74	74	74	85	85	85	17.430	22.805	-0.274	15.350	38.900	-1.325	5.589	11.041	0.444	9.930	24.152	0.438	37.900
999	uc002spr.3	MAT2A	chr2	+	85766100	85772403	5032	True	-37.771	-17.955	0.000	0.000	35.114	0.000	1.000	0.293	-0.334	890.120	1739.840	-0.105	670.300	1757.260	-1.070	55	55	55	62	62	62	630.399	1067.574	-0.744	459.306	1205.348	-1.404	125.242	264.248	0.180	118.201	268.765	0.263	890.120
1000	uc002ktt.2	GATA6	chr18	+	19749403	19782491	31435	True	-138.114	-139.691	0.000	0.000	43.675	0.000	0.432	0.554	-0.606	151.120	327.560	1.076	150.240	289.180	-0.599	81	81	81	81	81	81	63.058	84.083	-0.120	52.589	114.830	-1.301	30.197	71.231	0.510	43.445	84.039	0.447	151.120
1001	uc010tvu.3	STON2	chr14	-	81726993	81893556	6300	True	-660.790	-626.623	0.000	0.000	-20.764	0.000	0.003	0.222	-0.247	197.080	447.140	1.222	634.960	1158.900	0.260	309	309	309	315	315	315	9.663	18.712	-0.628	27.346	69.810	-1.704	21.928	46.108	0.700	69.716	127.539	0.480	634.960
1002	uc003exh.3	WWTR1	chr3	-	149235021	149421115	2440	True	-143.589	-132.709	0.000	0.000	44.701	0.000	0.730	0.397	-0.340	415.740	908.540	0.589	72.980	251.200	-0.710	106	106	106	122	122	122	53.615	103.739	-0.855	32.399	103.856	-1.658	62.386	134.996	0.476	15.301	49.532	0.316	415.740
1003	uc011mva.1	HS6ST2	chrX	-	131760037	131842656	1760	True	-56.576	8.304	0.000	0.000	39.988	0.000	0.989	0.275	-0.184	131.440	253.700	0.127	137.920	360.380	-0.893	65	65	65	88	88	88	79.998	142.423	-0.789	80.544	201.742	-1.309	17.937	41.156	0.258	27.210	72.634	0.178	137.920
1004	uc004bql.3	ZBTB43	chr9	+	129567284	129600487	29421	True	-174.807	-173.576	0.000	0.000	-9.770	0.000	0.262	0.329	-0.198	55.580	123.420	0.108	646.780	1490.580	-0.515	95	95	95	187	187	187	31.523	57.231	-0.808	51.132	126.972	-1.441	7.441	19.849	0.317	92.061	194.424	0.336	646.780
1005	uc002imo.3	PNPO	chr17	+	46018888	46026674	5571	True	-40.854	-40.298	0.000	0.000	34.867	0.000	0.972	0.484	-0.234	153.300	201.240	-0.057	1325.780	2924.040	-0.506	43	43	43	109	109	109	97.260	125.964	-0.363	136.312	293.435	-1.088	23.952	32.170	0.200	238.830	521.142	0.233	1325.780
1006	uc001nrr.3	CPSF7	chr11	-	61170119	61197464	1460	True	-55.311	24.106	0.000	0.000	42.929	0.000	0.958	0.200	-0.230	345.620	832.500	-0.297	240.120	582.660	-0.678	83	83	83	72	72	72	213.447	357.184	-0.689	162.241	359.449	-1.131	50.845	134.217	0.216	39.565	101.971	0.220	345.620
1007	uc002wsz.3	GZF1	chr20	+	23344999	23353683	6508	True	-97.881	-98.261	0.000	0.000	49.541	0.000	0.804	0.301	-0.346	64.020	111.440	-0.090	52.120	127.400	-0.491	119	119	119	107	107	107	35.188	63.543	-0.812	20.351	57.433	-1.460	9.990	20.618	0.317	12.084	33.006	0.353	64.020
1008	uc003hgp.3	ANKRD17	chr4	-	73940501	74124502	660	True	-107.499	-107.401	0.000	0.000	97.359	0.000	1.000	0.076	-1.007	211.800	626.580	0.715	64.000	291.620	-1.656	349	349	349	33	33	33	99.906	262.209	-1.334	37.939	182.585	-2.219	32.368	102.797	0.382	11.876	60.862	0.344	211.800
1009	uc003hgr.3	ANKRD17	chr4	-	73940501	74124502	660	True	-107.499	-107.401	0.000	0.000	97.359	0.000	1.000	0.076	-1.007	211.800	626.580	0.715	64.000	291.620	-1.656	349	349	349	33	33	33	99.906	262.209	-1.334	37.939	182.585	-2.219	32.368	102.797	0.382	11.876	60.862	0.344	211.800
1010	uc001ake.3	PRDM16	chr1	+	2985741	3355185	364716	True	-341.485	-342.952	0.000	0.000	8.725	0.000	0.137	0.387	-0.283	29.680	44.980	0.380	21.420	52.260	0.668	160	160	160	234	234	234	11.944	17.989	-0.529	7.026	16.879	-1.147	4.232	6.762	0.374	4.388	9.851	0.627	29.680
1011	uc001akc.3	PRDM16	chr1	+	2985741	3355185	364716	True	-341.395	-342.993	0.000	0.000	8.719	0.000	0.137	0.387	-0.283	29.680	44.980	0.380	21.420	52.260	0.668	160	160	160	234	234	234	11.945	17.990	-0.529	7.026	16.879	-1.147	4.231	6.761	0.374	4.388	9.851	0.627	29.680
1012	uc003iik.3	ELMOD2	chr4	+	141445311	141474924	26832	True	-42.508	-41.624	0.000	0.000	33.487	0.000	0.912	0.388	-0.200	172.860	290.200	-0.434	131.340	323.280	-0.832	61	61	61	137	137	137	84.712	154.055	-0.894	52.278	148.350	-1.481	38.987	61.346	0.225	21.277	59.694	0.229	172.860
1013	uc031tew.1	STOM	chr9	-	124101265	124132582	1360	True	-79.840	-63.442	0.000	0.000	26.031	0.000	0.984	0.351	-0.430	417.460	912.840	0.337	111.480	308.820	-1.008	70	70	70	63	63	63	136.220	245.521	-0.788	47.644	134.659	-1.478	65.287	147.891	0.354	19.856	54.027	0.216	417.460
1014	uc001gfd.4	GPR161	chr1	-	168048779	168106905	5300	True	-267.460	-263.049	0.000	0.000	-66.149	0.000	0.042	0.343	-0.171	88.140	169.160	0.018	1103.740	2230.140	-0.238	106	106	106	263	263	263	43.906	70.417	-0.647	40.593	83.883	-1.119	12.046	23.715	0.287	110.231	215.702	0.361	1103.740
1015	uc031pml.1	NSUN4	chr1	+	46806849	46830824	21392	True	-141.886	-139.712	0.000	0.000	25.380	0.000	0.442	0.470	-0.364	112.820	180.340	-0.093	293.240	786.100	-0.563	78	78	78	120	120	120	62.572	96.843	-0.648	42.538	119.858	-1.498	23.803	34.224	0.240	44.062	119.402	0.413	293.240
1016	uc003hgq.3	ANKRD17	chr4	-	73940501	74124502	660	True	-106.174	-106.045	0.000	0.000	92.684	0.000	1.000	0.087	-1.026	211.800	626.580	-0.391	64.000	291.620	-1.656	309	309	309	33	33	33	105.688	280.525	-1.375	37.939	182.585	-2.219	29.454	93.576	0.351	11.876	60.862	0.344	211.800
1017	uc001egy.3	TTF2	chr1	+	117602948	117645491	41353	True	-70.546	-48.622	0.000	0.000	47.604	0.000	0.965	0.186	-0.454	271.520	653.900	0.091	166.580	439.860	-1.207	139	139	139	57	57	57	125.642	257.834	-0.996	71.962	217.268	-1.636	37.672	96.780	0.287	37.908	100.042	0.216	271.520
1018	uc001aif.3	GNB1	chr1	-	1716724	1822526	1080	True	-35.976	-36.958	0.000	0.000	38.363	0.000	1.000	0.276	-0.489	1036.280	1675.080	-0.282	545.860	1259.800	-0.706	67	67	67	54	54	54	649.370	1037.436	-0.677	324.449	786.988	-1.283	152.897	238.962	0.217	105.620	245.377	0.235	1036.280
1019	uc003fmu.3	DVL3	chr3	+	183882279	183891314	6347	True	-50.842	-50.988	0.000	0.000	31.252	0.000	0.856	0.354	-0.218	127.640	214.340	0.115	197.780	451.280	-0.289	67	67	67	132	132	132	76.671	114.281	-0.531	59.912	148.710	-1.241	26.775	45.997	0.212	29.966	79.084	0.346	197.780
1020	uc002xza.3	VAPB	chr20	+	56964174	57026156	56158	True	-250.581	-232.369	0.000	0.000	-70.342	0.000	0.073	0.343	-0.175	298.420	578.520	-0.244	298.440	735.720	-0.771	78	78	78	289	289	289	182.608	366.789	-0.970	33.623	91.287	-1.437	42.939	112.887	0.292	41.799	104.708	0.320	298.440
1021	uc001rez.2	GOLT1B	chr12	+	21654698	21671337	14784	True	-148.143	-125.586	0.000	0.000	-26.054	0.000	0.000	0.446	-0.357	147.660	271.340	0.108	101.940	307.700	-1.067	56	56	56	80	80	80	84.067	149.103	-0.805	54.352	169.185	-1.622	29.410	55.083	0.335	19.857	59.613	0.314	147.660
1022	uc003sup.1	TWISTNB	chr7	-	19735084	19748660	2720	True	-46.664	-47.253	0.000	0.000	27.944	0.000	0.971	0.476	-0.175	203.880	372.100	-0.054	151.080	363.560	-0.834	50	50	50	136	136	136	128.171	221.283	-0.717	83.533	218.599	-1.374	33.959	84.286	0.374	26.674	68.316	0.188	203.880
1023	uc003dfq.4	NEK4	chr3	-	52744795	52804965	900	True	-46.398	-47.303	0.000	0.000	43.287	0.000	0.978	0.217	-0.585	279.280	639.220	0.102	121.160	314.920	-1.371	99	99	99	45	45	45	116.251	223.568	-0.885	61.755	188.058	-1.606	36.942	98.381	0.352	25.902	71.166	0.153	279.280
1024	uc002vvn.3	ARL4C	chr2	-	235401685	235405693	1900	True	-49.189	-49.283	0.000	0.000	48.964	0.000	0.853	0.319	-0.339	123.740	223.400	0.321	91.540	244.560	-0.767	82	82	82	95	95	95	86.284	133.162	-0.561	56.147	138.631	-1.277	16.573	45.989	0.360	15.386	42.519	0.228	123.740
1025	uc002ktu.2	GATA6	chr18	+	19750893	19782491	29945	True	-137.232	-138.817	0.000	0.000	43.285	0.000	0.432	0.564	-0.594	151.120	327.560	1.092	150.240	289.180	-0.599	80	80	80	81	81	81	63.121	84.391	-0.123	52.589	114.830	-1.301	30.377	71.588	0.510	43.445	84.039	0.447	151.120
1026	uc009xow.2	PRKG1	chr10	+	53806623	54058110	248218	True	-158.922	-158.993	0.000	0.000	6.534	0.000	0.366	0.372	-0.238	44.600	132.580	-0.550	53.160	104.380	-0.772	94	94	94	161	161	161	21.281	50.147	-1.180	16.500	58.090	-1.824	5.719	17.365	0.293	8.677	20.329	0.373	53.160
1027	uc004dun.2	USP51	chrX	-	55511048	55515631	1680	True	-167.051	-167.672	0.000	0.000	48.498	0.000	0.524	0.366	-0.580	21.380	41.920	1.222	12.260	48.980	-0.100	133	133	133	84	84	84	10.172	20.817	-0.886	5.301	23.111	-1.847	4.178	9.290	0.624	3.140	12.890	0.582	21.380
1028	uc002bcs.3	HMG20A	chr15	+	77713242	77777945	62929	True	-56.447	29.680	0.000	0.000	46.598	0.000	0.975	0.212	-0.217	296.760	534.820	-0.378	241.140	504.400	-0.955	80	80	80	81	81	81	169.987	303.617	-0.845	136.701	332.138	-1.277	40.693	58.045	0.169	35.959	82.169	0.156	296.760
1029	uc002vtb.1	EIF4E2	chr2	+	233415356	233448349	31497	True	-52.029	-5.479	0.000	0.000	48.710	0.000	0.986	0.247	-0.316	616.620	912.880	-0.278	66.200	165.000	-0.842	85	85	85	73	73	73	137.405	210.634	-0.677	44.697	107.674	-1.259	156.558	229.646	0.184	11.099	24.136	0.203	616.620
1030	uc003vvt.2	MKRN1	chr7	-	140152839	140179369	1260	True	-40.788	49.401	0.000	0.000	42.350	0.000	1.000	0.191	-0.197	555.720	920.700	-0.041	402.660	1036.660	-0.800	68	68	68	63	63	63	321.731	534.725	-0.685	232.209	499.776	-1.062	97.426	189.425	0.213	62.833	187.586	0.168	555.720
1031	uc004ewv.4	MBNL3	chrX	-	131503342	131574342	10000	True	-667.454	-666.835	0.000	0.000	-315.757	0.000	0.000	0.574	-0.093	27.940	63.340	-0.120	60.080	187.260	0.650	58	58	58	499	499	499	17.096	30.989	-0.822	18.557	59.360	-1.587	5.873	11.803	0.363	13.301	41.966	0.434	60.080
1032	uc010gle.2	CXADR	chr21	+	18885223	18942429	53562	True	-245.552	-220.751	0.000	0.000	-49.574	0.000	0.000	0.444	-0.222	104.180	166.580	-0.446	1436.220	2943.180	-0.771	58	58	58	180	180	180	41.270	76.864	-0.941	84.935	198.960	-1.659	23.054	33.825	0.194	240.011	453.571	0.394	1436.220
1033	uc001msg.2	METTL15	chr11	+	28129797	28355054	222945	True	-118.479	-117.762	0.000	0.000	29.018	0.000	0.649	0.413	-0.367	50.580	67.800	-0.197	75.600	235.300	-0.662	73	73	73	114	114	114	25.909	47.230	-0.875	19.423	64.346	-1.686	7.720	11.532	0.304	15.185	44.454	0.399	75.600
1034	uc011cqk.2	IL6ST	chr5	-	55230924	55278639	5040	True	-152.046	-152.773	0.000	0.000	2.216	0.000	0.366	0.253	-0.209	58.360	154.240	-0.596	63.020	286.260	-0.341	121	121	121	191	191	191	36.952	97.732	-1.368	34.796	129.416	-1.834	8.460	24.622	0.295	14.759	52.589	0.373	63.020
1035	uc003igg.3	PGRMC2	chr4	-	129190391	129209984	1940	True	-139.410	-139.539	0.000	0.000	33.922	0.000	0.361	1.066	-0.428	652.700	1112.500	1.671	478.740	935.780	-0.860	41	41	41	97	97	97	301.899	407.890	0.266	160.865	375.229	-1.332	217.804	396.259	0.909	136.743	299.997	0.281	652.700
1036	uc001ybp.3	BTBD7	chr14	-	93703895	93799385	4620	True	-228.034	-229.267	0.000	0.000	-23.767	0.000	0.152	0.354	-0.176	37.200	75.440	0.169	93.060	172.640	-0.238	104	104	104	231	231	231	23.663	46.700	-0.930	21.250	66.990	-1.657	5.699	13.318	0.293	11.446	26.174	0.371	93.060
1037	uc001xlt.2	SMOC1	chr14	+	70346113	70499083	150985	True	-45.733	-46.381	0.000	0.000	25.234	0.000	0.887	0.361	-0.281	113.960	247.020	0.068	106.980	284.700	-0.533	48	48	48	97	97	97	83.273	137.640	-0.636	44.589	101.082	-1.149	16.274	51.640	0.357	15.584	40.153	0.289	113.960
1038	uc003mej.4	FAF2	chr5	+	175875355	175937075	58613	True	-80.771	15.117	0.000	0.000	13.524	0.000	1.000	0.317	-0.112	212.880	425.300	-0.173	218.100	618.660	-0.611	48	48	48	153	153	153	163.591	270.970	-0.705	129.082	301.834	-1.181	31.006	68.781	0.221	32.981	105.373	0.211	218.100
1039	uc002xvo.3	PARD6B	chr20	+	49348080	49370278	20115	True	-125.000	-124.783	0.000	0.000	48.916	0.000	0.779	0.329	-0.497	678.580	1332.400	0.026	133.720	320.080	-1.024	109	109	109	95	95	95	63.524	130.158	-1.009	14.698	47.315	-1.828	134.410	261.870	0.391	22.268	53.111	0.386	678.580
1040	uc001ikx.3	PROSER2	chr10	+	11865396	11914276	47432	True	-118.348	-118.893	0.000	0.000	45.335	0.000	0.843	0.513	-0.648	183.060	156.960	1.257	27.580	66.900	0.398	82	82	82	70	70	70	43.579	50.104	-0.081	14.124	33.043	-1.167	26.035	31.888	0.474	5.459	12.521	0.502	183.060
1041	uc004cpc.3	PLCXD1	chrX	+	198060	220022	18023	True	-94.347	-94.502	0.000	0.000	-45.064	0.000	0.400	0.412	-0.109	748.160	1012.260	-0.221	916.000	1925.700	0.157	41	41	41	195	195	195	463.318	621.019	-0.421	253.930	491.914	-0.895	168.682	228.540	0.088	136.520	282.488	0.282	916.000
1042	uc002tya.3	CACNB4	chr2	-	152689285	152955593	5760	True	-359.228	-357.061	0.000	0.000	-91.438	0.000	0.000	0.491	-0.141	35.000	87.020	0.508	35.780	128.240	-0.494	79	79	79	288	288	288	22.904	49.286	-1.064	16.382	57.525	-1.771	5.799	13.739	0.398	6.724	21.220	0.457	35.780
1043	uc009xdc.3	DTL	chr1	+	212208918	212278187	67825	True	-67.140	13.016	0.000	0.000	43.503	0.000	0.971	0.137	-0.301	368.920	997.320	-0.360	259.840	860.580	-0.861	104	104	104	70	70	70	213.948	441.468	-1.029	112.997	307.033	-1.386	46.375	119.028	0.244	35.609	129.187	0.187	368.920
1044	uc001wjg.4	BCL2L2	chr14	+	23775970	23780968	2434	True	-59.078	-59.178	0.000	0.000	20.307	0.000	0.913	0.566	-0.174	174.820	214.020	0.472	116.780	215.040	-0.316	38	38	38	126	126	126	106.226	120.590	-0.119	66.207	122.011	-0.874	29.881	46.464	0.243	16.274	30.067	0.268	174.820
1045	uc002wuy.3	NANP	chr20	-	25593572	25604648	2420	True	-39.409	-39.153	0.000	0.000	37.249	0.000	0.910	0.374	-0.234	105.460	157.880	-0.129	81.200	225.700	-0.566	64	64	64	89	89	89	58.185	92.255	-0.655	46.415	113.722	-1.273	20.634	31.746	0.206	13.374	33.848	0.303	105.460
1046	uc001mbd.3	TRIM6	chr11	+	5617864	5634188	15242	True	-55.820	-56.423	0.000	0.000	45.739	0.000	0.981	0.300	-0.553	216.660	439.980	0.063	52.300	180.820	-1.007	93	93	93	52	52	52	57.985	95.218	-0.666	29.922	85.600	-1.498	30.835	62.435	0.288	12.171	35.266	0.258	216.660
1047	uc021rqx.1	BCL2L2	chr14	+	23776068	23780968	2316	True	-56.747	-56.796	0.000	0.000	18.630	0.000	0.913	0.550	-0.179	174.820	214.020	0.472	116.780	215.040	-0.189	37	37	37	127	127	127	107.688	122.239	-0.117	66.096	121.519	-0.869	28.911	45.977	0.246	16.257	30.453	0.274	174.820
1048	uc003yjw.2	YWHAZ	chr8	-	101930803	101964357	1420	True	-45.348	-9.363	0.000	0.000	34.870	0.000	0.954	0.291	-0.249	2229.440	4271.420	-0.337	1379.700	4389.500	-0.669	62	62	62	65	65	65	1717.545	2894.577	-0.746	910.528	2188.107	-1.215	290.608	567.426	0.130	225.794	780.869	0.327	2229.440
1049	uc003vdq.3	NAMPT	chr7	-	105888731	105925638	2520	True	-50.539	-51.205	0.000	0.000	37.989	0.000	0.845	0.356	-0.276	735.100	1657.000	-0.241	323.040	957.300	-0.951	67	67	67	103	103	103	429.628	836.338	-0.915	79.230	235.548	-1.580	111.944	296.441	0.230	56.050	168.919	0.287	735.100
1050	uc001fxf.4	F11R	chr1	-	160965000	161008774	3040	True	-101.843	-103.129	0.000	0.000	-10.635	0.000	0.271	0.420	-0.125	128.960	217.540	-0.143	787.200	1518.000	-0.097	56	56	56	140	140	140	90.923	141.305	-0.622	104.092	228.732	-1.167	16.179	29.632	0.177	110.782	220.805	0.336	787.200
1051	uc003nfm.4	TRIM38	chr6	+	25962916	25987557	21355	True	-206.760	-207.582	0.000	0.000	8.130	0.000	0.120	0.452	-0.373	42.520	68.280	-0.251	781.080	1484.620	-0.213	79	79	79	150	150	150	24.668	43.464	-0.802	27.924	68.725	-1.621	6.632	10.663	0.272	91.907	175.558	0.557	781.080
1052	uc001wvq.4	KLHL28	chr14	-	45393526	45430335	2100	True	-301.051	-289.586	0.000	0.000	-18.571	0.000	0.019	0.235	-0.479	1211.920	2562.860	0.314	22.180	71.420	-0.576	207	207	207	103	103	103	50.511	102.640	-1.037	11.473	41.762	-1.763	164.888	336.215	0.518	4.120	13.784	0.368	1211.920
1053	uc010wkz.2	PNPO	chr17	+	46018888	46026674	5571	True	-42.102	-41.565	0.000	0.000	32.886	0.000	0.972	0.487	-0.231	153.300	201.240	-0.057	1325.780	2924.040	-0.506	42	42	42	109	109	109	97.420	126.103	-0.362	136.312	293.435	-1.088	24.213	32.537	0.202	238.830	521.142	0.233	1325.780
1054	uc003qvb.1	RPS6KA2	chr6	-	166822853	167040726	1820	True	-59.718	-60.030	0.000	0.000	58.831	0.000	0.843	0.221	-0.386	58.780	85.880	0.321	45.960	108.000	-0.735	148	148	148	89	89	89	31.645	47.910	-0.563	22.796	56.976	-1.282	9.055	14.991	0.308	7.060	17.105	0.305	58.780
1055	uc002fdp.3	ZFP1	chr16	+	75182420	75206132	22610	True	-29.348	-29.022	0.000	0.000	48.236	0.000	0.962	0.230	-0.503	48.300	100.580	-0.489	32.820	124.800	-1.210	92	92	92	53	53	53	33.707	66.825	-0.962	19.898	67.410	-1.685	6.061	12.548	0.230	4.140	18.927	0.321	48.300
1056	uc010cgs.3	ZFP1	chr16	+	75182420	75206132	22610	True	-29.379	-29.053	0.000	0.000	48.225	0.000	0.962	0.239	-0.494	48.300	100.580	-0.489	32.820	124.800	-1.210	92	92	92	53	53	53	33.707	66.825	-0.962	19.898	67.410	-1.685	6.061	12.548	0.230	4.140	18.927	0.321	48.300
1057	uc002yzz.4	ZBTB21	chr21	-	43406939	43430496	3600	True	-101.173	-101.681	0.000	0.000	50.692	0.000	0.780	0.279	-0.241	65.640	144.580	-0.213	50.100	207.020	-0.999	150	150	150	173	173	173	33.602	75.760	-1.136	23.860	78.687	-1.646	9.302	23.433	0.358	10.686	39.010	0.277	65.640
1058	uc001pha.3	TMEM123	chr11	-	102267055	102323775	2120	True	-58.559	-51.266	0.000	0.000	11.914	0.000	0.858	0.390	-0.206	469.680	1001.460	0.184	377.180	1009.940	-0.859	45	45	45	106	106	106	356.268	625.448	-0.768	250.887	655.389	-1.384	62.087	175.944	0.364	64.305	175.325	0.222	469.680
1059	uc002jhi.4	PRKAR1A	chr17	+	66508519	66529570	19218	True	-50.345	-49.483	0.000	0.000	48.027	0.000	0.911	0.271	-0.524	506.180	934.500	-0.179	319.140	838.100	-1.144	96	96	96	56	56	56	245.893	449.961	-0.880	137.224	436.284	-1.677	88.921	153.018	0.246	56.706	157.307	0.259	506.180
1060	uc001iux.3	KIAA1462	chr10	-	30301728	30348488	4620	True	-338.359	-339.456	0.000	0.000	2.989	0.000	0.169	0.240	-0.239	19.440	38.260	0.861	39.740	91.060	-0.129	224	224	224	231	231	231	10.357	18.488	-0.765	8.349	23.090	-1.386	3.307	6.315	0.532	4.748	10.284	0.486	39.740
1061	uc003exe.3	WWTR1	chr3	-	149235021	149375109	2440	True	-141.139	-132.947	0.000	0.000	44.453	0.000	0.721	0.394	-0.342	415.740	908.540	0.589	72.980	251.200	-0.710	106	106	106	122	122	122	53.615	103.739	-0.855	32.399	103.856	-1.658	62.386	134.996	0.476	15.301	49.532	0.316	415.740
1062	uc001zqf.3	HAUS2	chr15	+	42841010	42862190	19054	True	-66.614	-35.367	0.000	0.000	42.599	0.000	0.942	0.317	-0.273	465.660	861.480	-0.401	1258.120	2866.300	-0.751	69	69	69	103	103	103	108.543	198.187	-0.810	81.630	199.757	-1.407	89.132	177.620	0.212	188.907	420.917	0.268	1258.120
1063	uc009vyf.2	NSUN4	chr1	+	46805848	46830824	22393	True	-123.015	-119.369	0.000	0.000	24.166	0.000	0.458	0.395	-0.400	112.820	180.340	-0.093	293.240	786.100	-0.563	64	64	64	120	120	120	60.251	96.204	-0.690	42.538	119.858	-1.498	24.750	37.186	0.237	44.062	119.402	0.413	293.240
1064	uc003edx.3	RABL3	chr3	-	120405527	120461384	1720	True	-103.698	-103.741	0.000	0.000	47.263	0.000	0.816	0.437	-0.504	101.380	137.960	-0.138	1009.800	2252.620	-0.966	92	92	92	76	76	76	33.052	61.786	-0.948	60.547	154.013	-1.868	17.976	23.225	0.385	172.509	376.645	0.414	1009.800
1065	uc001ind.4	HSPA14	chr10	+	14880158	14888998	6511	True	-64.382	-64.803	0.000	0.000	33.414	0.000	0.789	0.212	-0.329	155.760	261.440	-0.247	684.820	1480.280	-0.296	91	91	91	114	114	114	76.284	141.555	-0.876	78.451	202.171	-1.444	30.561	56.742	0.206	120.399	257.202	0.312	684.820
1066	uc009wtt.3	F11R	chr1	-	160965000	160991133	3040	True	-103.455	-104.708	0.000	0.000	-6.637	0.000	0.343	0.420	-0.145	128.960	217.540	0.055	787.200	1518.000	-0.097	58	58	58	140	140	140	88.869	137.545	-0.602	104.092	228.732	-1.167	19.263	35.266	0.204	110.782	220.805	0.336	787.200
1067	uc001pqz.3	BACE1	chr11	-	117156401	117186972	3320	True	-151.461	-151.379	0.000	0.000	22.004	0.000	0.494	0.426	-0.261	63.760	131.340	0.910	51.180	117.400	-0.186	88	88	88	166	166	166	36.584	69.179	-0.769	21.816	59.858	-1.428	13.418	33.296	0.485	9.399	23.072	0.389	63.760
1068	uc003vdx.3	PRKAR2B	chr7	+	106685177	106802256	115556	True	-75.048	-75.018	0.000	0.000	41.447	0.000	0.933	0.443	-0.485	128.520	217.660	0.359	58.980	277.860	-1.014	78	78	78	60	60	60	66.125	113.866	-0.699	39.178	134.772	-1.696	25.891	51.832	0.450	11.351	54.259	0.378	128.520
1069	uc004aol.3	GOLM1	chr9	-	88641057	88714510	1180	True	-37.911	8.430	0.000	0.000	41.387	0.000	1.000	0.239	-0.296	712.640	1645.560	-0.014	376.540	940.680	-0.933	68	68	68	59	59	59	445.813	807.120	-0.797	274.792	651.509	-1.237	92.672	276.217	0.309	57.829	144.393	0.152	712.640
1070	uc011lgi.2	RUNX1T1	chr8	-	92967194	93107882	4420	True	-270.808	-262.429	0.000	0.000	-17.728	0.000	0.044	0.369	-0.195	53.340	114.480	-0.566	41.080	102.620	0.627	109	109	109	204	204	204	21.077	45.817	-1.073	11.464	39.066	-1.463	6.868	15.458	0.322	8.140	29.831	0.671	53.340
1071	uc010mlj.3	GNE	chr9	-	36214438	36277053	1920	True	-108.629	-108.578	0.000	0.000	49.471	0.000	0.792	0.260	-0.421	1877.300	3449.340	-0.203	1036.380	2221.460	-0.652	131	131	131	96	96	96	221.179	411.466	-0.910	83.352	216.254	-1.576	388.465	709.821	0.276	149.016	307.715	0.381	1877.300
1072	uc003gth.4	KLF3	chr4	+	38665789	38703129	33133	True	-97.952	-99.043	0.000	0.000	-23.857	0.000	0.570	0.443	-0.146	62.660	122.880	0.001	55.800	147.160	-0.727	46	46	46	186	186	186	42.426	74.080	-0.726	34.408	94.090	-1.419	9.524	26.905	0.319	7.368	21.200	0.278	62.660
1073	uc002sdp.3	ACTR2	chr2	+	65454828	65498390	41969	True	-58.792	-29.041	0.000	0.000	45.144	0.000	0.943	0.257	-0.357	1256.480	2790.560	-0.272	727.320	2473.200	-1.055	90	90	90	70	70	70	774.803	1420.087	-0.858	440.882	1230.965	-1.462	280.041	546.186	0.264	122.356	400.373	0.226	1256.480
1074	uc002sdq.3	ACTR2	chr2	+	65454828	65498390	41969	True	-58.792	-29.041	0.000	0.000	45.144	0.000	0.943	0.257	-0.357	1256.480	2790.560	-0.272	727.320	2473.200	-1.055	90	90	90	70	70	70	774.803	1420.087	-0.858	440.882	1230.965	-1.462	280.041	546.186	0.264	122.356	400.373	0.226	1256.480
1075	uc001abe.4	LOC100133331	chr1	-	661138	665731	1840	True	-63.545	-63.686	0.000	0.000	31.921	0.793	0.022	-0.220	0.285	282.900	725.740	-0.924	399.620	695.340	0.528	107	107	107	92	92	92	117.634	282.316	-1.276	149.408	250.234	-0.730	64.422	144.888	0.181	97.670	164.353	0.395	399.620
1076	uc001xkh.2	ZFP36L1	chr14	-	69254371	69260631	1780	True	-64.175	-64.976	0.000	0.000	44.881	0.000	0.921	0.592	-0.301	121.900	148.340	0.273	149.820	375.620	-0.471	54	54	54	89	89	89	73.409	89.983	-0.256	68.248	167.896	-1.231	14.569	26.298	0.263	33.047	92.701	0.360	149.820
1077	uc002wdh.4	SOX12	chr20	+	306214	310872	1960	True	-100.817	-101.626	0.000	0.000	37.909	0.000	0.850	0.563	-0.472	400.020	329.540	1.069	547.420	928.300	-0.038	80	80	80	60	60	60	204.413	170.613	0.249	288.867	450.602	-0.617	88.247	72.065	0.407	116.111	196.811	0.333	547.420
1078	uc003jty.3	TRIM23	chr5	-	64885506	64920187	2000	True	-89.334	-90.170	0.000	0.000	48.656	0.000	0.879	0.511	-0.368	77.180	127.940	0.227	38.040	119.820	-0.879	71	71	71	99	99	99	46.571	79.345	-0.729	20.997	65.332	-1.595	10.535	23.014	0.379	7.414	22.879	0.314	77.180
1079	uc004apy.3	SPIN1	chr9	+	91003296	91093622	87276	True	-92.377	-17.590	0.000	0.000	-1.715	0.000	0.840	0.300	-0.136	215.820	381.240	-0.422	168.980	518.720	-0.810	50	50	50	150	150	150	122.218	214.870	-0.800	103.302	261.718	-1.301	37.174	68.035	0.179	32.556	101.811	0.212	215.820
1080	uc001sxd.4	ATXN7L3B	chr12	+	74931550	74935232	1520	True	-59.951	3.585	0.000	0.000	40.274	0.000	0.962	0.274	-0.218	338.620	630.320	-0.186	325.080	867.020	-0.790	58	58	58	106	106	106	238.404	379.134	-0.645	191.412	444.724	-1.200	51.590	107.649	0.190	48.514	129.253	0.230	338.620
1081	uc003flw.3	KLHL24	chr3	+	183353410	183402304	44023	True	-293.043	-293.501	0.000	0.000	-40.837	0.000	0.008	0.379	-0.218	47.120	92.340	-0.090	554.460	1190.420	-0.014	96	96	96	241	241	241	28.130	52.905	-0.887	31.525	80.613	-1.482	7.514	13.901	0.343	62.527	120.548	0.493	554.460
1082	uc004azd.3	TGFBR1	chr9	+	101867411	101916473	44610	True	-133.578	-134.234	0.000	0.000	-13.102	0.000	0.398	0.429	-0.146	97.000	174.000	0.019	81.140	265.920	-0.471	69	69	69	196	196	196	51.928	95.954	-0.863	42.724	117.349	-1.448	13.776	26.449	0.292	18.118	48.505	0.290	97.000
1083	uc010skm.2	SLC2A13	chr12	-	40148822	40499661	4900	True	-292.860	-294.451	0.000	0.000	-31.502	0.000	0.020	0.582	-0.191	42.580	58.360	1.000	26.420	79.320	0.016	84	84	84	244	244	244	17.685	28.240	-0.550	12.121	36.212	-1.511	7.376	13.720	0.572	5.060	13.355	0.438	42.580
1084	uc001ssn.3	MSRB3	chr12	+	65672422	65860687	185732	True	-77.632	-76.390	0.000	0.000	55.360	0.000	0.927	0.460	-0.328	900.680	1752.440	0.180	74.380	191.680	-0.754	71	71	71	123	123	123	104.986	193.699	-0.750	24.842	72.913	-1.512	186.304	364.146	0.315	8.251	23.136	0.282	900.680
1085	uc003jhp.1	GOLPH3	chr5	-	32124823	32174425	1300	True	-42.601	-43.320	0.000	0.000	43.586	0.000	1.000	0.473	-0.476	337.100	540.140	0.440	179.000	582.120	-0.874	50	50	50	65	65	65	198.504	285.300	-0.433	99.419	258.214	-1.351	65.938	125.274	0.306	38.254	110.562	0.233	337.100
1086	uc002eer.2	NETO2	chr16	-	47115430	47177936	1340	True	-48.428	-27.412	0.000	0.000	39.217	0.000	1.000	0.155	-0.482	193.860	474.540	-0.319	133.800	341.400	-1.163	78	78	78	59	59	59	142.251	291.543	-0.995	48.394	140.147	-1.521	24.488	81.850	0.286	17.160	46.254	0.211	193.860
1087	uc010vgf.2	NETO2	chr16	-	47115430	47177936	1340	True	-48.428	-27.412	0.000	0.000	39.217	0.000	1.000	0.155	-0.482	193.860	474.540	-0.319	133.800	341.400	-1.163	78	78	78	59	59	59	142.251	291.543	-0.995	48.394	140.147	-1.521	24.488	81.850	0.286	17.160	46.254	0.211	193.860
1088	uc001xoa.1	NUMB	chr14	-	73741917	73925286	980	True	-38.306	-18.642	0.000	0.000	46.009	0.000	1.000	0.222	-0.464	159.280	383.580	-0.470	96.840	361.700	-1.280	93	93	93	48	48	48	98.762	193.152	-0.940	66.643	215.877	-1.683	21.182	56.069	0.197	19.483	62.566	0.237	159.280
1089	uc001xob.1	NUMB	chr14	-	73741917	73925286	980	True	-38.306	-18.642	0.000	0.000	46.009	0.000	1.000	0.222	-0.464	159.280	383.580	-0.470	96.840	361.700	-1.280	93	93	93	48	48	48	98.762	193.152	-0.940	66.643	215.877	-1.683	21.182	56.069	0.197	19.483	62.566	0.237	159.280
1090	uc011eha.1	PHF10	chr6	-	170107131	170116184	2240	True	-69.981	-4.058	0.000	0.000	42.652	0.000	0.924	0.309	-0.174	670.800	1460.420	-0.708	204.340	797.080	-1.016	73	73	73	105	105	105	266.838	536.211	-1.033	136.459	405.704	-1.529	141.345	265.229	0.156	32.898	134.139	0.224	670.800
1091	uc002ugu.4	METTL8	chr2	-	172173912	172290619	6520	True	-262.831	-263.431	0.000	0.000	-50.154	0.000	0.000	0.697	-0.131	84.600	177.800	-0.175	1306.040	2430.180	-0.175	55	55	55	226	226	226	51.164	80.339	-0.605	78.678	175.953	-1.426	14.384	31.242	0.253	203.004	391.915	0.431	1306.040
1092	uc001jwy.2	SAMD8	chr10	+	76871392	76941881	65051	True	-304.238	-292.246	0.000	0.000	-103.201	0.000	0.000	0.428	-0.125	74.840	119.580	1.372	696.020	1336.300	-0.590	65	65	65	270	270	270	44.334	70.098	-0.567	60.723	160.435	-1.448	18.113	29.907	0.421	82.770	165.139	0.350	696.020
1093	uc002igx.2	FZD2	chr17	+	42634811	42638630	1980	True	-108.509	-109.819	0.000	0.000	43.903	0.000	0.795	0.346	-0.567	60.240	87.920	1.780	906.340	1587.460	-0.358	86	86	86	83	83	83	41.554	52.467	-0.260	54.701	110.858	-1.116	8.878	17.892	0.411	147.831	272.190	0.388	906.340
1094	uc031qns.1	PPP1R3E	chr14	-	23765129	23772057	2560	True	-106.327	-107.023	0.000	0.000	18.846	0.000	0.500	0.374	-0.245	96.640	190.580	0.674	176.000	481.260	-0.746	75	75	75	128	128	128	40.972	63.326	-0.234	32.693	83.915	-1.308	19.594	55.071	0.665	20.090	55.111	0.341	176.000
1095	uc003neb.3	MRS2	chr6	+	24403152	24425816	20899	True	-58.085	-59.174	0.000	0.000	44.017	0.000	0.884	0.472	-0.383	239.200	424.100	-0.172	140.560	391.300	-0.711	55	55	55	86	86	86	170.055	281.640	-0.699	70.183	205.553	-1.542	29.024	70.294	0.265	22.587	58.259	0.299	239.200
1096	uc010luh.1	BNIP3L	chr8	+	26240522	26270644	28017	True	-36.113	-9.595	0.000	0.000	48.482	0.000	1.000	0.445	-0.241	273.400	452.700	-0.569	124.220	442.260	-0.961	41	41	41	103	103	103	164.926	292.091	-0.835	75.870	209.406	-1.424	46.228	69.680	0.157	20.994	71.719	0.229	273.400
1097	uc010svb.2	CDK17	chr12	-	96672038	96794366	1740	True	-36.294	-36.433	0.000	0.000	46.282	0.000	0.931	0.256	-0.415	73.840	123.020	-0.435	53.600	158.740	-1.022	83	83	83	72	72	72	37.915	72.520	-0.925	29.105	92.222	-1.627	16.946	31.125	0.234	9.506	30.430	0.256	73.840
1098	uc001tvz.1	C12orf49	chr12	-	117153595	117175843	1300	True	-20.551	-20.875	0.000	0.000	44.632	0.000	0.985	0.372	-0.353	151.180	225.060	0.680	89.460	177.980	-0.248	60	60	60	65	65	65	99.138	130.147	-0.337	57.972	120.566	-1.026	18.608	39.895	0.304	10.930	27.033	0.305	151.180
1099	uc009yxc.3	TMEM123	chr11	-	102267055	102323775	2120	True	-57.553	-50.336	0.000	0.000	11.139	0.000	0.840	0.388	-0.202	469.680	1001.460	0.184	377.180	1009.940	-0.859	44	44	44	106	106	106	356.005	628.486	-0.776	250.887	655.389	-1.384	62.763	176.762	0.365	64.305	175.325	0.222	469.680
1100	uc002rxp.2	PSME4	chr2	-	54091203	54197977	800	True	-66.704	-66.500	0.000	0.000	73.628	0.000	0.950	0.087	-0.836	282.280	941.100	0.464	68.460	247.180	-0.888	209	209	209	40	40	40	113.318	314.281	-1.366	23.626	79.684	-1.737	42.697	162.653	0.370	10.039	32.919	0.352	282.280
1101	uc001jwh.3	AP3M1	chr10	-	75880014	75910826	2940	True	-85.632	-86.041	0.000	0.000	23.113	0.000	0.684	0.304	-0.284	221.760	454.620	-0.367	949.440	1981.320	-1.002	78	78	78	133	133	133	162.117	314.745	-0.939	116.030	300.708	-1.508	28.716	68.064	0.223	151.188	319.751	0.310	949.440
1102	uc011eba.1	AMD1	chr6	+	111195986	111216913	19372	True	-35.981	22.935	0.000	0.000	42.003	0.000	1.000	0.235	-0.255	758.700	1535.640	-0.448	572.680	1557.660	-0.945	51	51	51	76	76	76	579.788	1040.796	-0.831	414.680	1049.907	-1.322	98.804	218.152	0.138	78.312	258.284	0.201	758.700
1103	uc009xss.3	TSPAN14	chr10	+	82214037	82282391	65043	True	-151.955	-152.439	0.000	0.000	2.895	0.000	0.273	0.407	-0.194	61.300	100.160	0.133	664.560	1175.920	0.220	81	81	81	161	161	161	39.857	58.960	-0.552	43.232	91.302	-1.151	8.354	12.656	0.279	88.162	163.491	0.399	664.560
1104	uc003kjj.3	MEF2C	chr5	-	88014057	88179283	4000	True	-237.281	-237.974	0.000	0.000	-14.640	0.000	0.050	0.523	-0.296	76.240	164.640	-0.243	28.760	99.440	-0.426	71	71	71	200	200	200	27.714	51.875	-0.886	11.825	39.151	-1.673	15.440	28.844	0.322	5.629	17.350	0.453	76.240
1105	uc003kjk.3	MEF2C	chr5	-	88014057	88179283	4000	True	-237.281	-237.974	0.000	0.000	-14.640	0.000	0.050	0.523	-0.296	76.240	164.640	-0.243	28.760	99.440	-0.426	71	71	71	200	200	200	27.714	51.875	-0.886	11.825	39.151	-1.673	15.440	28.844	0.322	5.629	17.350	0.453	76.240
1106	uc010ptb.2	DTL	chr1	+	212208918	212278187	67825	True	-64.903	21.143	0.000	0.000	43.361	0.000	0.971	0.133	-0.289	368.920	997.320	-0.420	259.840	860.580	-0.861	100	100	100	70	70	70	213.417	445.763	-1.049	112.997	307.033	-1.386	47.200	119.314	0.228	35.609	129.187	0.187	368.920
1107	uc004fop.3	PLCXD1	chrY	+	148060	170022	18023	True	-100.657	-101.362	0.000	0.000	-50.636	0.000	0.344	0.406	-0.108	748.160	1012.260	-0.221	901.120	1834.600	0.157	41	41	41	195	195	195	463.676	620.680	-0.419	254.214	489.021	-0.889	169.023	228.329	0.088	136.340	276.992	0.283	901.120
1108	uc010ney.2	TXLNG	chrX	+	16804554	16862642	55356	True	-81.627	-26.973	0.000	0.000	8.836	0.000	0.833	0.348	-0.132	184.700	476.940	0.308	135.440	487.820	-0.828	48	48	48	132	132	132	118.760	251.281	-1.023	77.201	215.477	-1.440	29.100	85.969	0.325	21.709	73.325	0.244	184.700
1109	uc003ppe.3	POU3F2	chr6	+	99282579	99286666	2600	True	-74.158	-28.451	0.000	0.000	48.578	0.000	0.931	0.181	-0.375	106.560	237.640	0.710	74.280	204.540	-0.613	121	121	121	72	72	72	58.954	95.299	-0.468	48.129	127.621	-1.362	25.735	59.725	0.481	12.408	39.602	0.285	106.560
1110	uc001zyr.3	TRPM7	chr15	-	50849351	50874666	2880	True	-196.593	-196.729	0.000	0.000	9.917	0.154	0.017	-0.269	0.359	96.140	326.920	-0.942	989.720	1965.300	0.615	116	116	116	117	117	117	48.482	168.398	-1.805	125.168	266.781	-1.154	22.710	71.048	0.314	218.542	446.801	0.628	989.720
1111	uc001ssm.3	MSRB3	chr12	+	65672422	65860687	185732	True	-77.378	-76.487	0.000	0.000	51.002	0.000	0.910	0.437	-0.338	900.680	1752.440	-0.159	74.380	191.680	-0.754	69	69	69	122	122	122	107.367	198.650	-0.772	24.979	73.269	-1.510	188.451	368.205	0.290	8.144	22.892	0.282	900.680
1112	uc002bjn.3	BTBD1	chr15	-	83685180	83736106	1620	True	-47.009	-26.247	0.000	0.000	41.781	0.000	0.951	0.384	-0.258	366.760	733.720	0.367	386.740	1484.280	-0.764	60	60	60	81	81	81	233.512	379.013	-0.503	202.586	547.307	-1.394	87.201	212.810	0.462	69.578	240.360	0.292	386.740
1113	uc002zaa.4	ZBTB21	chr21	-	43406939	43430496	3600	True	-106.577	-107.218	0.000	0.000	52.184	0.000	0.730	0.233	-0.248	65.640	144.580	-0.204	50.100	207.020	-0.999	182	182	182	174	174	174	31.633	72.475	-1.167	23.774	78.445	-1.647	9.721	23.085	0.350	10.715	39.027	0.277	65.640
1114	uc003mtp.3	FOXC1	chr6	+	1610680	1614129	2220	True	-58.527	-24.377	0.000	0.000	47.119	0.000	1.000	0.211	-0.398	745.620	1629.740	0.690	445.340	1327.800	-1.028	110	110	110	59	59	59	373.768	566.154	-0.302	285.978	778.497	-1.425	162.104	434.537	0.567	49.393	179.930	0.214	745.620
1115	uc001tmd.3	C12orf23	chr12	+	107360862	107367813	5580	True	-51.429	7.770	0.000	0.000	45.837	0.000	1.000	0.243	-0.285	310.900	566.680	-0.282	215.900	624.140	-0.932	79	79	79	66	66	66	190.388	365.241	-0.916	128.196	354.471	-1.434	47.258	107.915	0.226	27.037	97.818	0.213	310.900
1116	uc002vjw.4	FAM134A	chr2	+	220042938	220050197	4716	True	-166.822	-167.412	0.000	0.000	14.614	0.000	0.138	0.418	-0.366	190.300	296.780	1.119	737.680	1479.960	-0.159	79	79	79	116	116	116	112.308	145.574	-0.333	73.982	147.642	-1.122	34.077	56.343	0.470	119.052	236.639	0.487	737.680
1117	uc003wxe.3	ZDHHC2	chr8	+	17013835	17080241	64089	True	-135.444	-135.779	0.000	0.000	23.149	0.000	0.298	0.762	-0.465	121.880	242.200	-0.053	59.860	160.100	-0.861	40	40	40	114	114	114	73.286	142.288	-0.906	21.130	68.314	-1.659	18.172	45.678	0.353	10.676	30.923	0.402	121.880
1118	uc002abp.3	MAPK6	chr15	+	52311410	52358462	46168	True	-39.354	-39.238	0.000	0.000	50.318	0.000	0.952	0.088	-0.713	132.700	417.220	-0.231	66.560	281.680	-1.253	118	118	118	42	42	42	81.159	186.795	-1.153	36.875	132.589	-1.776	20.837	68.592	0.308	14.379	56.237	0.263	132.700
1119	uc002ltq.3	TCF3	chr19	-	1609288	1650286	1820	True	-62.358	-58.759	0.000	0.000	39.814	0.000	0.879	0.268	-0.298	395.060	677.440	0.722	207.920	619.020	-0.276	101	101	101	91	91	91	194.373	269.815	-0.371	98.571	195.604	-0.906	82.536	152.009	0.370	36.057	103.012	0.292	395.060
1120	uc003vrn.3	SLC35B4	chr7	-	133974089	134001827	5260	True	-224.312	-225.120	0.000	0.000	-94.391	0.000	0.000	0.585	-0.116	177.820	257.700	0.222	787.420	1709.320	-0.383	43	43	43	263	263	263	111.264	174.260	-0.591	94.499	245.181	-1.370	24.950	54.310	0.374	74.776	169.103	0.286	787.420
1121	uc002aqb.3	ZWILCH	chr15	+	66797430	66841822	43258	True	-34.351	8.836	0.000	0.000	35.440	0.000	1.000	0.235	-0.284	254.620	564.480	-0.423	246.180	702.500	-1.142	57	57	57	55	55	55	194.592	357.852	-0.853	157.195	431.154	-1.440	27.981	83.275	0.224	46.578	139.581	0.153	254.620
1122	uc002kwz.4	B4GALT6	chr18	-	29202208	29264686	3100	True	-116.545	-117.959	0.000	0.000	-4.101	0.000	0.435	0.445	-0.216	76.960	161.960	-0.373	54.680	212.500	0.543	55	55	55	154	154	154	45.551	88.386	-0.936	27.604	85.890	-1.514	12.235	24.085	0.267	13.009	47.543	0.407	76.960
1123	uc001pkj.2	KDELC2	chr11	-	108342832	108369159	2500	True	-104.540	-105.569	0.000	0.000	3.618	0.000	0.435	0.328	-0.190	178.140	301.060	0.481	1204.960	2457.920	-0.722	74	74	74	124	124	124	111.666	178.974	-0.613	163.438	407.179	-1.388	31.096	62.188	0.337	212.123	433.832	0.341	1204.960
1124	uc001iha.3	KLF6	chr10	-	3818187	3827473	3060	True	-70.422	-69.779	0.000	0.000	41.047	0.000	0.857	0.491	-0.250	105.660	191.460	-0.017	111.660	279.520	-0.451	62	62	62	119	119	119	73.916	107.961	-0.533	54.351	136.895	-1.316	14.483	25.557	0.277	18.190	46.066	0.296	111.660
1125	uc003lzz.2	PANK3	chr5	-	167982627	168006614	1580	True	-40.723	-23.714	0.000	0.000	45.548	0.000	0.987	0.351	-0.327	205.620	445.900	-0.351	124.140	323.680	-0.878	61	61	61	79	79	79	146.024	300.765	-1.027	79.496	214.259	-1.417	28.895	70.057	0.235	15.574	42.893	0.208	205.620
1126	uc010avp.3	PAPOLA	chr14	+	96968712	97033453	62939	True	-51.491	42.483	0.000	0.000	41.488	0.000	1.000	0.124	-0.259	517.640	1083.020	-0.655	449.740	1623.020	-0.999	61	61	61	88	88	88	334.467	749.410	-1.149	272.725	835.939	-1.579	49.897	145.737	0.219	67.598	270.137	0.177	517.640
1127	uc002dft.3	ITPRIPL2	chr16	+	19125253	19132952	2369	True	-401.599	-405.065	0.000	0.000	-139.311	0.000	0.000	0.572	-0.164	57.900	82.560	1.024	522.300	987.480	0.437	46	46	46	264	264	264	33.061	35.631	-0.035	46.646	108.212	-1.325	7.253	14.964	0.360	62.729	110.007	0.428	522.300
1128	uc001geo.3	MPZL1	chr1	+	167691186	167761156	66510	True	-52.378	-43.952	0.000	0.000	20.144	0.000	1.000	0.360	-0.241	232.660	388.360	0.110	238.780	532.120	-0.903	57	57	57	115	115	115	152.685	245.087	-0.634	132.945	315.586	-1.238	35.780	79.919	0.275	38.872	94.381	0.167	238.780
1129	uc010zuh.2	PXMP4	chr20	-	32290549	32308136	4600	True	-355.188	-354.671	0.000	0.000	-76.199	0.000	0.000	0.875	-0.191	30.440	35.120	0.682	1315.960	2451.120	0.261	45	45	45	230	230	230	14.995	17.585	-0.143	85.886	173.470	-1.223	5.841	8.256	0.377	220.135	419.818	0.559	1315.960
1130	uc021qzy.1	MSRB3	chr12	+	65672766	65860687	185388	True	-72.018	-71.059	0.000	0.000	53.078	0.000	0.926	0.466	-0.300	900.680	1752.440	-0.159	74.380	191.680	-0.754	69	69	69	122	122	122	107.367	198.650	-0.772	24.979	73.269	-1.510	188.451	368.205	0.290	8.144	22.892	0.282	900.680
1131	uc010ehp.3	HNRNPUL1	chr19	+	41777986	41813811	34647	True	-28.897	-29.984	0.000	0.000	43.970	0.000	1.000	0.304	-0.501	1258.300	2294.460	-0.147	942.300	2243.300	-1.058	82	82	82	44	44	44	723.169	1185.708	-0.687	467.405	1295.086	-1.504	242.037	445.804	0.194	205.229	469.086	0.243	1258.300
1132	uc011kvx.2	LMBR1	chr7	-	156473569	156685902	3080	True	-58.841	-58.842	0.000	0.000	24.907	0.000	0.874	0.528	-0.224	246.940	353.080	-0.077	162.860	370.860	-0.680	40	40	40	119	119	119	148.941	228.561	-0.601	91.424	231.329	-1.353	32.211	57.035	0.208	27.810	56.578	0.256	246.940
1133	uc002eem.3	GPT2	chr16	+	46919101	46965201	45277	True	-50.879	17.295	0.000	0.000	42.922	0.000	1.000	0.133	-0.382	243.620	477.580	-0.034	140.200	333.940	-0.857	120	120	120	39	39	39	123.221	193.700	-0.612	102.827	234.028	-1.168	35.087	72.865	0.226	19.486	52.154	0.156	243.620
1134	uc001zrj.1	ZSCAN29	chr15	-	43650369	43661336	1860	True	-88.178	-87.546	0.000	0.000	54.813	0.000	0.871	0.230	-0.386	1006.500	1886.340	-0.010	58.620	203.280	-0.934	156	156	156	93	93	93	81.214	162.911	-1.031	28.725	94.934	-1.652	160.219	303.121	0.338	10.958	42.979	0.278	1006.500
1135	uc004ewt.3	MBNL3	chrX	-	131503342	131547603	10000	True	-680.761	-680.294	0.000	0.000	-349.500	0.000	0.000	0.662	-0.069	27.940	63.340	-0.170	60.080	187.260	0.650	49	49	49	500	500	500	19.047	34.591	-0.811	18.523	59.251	-1.587	3.787	8.863	0.268	13.309	41.993	0.434	60.080
1136	uc004ewx.2	MBNL3	chrX	-	131503342	131547603	10000	True	-680.761	-680.294	0.000	0.000	-349.500	0.000	0.000	0.662	-0.069	27.940	63.340	-0.170	60.080	187.260	0.650	49	49	49	500	500	500	19.047	34.591	-0.811	18.523	59.251	-1.587	3.787	8.863	0.268	13.309	41.993	0.434	60.080
1137	uc001ssd.3	RASSF3	chr12	+	65004292	65091347	85430	True	-48.093	-48.176	0.000	0.000	44.151	0.000	0.962	0.320	-0.367	150.840	294.440	0.070	83.080	250.880	-0.344	78	78	78	79	79	79	65.465	118.738	-0.787	41.076	122.927	-1.489	25.762	58.838	0.336	14.595	55.833	0.353	150.840
1138	uc003ztt.2	DCAF12	chr9	-	34086380	34126771	1660	True	-50.818	1.364	0.000	0.000	43.020	0.000	1.000	0.255	-0.259	249.500	441.400	0.017	177.660	411.480	-0.700	67	67	67	82	82	82	171.540	279.315	-0.674	123.250	285.935	-1.202	26.445	66.373	0.259	27.111	65.229	0.224	249.500
1139	uc021raf.2	MDM2	chr12	+	69202987	69239320	31586	True	-110.349	-105.125	0.000	0.000	1.450	0.000	0.550	0.339	-0.190	1903.900	4323.460	-0.718	375.160	1187.840	-1.208	74	74	74	202	202	202	215.630	480.415	-1.214	75.878	259.407	-1.758	365.704	829.213	0.260	47.019	162.575	0.270	1903.900
1140	uc009zrc.4	MDM2	chr12	+	69202987	69239320	31586	True	-110.161	-104.852	0.000	0.000	1.731	0.000	0.550	0.357	-0.173	1903.900	4323.460	-0.718	375.160	1187.840	-1.208	74	74	74	202	202	202	215.630	480.415	-1.214	75.878	259.407	-1.758	365.704	829.213	0.260	47.019	162.575	0.270	1903.900
1141	uc009zrd.4	MDM2	chr12	+	69202987	69239320	31586	True	-110.301	-104.958	0.000	0.000	1.620	0.000	0.550	0.347	-0.182	1903.900	4323.460	-0.718	375.160	1187.840	-1.208	74	74	74	202	202	202	215.630	480.415	-1.214	75.878	259.407	-1.758	365.704	829.213	0.260	47.019	162.575	0.270	1903.900
1142	uc009zrf.4	MDM2	chr12	+	69202987	69239320	31586	True	-110.202	-104.913	0.000	0.000	1.668	0.000	0.550	0.374	-0.156	1903.900	4323.460	-0.718	375.160	1187.840	-1.208	74	74	74	202	202	202	215.630	480.415	-1.214	75.878	259.407	-1.758	365.704	829.213	0.260	47.019	162.575	0.270	1903.900
1143	uc021rai.2	MDM2	chr12	+	69202987	69239320	31586	True	-110.233	-104.957	0.000	0.000	1.625	0.000	0.550	0.342	-0.188	1903.900	4323.460	-0.718	375.160	1187.840	-1.208	74	74	74	202	202	202	215.630	480.415	-1.214	75.878	259.407	-1.758	365.704	829.213	0.260	47.019	162.575	0.270	1903.900
1144	uc021raj.2	MDM2	chr12	+	69202987	69239320	31586	True	-110.274	-105.064	0.000	0.000	1.512	0.000	0.550	0.351	-0.178	1903.900	4323.460	-0.718	375.160	1187.840	-1.208	74	74	74	202	202	202	215.630	480.415	-1.214	75.878	259.407	-1.758	365.704	829.213	0.260	47.019	162.575	0.270	1903.900
1145	uc021pgg.1	C1orf27	chr1	+	186344889	186390503	43411	True	-125.842	-126.528	0.000	0.000	12.719	0.000	0.213	0.589	-0.328	133.240	325.560	-0.380	89.420	362.060	-0.903	48	48	48	108	108	108	84.141	186.063	-1.094	38.278	151.990	-1.909	19.633	59.298	0.281	16.096	81.664	0.524	133.240
1146	uc001sse.3	RASSF3	chr12	+	65023000	65091347	66722	True	-38.981	-38.788	0.000	0.000	43.626	0.000	0.949	0.335	-0.333	150.840	294.440	-0.171	83.080	250.880	-0.344	72	72	72	79	79	79	66.974	124.101	-0.837	41.076	122.927	-1.489	26.164	58.039	0.296	14.595	55.833	0.353	150.840
1147	uc021pjy.1	ZNF678	chr1	+	227751219	227850164	92997	True	-361.406	-361.693	0.000	0.000	-33.981	0.000	0.027	0.466	-0.216	62.340	175.980	0.093	26.140	127.080	-0.517	116	116	116	295	295	295	30.249	69.278	-1.128	11.834	43.135	-1.762	15.910	40.274	0.485	5.487	20.640	0.453	62.340
1148	uc003flv.3	KLHL24	chr3	+	183353410	183402304	44023	True	-292.218	-292.525	0.000	0.000	-40.803	0.000	0.004	0.385	-0.211	47.120	92.340	-0.090	554.460	1190.420	-0.014	96	96	96	241	241	241	28.130	52.905	-0.887	31.525	80.613	-1.482	7.514	13.901	0.343	62.527	120.548	0.493	554.460
1149	uc001pjq.3	SLC35F2	chr11	-	107661716	107729914	1420	True	-39.279	-40.307	0.000	0.000	30.017	0.000	0.930	0.390	-0.253	213.720	390.420	0.181	140.100	380.180	-0.683	53	53	53	71	71	71	120.800	183.217	-0.529	89.967	223.099	-1.301	38.856	78.696	0.256	19.916	54.249	0.404	213.720
1150	uc011ctl.2	DHFR	chr5	-	79922044	79950800	1700	True	-61.870	-58.454	0.000	0.000	25.307	0.000	0.718	0.232	-0.257	1390.740	2141.880	0.521	950.780	3423.680	-1.015	94	94	94	85	85	85	548.440	961.792	-0.645	606.400	1818.175	-1.550	299.872	546.451	0.441	128.829	571.676	0.321	1390.740
1151	uc002fgo.3	GAN	chr16	+	81348570	81413803	62669	True	-134.670	-135.091	0.000	0.000	27.703	0.000	0.444	0.509	-0.339	27.060	52.480	0.425	20.340	48.580	-0.062	67	67	67	126	126	126	17.225	27.794	-0.621	9.130	25.575	-1.380	4.021	9.028	0.347	3.648	10.304	0.481	27.060
1152	uc003mli.3	TBC1D9B	chr5	-	179289070	179334856	660	True	-36.359	17.861	0.000	0.000	65.332	0.000	1.000	0.100	-0.588	325.760	740.620	-0.037	187.420	429.900	-0.763	174	174	174	33	33	33	217.617	356.159	-0.667	118.921	280.505	-1.214	38.977	109.386	0.278	25.954	74.255	0.228	325.760
1153	uc010arq.1	NUMB	chr14	-	73741917	73833689	980	True	-35.151	-20.233	0.000	0.000	42.702	0.000	1.000	0.267	-0.437	159.280	383.580	-0.470	96.840	361.700	-1.280	80	80	80	48	48	48	99.114	192.535	-0.926	66.643	215.877	-1.683	22.361	60.151	0.206	19.483	62.566	0.237	159.280
1154	uc010arr.1	NUMB	chr14	-	73741917	73833689	980	True	-35.151	-20.233	0.000	0.000	42.702	0.000	1.000	0.267	-0.437	159.280	383.580	-0.470	96.840	361.700	-1.280	80	80	80	48	48	48	99.114	192.535	-0.926	66.643	215.877	-1.683	22.361	60.151	0.206	19.483	62.566	0.237	159.280
1155	uc003mlj.3	TBC1D9B	chr5	-	179289070	179334856	660	True	-36.298	17.710	0.000	0.000	65.250	0.000	1.000	0.101	-0.588	325.760	740.620	-0.037	187.420	429.900	-0.763	173	173	173	33	33	33	217.572	355.254	-0.664	118.921	280.505	-1.214	39.085	109.050	0.276	25.954	74.255	0.228	325.760
1156	uc010aur.3	BTBD7	chr14	-	93703895	93761283	4540	True	-218.105	-219.444	0.000	0.000	-31.219	0.000	0.119	0.290	-0.234	37.200	75.440	-0.381	93.060	172.640	-0.238	96	96	96	227	227	227	23.515	47.892	-0.985	21.313	67.477	-1.666	5.928	12.834	0.250	11.529	26.139	0.365	93.060
1157	uc001xbu.3	FBXO34	chr14	+	55738020	55820329	81318	True	-47.703	-1.981	0.000	0.000	46.168	0.000	0.979	0.170	-0.404	119.820	209.180	-0.172	92.340	231.880	-0.877	110	110	110	48	48	48	73.849	126.475	-0.746	59.712	157.799	-1.380	16.456	35.375	0.229	14.984	41.610	0.222	119.820
1158	uc011agy.1	UFD1L	chr22	-	19438143	19466738	1940	True	-84.731	-78.164	0.000	0.000	48.435	0.000	0.825	0.229	-0.353	486.560	955.680	-0.310	371.300	720.280	-0.687	132	132	132	97	97	97	106.122	182.003	-0.945	63.210	167.326	-1.513	127.710	188.697	0.319	60.680	101.810	0.324	486.560
1159	uc003psd.3	OSTM1	chr6	-	108362612	108395941	3120	True	-159.860	-160.234	0.000	0.000	19.531	0.000	0.351	0.739	-0.247	82.680	133.440	0.523	84.540	213.040	-0.238	54	54	54	151	151	151	49.154	72.653	-0.424	26.036	68.845	-1.410	14.590	35.586	0.460	16.967	41.402	0.356	84.540
1160	uc010aro.1	NUMB	chr14	-	73741917	73833689	980	True	-20.817	-20.985	0.000	0.000	41.622	0.000	1.000	0.283	-0.434	159.280	383.580	-0.470	96.840	361.700	-1.280	75	75	75	48	48	48	100.431	194.406	-0.917	66.643	215.877	-1.683	22.390	61.660	0.209	19.483	62.566	0.237	159.280
1161	uc010arp.1	NUMB	chr14	-	73741917	73833689	980	True	-20.817	-20.985	0.000	0.000	41.622	0.000	1.000	0.283	-0.434	159.280	383.580	-0.470	96.840	361.700	-1.280	75	75	75	48	48	48	100.431	194.406	-0.917	66.643	215.877	-1.683	22.390	61.660	0.209	19.483	62.566	0.237	159.280
1162	uc001ikt.3	USP6NL	chr10	-	11502508	11653679	1080	True	-52.677	-53.369	0.000	0.000	52.333	0.000	1.000	0.167	-0.631	64.080	120.240	0.060	27.180	104.340	-1.309	140	140	140	44	44	44	31.865	66.824	-1.028	17.758	65.717	-1.811	7.121	17.273	0.336	4.741	20.129	0.236	64.080
1163	uc002rqd.3	PRKD3	chr2	-	37477645	37544222	2420	True	-100.334	58.842	0.000	0.000	51.312	0.000	0.868	0.136	-0.199	203.740	600.780	-0.744	157.080	488.520	-0.988	113	113	113	121	121	121	132.567	324.089	-1.248	91.754	270.836	-1.516	32.398	104.750	0.214	29.348	104.518	0.209	203.740
1164	uc001xny.1	NUMB	chr14	-	73741917	73925286	980	True	-40.679	-18.528	0.000	0.000	46.367	0.000	1.000	0.210	-0.464	159.280	383.580	-0.470	96.840	361.700	-1.280	98	98	98	48	48	48	96.028	187.131	-0.928	66.643	215.877	-1.683	23.796	60.524	0.204	19.483	62.566	0.237	159.280
1165	uc001xnz.1	NUMB	chr14	-	73741917	73925286	980	True	-40.679	-18.528	0.000	0.000	46.367	0.000	1.000	0.210	-0.464	159.280	383.580	-0.470	96.840	361.700	-1.280	98	98	98	48	48	48	96.028	187.131	-0.928	66.643	215.877	-1.683	23.796	60.524	0.204	19.483	62.566	0.237	159.280
1166	uc001xoc.1	NUMB	chr14	-	73741917	73925286	980	True	-40.551	-18.425	0.000	0.000	46.457	0.000	1.000	0.211	-0.463	159.280	383.580	-0.470	96.840	361.700	-1.280	98	98	98	48	48	48	96.028	187.131	-0.928	66.643	215.877	-1.683	23.796	60.524	0.204	19.483	62.566	0.237	159.280
1167	uc010ars.1	NUMB	chr14	-	73741917	73925286	980	True	-40.551	-18.425	0.000	0.000	46.457	0.000	1.000	0.211	-0.463	159.280	383.580	-0.470	96.840	361.700	-1.280	98	98	98	48	48	48	96.028	187.131	-0.928	66.643	215.877	-1.683	23.796	60.524	0.204	19.483	62.566	0.237	159.280
1168	uc003yeu.4	OTUD6B	chr8	+	92082423	92099323	15208	True	-69.358	-70.189	0.000	0.000	45.858	0.000	0.963	0.496	-0.413	141.420	230.860	-0.169	52.680	174.960	-1.203	63	63	63	82	82	82	63.579	110.653	-0.829	24.173	82.428	-1.728	30.614	43.862	0.299	10.238	33.832	0.295	141.420
1169	uc003xga.1	SCARA3	chr8	+	27491576	27530537	37500	True	-103.303	-103.580	0.000	0.000	46.228	0.000	0.817	0.418	-0.543	18.620	24.620	1.085	9.480	25.400	0.141	93	93	93	71	71	71	10.560	13.100	-0.278	4.963	13.695	-1.240	3.351	4.155	0.445	1.789	5.562	0.542	18.620
1170	uc011mph.2	YIPF6	chrX	+	67718623	67757127	33799	True	-42.973	-43.430	0.000	0.000	43.869	0.000	0.938	0.725	-0.027	233.080	388.020	-0.150	161.640	359.800	-0.871	47	47	47	113	113	113	132.571	212.274	-0.669	74.449	192.731	-1.399	40.953	65.919	0.184	29.961	61.456	0.234	233.080
1171	uc001wji.4	BCL2L2	chr14	+	23776346	23780968	2058	True	-55.375	-55.693	0.000	0.000	20.323	0.000	0.921	0.548	-0.180	174.820	214.020	0.472	116.780	215.040	-0.316	38	38	38	126	126	126	106.226	120.590	-0.119	66.207	122.011	-0.874	29.881	46.464	0.243	16.274	30.067	0.268	174.820
1172	uc002wbg.3	SEPT2	chr2	+	242255280	242293441	36201	True	-34.597	13.681	0.000	0.000	44.596	0.000	1.000	0.394	-0.170	1191.040	2369.040	-0.382	1097.420	3008.180	-1.137	40	40	40	96	96	96	832.613	1461.274	-0.806	662.510	1795.603	-1.436	153.792	300.940	0.180	165.363	460.080	0.153	1191.040
1173	uc001gcc.2	UHMK1	chr1	+	162467594	162499419	24819	True	-249.287	-247.648	0.000	0.000	-139.802	0.000	0.009	0.469	-0.087	111.180	234.160	0.342	231.560	695.480	-0.337	53	53	53	348	348	348	72.211	111.892	-0.544	65.410	195.981	-1.506	17.009	44.782	0.419	24.839	94.917	0.313	231.560
1174	uc010qzj.2	TRIM6	chr11	+	5617330	5634188	15836	True	-36.481	-36.963	0.000	0.000	37.879	0.000	1.000	0.278	-0.501	216.660	439.980	-0.255	52.300	180.820	-1.146	70	70	70	49	49	49	56.680	97.947	-0.754	29.889	86.884	-1.525	35.025	69.125	0.247	12.472	35.810	0.241	216.660
1175	uc009xrr.3	VCL	chr10	+	75754950	75879914	124030	True	-53.630	41.336	0.000	0.000	55.063	0.000	0.978	0.101	-0.387	279.600	512.740	-0.487	258.100	867.500	-1.219	144	144	144	45	45	45	173.539	359.501	-1.044	174.829	532.926	-1.599	34.172	70.879	0.172	37.193	122.529	0.146	279.600
1176	uc003mcu.4	CPEB4	chr5	+	173320080	173387313	63392	True	-177.424	-175.502	0.000	0.000	-24.772	0.000	0.076	0.557	-0.161	46.760	91.920	-0.381	40.240	104.540	-0.389	52	52	52	185	185	185	26.670	49.747	-0.884	15.561	48.286	-1.575	6.958	12.071	0.223	6.471	19.262	0.396	46.760
1177	uc001rah.4	LRP6	chr12	-	12268960	12419811	5060	True	-298.965	-301.006	0.000	0.000	9.220	0.000	0.277	0.280	-0.243	55.380	121.720	-0.100	59.740	214.340	-0.633	202	202	202	253	253	253	29.312	63.243	-1.062	27.765	93.107	-1.726	7.935	20.373	0.383	12.869	40.862	0.423	59.740
1178	uc021xfm.1	WWTR1	chr3	-	149235021	149375812	2420	True	-138.614	-138.573	0.000	0.000	39.768	0.000	0.628	0.348	-0.372	415.740	908.540	0.589	72.980	251.200	-0.710	107	107	107	121	121	121	53.621	104.209	-0.861	32.218	103.441	-1.659	62.094	134.451	0.478	15.233	49.526	0.317	415.740
1179	uc002dlt.4	EARS2	chr16	-	23533333	23568696	1820	True	-64.733	-36.873	0.000	0.000	50.093	0.000	0.890	0.313	-0.301	137.900	244.380	0.100	81.960	170.920	-0.601	89	89	89	91	91	91	72.591	114.230	-0.548	49.096	113.604	-1.208	23.997	57.145	0.352	14.071	27.750	0.248	137.900
1180	uc002yzy.4	ZBTB21	chr21	-	43406939	43430496	3600	True	-106.968	-107.369	0.000	0.000	52.358	0.000	0.741	0.235	-0.245	65.640	144.580	-0.204	50.100	207.020	-0.999	182	182	182	174	174	174	31.633	72.475	-1.167	23.774	78.445	-1.647	9.721	23.085	0.350	10.715	39.027	0.277	65.640
1181	uc010him.3	TCAIM	chr3	+	44379610	44450940	69883	True	-74.050	-74.253	0.000	0.000	41.302	0.000	0.943	0.341	-0.516	96.720	151.460	0.032	41.660	150.900	-1.318	75	75	75	70	70	70	48.241	98.375	-1.008	27.007	99.774	-1.874	16.476	30.044	0.394	8.820	27.209	0.265	96.720
1182	uc001pfn.2	FAM76B	chr11	-	95502105	95522954	2040	True	-155.653	-155.987	0.000	0.000	33.110	0.000	0.235	0.681	-0.520	122.820	274.040	-0.074	52.000	148.980	-0.686	61	61	61	102	102	102	54.595	120.366	-1.089	17.591	69.142	-1.936	19.480	45.104	0.326	8.821	28.663	0.692	122.820
1183	uc009zqp.3	MSRB3	chr12	+	65672422	65860687	185732	True	-75.458	-74.440	0.000	0.000	51.861	0.000	0.918	0.439	-0.333	900.680	1752.440	-0.159	74.380	191.680	-0.754	69	69	69	122	122	122	107.367	198.650	-0.772	24.979	73.269	-1.510	188.451	368.205	0.290	8.144	22.892	0.282	900.680
1184	uc004dda.1	DMD	chrX	-	31137344	33229673	2260	True	-304.589	-178.916	0.000	0.000	34.409	0.000	0.558	0.076	-0.280	45.040	97.620	2.195	33.080	114.200	-0.977	419	419	419	113	113	113	5.813	11.380	-0.200	21.290	71.939	-1.728	12.318	24.298	0.478	6.677	19.077	0.323	45.040
1185	uc001dem.4	DEPDC1	chr1	-	68939834	68962799	2260	True	-67.622	-67.305	0.000	0.000	51.173	0.000	0.875	0.244	-0.304	291.620	903.080	-0.277	238.660	744.540	-1.136	127	127	127	112	112	112	161.559	365.236	-1.195	86.738	301.711	-1.717	68.087	150.618	0.334	48.818	175.867	0.262	291.620
1186	uc011ktb.2	CASP2	chr7	+	142996963	143004789	6749	True	-36.515	-26.933	0.000	0.000	43.887	0.000	1.000	0.232	-0.427	666.260	1348.640	-0.276	126.900	451.140	-1.118	99	99	99	52	52	52	148.182	308.983	-0.987	79.561	254.893	-1.635	103.145	244.820	0.266	17.333	72.429	0.267	666.260
1187	uc001bvj.3	BSDC1	chr1	-	32830775	32860062	2860	True	-69.489	-69.141	0.000	0.000	2.010	0.000	0.594	0.355	-0.164	336.720	523.220	0.170	312.240	559.720	-0.399	57	57	57	143	143	143	175.107	252.228	-0.501	137.845	262.792	-1.014	90.844	132.957	0.196	85.314	140.583	0.277	336.720
1188	uc002tnl.3	TSN	chr2	+	122513120	122525428	10529	True	-37.121	-6.738	0.000	0.000	36.856	0.000	0.983	0.333	-0.253	391.180	664.880	-0.058	257.780	749.700	-0.858	60	60	60	58	58	58	266.087	426.262	-0.676	184.422	454.679	-1.270	60.054	100.549	0.198	38.098	131.132	0.221	391.180
1189	uc001xab.3	GNPNAT1	chr14	-	53241910	53258386	2640	True	-25.448	-25.182	0.000	0.000	21.617	0.000	0.939	0.422	-0.174	299.280	530.180	-0.347	724.100	1564.400	-0.637	41	41	41	131	131	131	228.759	367.704	-0.682	137.728	324.777	-1.240	39.081	65.298	0.155	87.572	187.917	0.201	724.100
1190	uc001puc.2	DDX6	chr11	-	118618472	118661972	4240	True	-124.768	-125.229	0.000	0.000	-53.138	0.000	0.142	0.374	-0.107	164.260	289.140	-0.236	221.380	715.060	-0.615	52	52	52	212	212	212	116.392	194.023	-0.714	107.348	294.609	-1.373	21.931	46.411	0.224	36.896	143.887	0.349	221.380
1191	uc010ytl.2	RNF103-CHMP3	chr2	-	86730552	86948245	1620	True	-40.094	-40.524	0.000	0.000	44.577	0.000	0.926	0.380	-0.341	356.400	656.340	-0.207	208.100	430.160	-0.627	64	64	64	81	81	81	176.116	303.423	-0.739	76.166	188.464	-1.325	77.731	153.516	0.227	28.667	56.975	0.250	356.400
1192	uc003hlp.1	PAQR3	chr4	-	79839093	79860582	2240	True	-117.442	-113.082	0.000	0.000	13.368	0.000	0.286	0.450	-0.285	184.920	294.720	0.107	112.340	302.920	-0.816	55	55	55	112	112	112	102.880	174.180	-0.720	66.315	179.170	-1.463	26.246	53.359	0.338	24.173	58.599	0.356	184.920
1193	uc001uqo.3	RNF6	chr13	-	26786904	26795894	920	True	-52.863	-52.711	0.000	0.000	48.877	0.000	0.957	0.237	-0.634	95.580	181.460	-0.463	42.860	162.780	-1.235	105	105	105	46	46	46	52.991	108.812	-1.034	22.860	81.621	-1.787	15.029	28.024	0.251	8.402	29.837	0.264	95.580
1194	uc001uqq.3	RNF6	chr13	-	26786904	26796508	920	True	-53.041	-52.893	0.000	0.000	48.891	0.000	0.957	0.200	-0.672	95.580	181.460	-0.463	42.860	162.780	-1.235	105	105	105	46	46	46	52.991	108.812	-1.034	22.860	81.621	-1.787	15.029	28.024	0.251	8.402	29.837	0.264	95.580
1195	uc001bub.4	KHDRBS1	chr1	+	32479294	32509482	29113	True	-19.782	-19.837	0.000	0.000	38.751	0.000	1.000	0.330	-0.402	1665.840	2573.380	0.306	1097.640	3362.660	-0.769	58	58	58	52	52	52	910.743	1355.861	-0.483	748.772	1968.606	-1.335	252.071	555.200	0.330	196.841	715.195	0.266	1665.840
1196	uc002dds.3	NDE1	chr16	+	15744082	15820208	74885	True	-38.184	-38.051	0.000	0.000	38.851	0.000	0.917	0.279	-0.393	183.020	296.640	0.258	54.260	117.080	-0.647	79	79	79	60	60	60	63.578	96.027	-0.555	31.429	73.223	-1.223	41.279	65.952	0.219	9.759	17.211	0.308	183.020
1197	uc011mkb.1	DMD	chrX	-	31137344	31285024	2580	True	-99.997	-101.039	0.000	0.000	17.620	0.000	0.535	0.509	-0.227	45.040	97.620	-0.277	33.080	114.200	-0.427	55	55	55	129	129	129	33.288	61.536	-0.858	21.110	68.914	-1.656	5.215	11.871	0.295	6.443	20.498	0.374	45.040
1198	uc003ivd.1	TENM3	chr4	+	183245098	183724177	477350	True	-267.469	-267.603	0.000	0.000	70.917	0.000	0.655	0.123	-0.602	49.880	121.320	0.315	10.000	46.820	-0.464	401	401	401	84	84	84	19.871	44.990	-1.061	4.484	15.472	-1.600	7.227	21.070	0.448	1.931	6.325	0.492	49.880
1199	uc031qgz.1	CNTN1	chr12	+	41302158	41466213	161762	True	-128.394	-129.580	0.000	0.000	42.257	0.000	0.708	0.355	-0.370	56.380	121.180	-0.011	27.460	104.220	-0.906	114	114	114	106	106	106	31.841	65.411	-1.017	14.827	53.459	-1.783	8.068	16.441	0.354	6.269	21.584	0.370	56.380
1200	uc003aah.2	GUCD1	chr22	-	24936405	24951275	1600	True	-57.592	18.124	0.000	0.000	42.689	0.000	0.938	0.237	-0.206	208.940	252.000	0.276	323.160	656.380	-0.405	75	75	75	80	80	80	127.051	163.645	-0.350	176.732	356.182	-0.983	28.471	38.248	0.195	59.268	136.806	0.217	323.160
1201	uc021pgh.1	C1orf27	chr1	+	186344889	186390503	43411	True	-126.108	-126.892	0.000	0.000	11.155	0.000	0.194	0.592	-0.324	133.240	325.560	-0.380	89.420	362.060	-0.903	47	47	47	108	108	108	83.970	186.170	-1.097	38.278	151.990	-1.909	19.806	59.921	0.284	16.096	81.664	0.524	133.240
1202	uc002wzv.3	PXMP4	chr20	-	32290549	32308136	4600	True	-353.891	-353.957	0.000	0.000	-78.494	0.000	0.000	0.873	-0.185	30.440	35.120	0.682	1315.960	2451.120	0.261	44	44	44	229	229	229	15.114	17.788	-0.150	86.257	174.207	-1.222	5.852	8.238	0.379	220.543	420.586	0.559	1315.960
1203	uc021qyz.1	RNF41	chr12	-	56596287	56615485	3720	True	-96.071	-96.894	0.000	0.000	7.260	0.000	0.660	0.531	-0.145	181.540	232.040	-0.212	1357.940	2425.260	-0.410	51	51	51	153	153	153	111.279	163.371	-0.555	150.414	311.446	-1.247	23.894	31.260	0.164	254.716	463.555	0.309	1357.940
1204	uc001skf.2	RNF41	chr12	-	56596287	56615715	3720	True	-101.652	-102.421	0.000	0.000	3.736	0.000	0.667	0.509	-0.163	181.540	232.040	-0.212	1357.940	2425.260	-0.410	51	51	51	153	153	153	111.279	163.371	-0.555	150.414	311.446	-1.247	23.894	31.260	0.164	254.716	463.555	0.309	1357.940
1205	uc001skg.2	RNF41	chr12	-	56596287	56615753	3720	True	-102.466	-103.199	0.000	0.000	3.272	0.000	0.654	0.526	-0.145	181.540	232.040	-0.212	1357.940	2425.260	-0.410	51	51	51	153	153	153	111.279	163.371	-0.555	150.414	311.446	-1.247	23.894	31.260	0.164	254.716	463.555	0.309	1357.940
1206	uc002mpm.2	ILF3	chr19	+	10764936	10796443	30335	True	-38.427	0.630	0.000	0.000	43.704	0.000	1.000	0.197	-0.390	1438.840	2483.500	-0.225	695.000	1732.320	-0.919	84	84	84	50	50	50	1016.014	1681.023	-0.731	485.031	1201.904	-1.297	222.760	344.776	0.180	84.303	259.617	0.177	1438.840
1207	uc004ddb.1	DMD	chrX	-	31137344	33357726	2260	True	-303.513	-179.409	0.000	0.000	34.112	0.000	0.540	0.076	-0.280	45.040	97.620	2.195	33.080	114.200	-0.977	417	417	417	113	113	113	5.840	11.434	-0.201	21.290	71.939	-1.728	12.341	24.343	0.479	6.677	19.077	0.323	45.040
1208	uc001mrl.3	LIN7C	chr11	-	27515964	27528326	3840	True	-157.313	-157.669	0.000	0.000	-21.530	0.000	0.194	0.726	-0.120	113.840	214.840	0.041	772.080	1483.680	-0.569	40	40	40	180	180	180	68.612	108.408	-0.643	52.512	135.077	-1.480	31.977	52.198	0.217	88.444	163.142	0.324	772.080
1209	uc003pxx.4	SLC35F1	chr6	+	118228688	118638839	406782	True	-176.096	-176.690	0.000	0.000	-19.073	0.000	0.024	0.579	-0.206	118.820	148.240	0.325	1107.760	2168.140	-0.660	50	50	50	166	166	166	68.438	88.830	-0.341	96.947	232.778	-1.367	20.712	30.572	0.243	154.518	308.824	0.343	1107.760
1210	uc003prx.3	SOBP	chr6	+	107811316	107982513	169014	True	-193.999	-191.934	0.000	0.000	54.310	0.000	0.598	0.191	-0.621	52.700	73.140	0.882	33.040	104.640	0.477	165	165	165	107	107	107	16.242	28.763	-0.678	7.942	27.524	-1.242	8.955	16.962	0.539	9.197	31.650	0.725	52.700
1211	uc003evo.3	C3orf58	chr3	+	143690639	143711210	18352	True	-90.427	-90.315	0.000	0.000	28.355	0.000	0.606	0.375	-0.280	74.240	147.000	0.821	58.320	191.960	-0.669	76	76	76	109	109	109	40.273	64.013	-0.503	32.242	93.346	-1.505	15.144	34.774	0.458	11.067	31.852	0.366	74.240
1212	uc003awf.3	JOSD1	chr22	-	39081547	39096459	1400	True	-45.615	32.307	0.000	0.000	42.052	0.000	1.000	0.168	-0.258	926.280	1929.580	-0.387	188.760	478.100	-1.028	73	73	73	66	66	66	212.219	393.419	-0.866	117.446	291.543	-1.288	197.994	377.136	0.153	30.288	85.508	0.155	926.280
1213	uc003exf.3	WWTR1	chr3	-	149235021	149375888	2420	True	-139.214	-139.336	0.000	0.000	39.225	0.000	0.595	0.333	-0.385	415.740	908.540	0.589	72.980	251.200	-0.710	107	107	107	121	121	121	53.621	104.209	-0.861	32.218	103.441	-1.659	62.094	134.451	0.478	15.233	49.526	0.317	415.740
1214	uc009zwm.1	C12orf49	chr12	-	117153595	117175843	1300	True	-18.918	-19.260	0.000	0.000	42.528	0.000	0.985	0.375	-0.331	151.180	225.060	0.680	89.460	177.980	-0.248	57	57	57	65	65	65	96.979	128.149	-0.332	57.972	120.566	-1.026	21.248	43.965	0.326	10.930	27.033	0.305	151.180
1215	uc003mvv.3	PRPF4B	chr6	+	4021568	4065217	42818	True	-68.036	-81.007	0.000	0.000	86.245	0.000	0.950	0.091	-0.810	511.940	1389.940	-0.867	188.240	777.980	-1.573	302	302	302	40	40	40	126.210	346.226	-1.472	48.785	235.856	-2.377	94.765	225.273	0.253	41.796	153.760	0.355	511.940
1216	uc003kgy.1	DHFR	chr5	-	79922044	79950800	2240	True	-87.518	-59.691	0.000	0.000	6.064	0.000	0.658	0.398	-0.185	1390.740	2141.880	-0.294	950.780	3423.680	-0.681	49	49	49	111	111	111	794.237	1341.439	-0.764	587.418	1637.175	-1.408	215.163	312.395	0.202	127.563	614.566	0.375	1390.740
1217	uc003doi.3	FOXP1	chr3	-	71003864	71114074	3800	True	-90.080	-89.733	0.000	0.000	36.119	0.000	0.758	0.424	-0.188	130.220	433.600	-0.302	228.260	560.980	-1.006	94	94	94	120	120	120	54.711	113.326	-0.968	41.921	125.751	-1.574	18.604	60.410	0.325	27.985	68.974	0.282	228.260
1218	uc002lbx.3	C18orf25	chr18	+	43753987	43846955	89264	True	-153.169	-153.618	0.000	0.000	-11.613	0.000	0.256	0.546	-0.185	62.320	116.280	-0.188	60.320	121.520	-0.572	55	55	55	180	180	180	44.357	72.577	-0.684	26.626	72.161	-1.410	9.481	19.173	0.301	8.039	19.418	0.367	62.320
1219	uc004bli.4	STOM	chr9	-	124101265	124132582	1340	True	-81.725	-46.953	0.000	0.000	29.573	0.000	1.000	0.359	-0.384	417.460	912.840	0.337	107.720	308.820	-1.008	59	59	59	62	62	62	137.102	257.662	-0.850	46.614	132.815	-1.483	70.132	157.274	0.360	18.271	52.456	0.214	417.460
1220	uc010yze.2	TSN	chr2	+	122513120	122525428	10529	True	-36.941	-6.945	0.000	0.000	36.688	0.000	0.983	0.341	-0.248	391.180	646.880	-0.058	257.780	749.700	-0.858	58	58	58	59	59	59	262.950	418.168	-0.669	183.345	451.375	-1.268	58.601	92.156	0.197	38.653	132.428	0.220	391.180
1221	uc011apq.2	POLDIP3	chr22	-	42979726	43010962	1420	True	-65.148	38.739	0.000	0.000	33.540	0.000	1.000	0.158	-0.174	480.060	801.020	-0.050	439.700	951.240	-0.591	82	82	82	71	71	71	292.521	430.862	-0.538	278.916	547.580	-0.954	72.258	125.405	0.212	68.898	158.973	0.153	480.060
1222	uc021vmr.1	BCL2L11	chr2	+	111878490	111926022	44739	True	-184.619	-170.283	0.000	0.000	-25.834	0.000	0.109	0.322	-0.322	62.480	114.740	0.275	49.060	180.560	-0.360	96	96	96	138	138	138	36.468	65.043	-0.810	24.674	73.821	-1.525	11.386	19.514	0.352	8.239	27.548	0.365	62.480
1223	uc002tgv.1	BCL2L11	chr2	+	111878490	111926022	44739	True	-183.535	-168.791	0.000	0.000	-24.342	0.000	0.130	0.322	-0.322	62.480	114.740	0.275	49.060	180.560	-0.360	96	96	96	138	138	138	36.468	65.043	-0.810	24.674	73.821	-1.525	11.386	19.514	0.352	8.239	27.548	0.365	62.480
1224	uc010jff.3	DNAJC18	chr5	-	138745891	138775214	3180	True	-98.255	-98.804	0.000	0.000	28.209	0.000	0.729	0.475	-0.214	103.060	173.760	0.105	334.960	840.960	-0.788	69	69	69	133	133	133	44.114	77.725	-0.813	41.518	108.799	-1.506	24.748	41.576	0.324	70.809	165.503	0.309	334.960
1225	uc010fwl.2	OBSL1	chr2	-	220419871	220436268	800	True	-156.581	-157.247	0.000	0.000	36.306	0.000	0.975	0.090	-0.742	329.880	580.240	1.078	77.700	167.740	-0.582	209	209	209	40	40	40	123.486	164.225	-0.287	28.013	58.878	-1.040	88.208	143.815	0.480	14.572	30.546	0.254	329.880
1226	uc002mpl.2	ILF3	chr19	+	10764936	10796443	30335	True	-38.118	0.266	0.000	0.000	43.505	0.000	1.000	0.199	-0.390	1438.840	2483.500	-0.225	695.000	1732.320	-0.919	83	83	83	50	50	50	1018.307	1682.582	-0.729	485.031	1201.904	-1.297	223.373	347.114	0.180	84.303	259.617	0.177	1438.840
1227	uc001plt.3	SIK2	chr11	+	111473169	111597632	122990	True	-76.070	-75.867	0.000	0.000	56.820	0.000	0.819	0.188	-0.459	60.500	190.680	0.377	42.880	143.720	-0.906	175	175	175	72	72	72	36.556	76.412	-0.983	22.688	71.081	-1.586	9.394	28.836	0.409	8.410	30.461	0.329	60.500
1228	uc011khw.2	CDK6	chr7	-	92234234	92463231	9660	True	-472.586	-468.017	0.000	0.000	-286.211	0.000	0.000	0.460	-0.071	53.860	79.400	0.185	156.040	544.300	0.210	65	65	65	479	479	479	33.073	48.125	-0.497	39.864	119.260	-1.482	8.882	16.568	0.317	20.673	73.593	0.357	156.040
1229	uc010lez.3	CDK6	chr7	-	92234234	92465941	9660	True	-472.402	-467.795	0.000	0.000	-285.991	0.000	0.000	0.461	-0.071	53.860	79.400	0.185	156.040	544.300	0.210	65	65	65	479	479	479	33.073	48.125	-0.497	39.864	119.260	-1.482	8.882	16.568	0.317	20.673	73.593	0.357	156.040
1230	uc003jbh.4	TPPP	chr5	-	659976	693510	2160	True	-179.133	-179.684	0.000	0.000	45.190	0.000	0.611	0.249	-0.399	22.600	30.120	1.084	19.940	45.960	-0.303	182	182	182	108	108	108	11.087	14.417	-0.341	7.654	19.648	-1.267	3.091	4.406	0.478	3.660	7.966	0.508	22.600
1231	uc002vcc.3	CREB1	chr2	+	208394615	208470284	68282	True	-283.675	-283.434	0.000	0.000	-30.985	0.000	0.025	0.502	-0.161	120.360	159.100	-0.263	714.180	1605.240	-0.618	92	92	92	243	243	243	45.442	84.840	-0.948	36.204	102.933	-1.623	24.640	35.440	0.323	80.323	175.174	0.435	714.180
1232	uc002vcd.3	CREB1	chr2	+	208394615	208470284	68282	True	-283.675	-283.434	0.000	0.000	-30.985	0.000	0.025	0.502	-0.161	120.360	159.100	-0.263	714.180	1605.240	-0.618	92	92	92	243	243	243	45.442	84.840	-0.948	36.204	102.933	-1.623	24.640	35.440	0.323	80.323	175.174	0.435	714.180
1233	uc002kxf.1	RNF125	chr18	+	29598444	29653154	51116	True	-267.323	-260.574	0.000	0.000	-22.491	0.000	0.000	0.429	-0.304	209.880	467.160	0.375	936.180	1900.020	-0.492	85	85	85	178	178	178	58.089	109.052	-0.852	90.546	231.975	-1.681	39.424	85.045	0.365	154.431	313.514	0.467	936.180
1234	uc003dox.3	EIF4E3	chr3	-	71728439	71802775	3880	True	-46.733	-21.205	0.000	0.000	45.955	0.000	0.934	0.400	-0.245	151.660	270.420	-0.486	69.620	203.920	-1.100	86	86	86	61	61	61	78.403	149.805	-0.939	34.513	102.507	-1.566	27.700	46.275	0.196	13.599	37.273	0.231	151.660
1235	uc021pzz.1	FGFR2	chr10	-	123237843	123357972	1360	True	-41.491	-42.272	0.000	0.000	44.956	0.000	0.926	0.237	-0.398	89.000	211.740	0.335	71.000	205.280	-0.785	101	101	101	68	68	68	54.924	100.696	-0.806	36.275	105.179	-1.480	11.627	34.520	0.417	10.463	35.438	0.322	89.000
1236	uc010yjc.2	KLF11	chr2	+	10184371	10194963	8542	True	-50.652	-50.813	0.000	0.000	46.381	0.000	0.920	0.353	-0.265	70.340	121.660	0.138	60.460	216.700	-0.672	83	83	83	100	100	100	45.879	67.567	-0.538	38.594	104.755	-1.410	12.087	20.405	0.303	10.693	31.822	0.287	70.340
1237	uc004ahi.3	PTAR1	chr9	-	72324442	72374876	8480	True	-495.646	-498.749	0.000	0.000	-245.984	0.000	0.000	0.545	-0.077	60.080	111.680	-0.305	81.800	325.220	-0.641	60	60	60	424	424	424	40.718	68.479	-0.730	38.310	133.692	-1.746	8.908	16.669	0.228	15.013	56.175	0.420	81.800
1238	uc004emj.4	CXorf57	chrX	+	105855159	105922673	66378	True	-51.509	7.712	0.000	0.000	39.514	0.000	1.000	0.174	-0.308	477.800	1161.740	-0.060	320.200	925.780	-1.181	92	92	92	55	55	55	259.509	511.285	-0.899	211.309	602.306	-1.502	64.623	218.244	0.343	44.746	138.035	0.161	477.800
1239	uc010ymj.2	PPP1CB	chr2	+	28974611	29025806	47893	True	-94.179	-94.250	0.000	0.000	-4.798	0.000	0.532	0.453	-0.162	586.740	985.900	-0.313	587.260	1606.700	-0.697	51	51	51	156	156	156	372.608	601.071	-0.684	180.417	454.568	-1.471	102.063	166.535	0.183	155.415	361.314	0.310	587.260
1240	uc002nmk.4	MAU2	chr19	+	19431629	19469563	36927	True	-54.882	-17.810	0.000	0.000	60.701	0.000	0.979	0.159	-0.516	154.260	301.540	0.067	121.380	285.480	-0.716	156	156	156	48	48	48	99.288	158.743	-0.639	66.309	181.562	-1.425	22.147	48.852	0.277	15.303	45.931	0.262	154.260
1241	uc010fyy.3	HDAC4	chr2	-	239969863	240111773	4420	True	-307.368	-308.604	0.000	0.000	0.357	0.000	0.054	0.421	-0.240	18.400	27.860	0.705	11.820	26.940	0.749	136	136	136	203	203	203	9.423	14.264	-0.565	4.556	11.248	-1.125	3.250	4.315	0.450	2.156	4.976	0.638	18.400
1242	uc010tpz.3	FOXA1	chr14	-	38058756	38063467	1700	True	-120.918	-121.157	0.000	0.000	35.076	0.000	0.536	0.510	-0.460	28.920	50.680	0.741	37.900	89.440	-0.049	71	71	71	84	84	84	17.358	22.769	-0.272	15.294	38.900	-1.330	5.657	11.322	0.456	9.975	24.295	0.438	37.900
1243	uc001htp.4	ABCB10	chr1	-	229652328	229694442	1480	True	-64.438	-64.328	0.000	0.000	42.260	0.000	0.824	0.311	-0.386	270.180	536.660	1.967	220.660	717.180	-0.928	92	92	92	74	74	74	152.017	232.570	-0.221	121.561	357.963	-1.500	63.999	146.705	0.837	47.627	164.988	0.284	270.180
1244	uc002vch.3	CCNYL1	chr2	+	208576263	208620896	42428	True	-83.589	-83.343	0.000	0.000	29.664	0.000	0.796	0.640	-0.290	94.300	156.600	0.015	61.620	191.760	-0.684	41	41	41	108	108	108	65.504	107.577	-0.694	33.677	102.181	-1.580	13.540	24.981	0.264	9.745	27.286	0.347	94.300
1245	uc003iow.3	GUCY1A3	chr4	+	156587861	156658214	64140	True	-462.412	-463.613	0.000	0.000	-54.113	0.000	0.000	0.462	-0.272	34.280	60.680	0.545	12.960	30.660	0.358	119	119	119	307	307	307	16.528	30.208	-0.846	3.570	12.383	-1.579	7.211	12.034	0.457	2.125	5.634	0.571	34.280
1246	uc003edn.3	GSK3B	chr3	-	119540801	119813264	4800	True	-250.137	-255.196	0.000	0.000	-83.432	0.000	0.004	0.534	-0.245	89.780	186.280	-0.510	53.360	193.640	-0.362	46	46	46	239	239	239	62.384	133.739	-1.103	29.591	82.616	-1.410	13.968	23.429	0.255	9.233	33.150	0.374	89.780
1247	uc003edo.3	GSK3B	chr3	-	119540801	119813264	4800	True	-250.137	-255.196	0.000	0.000	-83.432	0.000	0.004	0.534	-0.245	89.780	186.280	-0.510	53.360	193.640	-0.362	46	46	46	239	239	239	62.384	133.739	-1.103	29.591	82.616	-1.410	13.968	23.429	0.255	9.233	33.150	0.374	89.780
1248	uc001avp.2	KAZN	chr1	+	15256295	15394651	136710	True	-60.796	-60.450	0.000	0.000	39.727	0.000	0.838	0.370	-0.334	40.000	51.800	0.328	35.500	93.460	-0.526	74	74	74	80	80	80	23.475	31.961	-0.409	20.744	54.878	-1.375	6.697	10.671	0.324	6.765	16.544	0.275	40.000
1249	uc010wlb.2	PNPO	chr17	+	46018888	46026674	5571	True	-45.123	-44.231	0.000	0.000	29.586	0.000	0.972	0.511	-0.226	153.300	201.240	-0.057	1325.780	2924.040	-0.506	39	39	39	109	109	109	96.818	123.205	-0.342	136.312	293.435	-1.088	24.938	31.760	0.196	238.830	521.142	0.233	1325.780
1250	uc001pki.2	KDELC2	chr11	-	108342832	108362231	2500	True	-75.271	-76.302	0.000	0.000	17.027	0.000	0.629	0.372	-0.177	178.140	301.060	-0.349	1204.960	2457.920	-0.722	65	65	65	124	124	124	117.609	195.022	-0.722	163.438	407.179	-1.388	28.311	47.354	0.168	212.123	433.832	0.341	1204.960
1251	uc003gtq.3	KLHL5	chr4	+	39046450	39127853	76339	True	-274.425	-272.885	0.000	0.000	-28.003	0.000	0.005	0.499	-0.244	126.040	253.160	-0.267	399.940	872.100	-0.579	72	72	72	211	211	211	72.709	136.596	-0.875	30.106	84.300	-1.796	18.779	44.119	0.268	64.368	150.863	0.545	399.940
1252	uc011lwv.2	HSDL2	chr9	+	115142188	115234685	90983	True	-35.113	-10.421	0.000	0.000	40.235	0.000	1.000	0.336	-0.305	388.460	903.940	-0.585	192.920	652.440	-1.016	48	48	48	74	74	74	225.234	463.426	-0.997	115.342	362.007	-1.587	65.749	182.536	0.217	33.863	136.771	0.257	388.460
1253	uc002nup.3	CEBPG	chr19	+	33864574	33873592	6295	True	-49.837	-13.525	0.000	0.000	27.221	0.000	0.985	0.434	-0.191	404.920	615.420	-0.381	212.140	582.060	-0.648	36	36	36	134	134	134	247.475	415.219	-0.755	122.365	301.727	-1.252	65.436	93.881	0.205	35.368	113.213	0.226	404.920
1254	uc010wgq.1	FAM134C	chr17	-	40731525	40761445	1300	True	-59.396	-20.702	0.000	0.000	34.548	0.000	0.984	0.171	-0.351	626.060	1196.800	-0.180	156.880	429.340	-0.775	82	82	82	64	64	64	108.396	176.403	-0.611	79.311	198.674	-1.302	109.306	202.877	0.205	26.380	71.510	0.225	626.060
1255	uc003wnz.1	ESYT2	chr7	-	158523688	158536908	2820	True	-116.041	-117.355	0.000	0.000	-22.627	0.000	0.177	0.336	-0.163	251.800	592.900	-0.889	1296.240	2657.380	-0.772	56	56	56	141	141	141	171.490	355.519	-1.041	159.566	414.373	-1.537	39.681	91.862	0.112	201.386	390.916	0.293	1296.240
1256	uc003tar.1	C7orf41	chr7	+	30174551	30202381	23482	True	-305.968	-278.751	0.000	0.000	-121.767	0.000	0.000	0.546	-0.182	131.220	179.500	0.527	90.520	261.760	-0.370	58	58	58	215	215	215	52.790	76.662	-0.560	33.578	87.571	-1.327	22.516	26.848	0.320	12.673	40.637	0.320	131.220
1257	uc001yni.2	BAG5	chr14	-	104022880	104028655	2740	True	-65.137	-65.788	0.000	0.000	38.395	0.000	0.824	0.389	-0.183	101.820	247.020	-0.074	606.660	1197.460	-0.795	93	93	93	108	108	108	75.597	136.327	-0.825	80.408	207.872	-1.443	15.241	36.283	0.312	83.042	154.958	0.276	606.660
1258	uc001vom.1	ZIC5	chr13	-	100615274	100624178	1320	True	-152.812	-153.503	0.000	0.000	34.271	0.000	0.636	0.245	-0.514	154.400	270.120	1.833	82.680	266.800	-1.263	150	150	150	66	66	66	53.055	87.142	-0.280	48.798	162.045	-1.730	40.304	77.198	0.776	15.732	46.269	0.266	154.400
1259	uc002aet.4	POLR2M	chr15	+	57998900	58009755	8213	True	-77.470	-77.826	0.000	0.000	18.180	0.000	0.783	0.381	-0.254	151.080	267.720	0.117	237.820	553.480	-0.560	60	60	60	129	129	129	92.731	152.377	-0.683	41.110	103.694	-1.329	25.648	52.230	0.271	28.886	66.569	0.269	237.820
1260	uc009vky.3	GNB1	chr1	-	1716724	1822526	880	True	-30.139	-30.724	0.000	0.000	36.318	0.000	1.000	0.207	-0.561	976.180	1675.080	-0.282	440.040	1259.800	-0.887	70	70	70	44	44	44	600.174	1011.220	-0.751	294.415	751.876	-1.344	141.704	238.704	0.227	87.276	236.577	0.206	976.180
1261	uc004dcy.1	DMD	chrX	-	31137344	33146545	2260	True	-304.120	-179.313	0.000	0.000	34.110	0.000	0.540	0.076	-0.280	45.040	97.620	2.195	33.080	114.200	-0.977	418	418	418	113	113	113	5.826	11.407	-0.200	21.290	71.939	-1.728	12.329	24.320	0.478	6.677	19.077	0.323	45.040
1262	uc002zab.4	ZBTB21	chr21	-	43406939	43430496	3600	True	-106.864	-107.340	0.000	0.000	52.209	0.000	0.736	0.234	-0.247	65.640	144.580	-0.204	50.100	207.020	-0.999	182	182	182	174	174	174	31.633	72.475	-1.167	23.774	78.445	-1.647	9.721	23.085	0.350	10.715	39.027	0.277	65.640
1263	uc009yep.1	TRIM6	chr11	+	5626566	5634188	6600	True	-43.707	-44.054	0.000	0.000	34.914	0.000	1.000	0.286	-0.455	216.660	439.980	-0.255	52.300	180.820	-1.146	76	76	76	49	49	49	52.553	90.977	-0.785	29.889	86.884	-1.525	36.488	70.536	0.298	12.472	35.810	0.241	216.660
1264	uc031saf.1	RPP14	chr3	+	58291971	58305920	12195	True	-41.954	0.536	0.000	0.000	32.735	0.000	0.976	0.267	-0.268	188.660	342.300	-0.599	762.760	1617.760	-0.969	41	41	41	85	85	85	140.700	251.426	-0.841	116.376	289.884	-1.380	34.483	57.668	0.120	114.201	246.183	0.223	762.760
1265	uc031sag.1	RPP14	chr3	+	58291971	58305920	12195	True	-41.852	0.618	0.000	0.000	32.825	0.000	0.988	0.265	-0.270	188.660	342.300	-0.599	762.760	1617.760	-0.969	41	41	41	85	85	85	140.700	251.426	-0.841	116.376	289.884	-1.380	34.483	57.668	0.120	114.201	246.183	0.223	762.760
1266	uc003vhf.3	MDFIC	chr7	+	114562208	114659970	94433	True	-112.783	-112.775	0.000	0.000	31.664	0.000	0.679	0.458	-0.394	683.440	1255.100	0.842	92.820	322.080	-0.811	63	63	63	112	112	112	77.917	141.382	-0.802	27.739	86.271	-1.625	110.320	203.784	0.415	15.502	49.752	0.347	683.440
1267	uc010kuv.3	SNX10	chr7	+	26400503	26413949	12287	True	-60.324	-60.640	0.000	0.000	41.275	0.000	0.964	0.579	-0.565	93.960	148.080	-0.137	54.240	217.540	-1.041	52	52	52	56	56	56	67.504	99.352	-0.561	28.514	95.243	-1.681	16.268	21.652	0.182	12.060	44.274	0.309	93.960
1268	uc011bej.2	NEK4	chr3	-	52744795	52804965	780	True	-32.988	-33.702	0.000	0.000	41.236	0.000	1.000	0.187	-0.591	279.280	639.220	0.102	103.520	314.900	-1.405	94	94	94	39	39	39	114.002	233.401	-0.980	55.807	175.448	-1.635	37.227	98.678	0.325	21.776	66.563	0.144	279.280
1269	uc010hma.2	DUSP7	chr3	-	52085647	52090461	1540	True	-154.739	-153.609	0.000	0.000	34.119	0.000	0.455	0.494	-0.588	83.680	106.020	2.810	10.220	16.580	0.297	84	84	84	77	77	77	32.466	32.936	0.271	5.215	9.155	-0.708	26.852	34.053	0.745	2.129	3.559	0.440	83.680
1270	uc010jlw.3	LOC100132062	chr5	+	180750506	180755196	2707	True	-68.363	-69.191	0.000	0.000	29.362	0.763	0.021	-0.221	0.276	307.640	815.320	-0.922	360.960	675.960	0.559	108	108	108	97	97	97	131.831	318.790	-1.281	144.335	240.193	-0.690	69.506	164.394	0.166	89.139	155.771	0.404	360.960
1271	uc004dcz.2	DMD	chrX	-	31137344	33146544	2260	True	-297.849	-179.676	0.000	0.000	33.878	0.000	0.540	0.079	-0.280	45.040	97.620	2.195	33.080	114.200	-0.977	408	408	408	113	113	113	5.969	11.685	-0.204	21.290	71.939	-1.728	12.445	24.551	0.483	6.677	19.077	0.323	45.040
1272	uc001irl.4	PIP4K2A	chr10	-	22823765	23003503	2140	True	-88.692	-88.737	0.000	0.000	16.210	0.000	0.542	0.436	-0.263	152.440	304.420	0.822	120.740	436.920	-0.707	54	54	54	107	107	107	91.424	150.895	-0.638	59.436	165.996	-1.415	22.558	60.322	0.439	20.103	78.291	0.328	152.440
1273	uc001bam.3	RCC2	chr1	-	17733250	17766250	2160	True	-73.999	43.941	0.000	0.000	28.540	0.000	0.926	0.224	-0.109	465.900	799.940	0.161	700.120	1554.660	-0.625	64	64	64	108	108	108	325.477	459.139	-0.419	367.887	808.187	-1.112	87.753	184.669	0.271	99.412	263.508	0.159	700.120
1274	uc011cox.2	SLC1A3	chr5	+	36606456	36688436	80390	True	-52.477	11.141	0.000	0.000	45.674	0.000	1.000	0.197	-0.295	102.900	221.340	-0.493	95.420	314.360	-1.242	77	77	77	76	76	76	64.825	132.788	-1.005	62.864	192.660	-1.576	14.507	36.881	0.233	15.066	56.371	0.181	102.900
1275	uc003kol.3	EFNA5	chr5	-	106712589	107006596	3080	True	-89.003	-89.107	0.000	0.000	22.977	0.000	0.621	0.317	-0.213	144.240	394.800	-0.313	50.140	139.780	-0.907	91	91	91	153	153	153	30.946	66.204	-0.981	22.912	73.162	-1.631	19.542	54.087	0.345	7.956	24.799	0.276	144.240
1276	uc003nlr.3	TRIM27	chr6	-	28870778	28891768	820	True	-34.867	17.063	0.000	0.000	36.983	0.000	1.000	0.121	-0.383	390.400	638.020	0.052	211.980	500.420	-0.678	78	78	78	41	41	41	255.941	428.769	-0.667	158.957	329.204	-1.037	65.462	154.381	0.322	29.689	73.287	0.164	390.400
1277	uc003psk.2	FOXO3	chr6	+	108881025	109005971	120504	True	-211.274	-212.618	0.000	0.000	-28.965	0.014	0.105	0.267	-0.142	105.460	203.940	1.820	698.840	1419.060	-0.679	123	123	123	220	220	220	65.602	94.514	-0.358	81.757	229.165	-1.508	16.047	44.408	0.573	71.168	152.840	0.307	698.840
1278	uc003pjy.3	ME1	chr6	-	83920109	84140938	1400	True	-52.423	-53.106	0.000	0.000	34.531	0.000	0.913	0.319	-0.386	182.520	414.420	0.479	135.200	396.940	-0.998	66	66	66	69	69	69	111.450	214.074	-0.889	45.382	129.656	-1.525	25.077	65.612	0.348	30.671	83.268	0.276	182.520
1279	uc002sgn.4	PCYOX1	chr2	+	70485230	70508317	19915	True	-112.647	-109.997	0.000	0.000	9.372	0.000	0.561	0.301	-0.208	128.140	216.460	-0.057	553.300	1007.820	-0.805	97	97	97	157	157	157	74.122	127.687	-0.809	89.105	211.190	-1.355	25.861	34.282	0.265	96.663	180.626	0.291	553.300
1280	uc003lvg.1	GALNT10	chr5	+	153570294	153769141	195858	True	-291.105	-292.143	0.000	0.000	-12.415	0.000	0.000	1.096	-0.522	31.500	51.780	2.252	1.860	31.040	1.202	48	48	48	143	143	143	15.630	21.820	-0.222	0.159	2.770	-1.334	7.969	14.563	0.733	0.341	4.239	1.076	31.500
1281	uc003pxw.3	NUS1	chr6	+	117996616	118031886	31571	True	-207.865	-212.540	0.000	0.000	-15.928	0.000	0.000	1.027	-0.244	481.920	782.380	0.825	550.640	1156.420	-0.779	36	36	36	175	175	175	317.817	430.444	-0.245	166.143	440.377	-1.513	83.581	227.152	0.535	117.380	267.500	0.345	550.640
1282	uc010orz.2	SSX2IP	chr1	-	85109389	85156151	3340	True	-73.299	-20.421	0.000	0.000	43.199	0.000	0.862	0.291	-0.211	229.360	442.880	-0.327	101.200	288.120	-1.060	87	87	87	94	94	94	132.874	276.388	-1.032	55.083	157.212	-1.509	34.306	81.326	0.249	19.675	51.468	0.229	229.360
1283	uc010osa.2	SSX2IP	chr1	-	85109389	85156240	3340	True	-75.427	-20.240	0.000	0.000	41.007	0.000	0.851	0.277	-0.207	229.360	442.880	-0.327	101.200	288.120	-1.060	87	87	87	94	94	94	132.874	276.388	-1.032	55.083	157.212	-1.509	34.306	81.326	0.249	19.675	51.468	0.229	229.360
1284	uc002nbb.4	WIZ	chr19	-	15532317	15560762	840	True	-115.705	-115.679	0.000	0.000	49.857	0.000	0.881	0.219	-0.866	168.460	332.860	1.208	120.240	433.400	-0.247	144	144	144	42	42	42	89.123	136.818	-0.444	28.891	94.918	-1.312	42.681	78.842	0.484	35.031	131.142	0.570	168.460
1285	uc021ojk.1	SEPN1	chr1	+	26126666	26144713	16512	True	-88.653	-53.541	0.000	0.000	34.253	0.000	0.760	0.194	-0.317	189.860	277.120	0.877	594.040	1345.620	-0.602	112	112	112	75	75	75	135.166	182.884	-0.383	160.758	353.263	-1.113	32.818	53.487	0.361	133.203	294.375	0.213	594.040
1286	uc010sst.2	TBC1D30	chr12	+	65218351	65274798	51369	True	-189.826	-190.659	0.000	0.000	27.525	0.000	0.333	0.481	-0.389	31.180	62.040	-0.004	21.620	75.040	-0.237	92	92	92	138	138	138	19.795	37.730	-0.906	3.905	12.472	-1.464	5.080	9.708	0.440	3.015	9.078	0.506	31.180
1287	uc002bxc.1	PCSK6	chr15	-	101886946	102030187	980	True	-87.213	-87.604	0.000	0.000	36.478	0.000	0.735	0.413	-0.774	160.880	278.900	1.702	18.620	38.260	-0.459	68	68	68	49	49	49	90.403	142.848	-0.391	9.446	22.493	-1.205	38.484	71.739	0.659	4.031	7.060	0.378	160.880
1288	uc002bxd.1	PCSK6	chr15	-	101886946	102030187	980	True	-87.213	-87.604	0.000	0.000	36.478	0.000	0.735	0.413	-0.774	160.880	278.900	1.702	18.620	38.260	-0.459	68	68	68	49	49	49	90.403	142.848	-0.391	9.446	22.493	-1.205	38.484	71.739	0.659	4.031	7.060	0.378	160.880
1289	uc010syg.2	SH2B3	chr12	+	111872665	111889427	13981	True	-134.449	-134.281	0.000	0.000	19.219	0.000	0.511	0.515	-0.230	34.380	53.780	0.202	584.460	1091.760	-0.477	71	71	71	137	137	137	22.488	29.446	-0.375	47.826	109.861	-1.342	6.894	9.795	0.310	90.614	169.060	0.338	584.460
1290	uc003azz.1	TOB2	chr22	-	41829491	41843027	2760	True	-50.249	-51.505	0.000	0.000	-5.306	0.000	0.594	0.310	-0.141	177.260	243.620	0.191	199.760	541.860	-0.440	55	55	55	138	138	138	101.424	136.995	-0.410	93.420	193.217	-0.973	35.341	52.682	0.214	35.186	106.588	0.297	199.760
1291	uc002zpp.2	UFD1L	chr22	-	19438143	19466738	1940	True	-81.796	-73.783	0.000	0.000	45.767	0.000	0.814	0.216	-0.347	486.560	955.680	-0.342	371.300	720.280	-0.687	126	126	126	97	97	97	95.617	168.783	-0.968	63.210	167.326	-1.513	120.040	180.744	0.307	60.680	101.810	0.324	486.560
1292	uc001pfr.2	CEP57	chr11	+	95523624	95565857	41125	True	-15.414	-15.862	0.000	0.000	37.698	0.000	1.000	0.149	-0.560	321.940	801.760	-0.846	146.420	496.420	-1.291	54	54	54	53	53	53	221.182	526.579	-1.230	88.368	296.963	-1.741	46.649	134.327	0.174	21.386	69.750	0.225	321.940
1293	uc002moa.3	RAVER1	chr19	-	10426888	10444314	1240	True	-49.091	13.339	0.000	0.000	44.347	0.000	0.951	0.214	-0.280	292.520	333.540	0.327	236.120	409.340	-0.196	87	87	87	61	61	61	169.813	186.116	-0.121	155.372	256.803	-0.701	53.547	62.725	0.195	35.600	72.735	0.183	292.520
1294	uc001ltd.3	TOLLIP	chr11	-	1295597	1323973	1900	True	-76.938	-62.989	0.000	0.000	31.106	0.000	0.777	0.366	-0.300	104.140	167.460	0.141	58.880	105.780	-0.336	63	63	63	94	94	94	64.532	81.354	-0.342	27.243	52.708	-0.930	19.204	22.740	0.237	9.779	17.779	0.344	104.140
1295	uc003fpq.3	IGF2BP2	chr3	-	185361526	185542827	1680	True	-55.625	-31.506	0.000	0.000	40.236	0.000	0.976	0.324	-0.279	225.720	389.500	0.157	151.660	509.060	-0.470	67	67	67	84	84	84	143.183	221.846	-0.614	92.681	221.805	-1.195	33.618	60.507	0.320	24.683	86.097	0.309	225.720
1296	uc003drb.4	PROS1	chr3	-	93591880	93692934	1020	True	-40.496	-16.500	0.000	0.000	37.913	0.000	1.000	0.214	-0.416	76.600	149.840	0.162	68.080	281.220	-0.448	82	82	82	46	46	46	52.726	99.304	-0.841	42.329	138.462	-1.566	13.520	34.439	0.327	17.990	71.671	0.400	76.600
1297	uc021vms.1	BCL2L11	chr2	+	111878490	111926022	44739	True	-222.961	-176.791	0.000	0.000	-6.725	0.000	0.043	0.291	-0.319	62.480	114.740	0.275	49.060	180.560	-0.360	101	101	101	138	138	138	34.728	62.153	-0.858	24.674	73.821	-1.525	13.469	22.860	0.410	8.239	27.548	0.365	62.480
1298	uc001raw.4	APOLD1	chr12	+	12938540	12944399	3642	True	-160.784	-161.328	0.000	0.000	20.521	0.000	0.514	0.319	-0.315	21.720	35.580	0.621	591.940	1266.080	-0.676	117	117	117	109	109	109	12.432	19.532	-0.560	40.248	107.404	-1.614	3.953	7.577	0.412	88.470	197.749	0.348	591.940
1299	uc001uew.3	SETD8	chr12	+	123868703	123893900	24276	True	-36.535	-29.804	0.000	0.000	41.991	0.000	1.000	0.290	-0.511	464.320	672.560	0.084	292.400	947.440	-0.969	77	77	77	44	44	44	227.463	373.315	-0.688	127.318	367.365	-1.478	75.077	125.279	0.275	47.544	169.474	0.220	464.320
1300	uc003sxx.3	SNX10	chr7	+	26331514	26413949	81276	True	-62.341	-62.562	0.000	0.000	40.533	0.000	0.982	0.560	-0.603	97.340	148.080	-0.142	54.240	217.540	-1.041	51	51	51	56	56	56	67.543	99.795	-0.568	28.514	95.243	-1.681	16.609	21.796	0.177	12.060	44.274	0.309	97.340
1301	uc010kuu.3	SNX10	chr7	+	26331514	26413949	81276	True	-63.708	-63.941	0.000	0.000	40.221	0.000	0.964	0.560	-0.610	97.340	148.080	-0.142	54.240	217.540	-1.041	51	51	51	56	56	56	67.543	99.795	-0.568	28.514	95.243	-1.681	16.609	21.796	0.177	12.060	44.274	0.309	97.340
1302	uc010qaj.2	KLF6	chr10	-	3818187	3827473	3060	True	-73.161	-72.673	0.000	0.000	33.847	0.000	0.849	0.495	-0.237	105.660	191.460	-0.017	111.660	279.520	-0.451	58	58	58	119	119	119	73.251	107.583	-0.540	54.351	136.895	-1.316	14.563	26.264	0.284	18.190	46.066	0.296	111.660
1303	uc003uaw.3	GTF2I	chr7	+	74072029	74175022	102228	True	-25.720	-25.410	0.000	0.000	50.049	0.000	1.000	0.182	-0.664	1694.760	5175.340	-0.437	623.100	2322.300	-1.293	103	103	103	36	36	36	911.744	1981.094	-1.039	422.161	1490.114	-1.800	374.304	1003.167	0.292	86.087	360.959	0.151	1694.760
1304	uc003caj.1	ANKRD28	chr3	-	15708743	15901053	2580	True	-119.283	-36.995	0.000	0.000	44.292	0.000	0.783	0.186	-0.261	132.240	354.860	-0.625	112.860	307.800	-1.108	125	125	125	129	129	129	78.187	188.633	-1.221	47.516	141.389	-1.599	20.291	66.115	0.265	27.154	70.841	0.221	132.240
1305	uc002koa.3	TWSG1	chr18	+	9334764	9402418	65159	True	-99.746	-99.951	0.000	0.000	13.587	0.000	0.526	0.596	-0.293	112.760	164.840	-0.258	135.100	294.900	-0.797	39	39	39	116	116	116	74.721	115.367	-0.624	37.886	102.243	-1.491	18.073	27.925	0.181	24.571	52.662	0.340	135.100
1306	uc011cyr.2	FAM53C	chr5	+	137673703	137685418	9387	True	-73.251	6.555	0.000	0.000	16.758	0.000	0.947	0.299	-0.108	243.680	393.160	-0.116	235.420	523.360	-0.472	50	50	50	114	114	114	133.540	191.248	-0.483	144.481	296.827	-1.013	57.587	94.116	0.178	40.663	92.955	0.198	243.680
1307	uc003uax.3	GTF2I	chr7	+	74072029	74175022	102228	True	-25.839	-25.529	0.000	0.000	49.909	0.000	1.000	0.185	-0.665	1694.760	5175.340	-0.437	623.100	2322.300	-1.293	102	102	102	36	36	36	916.864	1993.229	-1.040	422.161	1490.114	-1.800	372.528	1000.522	0.294	86.087	360.959	0.151	1694.760
1308	uc003kqe.1	REEP5	chr5	-	112212080	112258031	1580	True	-46.689	-47.077	0.000	0.000	39.857	0.000	0.934	0.367	-0.365	461.040	820.340	-0.157	81.120	258.300	-1.128	62	62	62	76	76	76	179.015	286.163	-0.752	52.394	156.490	-1.552	125.207	200.474	0.325	11.848	38.803	0.215	461.040
1309	uc003ose.2	TRERF1	chr6	-	42192668	42419783	3300	True	-230.612	-231.998	0.000	0.000	24.283	0.000	0.273	0.287	-0.303	24.780	50.920	1.168	17.020	42.100	0.032	162	162	162	165	165	165	9.344	16.977	-0.681	5.737	15.012	-1.263	5.089	11.843	0.513	2.958	6.665	0.508	24.780
1310	uc010pll.3	GPR161	chr1	-	168048779	168105945	5300	True	-269.268	-270.234	0.000	0.000	-69.423	0.000	0.015	0.322	-0.160	88.140	169.160	0.018	1103.740	2230.140	-0.238	92	92	92	265	265	265	41.638	68.468	-0.689	40.368	83.400	-1.118	15.179	28.091	0.315	109.846	214.959	0.360	1103.740
1311	uc001gep.3	MPZL1	chr1	+	167691186	167761156	66510	True	-60.287	-51.399	0.000	0.000	8.761	0.000	0.957	0.358	-0.233	232.660	388.360	0.110	238.780	532.120	-0.903	54	54	54	115	115	115	154.650	249.727	-0.644	132.945	315.586	-1.238	35.664	79.457	0.279	38.872	94.381	0.167	238.780
1312	uc003jwu.3	OCLN	chr5	+	68788118	68853931	61698	True	-201.348	-207.714	0.000	0.000	-17.121	0.000	0.067	0.463	-0.230	156.940	380.620	-0.338	1009.060	1959.420	-0.418	80	80	80	165	165	165	75.280	144.974	-0.839	83.182	191.639	-1.524	29.330	81.982	0.295	164.637	315.027	0.454	1009.060
1313	uc021pgi.1	C1orf27	chr1	+	186344889	186390503	43411	True	-126.413	-127.102	0.000	0.000	6.341	0.000	0.139	0.575	-0.310	133.240	325.560	-0.562	89.420	362.060	-0.903	45	45	45	108	108	108	86.350	193.777	-1.138	38.278	151.990	-1.909	18.190	52.810	0.232	16.096	81.664	0.524	133.240
1314	uc010gwu.3	RBFOX2	chr22	-	36134782	36334945	5380	True	-151.059	-154.113	0.000	0.000	-93.531	0.000	0.383	0.573	-0.081	234.760	430.140	-0.230	199.940	557.120	-0.705	37	37	37	269	269	269	128.857	201.486	-0.607	98.406	278.831	-1.455	40.274	82.010	0.226	28.736	99.366	0.263	234.760
1315	uc003kos.4	PJA2	chr5	-	108670409	108745675	2400	True	-108.485	0.505	0.000	0.000	26.161	0.000	0.850	0.180	-0.177	208.040	485.100	-0.353	180.940	457.900	-0.741	97	97	97	120	120	120	142.533	287.448	-0.983	106.683	265.602	-1.321	35.561	84.645	0.230	33.682	78.110	0.200	208.040
1316	uc002rnj.3	LCLAT1	chr2	+	30670122	30867091	194600	True	-106.773	-97.803	0.000	0.000	36.390	0.000	0.741	0.279	-0.303	53.120	110.480	-0.126	79.540	258.200	-0.834	113	113	113	116	116	116	36.051	67.061	-0.864	31.051	107.542	-1.718	8.991	19.005	0.326	12.329	46.841	0.340	79.540
1317	uc001asc.3	MTOR	chr1	-	11166587	11191615	880	True	-35.844	8.376	0.000	0.000	37.988	0.000	1.000	0.211	-0.329	171.100	437.880	-0.524	160.780	604.160	-1.572	77	77	77	44	44	44	106.725	248.286	-1.164	118.843	413.119	-1.782	24.445	77.699	0.236	19.905	80.918	0.120	171.100
1318	uc010nfz.3	ZFX	chrX	+	24225828	24234372	6161	True	-99.917	-92.979	0.000	0.000	49.958	0.000	0.706	0.165	-0.345	392.080	828.820	-0.632	65.440	233.440	-0.958	190	190	190	102	102	102	54.524	136.538	-1.338	24.482	86.409	-1.787	42.349	90.981	0.273	13.798	47.013	0.372	392.080
1319	uc002tnm.3	TSN	chr2	+	122513120	122525428	10529	True	-35.407	0.042	0.000	0.000	36.053	0.000	0.983	0.300	-0.259	391.180	664.880	-0.180	257.780	749.700	-0.858	56	56	56	58	58	58	260.779	425.924	-0.702	184.422	454.679	-1.270	57.127	100.787	0.173	38.098	131.132	0.221	391.180
1320	uc010fym.3	SH3BP4	chr2	+	235887328	235964358	75227	True	-96.314	-48.682	0.000	0.000	47.911	0.000	0.830	0.211	-0.311	46.320	66.940	0.178	62.240	172.300	-0.730	138	138	138	88	88	88	27.306	42.921	-0.618	31.009	80.050	-1.331	5.657	10.412	0.285	9.883	27.593	0.333	62.240
1321	uc001bua.2	KHDRBS1	chr1	+	32479294	32509482	29113	True	-20.092	-20.146	0.000	0.000	37.613	0.000	1.000	0.348	-0.395	1665.840	2573.380	0.306	1097.640	3362.660	-0.769	54	54	54	52	52	52	889.634	1300.457	-0.459	748.772	1968.606	-1.335	247.940	534.886	0.328	196.841	715.195	0.266	1665.840
1322	uc001exv.1	RFX5	chr1	-	151313115	151319769	880	True	-41.246	14.336	0.000	0.000	47.700	0.000	1.000	0.152	-0.402	461.580	751.600	-0.215	313.240	816.720	-0.520	108	108	108	44	44	44	254.395	409.702	-0.654	185.121	446.472	-1.240	63.880	130.838	0.190	55.545	156.139	0.273	461.580
1323	uc001exw.1	RFX5	chr1	-	151313115	151319769	880	True	-41.264	14.351	0.000	0.000	47.675	0.000	1.000	0.151	-0.402	461.580	751.600	-0.215	313.240	816.720	-0.520	108	108	108	44	44	44	254.395	409.702	-0.654	185.121	446.472	-1.240	63.880	130.838	0.190	55.545	156.139	0.273	461.580
1324	uc003lxj.2	CLINT1	chr5	-	157212750	157286183	1800	True	-52.344	-10.513	0.000	0.000	33.358	0.000	1.000	0.178	-0.326	445.220	825.860	-0.157	306.920	922.720	-1.287	77	77	77	59	59	59	224.919	467.859	-1.073	163.135	488.852	-1.578	68.914	113.999	0.275	57.938	171.541	0.127	445.220
1325	uc003pul.1	AMD1	chr6	+	111195986	111216913	19392	True	-35.074	27.725	0.000	0.000	40.939	0.000	1.000	0.212	-0.258	758.700	1535.640	-0.469	572.680	1557.660	-0.945	49	49	49	75	75	75	569.614	1038.844	-0.852	414.118	1051.501	-1.326	96.797	221.496	0.121	78.679	259.628	0.200	758.700
1326	uc002voj.3	RHBDD1	chr2	+	227771465	227863923	89741	True	-102.776	-102.392	0.000	0.000	35.938	0.000	0.776	0.519	-0.273	47.040	104.040	0.485	34.260	119.200	-0.877	64	64	64	134	134	134	30.360	57.900	-0.825	17.276	60.686	-1.737	11.089	22.560	0.403	4.378	17.778	0.367	47.040
1327	uc003jay.3	AHRR	chr5	+	421034	438405	15613	True	-113.798	-52.436	0.000	0.000	50.845	0.000	0.845	0.214	-0.318	82.480	156.980	-0.141	73.200	189.420	-0.581	157	157	157	84	84	84	40.709	71.249	-0.756	32.585	84.113	-1.333	12.976	27.392	0.309	11.241	31.453	0.308	82.480
1328	uc003qrc.2	SERAC1	chr6	-	158530535	158589312	1440	True	-44.699	-44.876	0.000	0.000	40.432	0.000	0.903	0.256	-0.367	78.880	148.780	0.107	47.420	128.700	-0.864	88	88	88	72	72	72	52.225	98.027	-0.898	32.514	92.322	-1.496	11.347	19.724	0.294	7.792	16.466	0.281	78.880
1329	uc031pti.1	PTER	chr10	+	16478941	16555744	74603	True	-37.883	-37.869	0.000	0.000	45.198	0.000	1.000	0.577	-0.277	112.340	219.440	-0.560	64.640	201.680	-0.993	40	40	40	92	92	92	67.126	122.115	-0.850	33.270	109.844	-1.659	15.371	30.094	0.146	11.223	42.420	0.298	112.340
1330	uc010ttz.1	NUMB	chr14	-	73741917	73751126	980	True	-33.783	-17.859	0.000	0.000	37.709	0.000	1.000	0.279	-0.398	159.280	383.580	-0.470	96.840	361.700	-1.280	68	68	68	48	48	48	96.095	190.003	-0.950	66.643	215.877	-1.683	22.974	62.171	0.209	19.483	62.566	0.237	159.280
1331	uc010gip.1	BMP7	chr20	-	55743808	55841707	1840	True	-86.611	-87.233	0.000	0.000	14.189	0.033	0.663	0.238	-0.338	180.740	384.820	0.479	1311.160	2413.280	-0.241	72	72	72	92	92	92	107.733	160.045	-0.455	119.543	251.379	-1.054	35.056	80.231	0.369	223.373	438.344	0.296	1311.160
1332	uc003wlz.3	INSIG1	chr7	+	155089485	155101945	10885	True	-30.480	-31.247	0.000	0.000	46.271	0.000	1.000	0.560	-0.335	1399.120	2157.260	0.148	1231.580	3542.540	-0.897	42	42	42	77	77	77	948.931	1299.184	-0.377	690.116	1795.416	-1.351	250.581	503.224	0.300	217.558	651.714	0.192	1399.120
1333	uc021pgj.1	C1orf27	chr1	+	186348898	186390503	39402	True	-127.875	-128.735	0.000	0.000	10.255	0.000	0.176	0.597	-0.279	133.240	325.560	-0.380	89.420	362.060	-0.903	49	49	49	108	108	108	83.862	185.343	-1.094	38.278	151.990	-1.909	19.528	58.902	0.278	16.096	81.664	0.524	133.240
1334	uc003fpo.3	IGF2BP2	chr3	-	185361526	185542827	1680	True	-55.478	-31.396	0.000	0.000	39.725	0.000	0.976	0.325	-0.277	225.720	389.500	0.157	151.660	509.060	-0.470	66	66	66	84	84	84	143.041	221.883	-0.615	92.681	221.805	-1.195	33.852	60.963	0.322	24.683	86.097	0.309	225.720
1335	uc031pxk.1	FGFR2	chr10	-	123237843	123353481	1360	True	-36.373	-37.395	0.000	0.000	42.166	0.000	0.941	0.262	-0.363	89.000	211.740	0.335	71.000	205.280	-0.785	90	90	90	68	68	68	56.166	106.725	-0.877	36.275	105.179	-1.480	11.296	31.628	0.375	10.463	35.438	0.322	89.000
1336	uc003zkp.3	PTPRD	chr9	-	8314245	8733946	3120	True	-264.008	-264.541	0.000	0.000	38.008	0.000	0.305	0.287	-0.367	21.840	44.220	0.404	15.040	43.860	-0.105	197	197	197	154	154	154	10.275	23.747	-1.114	5.842	20.953	-1.713	3.700	8.752	0.438	3.040	8.999	0.605	21.840
1337	uc003zkq.3	PTPRD	chr9	-	8314245	8733946	3120	True	-264.008	-264.541	0.000	0.000	38.008	0.000	0.305	0.287	-0.367	21.840	44.220	0.404	15.040	43.860	-0.105	197	197	197	154	154	154	10.275	23.747	-1.114	5.842	20.953	-1.713	3.700	8.752	0.438	3.040	8.999	0.605	21.840
1338	uc003zkr.3	PTPRD	chr9	-	8314245	8733946	3120	True	-264.008	-264.541	0.000	0.000	38.008	0.000	0.305	0.287	-0.367	21.840	44.220	0.404	15.040	43.860	-0.105	197	197	197	154	154	154	10.275	23.747	-1.114	5.842	20.953	-1.713	3.700	8.752	0.438	3.040	8.999	0.605	21.840
1339	uc003zks.3	PTPRD	chr9	-	8314245	8733946	3120	True	-264.008	-264.541	0.000	0.000	38.008	0.000	0.305	0.287	-0.367	21.840	44.220	0.404	15.040	43.860	-0.105	197	197	197	154	154	154	10.275	23.747	-1.114	5.842	20.953	-1.713	3.700	8.752	0.438	3.040	8.999	0.605	21.840
1340	uc022bdj.1	PTPRD	chr9	-	8314245	8733946	3120	True	-264.008	-264.541	0.000	0.000	38.008	0.000	0.305	0.287	-0.367	21.840	44.220	0.404	15.040	43.860	-0.105	197	197	197	154	154	154	10.275	23.747	-1.114	5.842	20.953	-1.713	3.700	8.752	0.438	3.040	8.999	0.605	21.840
1341	uc009yii.3	LIN7C	chr11	-	27515964	27528326	3840	True	-160.137	-161.043	0.000	0.000	-28.257	0.000	0.117	0.729	-0.113	113.840	214.840	0.041	772.080	1483.680	-0.569	38	38	38	180	180	180	66.807	106.106	-0.647	52.512	135.077	-1.480	31.768	52.515	0.221	88.444	163.142	0.324	772.080
1342	uc004ewq.5	RAP2C	chrX	-	131337051	131353508	2240	True	-74.773	-72.696	0.000	0.000	7.500	0.000	0.446	0.386	-0.249	272.740	466.560	-0.298	234.740	548.380	-0.712	42	42	42	112	112	112	175.547	280.023	-0.659	119.524	292.898	-1.307	42.309	74.588	0.135	40.724	91.510	0.320	272.740
1343	uc004exk.3	PHF6	chrX	+	133507341	133562822	52169	True	-93.758	-12.778	0.000	0.000	5.356	0.000	0.893	0.349	-0.114	359.220	818.660	-0.559	400.720	1051.000	-0.894	45	45	45	159	159	159	246.363	465.022	-0.870	184.565	473.259	-1.347	92.332	203.049	0.210	62.279	164.578	0.192	400.720
1344	uc009wuu.2	UHMK1	chr1	+	162467594	162499419	24819	True	-255.645	-253.725	0.000	0.000	-146.594	0.000	0.009	0.475	-0.085	111.180	203.900	0.342	231.560	695.480	-0.337	51	51	51	348	348	348	71.578	108.366	-0.520	65.410	195.981	-1.506	16.941	41.395	0.407	24.839	94.917	0.313	231.560
1345	uc001iqd.1	ARL5B	chr10	+	18948312	18966940	16524	True	-53.950	-50.804	0.000	0.000	38.287	0.000	0.913	0.410	-0.325	132.360	254.740	-0.235	114.000	286.000	-0.933	51	51	51	103	103	103	96.795	166.909	-0.787	58.349	165.638	-1.497	20.618	31.518	0.227	22.304	61.315	0.245	132.360
1346	uc002ugy.4	CYBRD1	chr2	+	172378865	172414643	32948	True	-169.651	-170.063	0.000	0.000	10.149	0.000	0.191	0.607	-0.305	39.120	54.240	0.166	15.680	48.080	-0.359	60	60	60	136	136	136	22.523	32.507	-0.521	8.319	23.711	-1.419	7.201	10.166	0.292	2.672	6.695	0.495	39.120
1347	uc010mrg.3	FAM120A	chr9	+	96294436	96328397	32654	True	-38.975	-7.327	0.000	0.000	37.784	0.000	0.952	0.276	-0.312	426.760	884.460	-0.669	299.680	894.900	-1.135	58	58	58	63	63	63	231.363	465.545	-0.978	167.541	513.144	-1.603	62.488	154.460	0.155	54.040	165.193	0.255	426.760
1348	uc001rau.4	APOLD1	chr12	+	12878850	12944399	63332	True	-169.731	-170.491	0.000	0.000	17.772	0.000	0.450	0.277	-0.353	40.240	35.580	0.621	591.940	1266.080	-0.676	119	119	119	109	109	109	12.881	19.755	-0.547	40.248	107.404	-1.614	5.213	7.712	0.422	88.470	197.749	0.348	591.940
1349	uc010pnb.2	RALGPS2	chr1	+	178694299	178889237	192205	True	-114.570	-99.390	0.000	0.000	6.464	0.000	0.385	0.247	-0.238	85.420	215.240	-0.124	89.220	335.840	-0.929	100	100	100	135	135	135	53.292	121.636	-1.144	41.423	132.389	-1.646	10.194	33.353	0.359	17.074	58.889	0.287	89.220
1350	uc004feh.1	MTMR1	chrX	+	149861868	149933397	70229	True	-66.657	-0.081	0.000	0.000	42.945	0.000	0.952	0.152	-0.329	165.480	359.920	-0.510	123.480	382.100	-0.679	110	110	110	63	63	63	115.488	223.179	-0.916	76.393	190.209	-1.290	26.260	64.556	0.220	18.381	57.409	0.284	165.480
1351	uc010qla.2	AP3M1	chr10	-	75880014	75910826	2940	True	-88.243	-88.179	0.000	0.000	13.712	0.000	0.594	0.302	-0.269	221.760	454.620	-0.392	949.440	1981.320	-1.002	71	71	71	133	133	133	163.529	321.440	-0.960	116.030	300.708	-1.508	29.459	67.057	0.217	151.188	319.751	0.310	949.440
1352	uc001lcd.3	TRUB1	chr10	+	116697951	116737439	37970	True	-37.570	-36.688	0.000	0.000	42.155	0.000	0.971	0.324	-0.339	155.740	282.220	-0.033	106.240	318.700	-0.996	77	77	77	70	70	70	90.792	163.511	-0.835	55.692	159.061	-1.507	28.352	53.134	0.274	25.179	71.974	0.189	155.740
1353	uc001ynj.2	BAG5	chr14	-	104022880	104029151	2740	True	-67.059	-68.180	0.000	0.000	29.816	0.000	0.815	0.368	-0.164	101.820	247.020	-0.074	606.660	1197.460	-0.795	93	93	93	108	108	108	75.597	136.327	-0.825	80.408	207.872	-1.443	15.241	36.283	0.312	83.042	154.958	0.276	606.660
1354	uc002tgu.1	BCL2L11	chr2	+	111878490	111926022	44739	True	-196.818	-177.016	0.000	0.000	-45.869	0.000	0.014	0.325	-0.303	62.480	114.740	-0.288	49.060	180.560	-0.360	85	85	85	138	138	138	37.851	69.495	-0.887	24.674	73.821	-1.525	10.783	15.137	0.276	8.239	27.548	0.365	62.480
1355	uc010yqu.2	PCYOX1	chr2	+	70485230	70508317	19915	True	-108.307	-106.593	0.000	0.000	8.920	0.000	0.567	0.298	-0.202	128.140	216.460	-0.057	553.300	1007.820	-0.805	95	95	95	157	157	157	73.655	127.735	-0.819	89.105	211.190	-1.355	25.925	34.639	0.260	96.663	180.626	0.291	553.300
1356	uc031sah.1	RPP14	chr3	+	58291971	58305920	12195	True	-41.760	0.614	0.000	0.000	32.888	0.000	0.976	0.275	-0.262	188.660	342.300	-0.599	762.760	1617.760	-0.969	41	41	41	85	85	85	140.700	251.426	-0.841	116.376	289.884	-1.380	34.483	57.668	0.120	114.201	246.183	0.223	762.760
1357	uc011cvw.1	REEP5	chr5	-	112212080	112257211	1980	True	-51.774	-51.874	0.000	0.000	50.636	0.000	0.980	0.705	-0.316	461.040	820.340	-0.091	81.120	258.300	-0.747	38	38	38	99	99	99	228.593	364.186	-0.603	51.440	145.626	-1.464	112.722	206.388	0.235	12.381	42.134	0.271	461.040
1358	uc001csq.1	EPS15	chr1	-	51819934	51984995	1460	True	-123.023	-118.822	0.000	0.000	18.780	0.000	0.773	0.226	-0.482	185.320	470.880	-0.138	147.620	514.600	-0.811	131	131	131	66	66	66	101.721	219.815	-1.081	50.043	169.308	-1.767	28.395	74.984	0.365	35.395	115.740	0.349	185.320
1359	uc010mbq.2	YWHAZ	chr8	-	101930803	101964357	1420	True	-43.266	-7.305	0.000	0.000	31.266	0.000	0.954	0.300	-0.223	2229.440	4271.420	-0.466	1379.700	4389.500	-0.669	53	53	53	65	65	65	1700.910	2906.583	-0.767	910.528	2188.107	-1.215	301.600	578.123	0.110	225.794	780.869	0.327	2229.440
1360	uc002ayd.3	ARID3B	chr15	+	74833547	74890472	55084	True	-74.518	24.787	0.000	0.000	45.471	0.000	0.978	0.184	-0.214	225.120	337.640	-0.010	155.540	327.100	-0.589	96	96	96	90	90	90	124.260	196.662	-0.646	95.908	205.006	-1.065	28.553	50.464	0.241	20.773	56.393	0.213	225.120
1361	uc002aye.3	ARID3B	chr15	+	74833547	74890472	55084	True	-74.692	24.594	0.000	0.000	45.338	0.000	0.978	0.184	-0.214	225.120	337.640	-0.010	155.540	327.100	-0.589	96	96	96	90	90	90	124.216	196.611	-0.646	95.908	205.006	-1.065	28.576	50.417	0.241	20.773	56.393	0.213	225.120
1362	uc002iqt.3	LRRC59	chr17	-	48458593	48474914	1620	True	-35.192	-11.040	0.000	0.000	38.827	0.000	1.000	0.379	-0.261	645.840	1148.140	0.152	501.100	1037.240	-0.659	42	42	42	81	81	81	505.967	692.320	-0.417	353.048	746.307	-1.058	94.556	200.393	0.230	101.147	228.173	0.211	645.840
1363	uc002tha.2	BCL2L11	chr2	+	111878490	111926022	44739	True	-188.971	-175.113	0.000	0.000	-33.187	0.000	0.058	0.322	-0.316	62.480	114.740	0.275	49.060	180.560	-0.360	93	93	93	138	138	138	36.329	64.970	-0.813	24.674	73.821	-1.525	11.540	19.815	0.357	8.239	27.548	0.365	62.480
1364	uc001krj.4	HIF1AN	chr10	+	102295640	102313681	12309	True	-231.167	-226.521	0.000	0.000	-117.319	0.000	0.000	0.551	-0.083	156.600	249.600	0.316	129.320	274.300	-0.279	41	41	41	285	285	285	105.184	156.289	-0.502	52.749	114.330	-1.087	30.994	57.391	0.267	21.881	49.129	0.290	156.600
1365	uc010wng.1	COX11	chr17	-	53038479	53046064	1480	True	-30.193	-29.965	0.000	0.000	39.290	0.000	1.000	0.492	-0.325	671.840	719.220	-0.070	325.680	869.220	-0.846	42	42	42	70	70	70	344.187	464.417	-0.467	166.546	405.314	-1.290	127.513	135.160	0.236	69.515	171.928	0.200	671.840
1366	uc010vqz.2	PAFAH1B1	chr17	+	2573456	2588909	13146	True	-93.553	61.310	0.000	0.000	38.164	0.019	0.888	0.154	-0.144	336.600	811.440	-0.894	160.380	435.640	-0.864	97	97	97	107	107	107	130.895	292.556	-1.171	90.379	253.730	-1.473	72.452	156.501	0.132	25.702	75.922	0.173	336.600
1367	uc004ewu.4	MBNL3	chrX	-	131503342	131574342	10000	True	-682.317	-680.483	0.000	0.000	-330.912	0.000	0.000	0.581	-0.089	27.940	63.340	0.261	60.080	187.260	0.650	54	54	54	499	499	499	16.669	30.276	-0.799	18.557	59.360	-1.587	6.533	13.206	0.408	13.301	41.966	0.434	60.080
1368	uc010ehn.3	HNRNPUL1	chr19	+	41770639	41813811	42174	True	-35.099	-36.302	0.000	0.000	50.018	0.000	1.000	0.241	-0.658	1258.300	2294.460	-0.147	942.300	2243.300	-1.224	104	104	104	37	37	37	681.810	1142.566	-0.704	397.558	1192.693	-1.610	259.107	485.818	0.236	195.481	513.157	0.198	1258.300
1369	uc001sks.1	CS	chr12	-	56665482	56694175	780	True	-39.792	29.892	0.000	0.000	38.755	0.000	1.000	0.142	-0.334	1106.260	2178.600	-0.114	874.600	2448.840	-0.943	80	80	80	39	39	39	751.425	1296.034	-0.760	574.470	1413.865	-1.250	145.063	344.837	0.199	183.569	571.908	0.187	1106.260
1370	uc021pgx.1	NEK7	chr1	+	198126127	198291548	163374	True	-89.333	-89.082	0.000	0.000	34.290	0.000	0.710	0.401	-0.334	57.460	114.100	-0.312	52.400	146.680	-0.948	71	71	71	100	100	100	32.866	67.203	-0.989	22.516	76.868	-1.755	9.006	21.769	0.280	10.275	30.941	0.363	57.460
1371	uc004avk.4	PTCH1	chr9	-	98205263	98270831	3040	True	-149.951	-149.518	0.000	0.000	44.732	0.000	0.679	0.280	-0.256	56.880	102.000	0.997	59.020	176.060	-0.496	189	189	189	131	131	131	27.481	48.991	-0.773	30.977	84.158	-1.399	8.405	17.305	0.422	11.706	34.522	0.342	59.020
1372	uc011dgr.2	SQSTM1	chr5	+	179233387	179265077	30488	True	-29.290	1.902	0.000	0.000	36.938	0.000	1.000	0.265	-0.337	578.200	1008.740	-0.087	386.620	978.820	-0.755	55	55	55	50	50	50	415.280	579.637	-0.447	210.927	431.459	-1.009	72.597	161.572	0.199	91.490	205.113	0.141	578.200
1373	uc011jzg.2	SNX10	chr7	+	26331514	26413949	81276	True	-64.495	-64.707	0.000	0.000	39.985	0.000	0.964	0.537	-0.605	97.340	148.080	0.000	54.240	217.540	-1.041	53	53	53	56	56	56	65.248	96.330	-0.555	28.514	95.243	-1.681	19.994	27.626	0.190	12.060	44.274	0.309	97.340
1374	uc010pcx.1	RFX5	chr1	-	151313115	151319769	880	True	-40.744	12.245	0.000	0.000	46.628	0.000	1.000	0.157	-0.401	461.580	751.600	-0.215	313.240	816.720	-0.520	104	104	104	44	44	44	257.823	416.075	-0.658	185.121	446.472	-1.240	62.590	129.099	0.192	55.545	156.139	0.273	461.580
1375	uc010dma.3	B4GALT6	chr18	-	29202208	29264686	3100	True	-119.892	-120.980	0.000	0.000	-13.321	0.000	0.305	0.440	-0.203	76.960	161.960	-0.373	54.680	212.500	0.543	51	51	51	154	154	154	44.935	88.439	-0.954	27.604	85.890	-1.514	12.481	25.006	0.268	13.009	47.543	0.407	76.960
1376	uc010dmb.3	B4GALT6	chr18	-	29202208	29264686	3100	True	-121.924	-123.158	0.000	0.000	-12.119	0.000	0.318	0.454	-0.208	76.960	161.960	-0.373	54.680	212.500	0.543	51	51	51	154	154	154	45.433	88.053	-0.933	27.604	85.890	-1.514	12.651	24.930	0.277	13.009	47.543	0.407	76.960
1377	uc003anl.3	HMGXB4	chr22	+	35653444	35691800	36275	True	-62.950	5.003	0.000	0.000	46.988	0.000	0.917	0.275	-0.209	163.160	355.780	-0.227	129.680	381.640	-0.693	75	75	75	96	96	96	107.622	190.425	-0.802	81.142	205.576	-1.297	22.256	48.739	0.219	23.346	74.385	0.243	163.160
1378	uc001imh.3	SEPHS1	chr10	-	13359437	13378793	1420	True	-28.252	-28.807	0.000	0.000	40.813	0.000	0.986	0.412	-0.342	391.460	643.540	-0.500	130.840	401.700	-1.025	50	50	50	71	71	71	245.112	411.728	-0.762	67.875	194.012	-1.512	77.457	123.432	0.170	23.347	65.281	0.245	391.460
1379	uc001jtc.3	MCU	chr10	+	74451888	74647452	194334	True	-41.739	-10.679	0.000	0.000	40.120	0.000	0.983	0.271	-0.329	102.600	187.500	0.591	62.660	178.240	-0.919	70	70	70	59	59	59	65.584	117.413	-0.767	43.422	116.515	-1.392	15.778	38.040	0.352	9.402	29.177	0.244	102.600
1380	uc002jhk.4	PRKAR1A	chr17	+	66508519	66529570	19318	True	-27.302	-27.423	0.000	0.000	46.217	0.000	0.941	0.177	-0.563	506.180	934.500	-0.622	238.460	729.140	-1.189	86	86	86	51	51	51	236.076	462.822	-0.973	126.609	420.184	-1.717	90.283	166.270	0.185	43.021	144.485	0.235	506.180
1381	uc002hfe.3	GOSR1	chr17	+	28804425	28853832	46306	True	-115.009	-115.342	0.000	0.000	24.412	0.000	0.599	0.373	-0.237	1437.960	2009.680	0.270	2208.080	4927.700	-0.563	89	89	89	137	137	137	329.988	493.750	-0.641	201.802	470.558	-1.355	336.284	509.631	0.347	402.232	926.108	0.332	2208.080
1382	uc002hfd.3	GOSR1	chr17	+	28804425	28853832	46306	True	-115.009	-115.342	0.000	0.000	24.412	0.000	0.599	0.373	-0.237	1437.960	2009.680	0.270	2208.080	4927.700	-0.563	89	89	89	137	137	137	329.988	493.750	-0.641	201.802	470.558	-1.355	336.284	509.631	0.347	402.232	926.108	0.332	2208.080
1383	uc001xki.2	ZFP36L1	chr14	-	69254371	69260631	1872	True	-55.174	-55.162	0.000	0.000	39.123	0.000	0.982	0.627	-0.456	121.900	147.920	0.284	149.820	375.620	-0.577	49	49	49	56	56	56	73.924	88.054	-0.214	74.782	200.915	-1.419	14.901	26.532	0.239	36.505	95.815	0.274	149.820
1384	uc002dda.4	PDXDC1	chr16	+	15068832	15131552	61400	True	-51.754	9.162	0.000	0.000	37.835	0.000	0.968	0.162	-0.301	877.380	1663.200	-0.160	249.640	627.100	-0.761	78	78	78	63	63	63	334.722	575.724	-0.817	166.280	399.491	-1.258	189.238	306.954	0.204	37.141	93.513	0.144	877.380
1385	uc003gzn.3	USP46	chr4	-	53457126	53525502	6380	True	-264.074	-264.436	0.000	0.000	-75.272	0.000	0.000	0.550	-0.146	102.740	161.480	-0.193	234.840	619.980	-0.730	54	54	54	246	246	246	74.948	119.221	-0.675	36.464	94.868	-1.506	14.847	18.775	0.249	34.434	82.521	0.416	234.840
1386	uc010dbj.3	IGF2BP1	chr17	+	47074773	47133507	52380	True	-199.639	-202.216	0.000	0.000	-127.667	0.000	0.044	0.362	-0.110	394.560	986.820	0.017	315.360	936.960	-0.731	59	59	59	316	316	316	201.096	359.637	-0.770	162.745	398.389	-1.281	53.921	157.493	0.308	63.041	155.757	0.224	394.560
1387	uc021wfi.1	STX16	chr20	+	57226308	57254582	25614	True	-32.228	-31.901	0.000	0.000	-6.754	0.000	0.763	0.239	-0.155	454.460	884.060	-0.362	1332.600	2784.600	-0.971	57	57	57	131	131	131	235.299	418.289	-0.788	257.640	622.610	-1.304	83.695	179.868	0.190	169.704	346.529	0.170	1332.600
1388	uc010fsx.3	CFLAR	chr2	+	201994451	202037411	37246	True	-369.182	-369.647	0.000	0.000	10.212	0.000	0.080	0.402	-0.250	2673.680	6299.060	1.340	466.340	1875.980	-0.462	182	182	182	237	237	237	223.832	485.334	-0.995	50.398	157.773	-1.691	458.095	1064.122	0.500	83.749	259.264	0.480	2673.680
1389	uc010fkd.2	BCL2L11	chr2	+	111878490	111926022	44739	True	-187.876	-150.158	0.000	0.000	-18.151	0.000	0.159	0.319	-0.305	108.900	196.100	-0.288	49.060	180.560	-0.360	87	87	87	138	138	138	38.978	73.022	-0.906	24.674	73.821	-1.525	13.456	23.677	0.287	8.239	27.548	0.365	108.900
1390	uc021xeq.1	MRAS	chr3	+	138067969	138124377	53502	True	-94.378	-94.829	0.000	0.000	-2.164	0.000	0.657	0.558	-0.145	61.840	81.080	-0.039	61.500	131.020	-0.262	42	42	42	143	143	143	36.744	50.185	-0.451	29.214	70.921	-1.253	9.766	11.152	0.231	8.391	19.572	0.298	61.840
1391	uc003ezm.3	MBNL1	chr3	+	152017193	152183569	163620	True	-126.089	-125.883	0.000	0.000	23.903	0.000	0.551	0.345	-0.367	70.420	212.600	-0.083	85.000	262.160	-0.782	76	76	76	136	136	136	45.412	102.451	-1.121	36.169	138.499	-1.914	10.820	33.041	0.303	19.131	62.288	0.391	85.000
1392	uc021pgk.1	C1orf27	chr1	+	186348898	186390503	39402	True	-128.033	-128.913	0.000	0.000	8.894	0.000	0.157	0.599	-0.275	133.240	325.560	-0.380	89.420	362.060	-0.903	48	48	48	108	108	108	83.689	185.432	-1.097	38.278	151.990	-1.909	19.693	59.509	0.281	16.096	81.664	0.524	133.240
1393	uc001hqw.2	ZNF678	chr1	+	227751219	227850164	92997	True	-352.846	-352.695	0.000	0.000	-40.830	0.000	0.020	0.436	-0.218	62.340	175.980	-0.214	26.140	127.080	-0.517	111	111	111	295	295	295	29.272	69.118	-1.158	11.834	43.135	-1.762	16.010	41.470	0.467	5.487	20.640	0.453	62.340
1394	uc004eww.3	MBNL3	chrX	-	131503342	131623996	10000	True	-693.383	-692.076	0.000	0.000	-367.160	0.000	0.000	0.635	-0.077	27.940	63.340	-0.170	60.080	187.260	0.650	46	46	46	498	498	498	18.944	34.819	-0.827	18.588	59.452	-1.587	3.766	9.004	0.268	13.296	41.957	0.434	60.080
1395	uc010osb.2	DDAH1	chr1	-	85784167	85870180	1620	True	-64.128	-23.814	0.000	0.000	46.700	0.000	0.963	0.308	-0.276	146.520	339.260	0.173	140.920	512.060	-1.141	85	85	85	81	81	81	85.310	157.620	-0.809	91.532	297.128	-1.655	31.059	68.867	0.345	21.043	95.527	0.245	146.520
1396	uc001csp.3	EPS15	chr1	-	51819934	51887793	1240	True	-50.972	-52.096	0.000	0.000	48.441	0.000	0.871	0.211	-0.472	177.180	470.880	-0.669	147.620	514.600	-0.811	119	119	119	62	62	62	93.128	225.464	-1.251	43.592	154.594	-1.851	28.961	77.995	0.217	37.138	122.619	0.347	177.180
1397	uc003dwo.5	BBX	chr3	+	107493565	107530176	32851	True	-175.293	-34.065	0.000	0.000	10.212	0.000	0.648	0.196	-0.131	107.620	291.160	-0.941	141.580	512.540	-1.208	133	133	133	179	179	179	67.361	184.698	-1.444	71.622	251.764	-1.808	16.482	45.124	0.221	24.706	82.529	0.236	141.580
1398	uc011ddv.2	CLINT1	chr5	-	157212750	157286183	1800	True	-54.213	-10.787	0.000	0.000	32.879	0.000	1.000	0.171	-0.324	445.220	825.860	-0.157	306.920	922.720	-1.287	79	79	79	59	59	59	222.407	464.479	-1.082	163.135	488.852	-1.578	69.872	114.791	0.276	57.938	171.541	0.127	445.220
1399	uc001vln.3	SLITRK5	chr13	+	88324869	88331870	5966	True	-70.862	-4.930	0.000	0.000	49.212	0.000	0.980	0.124	-0.407	120.480	236.200	-0.139	77.640	228.720	-0.750	159	159	159	50	50	50	70.106	127.853	-0.823	52.282	144.507	-1.419	20.982	47.198	0.240	14.922	45.201	0.338	120.480
1400	uc010pok.2	EDEM3	chr1	-	184659624	184724041	2600	True	-99.849	-100.664	0.000	0.000	37.799	0.000	0.669	0.224	-0.266	108.820	267.520	0.180	91.520	306.780	-1.060	150	150	150	127	127	127	58.055	124.128	-1.035	46.943	153.208	-1.674	16.378	45.675	0.463	15.433	54.265	0.258	108.820
1401	uc010pom.2	EDEM3	chr1	-	184659624	184724041	2600	True	-99.849	-100.664	0.000	0.000	37.799	0.000	0.669	0.224	-0.266	108.820	267.520	0.180	91.520	306.780	-1.060	150	150	150	127	127	127	58.055	124.128	-1.035	46.943	153.208	-1.674	16.378	45.675	0.463	15.433	54.265	0.258	108.820
1402	uc031qsg.1	GCOM1	chr15	+	57884101	58009755	123012	True	-147.098	-147.899	0.000	0.000	-3.621	0.000	0.115	0.255	-0.217	151.080	267.720	0.493	237.820	553.480	-0.560	97	97	97	130	130	130	56.398	94.948	-0.730	41.030	103.444	-1.327	47.786	82.176	0.486	28.789	66.373	0.268	237.820
1403	uc001vqi.3	EFNB2	chr13	-	107142078	107187388	2140	True	-82.162	-76.337	0.000	0.000	42.298	0.000	0.800	0.318	-0.302	84.720	199.520	0.018	72.160	209.060	-0.846	100	100	100	105	105	105	46.652	88.894	-0.861	35.330	103.256	-1.531	12.436	36.734	0.356	13.697	39.339	0.298	84.720
1404	uc003lbt.3	HNRNPA0	chr5	-	137087072	137090039	1700	True	-44.222	-44.771	0.000	0.000	38.275	0.000	0.960	0.449	-0.343	1384.780	1639.220	0.282	997.940	1683.220	-0.446	50	50	50	75	75	75	828.594	897.179	-0.078	419.966	773.509	-0.945	189.468	283.500	0.188	233.613	352.574	0.262	1384.780
1405	uc021ynx.1	ZNF322	chr6	-	26634610	26659980	2920	True	-60.188	-61.075	0.000	0.000	21.190	0.000	0.836	0.321	-0.254	127.400	244.980	-0.675	109.320	320.020	-0.948	63	63	63	146	146	146	83.296	175.090	-1.073	55.813	174.008	-1.632	16.853	29.582	0.209	18.777	53.899	0.245	127.400
1406	uc004exc.1	GPC4	chrX	-	132435063	132549205	1400	True	-60.235	-19.417	0.000	0.000	41.312	0.000	0.971	0.226	-0.315	162.540	372.660	-0.031	164.060	485.280	-1.040	90	90	90	70	70	70	107.471	193.132	-0.802	83.691	238.726	-1.493	26.958	63.833	0.261	25.784	79.533	0.212	164.060
1407	uc003ykn.3	RRM2B	chr8	-	103216728	103251346	3520	True	-114.937	-115.415	0.000	0.000	7.805	0.000	0.686	0.666	-0.162	63.300	103.380	0.108	72.000	216.200	-0.757	44	44	44	169	169	169	43.393	60.485	-0.461	33.101	92.735	-1.438	11.608	17.888	0.306	12.631	39.658	0.274	72.000
1408	uc010qtm.2	FGFR2	chr10	-	123237843	123357972	1360	True	-38.069	-38.873	0.000	0.000	41.503	0.000	0.926	0.246	-0.383	89.000	211.740	0.335	71.000	205.280	-0.785	88	88	88	68	68	68	56.412	107.507	-0.882	36.275	105.179	-1.480	11.308	31.619	0.378	10.463	35.438	0.322	89.000
1409	uc001hud.2	C1orf198	chr1	-	230972864	231005335	2620	True	-69.331	-69.832	0.000	0.000	4.629	0.000	0.679	0.522	-0.137	163.040	265.740	0.336	132.620	344.880	-0.456	41	41	41	131	131	131	107.128	137.092	-0.305	90.926	199.727	-1.094	23.136	47.060	0.281	18.422	58.748	0.319	163.040
1410	uc003mcs.4	CPEB4	chr5	+	173315330	173387313	69062	True	-157.003	-157.393	0.000	0.000	27.913	0.000	0.493	0.231	-0.285	46.760	91.920	-0.184	40.240	104.540	-0.470	155	155	155	144	144	144	16.893	34.422	-1.007	15.071	50.503	-1.685	9.192	16.911	0.380	7.120	20.962	0.321	46.760
1411	uc003pfs.3	SMAP1	chr6	+	71377478	71571716	192984	True	-42.884	-24.632	0.000	0.000	38.142	0.000	0.918	0.257	-0.390	190.420	294.380	-0.260	156.220	469.860	-0.841	67	67	67	61	61	61	113.996	209.357	-0.868	69.369	188.035	-1.413	20.330	38.687	0.190	33.554	97.364	0.237	190.420
1412	uc003urh.3	ZNF655	chr7	+	99156044	99174076	16103	True	-149.473	-147.981	0.000	0.000	1.928	0.000	0.191	0.150	-0.307	167.260	423.300	-0.058	855.540	1776.200	-0.910	118	118	118	94	94	94	78.753	178.482	-1.173	129.533	345.175	-1.726	22.415	49.217	0.260	181.577	359.148	0.511	855.540
1413	uc003osd.2	TRERF1	chr6	-	42192668	42419783	3300	True	-230.619	-231.980	0.000	0.000	22.954	0.000	0.273	0.289	-0.301	24.780	50.920	1.168	17.020	42.100	0.032	159	159	159	165	165	165	9.440	17.191	-0.688	5.737	15.012	-1.263	5.087	11.846	0.514	2.958	6.665	0.508	24.780
1414	uc003akb.3	RNF185	chr22	+	31556137	31603005	45157	True	-54.486	19.507	0.000	0.000	37.160	0.000	0.976	0.246	-0.194	143.060	224.400	-0.195	123.240	272.320	-0.670	56	56	56	82	82	82	95.797	148.008	-0.614	85.439	183.489	-1.095	21.109	35.765	0.182	18.809	39.200	0.178	143.060
1415	uc002thu.3	TTL	chr2	+	113239742	113290222	47215	True	-107.744	-17.306	0.000	0.000	14.477	0.000	0.860	0.289	-0.120	195.160	293.380	0.055	229.440	595.860	-0.535	73	73	73	150	150	150	100.690	164.817	-0.685	116.651	293.700	-1.257	25.460	47.854	0.261	45.805	142.016	0.250	229.440
1416	uc010mbr.2	YWHAZ	chr8	-	101930803	101965221	1420	True	-49.451	-12.225	0.000	0.000	31.339	0.000	0.892	0.288	-0.224	2229.440	4271.420	-0.337	1379.700	4389.500	-0.669	62	62	62	65	65	65	1717.545	2894.577	-0.746	910.528	2188.107	-1.215	290.608	567.426	0.130	225.794	780.869	0.327	2229.440
1417	uc001lct.3	HSPA12A	chr10	-	118430702	118502085	2460	True	-118.227	-56.081	0.000	0.000	48.887	0.000	0.789	0.228	-0.257	65.520	163.760	0.066	52.180	176.820	-0.688	134	134	134	123	123	123	38.848	76.823	-0.890	28.377	79.822	-1.425	11.084	32.976	0.387	7.462	28.379	0.366	65.520
1418	uc011cxu.2	SEC24A	chr5	+	133984474	134063601	76515	True	-68.529	-69.001	0.000	0.000	30.866	0.000	0.719	0.161	-0.344	77.860	230.620	-0.602	57.000	172.340	-0.837	99	99	99	128	128	128	44.038	103.460	-1.205	24.105	73.391	-1.577	10.524	28.726	0.247	9.895	28.740	0.310	77.860
1419	uc003kjp.3	MBLAC2	chr5	-	89754019	89770585	2960	True	-198.064	-199.219	0.000	0.000	-12.652	0.000	0.000	0.874	-0.278	36.980	44.400	0.325	22.820	75.480	-0.117	40	40	40	146	146	146	20.481	26.323	-0.288	9.957	29.040	-1.477	5.295	9.899	0.407	5.000	13.243	0.501	36.980
1420	uc004bvu.4	SET	chr9	+	131451508	131458675	5871	True	-29.160	-11.450	0.000	0.000	39.652	0.000	1.000	0.297	-0.397	4946.220	8389.040	-0.541	2298.460	7006.560	-0.813	48	48	48	62	62	62	2762.806	5303.373	-0.919	1022.678	2545.437	-1.272	649.895	1504.449	0.203	529.077	1483.669	0.176	4946.220
1421	uc004dbf.3	ZFX	chrX	+	24167761	24234372	61808	True	-236.080	-243.614	0.000	0.000	-27.333	0.000	0.098	0.347	-0.211	112.720	238.440	-0.299	392.080	828.820	-0.888	111	111	111	224	224	224	60.145	128.203	-1.077	40.119	114.160	-1.579	16.551	33.981	0.316	42.129	91.710	0.383	392.080
1422	uc002gqx.2	MPRIP	chr17	+	17067973	17095962	24823	True	-360.780	-359.217	0.000	0.000	29.175	0.000	0.359	0.124	-0.309	644.360	1273.940	1.338	93.780	292.600	-0.970	403	403	403	156	156	156	61.179	129.993	-1.037	45.887	146.583	-1.638	91.800	188.076	0.516	13.688	49.969	0.291	644.360
1423	uc010fnz.3	CACNB4	chr2	-	152689285	152955593	5760	True	-370.084	-367.387	0.000	0.000	-106.142	0.000	0.000	0.505	-0.133	35.000	87.020	0.508	35.780	128.240	-0.494	72	72	72	288	288	288	23.152	49.747	-1.061	16.382	57.525	-1.771	5.979	14.217	0.416	6.724	21.220	0.457	35.780
[truncated: 42,321 more rows]
