# Supplementary material for: Post-transcriptional 3´-UTR cleavage of mRNA transcripts generates thousands of stable uncapped autonomous RNA fragments
Source: Nat Commun. 2017 Dec 11;8:2029. doi: 10.1038/s41467-017-02099-7 (PMC5725528; doi:10.1038/s41467-017-02099-7)
Supplement: Supplementary file 8 — Supplementary Data 5 [file 41467_2017_2099_MOESM8_ESM.txt]

transcript	gene	chrom	startDistal	endDistal	startProxy	endProxy	Distal_TEX	Prox_TEX	Distal_Cont	Prox_Cont	Distal_aAmanitine	Proxy_aAmanitine	Distal_TEX_aAmanitine	Proxy_TEX_aAmanitine	TailEnrichment	TailAlphaEnrichment
NM_000021	PSEN1	chr14	73689995	73690451	73686456	73687189	18	90	47	69	42	47	11	35	0.706	0.648
NM_000028	AGL	chr1	100389153	100389668	100387241	100387623	16	4	36	9	29	7	12	0	0.000	-inf
NM_000642	AGL	chr1	100389153	100389668	100387241	100387623	16	4	36	9	29	7	12	0	0.000	-inf
NM_000645	AGL	chr1	100389153	100389668	100387241	100387623	16	4	36	9	29	7	12	0	0.000	-inf
NM_000646	AGL	chr1	100389153	100389668	100387241	100387623	16	4	36	9	29	7	12	0	0.000	-inf
NM_000031	ALAD	chr9	116148607	116149024	116149784	116150048	4	7	8	0	6	0	8	0	1.000
NM_000038	APC	chr5	112181567	112181767	112179984	112180238	0	0	0	0	4	0	0	0
NM_001127511	APC	chr5	112181567	112181767	112179984	112180238	0	0	0	0	4	0	0	0
NM_000043	FAS	chr10	90775163	90775596	90774378	90774884	3	8	3	3	4	7	0	4	0.625	1.000
NM_000044	AR	chrX	66949470	66950489	66943810	66944117	9	4	7	5	8	4	4	0	-0.607	-inf
NM_001011645	AR	chrX	66949470	66950489	66943810	66944117	9	4	7	5	8	4	4	0	-0.607	-inf
NM_000046	ARSB	chr5	78073102	78073452	78075605	78075989	27	3	44	3	54	3	10	8	0.386	0.931
NM_000051	ATM	chr11	108239379	108239881	108236389	108236771	9	9	11	6	24	5	8	3	0.455	0.444
NM_000052	ATP7A	chrX	77305643	77305843	77302130	77302330	0	0	3	14	0	7	0	0	-inf	-inf
NM_000056	BCKDHB	chr6	81055713	81056016	81054426	81054626	9	0	10	5	7	0	0	0	-inf
NM_000092	COL4A4	chr2	227867480	227867734	227871561	227871981	8	0	3	0	5	4	0	3		1.000
NM_000093	COL5A1	chr9	137735965	137736662	137735152	137735707	49	11	53	11	58	13	45	10	0.075	-0.009
NM_000097	CPOX	chr3	98298272	98298939	98299091	98299423	84	4	115	0	89	0	59	6	1.000	1.000
NM_000108	DLD	chr7	107561259	107561618	107559786	107560619	3	147	4	121	0	135	0	45	0.383
NM_000112	SLC26A2	chr5	149366465	149367025	149362188	149362622	37	5	129	5	101	8	17	0	0.713	-inf
NM_000132	F8	chrX	154064061	154064524	154065525	154065780	8	6	8	6	13	0	7	3	0.000	1.000
NM_019863	F8	chrX	154064061	154064524	154065525	154065780	8	6	8	6	13	0	7	3	0.000	1.000
NM_000136	FANCC	chr9	97861354	97861742	97863582	97863832	8	5	14	0	13	5	6	3	1.000	0.231
NM_001243743	FANCC	chr9	97861354	97861742	97863582	97863832	8	5	14	0	13	5	6	3	1.000	0.231
NM_000140	FECH	chr18	55215564	55216015	55216781	55217518	4	17	8	12	8	24	6	11	0.647	-0.636
NM_000141	FGFR2	chr10	123237887	123238240	123238584	123239274	8	5	6	6	11	4	0	6	-0.600	1.000
NM_001144914	FGFR2	chr10	123237887	123238240	123238584	123239274	8	5	6	6	11	4	0	6	-0.600	1.000
NM_001144916	FGFR2	chr10	123237887	123238240	123238584	123239274	8	5	6	6	11	4	0	6	-0.600	1.000
NM_000153	GALC	chr14	88399144	88400153	88400473	88400858	46	7	112	0	118	3	40	0	1.000	-inf
NM_001201402	GALC	chr14	88399144	88400153	88400473	88400858	46	7	112	0	118	3	40	0	1.000	-inf
NM_000167	GK	chrX	30748450	30748650	30747001	30747201	0	0	0	0	3	0	0	5		1.000
NM_000176	NR3C1	chr5	142657576	142658212	142660700	142661353	11	42	19	35	11	30	5	27	0.518	0.495
NM_001018074	NR3C1	chr5	142657576	142658212	142660700	142661353	11	42	19	35	11	30	5	27	0.518	0.495
NM_001018076	NR3C1	chr5	142657576	142658212	142660700	142661353	11	42	19	35	11	30	5	27	0.518	0.495
NM_000189	HK2	chr2	75119962	75120499	75118600	75118883	80	0	160	5	102	4	32	0	-inf	-inf
NM_000195	HPS1	chr10	100175954	100176310	100176815	100177314	8	35	5	32	8	40	10	48	-0.463	-0.042
NM_000208	INSR	chr19	7114794	7114994	7116112	7116579	3	14	3	11	0	10	0	3	0.214
NM_000210	ITGA6	chr2	173370269	173371210	173368801	173369001	68	5	166	7	213	8	69	3	0.427	0.136
NM_000214	JAG1	chr20	10618386	10619050	10619549	10619876	20	5	16	14	6	0	4	0	-2.500
NM_000216	KAL1	chrX	8496933	8497472	8500649	8501011	10	9	7	5	12	8	6	10	0.206	0.600
NM_000221	KHK	chr2	27323369	27323569	27322700	27322900	6	0	4	0	4	3	0	0		-inf
NM_000232	SGCB	chr4	52886873	52887366	52888214	52888466	14	0	31	5	25	6	8	6	-inf	0.680
NM_000237	LPL	chr8	19823845	19824781	19823390	19823652	7	3	6	0	7	3	9	0	1.000	-inf
NM_000248	MITF	chr3	70016882	70017502	70014483	70014969	8	14	10	13	10	9	0	4	0.257	1.000
NM_001184967	MITF	chr3	70016882	70017502	70014483	70014969	8	14	10	13	10	9	0	4	0.257	1.000
NM_006722	MITF	chr3	70016882	70017502	70014483	70014969	8	14	10	13	10	9	0	4	0.257	1.000
NM_198159	MITF	chr3	70016882	70017502	70014483	70014969	8	14	10	13	10	9	0	4	0.257	1.000
NM_198177	MITF	chr3	70016882	70017502	70014483	70014969	8	14	10	13	10	9	0	4	0.257	1.000
NM_000254	MTR	chr1	237066739	237067297	237062817	237063017	9	3	7	0	12	3	6	5	1.000	0.700
NM_000255	MUT	chr6	49398054	49398254	49398544	49398809	0	3	3	0	0	3	0	3	1.000
NM_000259	MYO5A	chr15	52599463	52600096	52605355	52605766	0	6	5	8	4	11	4	5	1.000	-1.200
NM_000264	PTCH1	chr9	98205710	98206525	98208253	98208607	21	10	14	17	14	20	7	7	-1.550	-0.429
NM_001083602	PTCH1	chr9	98205710	98206525	98208253	98208607	21	10	14	17	14	20	7	7	-1.550	-0.429
NM_001083604	PTCH1	chr9	98205710	98206525	98208253	98208607	21	10	14	17	14	20	7	7	-1.550	-0.429
NM_001083606	PTCH1	chr9	98205710	98206525	98208253	98208607	21	10	14	17	14	20	7	7	-1.550	-0.429
NM_001083607	PTCH1	chr9	98205710	98206525	98208253	98208607	21	10	14	17	14	20	7	7	-1.550	-0.429
NM_000267	NF1	chr17	29704028	29704722	29701996	29702917	8	16	18	59	19	70	3	44	-0.639	0.749
NM_000268	NF2	chr22	30093880	30094643	30090844	30091094	43	40	49	37	58	34	37	43	0.188	0.496
NM_000276	OCRL	chrX	128725916	128726553	128725307	128725507	17	4	33	0	34	0	19	0	1.000
NM_000292	PHKA2	chrX	18910422	18910622	18910932	18911496	0	5	4	11	4	7	5	6	1.000	-0.458
NM_000293	PHKB	chr16	47734947	47735425	47733298	47734324	6	23	7	21	3	16	0	12	0.217	1.000
NM_000297	PKD2	chr4	88998297	88998951	88997624	88998060	12	4	10	0	38	4	12	3	1.000	0.579
NM_000311	PRNP	chr20	4681309	4682301	4680779	4681078	343	0	373	0	389	0	271	0
NM_001080123	PRNP	chr20	4681309	4682301	4680779	4681078	343	0	373	0	389	0	271	0
NM_000314	PTEN	chr10	89728114	89728655	89726632	89726832	9	0	15	3	7	0	4	3	-inf	1.000
NM_000318	PEX2	chr8	77893767	77894116	77894248	77894679	0	6	3	8	0	10	4	0	1.000	-inf
NM_001172086	PEX2	chr8	77893767	77894116	77894248	77894679	0	6	3	8	0	10	4	0	1.000	-inf
NM_000321	RB1	chr13	49055315	49056064	49054487	49054687	64	3	174	0	133	0	37	0	1.000
NM_000332	ATXN1	chr6	16299429	16299922	16305948	16306148	14	0	16	0	9	0	9	0
NM_000333	ATXN7	chr3	63988761	63989218	63987134	63987948	12	15	16	65	9	29	0	10	-2.250	1.000
NM_001128149	ATXN7	chr3	63988761	63989218	63987134	63987948	12	15	16	65	9	29	0	10	-2.250	1.000
NM_001177387	ATXN7	chr3	63988761	63989218	63987134	63987948	12	15	16	65	9	29	0	10	-2.250	1.000
NM_000345	SNCA	chr4	90646762	90647064	90647302	90647754	6	11	11	15	6	10	0	9	0.256	1.000
NM_001146054	SNCA	chr4	90646762	90647064	90647302	90647754	6	11	11	15	6	10	0	9	0.256	1.000
NM_001146055	SNCA	chr4	90646762	90647064	90647302	90647754	6	11	11	15	6	10	0	9	0.256	1.000
NM_000362	TIMP3	chr22	33258579	33259080	33255894	33257216	19	31	22	48	28	42	24	33	-0.337	-0.091
NM_000366	TPM1	chr15	63357577	63358387	63356735	63357489	49	5	38	7	46	5	61	0	-0.805	-inf
NM_000367	TPMT	chr6	18128613	18129197	18129972	18130322	11	23	6	20	8	18	6	17	-0.594	0.206
NM_000368	TSC1	chr9	135766772	135767238	135768747	135768997	9	0	16	10	19	5	5	3	-inf	0.561
NM_000373	UMPS	chr3	124467911	124468111	124463782	124463982	0	0	0	5	0	3	0	0	-inf	-inf
NM_000376	VDR	chr12	48235382	48235789	48237041	48237241	30	7	28	4	18	0	13	0	0.388
NM_000378	WT1	chr11	32409398	32409703	32410054	32410332	45	5	91	0	51	0	24	0	1.000
NM_001198551	WT1	chr11	32409398	32409703	32410054	32410332	45	5	91	0	51	0	24	0	1.000
NM_000379	XDH	chr2	31557171	31557533	31558267	31558610	6	0	5	3	5	7	3	0	-inf	-inf
NM_000382	ALDH3A2	chr17	19580228	19580953	19579620	19579820	13	4	8	5	15	5	14	5	-1.031	0.067
NM_001031806	ALDH3A2	chr17	19580228	19580953	19578836	19579088	13	44	8	25	15	34	14	30	0.077	-0.058
NM_000389	CDKN1A	chr6	36654559	36655201	36653618	36653818	235	0	156	6	104	0	119	0	-inf
NM_001220777	CDKN1A	chr6	36654559	36655201	36653618	36653818	235	0	156	6	104	0	119	0	-inf
NM_001220778	CDKN1A	chr6	36654559	36655201	36653618	36653818	235	0	156	6	104	0	119	0	-inf
NM_001291549	CDKN1A	chr6	36654559	36655201	36653618	36653818	235	0	156	6	104	0	119	0	-inf
NM_078467	CDKN1A	chr6	36654559	36655201	36653618	36653818	235	0	156	6	104	0	119	0	-inf
NM_000390	CHM	chrX	85116249	85116772	85119027	85119349	25	6	73	0	69	3	8	6	1.000	0.942
NM_000391	TPP1	chr11	6634034	6634594	6634961	6635421	32	21	43	25	43	27	39	21	0.114	-0.166
NM_000398	CYB5R3	chr22	43013791	43013991	43014822	43015642	0	502	0	491	6	590	3	456		0.353
NM_001129819	CYB5R3	chr22	43013791	43013991	43014822	43015642	0	502	0	491	6	590	3	456		0.353
NM_001171660	CYB5R3	chr22	43013791	43013991	43014822	43015642	0	502	0	491	6	590	3	456		0.353
NM_000405	GM2A	chr5	150649613	150649863	150648213	150648880	3	30	8	27	0	24	0	28	0.662
NM_000408	GPD2	chr2	157442029	157442920	157440283	157440535	94	0	129	3	136	3	33	0	-inf	-inf
NM_001083112	GPD2	chr2	157442029	157442920	157440283	157440535	94	0	129	3	136	3	33	0	-inf	-inf
NM_000411	HLCS	chr21	38124509	38124709	38125067	38125319	0	0	0	3	0	0	3	0	-inf
NM_001242784	HLCS	chr21	38124509	38124709	38125067	38125319	0	0	0	3	0	0	3	0	-inf
NM_001242785	HLCS	chr21	38124509	38124709	38125067	38125319	0	0	0	3	0	0	3	0	-inf
NM_000428	LTBP2	chr14	74964863	74965338	74966504	74967266	82	98	325	91	234	106	51	73	0.766	0.684
NM_000430	PAFAH1B1	chr17	2588500	2588962	2585387	2585638	14	9	38	6	15	9	6	4	0.754	0.100
NM_000437	PAFAH2	chr1	26286216	26286711	26287935	26288190	8	0	15	0	9	0	5	5		1.000
NM_000440	PDE6A	chr5	149238395	149238708	149240116	149240367	9	0	15	5	8	0	7	4	-inf	1.000
NM_000461	THRB	chr3	24159735	24160011	24160453	24160653	0	0	8	0	4	4	0	3		1.000
NM_000476	AK1	chr9	130628760	130629190	130629330	130629708	5	7	15	7	17	7	10	7	0.667	0.412
NM_000487	ARSA	chr22	51061237	51061522	51062550	51062883	3	5	3	9	0	10	3	4	-0.800	-inf
NM_000489	ATRX	chrX	76761033	76763024	76763398	76763727	95	4	219	4	271	5	81	0	0.566	-inf
NM_000495	COL4A5	chrX	107940321	107940780	107939864	107940064	3	5	0	0	0	0	3	0	1.000
NM_000527	LDLR	chr19	11243678	11244584	11242695	11243531	72	42	123	50	35	20	13	23	0.303	0.677
NM_000538	RFXAP	chr13	37402959	37403266	37402591	37402857	6	0	16	6	6	0	0	0	-inf
NM_000544	TAP2	chr6	32793065	32793529	32796240	32796547	9	391	8	513	7	414	4	316	-0.476	0.251
NM_000551	VHL	chr3	10194777	10195406	10192158	10194089	41	45	93	34	93	34	27	23	0.667	0.571
NM_000565	IL6R	chr1	154441744	154441944	154439122	154439322	0	3	5	5	11	7	4	0	1.000	-inf
NM_000599	IGFBP5	chr2	217536850	217537800	217540806	217541427	51	10	159	6	81	9	27	5	0.808	0.400
NM_000610	CD44	chr11	35253244	35254004	35252294	35252494	66	0	52	0	51	0	31	3		1.000
NM_000611	CD59	chr11	33724656	33724911	33726811	33727224	3	13	3	16	0	12	0	21	-0.231
NM_001127223	CD59	chr11	33724656	33724911	33726811	33727224	3	13	3	16	0	12	0	21	-0.231
NM_001127227	CD59	chr11	33724656	33724911	33726811	33727224	3	13	3	16	0	12	0	21	-0.231
NM_000612	INS-IGF2;IGF2	chr11	2150350	2150811	2153374	2154042	22	10	34	5	30	11	19	3	0.676	-1.322
NM_001007139	INS-IGF2;IGF2	chr11	2150350	2150811	2153374	2154042	22	10	34	5	30	11	19	3	0.676	-1.322
NM_001127598	INS-IGF2;IGF2	chr11	2150350	2150811	2153374	2154042	22	10	34	5	30	11	19	3	0.676	-1.322
NM_001291861	INS-IGF2;IGF2	chr11	2150350	2150811	2153374	2154042	22	10	34	5	30	11	19	3	0.676	-1.322
NM_001291862	INS-IGF2;IGF2	chr11	2150350	2150811	2153374	2154042	22	10	34	5	30	11	19	3	0.676	-1.322
NM_000615	NCAM1	chr11	113148775	113149237	113146463	113146663	25	8	23	0	27	0	19	3	1.000	1.000
NM_000620	NOS1	chr12	117645999	117646199	117648738	117648988	0	0	3	7	0	0	0	0	-inf
NM_001204213	NOS1	chr12	117645999	117646199	117648738	117648988	0	0	3	7	0	0	0	0	-inf
NM_001204214	NOS1	chr12	117645999	117646199	117648738	117648988	0	0	3	7	0	0	0	0	-inf
NM_000629	IFNAR1	chr21	34731093	34732138	34727882	34728618	7	51	11	45	8	64	7	34	0.439	-0.647
NM_000633	BCL2	chr18	60790835	60791035	60794103	60794303	0	7	6	7	6	5	3	0	1.000	-inf
NM_000641	IL11	chr19	55875739	55876184	55876881	55877221	86	10	192	21	82	11	25	6	0.059	0.441
NM_000724	CACNB2	chr10	18830499	18830699	18829686	18830069	3	4	6	4	0	3	0	0	0.500	-inf
NM_001167945	CACNB2	chr10	18830499	18830699	18829686	18830069	3	4	6	4	0	3	0	0	0.500	-inf
NM_201570	CACNB2	chr10	18830499	18830699	18829686	18830069	3	4	6	4	0	3	0	0	0.500	-inf
NM_201590	CACNB2	chr10	18830499	18830699	18829686	18830069	3	4	6	4	0	3	0	0	0.500	-inf
NM_201593	CACNB2	chr10	18830499	18830699	18829686	18830069	3	4	6	4	0	3	0	0	0.500	-inf
NM_000726	CACNB4	chr2	152689379	152689650	152691320	152691763	0	7	0	5	0	10	0	0		-inf
NM_001005746	CACNB4	chr2	152689379	152689650	152691320	152691763	0	7	0	5	0	10	0	0		-inf
NM_001005747	CACNB4	chr2	152689379	152689650	152691320	152691763	0	7	0	5	0	10	0	0		-inf
NM_000793	DIO2	chr14	80663904	80664411	80668044	80668483	5	6	15	0	14	0	4	0	1.000
NM_001007023	DIO2	chr14	80663904	80664411	80668044	80668483	5	6	15	0	14	0	4	0	1.000
NM_013989	DIO2	chr14	80663904	80664411	80668044	80668483	5	6	15	0	14	0	4	0	1.000
NM_000800	FGF1	chr5	141971759	141972240	141973977	141974255	20	5	19	0	14	4	3	0	1.000	-inf
NM_001144892	FGF1	chr5	141971759	141972240	141973977	141974255	20	5	19	0	14	4	3	0	1.000	-inf
NM_001144934	FGF1	chr5	141971759	141972240	141973977	141974255	20	5	19	0	14	4	3	0	1.000	-inf
NM_001257208	FGF1	chr5	141971759	141972240	141973977	141974255	20	5	19	0	14	4	3	0	1.000	-inf
NM_001257210	FGF1	chr5	141971759	141972240	141973977	141974255	20	5	19	0	14	4	3	0	1.000	-inf
NM_033137	FGF1	chr5	141971759	141972240	141973977	141974255	20	5	19	0	14	4	3	0	1.000	-inf
NM_000801	FKBP1A-SDCBP2;FKBP1A	chr20	1349628	1350180	1350375	1350770	765	17	746	25	813	23	825	21	-0.508	-0.111
NM_000810	GABRA5	chr15	27193834	27194398	27193487	27193687	22	0	30	0	22	0	11	4		1.000
NM_001165037	GABRA5	chr15	27193834	27194398	27193487	27193687	22	0	30	0	22	0	11	4		1.000
NM_000814	GABRB3	chr15	26788755	26789076	26791388	26792453	0	7	5	9	3	10	3	8	1.000	-0.250
NM_001191320	GABRB3	chr15	26788755	26789076	26791388	26792453	0	7	5	9	3	10	3	8	1.000	-0.250
NM_001191321	GABRB3	chr15	26788755	26789076	26791388	26792453	0	7	5	9	3	10	3	8	1.000	-0.250
NM_021912	GABRB3	chr15	26788755	26789076	26791388	26792453	0	7	5	9	3	10	3	8	1.000	-0.250
NM_000821	GGCX	chr2	85771923	85772337	85774661	85775018	190	3	358	9	205	6	91	0	-0.592	-inf
NM_000855	GUCY1A2	chr11	106544717	106544917	106556257	106556457	0	0	4	0	5	3	5	0		-inf
NM_000857	GUCY1B3	chr4	156728586	156728786	156727714	156727914	3	0	0	3	0	0	0	0	-inf
NM_000875	IGF1R	chr15	99507199	99507803	99500674	99500976	26	8	23	12	32	9	11	6	-0.696	0.484
NM_000876	IGF2R	chr6	160527302	160527607	160526195	160526633	117	5	323	6	259	4	69	4	0.565	0.734
NM_000899	KITLG	chr12	88886618	88887249	88889662	88889968	6	5	6	4	6	4	4	5	0.200	0.467
NM_000901	NR3C2	chr4	149000018	149000328	149002018	149002273	3	0	4	5	0	0	4	0	-inf
NM_000903	NQO1	chr16	69743316	69743938	69744246	69744568	47	4	51	3	75	0	36	0	0.309
NM_001286137	NQO1	chr16	69743316	69743938	69744246	69744568	47	4	51	3	75	0	36	0	0.309
NM_000909	NPY1R	chr4	164245188	164245388	164246213	164246413	4	0	0	0	0	3	0	0		-inf
NM_000916	OXTR	chr3	8792078	8792329	8794062	8794312	5	0	3	5	5	0	0	3	-inf	1.000
NM_000923	PDE4C	chr19	18320150	18320417	18320551	18320751	3	4	4	10	6	4	3	4	-0.875	0.500
NM_001098818	PDE4C	chr19	18320150	18320417	18320551	18320751	3	4	4	10	6	4	3	4	-0.875	0.500
NM_001098819	PDE4C	chr19	18320150	18320417	18320551	18320751	3	4	4	10	6	4	3	4	-0.875	0.500
NM_000932	PLCB3	chr11	64036439	64036909	64035133	64035462	6	60	3	83	6	61	0	40	-1.767	1.000
NM_000945	PPP3R1	chr2	68405949	68406149	68407559	68407908	237	0	303	4	244	5	154	0	-inf	-inf
NM_000949	PRLR	chr5	35055954	35056154	35064976	35065176	0	0	0	0	4	0	0	4		1.000
NM_001204314	PRLR	chr5	35055954	35056154	35064976	35065176	0	0	0	0	4	0	0	4		1.000
NM_000952	PTAFR	chr1	28473657	28473857	28475906	28476158	4	5	4	4	0	0	0	4	0.200	1.000
NM_001164721	PTAFR	chr1	28473657	28473857	28475906	28476158	4	5	4	4	0	0	0	4	0.200	1.000
NM_000959	PTGFR	chr1	79005218	79005489	79003805	79004202	8	3	8	4	8	3	0	4	-0.333	1.000
NM_000961	PTGIS	chr20	48120431	48120681	48122953	48123153	0	0	5	7	5	0	0	9	-inf	1.000
NM_000964	RARA	chr17	38513692	38513946	38512817	38513128	22	35	15	57	11	31	12	27	-1.389	-0.253
NM_001024809	RARA	chr17	38513692	38513946	38512817	38513128	22	35	15	57	11	31	12	27	-1.389	-0.253
NM_001145301	RARA	chr17	38513692	38513946	38512817	38513128	22	35	15	57	11	31	12	27	-1.389	-0.253
NM_000977	RPL13	chr16	89632979	89634310	89630560	89630981	14	18	17	26	13	16	8	14	-0.190	0.297
NM_033251	RPL13	chr16	89632979	89634310	89630560	89630981	14	18	17	26	13	16	8	14	-0.190	0.297
NM_000990	RPL27A	chr11	8710589	8711363	8708760	8709152	9	10	9	5	7	7	4	10	0.500	0.600
NM_001001132	ITSN1	chr21	35210099	35210857	35209385	35209896	20	10	40	12	37	16	17	10	0.400	0.265
NM_001001323	ATP2B1	chr12	89981821	89982198	89983610	89984924	4	26	16	79	12	66	6	33	0.240	0.000
NM_001001329	PRKCSH	chr19	11561401	11561855	11561076	11561331	72	3	46	6	88	4	64	0	-2.130	-inf
NM_001289102	PRKCSH	chr19	11561401	11561855	11561076	11561331	72	3	46	6	88	4	64	0	-2.130	-inf
NM_002743	PRKCSH	chr19	11561401	11561855	11561076	11561331	72	3	46	6	88	4	64	0	-2.130	-inf
NM_001001330	REEP3	chr10	65384548	65384748	65381760	65382097	0	0	0	0	4	4	0	0		-inf
NM_001001349	NKIRAS2	chr17	40177242	40177724	40176339	40176876	40	54	29	25	37	31	28	23	0.361	-0.020
NM_001144927	NKIRAS2	chr17	40177242	40177724	40176339	40176876	40	54	29	25	37	31	28	23	0.361	-0.020
NM_001001419	SMAD5	chr5	135517573	135518479	135514596	135515339	25	18	69	25	43	15	5	16	0.497	0.891
NM_001001433	STX16;STX16-NPEPL1	chr20	57253268	57254572	57252209	57252833	116	31	350	28	215	94	45	48	0.701	0.590
NM_001001438	LSS	chr21	47608362	47608662	47610672	47610872	7	0	0	0	8	7	5	0		-inf
NM_001145436	LSS	chr21	47609078	47609588	47610672	47610872	69	0	50	0	61	7	48	0		-inf
NM_001001481	UBE2W	chr8	74700454	74700654	74704523	74705961	0	36	5	15	3	11	0	8	1.000	1.000
NM_001001484	PTER	chr10	16554387	16555719	16553582	16553978	16	7	14	0	28	4	6	8	1.000	0.893
NM_001001664	SPOPL	chr2	139330140	139330838	139326717	139326917	8	0	10	0	3	3	3	0		-inf
NM_001001668	ZNF470	chr19	57094110	57094310	57090454	57090654	4	0	0	0	0	4	0	0		-inf
NM_001001890	RUNX1	chr21	36160124	36161210	36163503	36164339	16	7	40	19	34	10	15	4	-0.086	-0.103
NM_001754	RUNX1	chr21	36160124	36161210	36163503	36164339	16	7	40	19	34	10	15	4	-0.086	-0.103
NM_001001924	MTUS1	chr8	17501313	17501887	17502888	17503088	9	0	28	5	27	3	5	0	-inf	-inf
NM_001001931	MTUS1	chr8	17501313	17501887	17502888	17503088	9	0	28	5	27	3	5	0	-inf	-inf
NM_001166393	MTUS1	chr8	17501313	17501887	17502888	17503088	9	0	28	5	27	3	5	0	-inf	-inf
NM_020749	MTUS1	chr8	17501313	17501887	17502888	17503088	9	0	28	5	27	3	5	0	-inf	-inf
NM_001001928	PPARA	chr22	46639301	46639721	46631502	46631702	6	4	22	0	30	0	7	0	1.000
NM_001001976	ATE1	chr10	123499989	123500607	123502455	123502860	8	5	15	3	17	5	3	3	0.680	0.706
NM_001288736	ATE1	chr10	123499989	123500607	123502455	123502860	8	5	15	3	17	5	3	3	0.680	0.706
NM_001002266	MARCH8	chr10	45950038	45950617	45952977	45953229	28	3	68	6	51	3	24	0	0.176	-inf
NM_145021	MARCH8	chr10	45950038	45950617	45952977	45953229	28	3	68	6	51	3	24	0	0.176	-inf
NM_001002762	DNAJB12	chr10	74092646	74093177	74094258	74094508	55	19	51	10	27	16	19	20	0.432	0.437
NM_001002814	RAB11FIP1	chr8	37716479	37716935	37719098	37719529	41	11	52	23	43	16	20	9	-0.649	0.173
NM_001002838	WNK3	chrX	54219307	54219564	54221220	54221476	0	0	3	4	10	11	0	0	-inf	-inf
NM_001002860	BTBD7	chr14	93703929	93704527	93707043	93708096	6	18	14	18	20	12	0	3	0.571	1.000
NM_001002909	GPATCH8	chr17	42472712	42473180	42473919	42474467	4	14	9	26	12	32	6	9	0.175	-0.778
NM_001002926	TWISTNB	chr7	19735105	19735686	19737031	19737347	4	0	19	4	21	7	9	0	-inf	-inf
NM_001003398	BICD1	chr12	32531020	32531600	32530546	32530881	9	6	6	8	8	6	0	5	-1.000	1.000
NM_001003407	ABLIM1	chr10	116190898	116192120	116193669	116194089	38	11	65	22	61	16	40	4	-0.169	-1.623
NM_002313	ABLIM1	chr10	116190898	116192120	116193669	116194089	38	11	65	22	61	16	40	4	-0.169	-1.623
NM_006720	ABLIM1	chr10	116190898	116192120	116193669	116194089	38	11	65	22	61	16	40	4	-0.169	-1.623
NM_001003652	SMAD2	chr18	45359502	45360048	45366671	45367141	4	18	11	23	10	27	3	13	0.535	0.377
NM_005901	SMAD2	chr18	45359502	45360048	45366671	45367141	4	18	11	23	10	27	3	13	0.535	0.377
NM_001003674	LDLRAD4	chr18	13652078	13652792	13646484	13646734	11	7	22	9	19	5	6	7	0.357	0.774
NM_001276249	LDLRAD4	chr18	13652078	13652792	13646484	13646734	11	7	22	9	19	5	6	7	0.357	0.774
NM_001276251	LDLRAD4	chr18	13652078	13652792	13646484	13646734	11	7	22	9	19	5	6	7	0.357	0.774
NM_181481	LDLRAD4	chr18	13652078	13652792	13646484	13646734	11	7	22	9	19	5	6	7	0.357	0.774
NM_181482	LDLRAD4	chr18	13652078	13652792	13646484	13646734	11	7	22	9	19	5	6	7	0.357	0.774
NM_001003679	LEPR	chr1	66100336	66101168	66098868	66099198	12	0	26	0	28	4	11	4		0.607
NM_001198689	LEPR	chr1	66100336	66101168	66098868	66099198	12	0	26	0	28	4	11	4		0.607
NM_001003681	HMGXB4	chr22	35691138	35691845	35690112	35690312	53	5	118	0	57	0	21	0	1.000
NM_001003698	RREB1	chr6	7251864	7252284	7251427	7251627	10	4	13	0	23	0	11	0	1.000
NM_001168344	RREB1	chr6	7251864	7252284	7251427	7251627	10	4	13	0	23	0	11	0	1.000
NM_001003712	OSBPL8	chr12	76745512	76746449	76746769	76748453	16	19	41	23	27	15	10	5	0.528	-0.111
NM_001003722	GLE1	chr9	131303979	131304714	131303507	131303757	201	19	357	11	253	10	92	7	0.674	0.481
NM_001003792	RBMS3	chr3	30051654	30051908	30045385	30045636	11	9	7	5	6	9	0	3	0.127	1.000
NM_001003794	MGLL	chr3	127407935	127408237	127410234	127410487	12	4	4	3	0	3	3	0	-1.250	-inf
NM_001256585	MGLL	chr3	127407935	127408237	127410234	127410487	12	4	4	3	0	3	3	0	-1.250	-inf
NM_001003800	BICD2	chr9	95473631	95474439	95474819	95475405	15	16	44	34	32	17	15	5	0.276	-0.594
NM_001003810	HNRNPD	chr4	83274418	83275525	83275962	83276162	1042	0	878	8	920	21	695	12	-inf	-0.322
NM_001004065	PALM2-AKAP2;AKAP2	chr9	112934027	112934865	112931406	112932574	60	53	128	51	112	50	51	17	0.549	-0.339
NM_001136562	PALM2-AKAP2;AKAP2	chr9	112934027	112934865	112931406	112932574	60	53	128	51	112	50	51	17	0.549	-0.339
NM_007203	PALM2-AKAP2;AKAP2	chr9	112934027	112934865	112931406	112932574	60	53	128	51	112	50	51	17	0.549	-0.339
NM_001004127	ALG11;UTP14C	chr13	52603472	52603847	52603096	52603361	7	5	5	3	4	0	0	4	0.160	1.000
NM_001004196	CD200	chr3	112081373	112081646	112080569	112080769	5	0	20	0	7	0	9	6		1.000
NM_001004301	ZNF813	chr19	53997166	53997366	53996575	53996775	0	0	0	4	0	0	4	0	-inf
NM_001004304	ZNF740	chr12	53584320	53584708	53582606	53583061	28	6	34	6	29	0	9	0	0.176
NM_001004360	DPP10	chr2	116600704	116600904	116600171	116600371	3	0	6	0	7	0	0	0
NM_001178034	DPP10	chr2	116600704	116600904	116600171	116600371	3	0	6	0	7	0	0	0
NM_001178036	DPP10	chr2	116600704	116600904	116600171	116600371	3	0	6	0	7	0	0	0
NM_001178037	DPP10	chr2	116600704	116600904	116600171	116600371	3	0	6	0	7	0	0	0
NM_020868	DPP10	chr2	116600704	116600904	116600171	116600371	3	0	6	0	7	0	0	0
NM_001004419	CLEC2D	chr12	9849796	9850117	9848197	9848397	8	16	12	24	3	11	3	8	0.000	-0.375
NM_001005	RPS3	chr11	75117462	75117913	75116479	75117295	8	4159	17	3510	7	6644	3	5434	0.603	0.476
NM_001256802	RPS3	chr11	75133071	75133271	75116479	75117295	0	4159	0	3510	3	6644	0	5434		1.000
NM_001005242	PKP2	chr12	32943710	32944244	32944733	32945262	7	6	13	6	18	4	6	3	0.462	0.556
NM_001005340	GPNMB	chr7	23314383	23314762	23313883	23314133	9	0	19	0	13	3	6	4		0.654
NM_001005353	AK4	chr1	65697307	65697878	65692339	65693251	25	87	86	88	51	87	11	43	0.706	0.564
NM_013410	AK4	chr1	65697307	65697878	65692339	65693251	25	87	86	88	51	87	11	43	0.706	0.564
NM_203464	AK4	chr1	65697307	65697878	65692339	65693251	25	87	86	88	51	87	11	43	0.706	0.564
NM_001005388	NFASC	chr1	204991574	204991972	204987077	204987867	9	4	9	6	6	5	5	8	-0.500	0.479
NM_001160331	NFASC	chr1	204991574	204991972	204987077	204987867	9	4	9	6	6	5	5	8	-0.500	0.479
NM_001005404	YPEL2	chr17	57478835	57479135	57474914	57475114	46	11	75	8	23	6	10	0	0.554	-inf
NM_001005502	CPM	chr12	69246422	69246622	69249457	69249907	0	11	4	3	4	6	0	3	1.000	1.000
NM_001874	CPM	chr12	69246422	69246622	69249457	69249907	0	11	4	3	4	6	0	3	1.000	1.000
NM_001005753	CHMP3;RNF103-CHMP3	chr2	86730589	86731255	86731652	86732204	58	73	92	105	88	84	58	77	0.093	0.281
NM_001198954	CHMP3;RNF103-CHMP3	chr2	86730589	86731255	86731652	86732204	58	73	92	105	88	84	58	77	0.093	0.281
NM_001005851	ZNF780B	chr19	40535252	40535452	40539045	40539399	0	4	0	4	0	0	8	0
NM_001006115	IP6K1	chr3	49761766	49762405	49763317	49763568	32	10	28	5	27	0	23	10	0.429	1.000
NM_001242829	IP6K1	chr3	49761766	49762405	49763317	49763568	32	10	28	5	27	0	23	10	0.429	1.000
NM_001006600	ERBB2IP	chr5	65375203	65376414	65374563	65375028	49	16	161	51	66	25	26	13	0.030	0.242
NM_001006605	FAM69A	chr1	93307719	93308188	93308314	93308781	7	5	17	4	10	3	6	0	0.671	-inf
NM_001252271	FAM69A	chr1	93307719	93308188	93308314	93308781	7	5	17	4	10	3	6	0	0.671	-inf
NM_001006624	PDPN	chr1	13944156	13944513	13942444	13942960	20	17	11	7	13	14	6	10	0.251	0.354
NM_006474	PDPN	chr1	13944156	13944513	13942444	13942960	20	17	11	7	13	14	6	10	0.251	0.354
NM_001006636	GTDC1	chr2	144703582	144704061	144704232	144704602	7	8	9	0	16	0	8	0	1.000
NM_001164629	GTDC1	chr2	144703582	144704061	144704232	144704602	7	8	9	0	16	0	8	0	1.000
NM_001284233	GTDC1	chr2	144703582	144704061	144704232	144704602	7	8	9	0	16	0	8	0	1.000
NM_024659	GTDC1	chr2	144703582	144704061	144704232	144704602	7	8	9	0	16	0	8	0	1.000
NM_001006641	SLC25A25	chr9	130871215	130871576	130870507	130870805	23	0	16	5	14	0	25	0	-inf
NM_001006642	SLC25A25	chr9	130871215	130871576	130870507	130870805	23	0	16	5	14	0	25	0	-inf
NM_052901	SLC25A25	chr9	130871215	130871576	130870507	130870805	23	0	16	5	14	0	25	0	-inf
NM_001006665	RPS6KA1	chr1	26901164	26901578	26900901	26901101	51	0	43	0	36	3	19	0		-inf
NM_002953	RPS6KA1	chr1	26901164	26901578	26900901	26901101	51	0	43	0	36	3	19	0		-inf
NM_001006932	RPS6KA2	chr6	166822928	166823188	166824712	166825088	3	3	0	6	6	4	3	5	-inf	0.600
NM_021135	RPS6KA2	chr6	166822928	166823188	166824712	166825088	3	3	0	6	6	4	3	5	-inf	0.600
NM_001006946	SDC1	chr2	20400530	20401007	20401243	20402072	33	131	43	138	29	117	26	137	0.192	0.234
NM_002997	SDC1	chr2	20400530	20401007	20401243	20402072	33	131	43	138	29	117	26	137	0.192	0.234
NM_001007022	ODF2L	chr1	86815760	86815960	86817255	86817512	11	0	26	3	24	0	12	3	-inf	1.000
NM_001007024	GOSR1	chr17	28853361	28853891	28850740	28851538	12	83	5	93	5	87	5	60	-1.689	-0.450
NM_001007075	KLHL5;MIR1273H	chr4	39127241	39127768	39124088	39124435	6	11	13	23	14	28	0	8	0.035	1.000
NM_015990	KLHL5;MIR1273H	chr4	39127241	39127768	39124088	39124435	6	11	13	23	14	28	0	8	0.035	1.000
NM_001007088	ZNF182	chrX	47834209	47834460	47834950	47835307	29	6	20	17	14	4	4	3	-3.108	0.619
NM_001178099	ZNF182	chrX	47834209	47834460	47834950	47835307	29	6	20	17	14	4	4	3	-3.108	0.619
NM_001007094	ZNF37A	chr10	38411885	38412259	38408370	38408680	23	5	19	9	19	3	0	0	-1.179	-inf
NM_001007102	L3MBTL3	chr6	130462219	130462599	130461219	130461638	5	27	8	18	3	6	0	8	0.583	1.000
NM_001007122	FSD2	chr15	83426169	83426424	83426679	83426879	21	8	22	18	18	14	16	6	-1.148	-1.074
NM_001007225	IGF2BP2	chr3	185361615	185362646	185362752	185363154	151	4	163	0	199	5	96	3	1.000	0.196
NM_001291872	IGF2BP2	chr3	185361615	185362646	185362752	185363154	151	4	163	0	199	5	96	3	1.000	0.196
NM_001007237	IGSF3	chr1	117117048	117117896	117119454	117119841	20	4	31	5	39	4	16	4	0.194	0.590
NM_001542	IGSF3	chr1	117117048	117117896	117119454	117119841	20	4	31	5	39	4	16	4	0.194	0.590
NM_001007246	BRWD1	chr21	40668365	40668722	40668869	40669069	13	3	26	5	13	0	8	0	0.167
NM_001007257	PRDM2	chr1	14113878	14114560	14113603	14113803	18	0	26	7	15	4	16	0	-inf	-inf
NM_015866	PRDM2	chr1	14113878	14114560	14113603	14113803	18	0	26	7	15	4	16	0	-inf	-inf
NM_001007466	TULP4	chr6	158932469	158932932	158928553	158929044	21	6	47	0	63	5	11	3	1.000	0.709
NM_001007559	SS18	chr18	23596228	23596837	23597236	23598190	19	44	30	25	16	33	6	15	0.640	0.175
NM_001007561	IRGQ	chr19	44088568	44088768	44093273	44093530	0	5	3	6	4	3	3	8	1.000	0.719
NM_001007563	IGFBPL1	chr9	38406543	38407042	38408996	38409196	15	7	54	7	31	6	14	5	0.722	0.458
NM_001008222	ZDHHC9	chrX	128937288	128937541	128938893	128939851	0	18	6	11	4	15	0	12	1.000	1.000
NM_016032	ZDHHC9	chrX	128937288	128937541	128938893	128939851	0	18	6	11	4	15	0	12	1.000	1.000
NM_001008224	UACA	chr15	70947548	70947943	70948842	70949146	10	5	5	9	4	5	3	3	-2.600	-0.250
NM_018003	UACA	chr15	70947548	70947943	70948842	70949146	10	5	5	9	4	5	3	3	-2.600	-0.250
NM_001008390	CGGBP1	chr3	88101221	88101739	88103017	88103334	44	4	68	3	63	0	25	0	0.515
NM_001195308	CGGBP1	chr3	88101221	88101739	88103017	88103334	44	4	68	3	63	0	25	0	0.515
NM_001008392	CTDSPL	chr3	38025294	38026029	38023504	38023964	28	11	39	10	20	11	11	14	0.347	0.568
NM_001008393	C4orf46	chr4	159587805	159588369	159589416	159590538	20	37	44	58	36	49	12	16	0.287	-0.021
NM_001008396	WDHD1	chr14	55405705	55405905	55406247	55407089	3	8	0	20	0	5	0	5	-inf
NM_001008397	GPX8	chr5	54462288	54463184	54460940	54461195	37	11	42	0	32	0	42	3	1.000	1.000
NM_001008405	BCAP29	chr7	107263406	107263736	107259598	107260264	0	7	6	11	5	7	3	4	1.000	-0.050
NM_018844	BCAP29	chr7	107263406	107263736	107258844	107259517	0	57	6	41	5	61	3	22	1.000	-0.664
NM_001008491	SEPT2	chr2	242292774	242293521	242291493	242292024	119	89	126	59	144	81	117	101	0.374	0.348
NM_001008492	SEPT2	chr2	242292774	242293521	242291493	242292024	119	89	126	59	144	81	117	101	0.374	0.348
NM_001008493	ENAH	chr1	225674553	225674811	225684379	225684633	0	8	0	33	0	29	0	12
NM_001008495	TMEM64	chr8	91634215	91634415	91637569	91637845	3	5	4	6	0	6	4	6	0.100	-inf
NM_001008529	MXRA7	chr17	74675638	74676430	74676598	74676848	115	8	108	0	148	3	176	7	1.000	0.490
NM_001008539	SLC7A2	chr8	17427643	17428054	17422702	17423009	0	8	31	15	20	9	3	8	1.000	0.831
NM_001164771	SLC7A2	chr8	17427643	17428054	17422702	17423009	0	8	31	15	20	9	3	8	1.000	0.831
NM_001008541	MXI1	chr10	112046680	112047148	112045844	112046501	0	39	5	48	11	45	3	41	1.000	0.701
NM_005962	MXI1	chr10	112046680	112047148	112045844	112046501	0	39	5	48	11	45	3	41	1.000	0.701
NM_130439	MXI1	chr10	112046680	112047148	112045844	112046501	0	39	5	48	11	45	3	41	1.000	0.701
NM_001008564	NUPL1	chr13	25915881	25916606	25915413	25915674	18	0	56	4	39	5	18	5	-inf	0.538
NM_001008660	PICALM	chr11	85668249	85669379	85669476	85669885	161	0	375	0	285	4	110	6		0.743
NM_001206947	PICALM	chr11	85668249	85669379	85669476	85669885	161	0	375	0	285	4	110	6		0.743
NM_001008701	LPHN1	chr19	14258561	14258966	14260351	14261187	13	101	23	97	19	107	17	64	0.457	-0.496
NM_001008710	RBPMS	chr8	30429477	30429759	30423747	30423947	3	0	5	0	0	5	0	5
NM_001008738	FNIP1	chr5	130977437	130978091	130980050	130980250	9	4	24	0	23	0	9	0	1.000
NM_001008781	FAT3	chr11	92629267	92629467	92626178	92626485	0	6	4	0	0	4	0	3	1.000
NM_001008910	STK16	chr2	220114693	220115093	220113449	220113699	140	93	172	107	219	84	124	59	0.064	0.194
NM_001009554	MFAP3L	chr4	170907811	170908587	170911610	170911810	5	0	10	0	13	3	0	3		1.000
NM_021647	MFAP3L	chr4	170907811	170908587	170911610	170911810	5	0	10	0	13	3	0	3		1.000
NM_001009555	SH3D19	chr4	152041462	152042305	152042447	152042907	7	4	21	5	16	6	7	3	0.583	0.125
NM_001128924	SH3D19	chr4	152041462	152042305	152042447	152042907	7	4	21	5	16	6	7	3	0.583	0.125
NM_001243349	SH3D19	chr4	152041462	152042305	152042447	152042907	7	4	21	5	16	6	7	3	0.583	0.125
NM_001009566	CLSTN1	chr1	9789054	9789696	9789905	9790515	83	20	100	53	97	52	114	9	-1.200	-5.790
NM_001009813	MEIS3	chr19	47906368	47906830	47908690	47909186	93	7	74	6	74	3	107	5	-0.077	0.132
NM_001009880	KIAA0930	chr22	45588087	45588557	45591632	45592403	37	222	87	239	57	168	12	94	0.542	0.624
NM_015264	KIAA0930	chr22	45588087	45588557	45591632	45592403	37	222	87	239	57	168	12	94	0.542	0.624
NM_001009899	KIAA2018	chr3	113367269	113367633	113373583	113373783	5	0	27	6	25	3	5	3	-inf	0.800
NM_001009932	DNASE1L1	chrX	153630143	153630636	153630732	153630985	44	7	16	3	22	0	37	4	-0.179	1.000
NM_006730	DNASE1L1	chrX	153630143	153630636	153630732	153630985	44	7	16	3	22	0	37	4	-0.179	1.000
NM_001009955	SSBP3	chr1	54691091	54691693	54692148	54692795	46	29	89	47	99	32	39	22	0.162	0.427
NM_001009960	ZNF655	chr7	99173621	99174159	99171304	99171582	7	5	36	5	19	0	0	0	0.806
NM_001083956	ZNF655	chr7	99173621	99174159	99171304	99171582	7	5	36	5	19	0	0	0	0.806
NM_001009984	C20orf194	chr20	3229956	3230449	3231852	3232235	5	5	5	21	4	7	4	4	-3.200	-0.750
NM_001009993	FAM168B	chr2	131805513	131806207	131809543	131810039	128	49	201	38	154	53	64	29	0.506	0.240
NM_001010000	ARHGAP28	chr18	6915092	6915730	6914023	6914223	8	0	6	0	7	3	0	0		-inf
NM_001010851	ZNF766	chr19	52795537	52796029	52794669	52795314	5	8	9	15	12	10	0	11	-0.042	1.000
NM_001010858	RNF187	chr1	228683684	228683884	228682281	228682757	0	200	0	203	3	231	0	139		1.000
NM_001010862	SPIN3	chrX	57017239	57017768	57018274	57018474	5	3	6	4	3	0	0	0	-0.111
NM_001010867	IBA57	chr1	228369705	228369956	228363668	228364163	4	23	0	15	0	15	7	23	-inf	-inf
NM_001010883	FAM102B	chr1	109181156	109181921	109178132	109178462	5	6	11	0	6	0	8	0	1.000
NM_001010891	MTX3	chr5	79272562	79273158	79278804	79279321	6	4	9	5	11	4	6	3	0.167	0.273
NM_001010911	CASC10	chr10	21783431	21783743	21784090	21784290	7	0	9	0	7	3	8	0		-inf
NM_001010935	RAP1A	chr1	112259082	112259282	112255159	112255848	5	215	0	274	0	311	0	176	-inf
NM_001291896	RAP1A	chr1	112259082	112259282	112255159	112255848	5	215	0	274	0	311	0	176	-inf
NM_001010942	RAP1B	chr12	69053593	69054462	69053122	69053475	138	13	188	5	178	14	77	14	0.718	0.567
NM_001010984	SPRTN	chr1	231490315	231490806	231487943	231488276	5	11	17	26	5	24	5	11	0.305	-1.182
NM_001011513	PDLIM5	chr4	95588940	95589441	95585689	95585889	15	4	35	5	31	9	23	8	0.464	0.165
NM_001011537	FYTTD1	chr3	197510107	197511246	197509447	197509908	74	18	168	14	137	10	31	5	0.657	0.547
NM_032288	FYTTD1	chr3	197510107	197511246	197509447	197509908	74	18	168	14	137	10	31	5	0.657	0.547
NM_001011553	SEPT7	chr7	35946390	35946590	35943986	35944986	0	155	5	347	0	336	0	178	1.000
NM_001011666	CREB5	chr7	28864915	28865568	28859441	28859691	16	18	16	14	23	6	8	8	0.222	0.739
NM_004904	CREB5	chr7	28864915	28865568	28859441	28859691	16	18	16	14	23	6	8	8	0.222	0.739
NM_182898	CREB5	chr7	28864915	28865568	28859441	28859691	16	18	16	14	23	6	8	8	0.222	0.739
NM_182899	CREB5	chr7	28864915	28865568	28859441	28859691	16	18	16	14	23	6	8	8	0.222	0.739
NM_001011667	CHCHD7	chr8	57130732	57131299	57129873	57130680	34	145	51	55	49	96	40	71	0.747	-0.104
NM_001011713	NAA30	chr14	57878490	57879557	57877591	57878005	17	4	33	6	31	10	17	5	0.227	-0.097
NM_001012241	MSL1	chr17	38292047	38293149	38291169	38291369	83	0	130	3	107	0	58	0	-inf
NM_001012279	KIAA0408;SOGA3	chr6	127761451	127761707	127774987	127775187	4	7	10	0	6	0	0	0	1.000
NM_014702	KIAA0408;SOGA3	chr6	127761451	127761707	127764700	127765213	4	4	10	10	6	4	0	7	0.000	1.000
NM_001012329	CTNNBIP1	chr1	9908337	9908707	9910162	9910720	13	94	4	139	11	122	6	45	-3.806	-0.479
NM_001012339	DNAJC21	chr5	34958852	34959052	34955800	34956000	0	21	5	21	8	22	0	17	1.000	1.000
NM_001012409	SGOL1	chr3	20209919	20210336	20211375	20211758	10	0	5	5	6	5	0	5	-inf	1.000
NM_001199251	SGOL1	chr3	20209919	20210336	20211375	20211758	10	0	5	5	6	5	0	5	-inf	1.000
NM_001012426	FOXP4	chr6	41569846	41570110	41567474	41567824	0	3	3	0	0	0	0	3	1.000	1.000
NM_001012716	TYMSOS	chr18	649595	649984	657315	657616	20	11	19	10	29	18	27	9	0.043	-0.862
NM_001012756	ZNF260	chr19	37001612	37002371	37003284	37004001	8	5	10	8	10	9	0	7	-0.280	1.000
NM_001012761	RGMB	chr5	98131772	98132255	98130639	98130839	9	4	9	0	18	0	6	0	1.000
NM_001012967	DDX60L	chr4	169277902	169278559	169278857	169279057	11	0	13	0	14	0	9	0
NM_001012968	SPIN4	chrX	62567100	62567814	62568897	62569097	131	8	529	7	440	4	92	9	0.783	0.907
NM_001012994	SNX30	chr9	115636867	115637309	115631629	115631829	5	5	8	0	9	0	5	3	1.000	1.000
NM_001013257	BCAM	chr19	45324423	45324760	45324035	45324235	17	0	33	0	59	3	27	3		0.542
NM_001013415	FBXW7	chr4	153242400	153242919	153243045	153243683	10	7	27	8	26	9	7	5	0.577	0.515
NM_018315	FBXW7	chr4	153242400	153242919	153243045	153243683	10	7	27	8	26	9	7	5	0.577	0.515
NM_033632	FBXW7	chr4	153242400	153242919	153243045	153243683	10	7	27	8	26	9	7	5	0.577	0.515
NM_001013438	FXR1	chr3	180697181	180697432	180693942	180695008	4	43	0	67	0	87	0	38	-inf
NM_001013620	ALG10B	chr12	38723152	38723548	38715918	38716118	10	0	23	3	17	0	11	3	-inf	1.000
NM_001013635	CCDC184	chr12	48579366	48579744	48578590	48578843	14	4	24	4	8	0	9	0	0.417
NM_001013642	TRNP1	chr1	27326379	27328102	27321075	27321275	74	0	79	0	70	0	55	4		1.000
NM_001013647	FAM227A	chr22	38976764	38977038	38980817	38981017	4	3	0	3	0	3	3	0	-inf	-inf
NM_001013649	C2orf68	chr2	85832419	85832875	85835266	85835821	6	36	18	29	18	32	0	25	0.731	1.000
NM_001013659	ZNF793	chr19	38033919	38034173	38030934	38031185	0	5	4	4	6	0	4	5	1.000	1.000
NM_001013839	EXOC7	chr17	74077127	74077793	74078457	74078657	159	5	217	0	167	0	109	0	1.000
NM_001282313	EXOC7	chr17	74077127	74077793	74078457	74078657	159	5	217	0	167	0	109	0	1.000
NM_001014283	DCUN1D2	chr13	114110203	114110809	114111274	114111474	11	7	21	5	17	4	11	0	0.626	-inf
NM_001014380	KATNAL1	chr13	30776826	30777555	30780528	30780728	21	0	49	0	23	3	6	0		-inf
NM_032116	KATNAL1	chr13	30776826	30777555	30780528	30780728	21	0	49	0	23	3	6	0		-inf
NM_001014765	FBXO44	chr1	11722737	11723422	11721900	11722413	27	13	16	6	10	3	12	9	0.221	0.600
NM_183412	FBXO44	chr1	11722737	11723422	11721900	11722413	27	13	16	6	10	3	12	9	0.221	0.600
NM_001014812	FAM96A	chr15	64364753	64365267	64367031	64367352	276	3	319	0	364	0	308	3	1.000	1.000
NM_001014839	NCDN	chr1	36032223	36032473	36031960	36032160	25	0	8	0	10	4	13	0		-inf
NM_001015045	FAM13A	chr4	89647544	89648116	89648394	89648837	3	0	3	4	3	3	0	0	-inf	-inf
NM_014883	FAM13A	chr4	89647544	89648116	89648394	89648837	3	0	3	4	3	3	0	0	-inf	-inf
NM_001015048	BAG5	chr14	104022970	104023170	104025333	104025672	4	0	0	6	0	4	3	6	-inf	-inf
NM_001015049	BAG5	chr14	104022970	104023170	104025333	104025672	4	0	0	6	0	4	3	6	-inf	-inf
NM_001015877	PHF6	chrX	133562358	133562857	133561221	133561823	20	6	42	7	48	3	19	3	0.444	0.604
NM_001017371	SP3	chr2	174771211	174771517	174773101	174773953	4	37	12	36	9	26	4	17	0.676	0.320
NM_001172712	SP3	chr2	174771211	174771517	174773101	174773953	4	37	12	36	9	26	4	17	0.676	0.320
NM_001017392	SUGP2	chr19	19103120	19103640	19104304	19104504	12	7	13	3	11	0	7	4	0.604	1.000
NM_014884	SUGP2	chr19	19101734	19102386	19104304	19104504	138	7	235	3	207	0	70	4	0.748	1.000
NM_001017395	TMCC1	chr3	129366634	129366990	129369410	129369914	7	5	4	10	9	5	0	3	-2.500	1.000
NM_001128224	TMCC1	chr3	129366634	129366990	129369410	129369914	7	5	4	10	9	5	0	3	-2.500	1.000
NM_001017396	ZNF2	chr2	95849602	95850090	95848509	95848709	27	0	12	0	16	4	8	0		-inf
NM_001017408	GOPC	chr6	117881506	117882166	117883922	117884122	19	6	39	0	20	0	6	0	1.000
NM_001017440	CALN1	chr7	71244518	71244823	71248811	71249011	0	3	4	0	4	0	0	0	1.000
NM_031468	CALN1	chr7	71244518	71244823	71248811	71249011	0	3	4	0	4	0	0	0	1.000
NM_001017524	SIRT3	chr11	215005	215660	216149	216616	152	6	54	5	72	16	99	13	-1.346	-0.692
NM_001017916	CYB561	chr17	61509672	61510189	61510333	61510833	104	16	131	24	107	19	42	11	-0.191	0.322
NM_001017917	CYB561	chr17	61509672	61510189	61510333	61510833	104	16	131	24	107	19	42	11	-0.191	0.322
NM_001915	CYB561	chr17	61509672	61510189	61510333	61510833	104	16	131	24	107	19	42	11	-0.191	0.322
NM_001017926	ZHX1-C8orf76;ZHX1	chr8	124260744	124261547	124264717	124265243	12	23	60	24	62	29	16	13	0.791	0.424
NM_001017980	VMA21	chrX	150577262	150577858	150574394	150574594	36	0	130	0	115	0	18	0
NM_001017995	SH3PXD2B	chr5	171760511	171760924	171763014	171763400	36	10	85	0	48	0	10	6	1.000	1.000
NM_001018025	CMC4;MTCP1	chrX	154292400	154292600	154292829	154293213	0	4	0	0	0	0	3	0	1.000
NM_001018038	VPS13A	chr9	79997786	79997986	79997316	79997516	0	0	4	3	0	3	5	4	-inf	-inf
NM_001018054	LRP8	chr1	53708050	53708402	53711923	53712686	7	22	22	30	15	38	12	10	0.566	-2.040
NM_001018055	BRCC3	chrX	154351045	154351603	154349548	154349748	94	0	198	0	173	3	46	0		-inf
NM_001018057	DKK3	chr11	11984659	11985305	11985522	11985934	110	8	138	5	162	5	160	3	0.502	-0.646
NM_013253	DKK3	chr11	11984659	11985305	11985522	11985934	110	8	138	5	162	5	160	3	0.502	-0.646
NM_015881	DKK3	chr11	11984659	11985305	11985522	11985934	110	8	138	5	162	5	160	3	0.502	-0.646
NM_001018067	SERBP1	chr1	67873583	67873834	67874961	67875161	0	42	4	55	4	27	0	9	1.000	1.000
NM_001018089	NARG2	chr15	60713711	60713963	60714145	60714522	5	0	10	6	8	0	0	0	-inf
NM_001018090	GCOM1;POLR2M	chr15	58008917	58009832	58007789	58008518	48	18	81	29	62	24	29	20	0.045	0.439
NM_001018102	GCOM1;POLR2M	chr15	58008917	58009832	58007789	58008518	48	18	81	29	62	24	29	20	0.045	0.439
NM_001018104	FAHD1	chr16	1889994	1890194	1889397	1889597	0	0	0	0	4	5	0	5		1.000
NM_001018108	SERF2;SERF2-C15ORF63	chr15	44087917	44088287	44086578	44086829	7	6	4	0	4	5	3	0	1.000	-inf
NM_001199875	SERF2;SERF2-C15ORF63	chr15	44087917	44088287	44086578	44086829	7	6	4	0	4	5	3	0	1.000	-inf
NM_001199877	SERF2;SERF2-C15ORF63	chr15	44087917	44088287	44086578	44086829	7	6	4	0	4	5	3	0	1.000	-inf
NM_001199878	SERF2;SERF2-C15ORF63	chr15	44087917	44088287	44086578	44086829	7	6	4	0	4	5	3	0	1.000	-inf
NM_001018111	PODXL	chr7	131185106	131185621	131185887	131186140	93	4	124	0	138	4	40	5	1.000	0.768
NM_001018116	MURC	chr9	103350349	103350699	103349737	103350162	3	0	3	5	0	4	3	0	-inf	-inf
NM_001020818	MYADM	chr19	54379353	54379756	54378385	54379178	43	14	38	32	33	20	21	21	-1.586	0.394
NM_001020819	MYADM	chr19	54379353	54379756	54378385	54379178	43	14	38	32	33	20	21	21	-1.586	0.394
NM_001020820	MYADM	chr19	54379353	54379756	54378385	54379178	43	14	38	32	33	20	21	21	-1.586	0.394
NM_001290190	MYADM	chr19	54379353	54379756	54378385	54379178	43	14	38	32	33	20	21	21	-1.586	0.394
NM_001290193	MYADM	chr19	54379353	54379756	54378385	54379178	43	14	38	32	33	20	21	21	-1.586	0.394
NM_001023563	ZNF805	chr19	57773826	57774026	57769886	57770086	0	0	4	5	0	3	0	0	-inf	-inf
NM_001023567	GOLGA8B	chr15	34817426	34818472	34819380	34819682	29	10	55	11	61	28	19	13	0.420	0.329
NM_001024216	FBLIM1	chr1	16112631	16113094	16111474	16112023	6	10	6	4	7	6	5	7	0.600	0.388
NM_017556	FBLIM1	chr1	16112631	16113094	16111474	16112023	6	10	6	4	7	6	5	7	0.600	0.388
NM_001024383	NAV3	chr12	78606465	78606779	78605545	78605806	0	3	6	0	7	3	0	0	1.000	-inf
NM_001024647	RAB3IP	chr12	70212653	70212853	70210331	70210531	0	0	4	0	0	0	0	0
NM_022456	RAB3IP	chr12	70212653	70212853	70210331	70210531	0	0	4	0	0	0	0	0
NM_175623	RAB3IP	chr12	70212653	70212853	70210331	70210531	0	0	4	0	0	0	0	0
NM_001024649	CANX	chr5	179158128	179158689	179155694	179158060	11	122	10	344	12	337	9	130	-2.102	-0.944
NM_001024674	LIN52	chr14	74666938	74668029	74665995	74666245	38	6	84	10	75	5	38	6	0.246	0.578
NM_001024808	BCL7A	chr12	122499592	122499980	122498495	122498759	8	3	9	5	5	4	4	0	-0.481	-inf
NM_001024843	TNRC6B	chr22	40731229	40731762	40728419	40728679	4	0	10	3	12	0	5	0	-inf
NM_001162501	TNRC6B	chr22	40731229	40731762	40728419	40728679	4	0	10	3	12	0	5	0	-inf
NM_001024847	TGFBR2	chr3	30735027	30735647	30733178	30733378	37	0	37	6	40	4	23	0	-inf	-inf
NM_001024855	ZNF197	chr3	44689310	44689942	44688790	44689145	10	0	5	0	3	4	4	0		-inf
NM_001024938	SLC2A11	chr22	24228011	24228514	24227295	24227902	17	5	9	3	8	7	11	6	-0.133	-0.604
NM_001024939	SLC2A11	chr22	24228011	24228514	24227295	24227902	17	5	9	3	8	7	11	6	-0.133	-0.604
NM_001282864	SLC2A11	chr22	24228011	24228514	24227295	24227902	17	5	9	3	8	7	11	6	-0.133	-0.604
NM_001024948	FNBP1L	chr1	94019087	94020334	94018019	94018274	25	0	97	3	56	4	9	4	-inf	0.839
NM_001024956	SC5D	chr11	121183762	121184143	121178317	121179396	8	39	18	48	7	59	0	21	0.453	1.000
NM_006918	SC5D	chr11	121183762	121184143	121178317	121179396	8	39	18	48	7	59	0	21	0.453	1.000
NM_001025076	CELF2	chr10	11375970	11376365	11372853	11373314	4	4	5	12	4	5	0	3	-1.400	1.000
NM_001025077	CELF2	chr10	11375970	11376365	11372853	11373314	4	4	5	12	4	5	0	3	-1.400	1.000
NM_006561	CELF2	chr10	11375970	11376365	11372853	11373314	4	4	5	12	4	5	0	3	-1.400	1.000
NM_001025247	TAF5L	chr1	229735040	229735399	229735807	229736400	9	5	20	7	13	3	8	0	0.370	-inf
NM_001025266	C3orf70	chr3	184795945	184796310	184797330	184797650	6	0	0	5	3	4	5	0	-inf	-inf
NM_001025356	ANO6	chr12	45825486	45826179	45823713	45823913	22	0	35	0	48	3	27	0		-inf
NM_001142678	ANO6	chr12	45825486	45826179	45823713	45823913	22	0	35	0	48	3	27	0		-inf
NM_001025580	AMMECR1	chrX	109437384	109437891	109439655	109440007	10	16	24	12	31	11	8	4	0.688	0.290
NM_001171689	AMMECR1	chrX	109437384	109437891	109439655	109440007	10	16	24	12	31	11	8	4	0.688	0.290
NM_001025593	ARFIP1	chr4	153832402	153833139	153831582	153831832	20	7	31	6	29	10	17	4	0.447	-0.466
NM_001025596	CELF1	chr11	47487531	47488708	47493111	47493311	107	5	243	0	214	0	64	3	1.000	1.000
NM_001172639	CELF1	chr11	47487531	47488708	47493111	47493311	107	5	243	0	214	0	64	3	1.000	1.000
NM_006560	CELF1	chr11	47487531	47488708	47493111	47493311	107	5	243	0	214	0	64	3	1.000	1.000
NM_198700	CELF1	chr11	47487531	47488708	47493111	47493311	107	5	243	0	214	0	64	3	1.000	1.000
NM_001029859	KCTD21	chr11	77882364	77882772	77884088	77884288	9	3	8	4	4	4	4	0	-0.500	-inf
NM_001029863	C6orf120	chr6	170106260	170106510	170103762	170104071	3	32	6	21	9	49	7	19	0.672	-1.006
NM_001029955	DCAF4L1	chr4	41988221	41988486	41986903	41987167	6	7	3	0	5	0	0	0	1.000
NM_001029998	SLC10A7	chr4	147175510	147175954	147176051	147176304	5	3	8	0	5	0	0	0	1.000
NM_001030006	AP2B1	chr17	34053092	34053499	34050720	34051450	33	75	59	59	105	79	32	56	0.560	0.570
NM_001030007	AP1G1	chr16	71762909	71763386	71765772	71766666	30	30	95	29	65	25	16	17	0.695	0.638
NM_001030055	ARHGAP5	chr14	32628692	32628892	32624161	32626666	0	10	0	19	0	29	0	14
NM_001030060	SAMD5	chr6	147890885	147891085	147890136	147890336	0	3	0	6	0	3	4	3		-inf
NM_001031617	COX19	chr7	1004498	1004749	1006556	1006756	8	0	9	0	7	0	4	4		1.000
NM_001031623	ZNF451	chr6	57034681	57035069	57033752	57034628	13	5	73	0	56	6	13	3	1.000	0.536
NM_001031672	CYB5RL	chr1	54637936	54638391	54638951	54639151	15	0	10	0	7	0	4	0
NM_001031679	MSRB3	chr12	65860016	65860710	65857574	65858322	10	15	15	27	17	29	21	15	-0.200	-1.388
NM_001193461	MSRB3	chr12	65860016	65860710	65857574	65858322	10	15	15	27	17	29	21	15	-0.200	-1.388
NM_001031680	RUNX3	chr1	25226065	25226367	25227565	25227947	9	3	10	4	7	0	5	3	-0.200	1.000
NM_004350	RUNX3	chr1	25226065	25226367	25227565	25227947	9	3	10	4	7	0	5	3	-0.200	1.000
NM_001031683	IFIT3	chr10	91100497	91100697	91099994	91100316	0	6	5	7	0	6	0	3	1.000
NM_001289758	IFIT3	chr10	91100497	91100697	91099994	91100316	0	6	5	7	0	6	0	3	1.000
NM_001031689	PLAA	chr9	26903399	26903917	26904572	26904823	3	0	6	0	0	0	0	0
NM_001031690	FAM131B	chr7	143050468	143050668	143050956	143051156	0	3	3	5	0	0	0	0	1.000
NM_014690	FAM131B	chr7	143050468	143050668	143050956	143051156	0	3	3	5	0	0	0	0	1.000
NM_001031694	SCMH1	chr1	41492913	41493426	41493492	41493692	62	0	75	0	68	3	45	0		-inf
NM_001172218	SCMH1	chr1	41492913	41493426	41493492	41493692	62	0	75	0	68	3	45	0		-inf
NM_001172221	SCMH1	chr1	41492913	41493426	41493492	41493692	62	0	75	0	68	3	45	0		-inf
NM_001172222	SCMH1	chr1	41492913	41493426	41493492	41493692	62	0	75	0	68	3	45	0		-inf
NM_001031695	RBFOX2	chr22	36134735	36135292	36139115	36139315	90	6	264	3	244	11	44	0	0.830	-inf
NM_001082578	RBFOX2	chr22	36134735	36135292	36139115	36139315	90	6	264	3	244	11	44	0	0.830	-inf
NM_001031700	FAM198B	chr4	159045756	159046529	159048125	159048523	93	3	281	0	230	3	39	0	1.000	-inf
NM_016613	FAM198B	chr4	159045756	159046529	159048125	159048523	93	3	281	0	230	3	39	0	1.000	-inf
NM_001031716	NABP1	chr2	192551927	192552191	192551215	192551762	4	20	3	23	0	32	0	11	-0.533
NM_001254736	NABP1	chr2	192551927	192552191	192551215	192551762	4	20	3	23	0	32	0	11	-0.533
NM_001031720	GSTCD	chr4	106768413	106768981	106767196	106767447	10	18	12	6	22	4	10	6	0.722	0.697
NM_024751	GSTCD	chr4	106768413	106768981	106767196	106767447	10	18	12	6	22	4	10	6	0.722	0.697
NM_001031723	DNAJB14	chr4	100817406	100817806	100820700	100822116	5	20	16	48	10	52	0	23	0.250	1.000
NM_001031726	C19orf12	chr19	30189941	30190141	30192081	30193326	10	46	6	43	4	33	3	34	-0.558	0.272
NM_001256046	C19orf12	chr19	30189941	30190141	30192081	30193326	10	46	6	43	4	33	3	34	-0.558	0.272
NM_001256047	C19orf12	chr19	30189941	30190141	30192081	30193326	10	46	6	43	4	33	3	34	-0.558	0.272
NM_001031727	MRI1	chr19	13884567	13885120	13883262	13883802	38	9	18	6	46	5	33	12	-0.407	0.701
NM_001031746	VSTM4	chr10	50222370	50222570	50226493	50226753	0	3	7	0	0	3	6	0	1.000	-inf
NM_001031804	MAF	chr16	79627752	79628014	79631732	79632186	6	6	0	3	0	0	0	0	-inf
NM_001031812	CSNK1G3	chr5	122951815	122952528	122950676	122951571	15	36	43	29	18	23	7	19	0.719	0.529
NM_001044723	CSNK1G3	chr5	122951815	122952528	122950676	122951571	15	36	43	29	18	23	7	19	0.719	0.529
NM_001032221	STXBP1	chr9	130454451	130454963	130453178	130453429	8	0	10	3	11	5	6	5	-inf	0.455
NM_001032283	TMPO	chr12	98943210	98944218	98942714	98942914	204	7	410	5	284	0	104	5	0.645	1.000
NM_001032296	STK24	chr13	99103631	99103887	99104451	99105357	5	62	7	70	0	41	0	40	0.194
NM_003576	STK24	chr13	99103631	99103887	99104451	99105357	5	62	7	70	0	41	0	40	0.194
NM_001032363	MINOS1;MINOS1-NBL1	chr1	19955974	19956368	19954383	19954583	21	0	11	3	10	0	3	0	-inf
NM_001032999	CBFA2T2	chr20	32237444	32237848	32232900	32233364	22	5	15	4	11	3	10	3	-0.173	0.091
NM_001039709	CBFA2T2	chr20	32237444	32237848	32232900	32233364	22	5	15	4	11	3	10	3	-0.173	0.091
NM_001033045	GPR155	chr2	175297505	175297705	175300236	175300436	5	4	9	5	4	10	3	3	0.306	-1.500
NM_001033057	MAGI1	chr3	65340037	65340389	65340535	65341054	6	24	4	42	4	11	0	16	-1.625	1.000
NM_001033503	SAR1B	chr5	133936834	133937205	133941532	133941903	4	6	8	7	7	5	0	3	0.417	1.000
NM_001033551	TOM1L2	chr17	17746863	17747163	17750217	17750523	17	5	18	0	16	0	11	5	1.000	1.000
NM_001033554	SPECC1	chr17	20142417	20142722	20140227	20140678	0	6	6	8	0	6	0	7	1.000
NM_152904	SPECC1	chr17	20142417	20142722	20140227	20140678	0	6	6	8	0	6	0	7	1.000
NM_001033578	C8orf44-SGK3;SGK3	chr8	67773633	67774210	67772346	67773093	13	16	34	25	15	40	9	17	0.403	-0.412
NM_001204173	C8orf44-SGK3;SGK3	chr8	67773633	67774210	67772346	67773093	13	16	34	25	15	40	9	17	0.403	-0.412
NM_013257	C8orf44-SGK3;SGK3	chr8	67773633	67774210	67772346	67773093	13	16	34	25	15	40	9	17	0.403	-0.412
NM_001033723	ZNF704	chr8	81540711	81541082	81548734	81549203	9	5	5	6	11	4	0	3	-1.160	1.000
NM_001033855	DCLRE1C	chr10	14946594	14946794	14948817	14949282	0	8	4	9	3	5	0	3	1.000	1.000
NM_001033925	TIAL1	chr10	121333017	121333763	121334230	121334758	8	23	31	21	13	14	7	8	0.764	0.058
NM_001034841	ITPRIPL2	chr16	19132427	19132994	19127470	19127862	13	16	34	9	19	7	6	13	0.785	0.830
NM_001034852	SMOC1	chr14	70498789	70499101	70497223	70497476	7	10	17	26	12	20	0	10	-0.071	1.000
NM_001034954	SORBS1	chr10	97071621	97071821	97072315	97072862	3	4	3	5	0	8	0	5	-0.250
NM_001290294	SORBS1	chr10	97071621	97071821	97072315	97072862	3	4	3	5	0	8	0	5	-0.250
NM_001035254	FAM102A	chr9	130702882	130703687	130704204	130704660	35	6	69	0	59	3	14	0	1.000	-inf
NM_203305	FAM102A	chr9	130702882	130703687	130704204	130704660	35	6	69	0	59	3	14	0	1.000	-inf
NM_001035260	VPS26A	chr10	70931701	70932674	70931015	70931568	40	93	69	119	76	116	50	81	0.258	0.058
NM_001035511	SDHC	chr1	161334020	161334616	161332685	161333261	15	719	13	465	16	653	15	878	0.254	0.303
NM_001035516	DMKN	chr19	35988149	35988552	35988855	35989246	61	5	65	0	68	0	60	0	1.000
NM_001126056	DMKN	chr19	35988149	35988552	35988855	35989246	61	5	65	0	68	0	60	0	1.000
NM_001126059	DMKN	chr19	35988149	35988552	35988855	35989246	61	5	65	0	68	0	60	0	1.000
NM_001037131	AGAP1	chr2	237039937	237040482	237033314	237034127	5	23	5	16	6	26	6	16	0.304	-0.625
NM_001037165	FOXK1	chr7	4810478	4811166	4807016	4807326	48	3	124	4	144	6	28	8	0.484	0.854
NM_001037232	ZNF829	chr19	37378999	37379423	37380563	37380831	9	0	11	3	9	3	0	0	-inf	-inf
NM_001171979	ZNF829	chr19	37378999	37379423	37380563	37380831	9	0	11	3	9	3	0	0	-inf	-inf
NM_001037277	GGPS1	chr1	235507593	235507793	235506666	235506866	0	20	3	47	3	47	3	22	1.000	-1.136
NM_001037293	PALM2;PALM2-AKAP2	chr9	112713490	112713690	112708704	112709114	6	3	0	3	3	3	0	0	-inf	-inf
NM_053016	PALM2;PALM2-AKAP2	chr9	112713490	112713690	112708704	112709114	6	3	0	3	3	3	0	0	-inf	-inf
NM_001037328	STAU1	chr20	47729926	47730958	47731017	47731217	345	0	665	0	600	3	193	0		-inf
NM_001037335	HELZ2	chr20	62189483	62189733	62190029	62190331	33	4	34	3	41	3	23	0	0.272	-inf
NM_033405	HELZ2	chr20	62189483	62189733	62190029	62190331	33	4	34	3	41	3	23	0	0.272	-inf
NM_001037582	SCD5	chr4	83550728	83551781	83552227	83552427	41	11	62	9	39	15	15	5	0.459	-0.154
NM_001038628	B3GALNT1	chr3	160801684	160802412	160802706	160803473	9	8	19	7	14	6	8	6	0.586	0.429
NM_033169	B3GALNT1	chr3	160801684	160802412	160802706	160803473	9	8	19	7	14	6	8	6	0.586	0.429
NM_001038702	CDC42SE2	chr5	130729855	130730433	130727862	130728846	19	22	33	28	36	29	9	21	0.267	0.655
NM_001038707	CDC42SE1	chr1	151023445	151023879	151025143	151025544	144	64	125	59	112	24	73	27	-0.062	0.421
NM_001039091	PRPS2	chrX	12841765	12842483	12840918	12841375	42	8	43	17	51	17	22	4	-1.076	-0.833
NM_001039141	TRIOBP	chr22	38172157	38172606	38169885	38170598	10	40	8	60	10	73	17	43	-0.875	-1.886
NM_007032	TRIOBP	chr22	38172157	38172606	38169885	38170598	10	40	8	60	10	73	17	43	-0.875	-1.886
NM_001039199	TTPAL	chr20	43122777	43123301	43118902	43119778	20	17	44	13	42	15	27	5	0.652	-0.929
NM_001039380	C10orf25	chr10	45493132	45493332	45494528	45494728	0	0	6	7	8	0	0	0	-inf
NM_001039469	MARK2	chr11	63678095	63678547	63676718	63677141	8	20	5	23	0	22	4	11	-0.840	-inf
NM_017490	MARK2	chr11	63678095	63678547	63676718	63677141	8	20	5	23	0	22	4	11	-0.840	-inf
NM_001039479	AREL1	chr14	75128003	75128638	75129136	75129336	62	6	89	0	63	4	32	0	1.000	-inf
NM_001039535	SKA1	chr18	47919391	47920603	47918697	47919117	40	5	71	9	55	3	26	5	-0.014	0.716
NM_001039538	MAP2	chr2	210598433	210598895	210595792	210596051	5	0	11	0	12	4	13	0		-inf
NM_002374	MAP2	chr2	210598433	210598895	210595792	210596051	5	0	11	0	12	4	13	0		-inf
NM_001039547	GK5	chr3	141876423	141876623	141883829	141884029	0	0	15	0	12	0	0	0
NM_001039569	AP1S3	chr2	224620054	224620601	224622919	224623270	14	6	24	3	14	0	11	7	0.708	1.000
NM_001039570	KREMEN1	chr22	29542325	29542849	29538940	29539140	3	0	6	5	8	3	5	0	-inf	-inf
NM_001039580	MAP9	chr4	156263767	156264217	156266672	156266986	3	0	3	3	4	0	0	0	-inf
NM_001039618	CREBZF	chr11	85368939	85369328	85373367	85373567	4	0	0	0	0	0	0	0
NM_001039693	TYW5	chr2	200794413	200794613	200796764	200797080	0	0	3	6	0	5	4	0	-inf	-inf
NM_001039697	SNAPC3	chr9	15461391	15462517	15460618	15461140	0	0	5	4	3	5	4	5	-inf	-0.333
NM_001039840	CHIC1	chrX	72906482	72906980	72900874	72901419	3	7	6	8	4	7	0	7	0.429	1.000
NM_001039844	ACBD7	chr10	15117466	15117819	15119845	15120098	59	8	35	8	46	3	32	0	-0.686	-inf
NM_001039938	INTS6	chr13	52023591	52023791	52024344	52024773	0	0	0	0	0	5	3	4		-inf
NM_001039960	SLC4A8	chr12	51903974	51904174	51902566	51902953	5	6	0	0	3	0	0	0	1.000
NM_001258401	SLC4A8	chr12	51903974	51904174	51902566	51902953	5	6	0	0	3	0	0	0	1.000
NM_001039966	GPER1	chr7	1133179	1133485	1132915	1133115	3	0	9	3	8	0	3	0	-inf
NM_001098201	GPER1	chr7	1133179	1133485	1132915	1133115	3	0	9	3	8	0	3	0	-inf
NM_001040000	MLLT4	chr6	168365262	168365725	168363526	168363844	5	5	6	7	4	0	3	0	-0.167
NM_001040022	SIRPA	chr20	1920243	1920615	1918687	1919151	34	26	37	22	39	21	24	23	0.222	0.438
NM_001040023	SIRPA	chr20	1920243	1920615	1918687	1919151	34	26	37	22	39	21	24	23	0.222	0.438
NM_080792	SIRPA	chr20	1920243	1920615	1918687	1919151	34	26	37	22	39	21	24	23	0.222	0.438
NM_001040108	MLH3	chr14	75480437	75480637	75481756	75481956	5	0	3	3	0	0	0	4	-inf	1.000
NM_001040110	NRF1	chr7	129396092	129396962	129395348	129395886	13	5	12	7	8	0	8	4	-0.517	1.000
NM_005011	NRF1	chr7	129396092	129396962	129395348	129395886	13	5	12	7	8	0	8	4	-0.517	1.000
NM_001040152	PEG10	chr7	94298706	94298978	94297499	94297754	0	0	3	0	0	0	0	0
NM_001172437	PEG10	chr7	94298706	94298978	94297499	94297754	0	0	3	0	0	0	0	0
NM_001040157	CEP44	chr4	175241149	175241543	175238785	175239035	13	13	22	4	25	8	3	7	0.818	0.863
NM_001040272	ADAMTSL1	chr9	18910618	18910958	18909944	18910333	20	22	17	11	10	17	0	10	0.412	1.000
NM_001040273	TYSND1	chr10	71897766	71897966	71898927	71899257	0	8	0	5	0	9	4	0		-inf
NM_001040441	ZBTB8A	chr1	33071064	33071595	33066880	33067183	8	4	5	5	7	7	0	0	-1.000	-inf
NM_001040450	FAM63B	chr15	59149309	59149863	59147796	59148077	8	3	11	6	10	0	7	0	-0.455
NM_001040458	ERAP1	chr5	96110176	96110479	96111055	96111364	10	3	15	0	14	4	5	3	1.000	0.524
NM_001198541	ERAP1	chr5	96110176	96110479	96111055	96111364	10	3	15	0	14	4	5	3	1.000	0.524
NM_001040613	TMEM70	chr8	74894460	74895051	74893477	74894178	28	169	37	175	25	131	17	88	0.216	-0.012
NM_001040665	STEAP2	chr7	89866399	89866909	89864427	89865003	8	9	5	13	7	11	3	0	-1.311	-inf
NM_001244944	STEAP2	chr7	89866399	89866909	89864427	89865003	8	9	5	13	7	11	3	0	-1.311	-inf
NM_001040694	INCENP	chr11	61920546	61921148	61919623	61919873	10	37	11	94	7	68	5	41	-1.310	-0.185
NM_001040715	KIAA0895L	chr16	67209529	67209950	67210140	67210462	39	0	37	4	34	4	21	5	-inf	0.506
NM_001040875	GDAP1	chr8	75278757	75279124	75277600	75278272	3	20	6	12	10	14	7	7	0.700	-0.400
NM_001040876	ABCE1	chr4	146049538	146050683	146048733	146049335	77	51	95	81	90	81	54	51	-0.287	0.047
NM_001042355	CYLD	chr16	50835607	50835918	50831378	50831697	3	4	5	5	4	3	4	0	0.250	-inf
NM_001042412	CYLD	chr16	50835607	50835918	50831378	50831697	3	4	5	5	4	3	4	0	0.250	-inf
NM_001042385	PREPL	chr2	44544751	44545116	44547939	44548371	0	16	7	17	6	27	9	22	1.000	-0.841
NM_001171603	PREPL	chr2	44544751	44545116	44547939	44548371	0	16	7	17	6	27	9	22	1.000	-0.841
NM_001171606	PREPL	chr2	44544751	44545116	44547939	44548371	0	16	7	17	6	27	9	22	1.000	-0.841
NM_006036	PREPL	chr2	44544751	44545116	44547939	44548371	0	16	7	17	6	27	9	22	1.000	-0.841
NM_001042424	WHSC1	chr4	1983485	1983990	1980894	1981606	19	141	42	271	52	226	15	62	0.131	-0.051
NM_133330	WHSC1	chr4	1983485	1983990	1980894	1981606	19	141	42	271	52	226	15	62	0.131	-0.051
NM_133335	WHSC1	chr4	1983485	1983990	1980894	1981606	19	141	42	271	52	226	15	62	0.131	-0.051
NM_001042440	CAST	chr5	96109663	96110444	96108375	96109270	13	125	16	161	14	185	5	99	-0.046	0.333
NM_001190442	CAST	chr5	96109663	96110444	96108375	96109270	13	125	16	161	14	185	5	99	-0.046	0.333
NM_001284212	CAST	chr5	96109663	96110444	96108375	96109270	13	125	16	161	14	185	5	99	-0.046	0.333
NM_001284213	CAST	chr5	96109663	96110444	96108375	96109270	13	125	16	161	14	185	5	99	-0.046	0.333
NM_173060	CAST	chr5	96109663	96110444	96108375	96109270	13	125	16	161	14	185	5	99	-0.046	0.333
NM_001042452	MST4	chrX	131209360	131210033	131208510	131208710	19	0	29	0	22	0	9	0
NM_001042453	MST4	chrX	131209360	131210033	131208510	131208710	19	0	29	0	22	0	9	0
NM_001042473	ACBD5	chr10	27484191	27484676	27485869	27486355	0	10	16	6	10	13	13	16	1.000	-0.056
NM_001271512	ACBD5	chr10	27484191	27484676	27485869	27486355	0	10	16	6	10	13	13	16	1.000	-0.056
NM_001042475	CEP85L	chr6	118781921	118782542	118785831	118786219	3	0	6	5	6	7	0	0	-inf	-inf
NM_001178035	CEP85L	chr6	118781921	118782542	118785831	118786219	3	0	6	5	6	7	0	0	-inf	-inf
NM_001042479	GEMIN8	chrX	14025705	14025956	14026121	14026482	21	5	28	11	14	5	9	0	-0.650	-inf
NM_001042481	FRMD6	chr14	52196433	52197496	52195345	52195774	175	21	429	17	277	14	78	21	0.670	0.812
NM_001267046	FRMD6	chr14	52196433	52197496	52195345	52195774	175	21	429	17	277	14	78	21	0.670	0.812
NM_001267047	FRMD6	chr14	52196433	52197496	52195345	52195774	175	21	429	17	277	14	78	21	0.670	0.812
NM_001042493	SMIM8	chr6	88051765	88051965	88051222	88051534	0	0	0	3	0	0	6	0	-inf
NM_001042494	SLC12A6	chr15	34522215	34522620	34525684	34525958	97	0	89	3	114	0	75	3	-inf	1.000
NM_001042495	SLC12A6	chr15	34522215	34522620	34525684	34525958	97	0	89	3	114	0	75	3	-inf	1.000
NM_001042497	SLC12A6	chr15	34522215	34522620	34525684	34525958	97	0	89	3	114	0	75	3	-inf	1.000
NM_005135	SLC12A6	chr15	34522215	34522620	34525684	34525958	97	0	89	3	114	0	75	3	-inf	1.000
NM_001042510	ZNF706	chr8	102209304	102209554	102211218	102211696	0	244	7	192	4	121	0	104	1.000	1.000
NM_001267709	ZNF706	chr8	102209304	102209554	102211218	102211696	0	244	7	192	4	121	0	104	1.000	1.000
NM_001042537	SLC9A6	chrX	135128692	135129348	135128095	135128345	76	0	126	0	104	4	31	0		-inf
NM_001177651	SLC9A6	chrX	135128692	135129348	135128095	135128345	76	0	126	0	104	4	31	0		-inf
NM_001042549	NSL1	chr1	212905537	212905737	212910327	212911966	0	55	0	91	3	120	0	48		1.000
NM_001042555	FRS2	chr12	69972462	69972942	69969385	69969875	0	16	4	32	0	18	0	5	1.000
NM_001042573	ENGASE	chr17	77084350	77084737	77082489	77082806	24	0	20	3	16	4	10	0	-inf	-inf
NM_001042601	TTC14	chr3	180327431	180328802	180326351	180326604	58	7	71	14	70	7	39	7	-0.634	0.443
NM_001042603	KDM5A	chr12	389392	389667	392755	394391	3	14	10	27	4	14	0	11	0.421	1.000
NM_001042632	SNX21	chr20	44470888	44471568	44469883	44470464	12	24	9	10	3	13	11	16	0.444	-1.979
NM_001042646	TRAK1	chr3	42266848	42267286	42265815	42266123	0	5	8	3	5	0	4	3	1.000	1.000
NM_001042717	GTPBP10	chr7	90019881	90020081	90014627	90014879	0	8	6	9	0	6	0	0	1.000	-inf
NM_001042749	STAG2	chrX	123235795	123236506	123234510	123235475	24	32	37	65	37	38	10	12	-0.318	0.144
NM_001042750	STAG2	chrX	123235795	123236506	123234510	123235475	24	32	37	65	37	38	10	12	-0.318	0.144
NM_001282418	STAG2	chrX	123235795	123236506	123234510	123235475	24	32	37	65	37	38	10	12	-0.318	0.144
NM_001044305	SMAP1	chr6	71571415	71571767	71570102	71571040	17	63	26	32	11	32	6	35	0.668	0.501
NM_001281440	SMAP1	chr6	71571415	71571767	71570102	71571040	17	63	26	32	11	32	6	35	0.668	0.501
NM_001044387	ZNF557	chr19	7087685	7088019	7087287	7087487	6	3	36	3	11	0	6	4	0.833	1.000
NM_001046	SLC12A2	chr5	127524769	127525403	127522921	127523576	21	3	49	6	31	4	10	3	0.143	0.570
NM_001047434	DPH3	chr3	16298692	16298892	16300962	16301562	0	3	4	5	5	3	0	6	1.000	1.000
NM_001048183	PHACTR4	chr1	28826416	28826937	28823582	28824615	98	60	211	120	149	112	50	54	0.071	0.304
NM_023923	PHACTR4	chr1	28826416	28826937	28823582	28824615	98	60	211	120	149	112	50	54	0.071	0.304
NM_001048200	HIPK3	chr11	33378151	33378596	33375697	33376204	15	4	27	4	13	5	10	0	0.444	-inf
NM_001278162	HIPK3	chr11	33378151	33378596	33375697	33376204	15	4	27	4	13	5	10	0	0.444	-inf
NM_001278163	HIPK3	chr11	33378151	33378596	33375697	33376204	15	4	27	4	13	5	10	0	0.444	-inf
NM_001048201	UHRF1	chr19	4961621	4962262	4960817	4961017	88	0	181	0	131	4	49	0		-inf
NM_001290050	UHRF1	chr19	4961621	4962262	4960817	4961017	88	0	181	0	131	4	49	0		-inf
NM_001290051	UHRF1	chr19	4961621	4962262	4960817	4961017	88	0	181	0	131	4	49	0		-inf
NM_001290052	UHRF1	chr19	4961621	4962262	4960817	4961017	88	0	181	0	131	4	49	0		-inf
NM_001048210	CLCC1	chr1	109472100	109472300	109474445	109475147	0	16	4	16	3	30	0	15	1.000	1.000
NM_001278202	CLCC1	chr1	109472100	109472300	109474445	109475147	0	16	4	16	3	30	0	15	1.000	1.000
NM_001048249	SMIM15	chr5	60453633	60453833	60454064	60454264	4	0	3	0	3	3	0	0		-inf
NM_001050	SSTR2	chr17	71167899	71168099	71166620	71167187	4	10	0	8	4	5	3	6	-inf	0.375
NM_001071775	MZT1	chr13	73282555	73283055	73283257	73284404	32	187	49	158	44	146	15	112	0.448	0.556
NM_001075098	MOCS1	chr6	39872001	39872201	39873176	39873703	0	7	0	3	5	4	3	5		0.520
NM_005943	MOCS1	chr6	39872001	39872201	39873176	39873703	0	7	0	3	5	4	3	5		0.520
NM_001076785	SLC7A6	chr16	68335224	68335754	68331463	68331663	7	0	10	5	8	0	8	0	-inf
NM_001076786	QSER1	chr11	33001145	33001849	32998200	32998779	29	10	107	13	106	16	29	8	0.648	0.453
NM_001077181	CDC14B	chr9	99262431	99262794	99265546	99265925	11	4	11	14	6	8	4	4	-2.500	-0.333
NM_003671	CDC14B	chr9	99262431	99262794	99265546	99265925	11	4	11	14	6	8	4	4	-2.500	-0.333
NM_001077199	SREK1	chr5	65479248	65479448	65475915	65476817	0	86	3	230	0	145	0	25	1.000
NM_139168	SREK1	chr5	65479248	65479448	65475915	65476817	0	86	3	230	0	145	0	25	1.000
NM_001077238	SPPL2B	chr19	2354475	2354896	2353570	2353950	17	6	19	5	28	6	18	12	0.254	0.679
NM_001077269	WIPF1	chr2	175424326	175424579	175426934	175427184	5	17	5	12	4	19	0	16	0.294	1.000
NM_003387	WIPF1	chr2	175424326	175424579	175426934	175427184	5	17	5	12	4	19	0	16	0.294	1.000
NM_001077349	ZNF682	chr19	20115251	20115555	20115909	20116109	0	4	5	5	4	7	0	0	1.000	-inf
NM_033196	ZNF682	chr19	20115251	20115555	20115909	20116109	0	4	5	5	4	7	0	0	1.000	-inf
NM_001077397	IRF2BP2	chr1	234740038	234740737	234741493	234742089	5	27	17	52	5	10	4	7	0.434	-0.143
NM_001077427	LYPD1	chr2	133402376	133403156	133403399	133403599	24	0	26	0	16	0	22	3		1.000
NM_144586	LYPD1	chr2	133402376	133403156	133403399	133403599	24	0	26	0	16	0	22	3		1.000
NM_001077484	SLC38A1	chr12	46576853	46577376	46578582	46578782	7	0	15	5	18	0	3	0	-inf
NM_001278387	SLC38A1	chr12	46576853	46577376	46578582	46578782	7	0	15	5	18	0	3	0	-inf
NM_001278389	SLC38A1	chr12	46576853	46577376	46578582	46578782	7	0	15	5	18	0	3	0	-inf
NM_001077490	GNAS	chr20	57485769	57486330	57464625	57464825	1136	0	952	0	1383	0	1050	5		1.000
NM_016592	GNAS	chr20	57485769	57486330	57464625	57464825	1136	0	952	0	1383	0	1050	5		1.000
NM_001077498	FAM222B	chr17	27083004	27083375	27083763	27084782	5	46	8	63	8	33	3	12	0.144	-0.031
NM_001288634	FAM222B	chr17	27083004	27083375	27083763	27084782	5	46	8	63	8	33	3	12	0.144	-0.031
NM_001077690	ALG9	chr11	111652971	111653452	111656046	111656246	4	0	10	0	10	0	4	3		1.000
NM_001077691	ALG9	chr11	111652971	111653452	111656046	111656246	4	0	10	0	10	0	4	3		1.000
NM_001077700	MIER1	chr1	67452972	67453731	67452023	67452278	20	0	26	4	21	3	8	0	-inf	-inf
NM_001077701	MIER1	chr1	67452972	67453731	67452023	67452278	20	0	26	4	21	3	8	0	-inf	-inf
NM_001077710	FAM110C	chr2	38945	39145	41194	41605	0	7	5	7	0	4	0	10	1.000
NM_001078166	SRSF1	chr17	56078296	56078851	56081552	56082978	46	97	140	97	44	66	7	32	0.671	0.672
NM_001078173	FAM127C	chrX	134154534	134154921	134155246	134155780	11	23	42	17	49	13	16	20	0.806	0.788
NM_001079519	FAM177A1;LOC101927178	chr14	35551931	35552598	35551539	35551739	14	4	19	5	16	5	9	6	0.079	0.531
NM_001289022	FAM177A1;LOC101927178	chr14	35551931	35552598	35551539	35551739	14	4	19	5	16	5	9	6	0.079	0.531
NM_173607	FAM177A1;LOC101927178	chr14	35551931	35552598	35551539	35551739	14	4	19	5	16	5	9	6	0.079	0.531
NM_001079526	IKZF2	chr2	213864526	213864776	213865088	213865288	6	0	32	3	11	0	4	0	-inf
NM_016260	IKZF2	chr2	213864526	213864776	213865088	213865288	6	0	32	3	11	0	4	0	-inf
NM_001079533	CPEB1	chr15	83211949	83212200	83213045	83213315	39	11	21	10	19	3	4	11	-0.688	0.943
NM_001288819	CPEB1	chr15	83211949	83212200	83213045	83213315	39	11	21	10	19	3	4	11	-0.688	0.943
NM_030594	CPEB1	chr15	83211949	83212200	83213045	83213315	39	11	21	10	19	3	4	11	-0.688	0.943
NM_001079537	TRAPPC6B	chr14	39617022	39617643	39619047	39619509	11	6	20	5	12	8	4	3	0.542	0.111
NM_001079559	HNRNPUL2-BSCL2;HNRNPUL2	chr11	62480155	62480734	62482172	62482670	12	53	36	63	31	95	10	48	0.604	0.362
NM_001079670	CAB39L	chr13	49882880	49883080	49884743	49884943	0	3	0	3	0	3	3	0		-inf
NM_001287338	CAB39L	chr13	49882880	49883080	49884743	49884943	0	3	0	3	0	3	3	0		-inf
NM_030925	CAB39L	chr13	49882880	49883080	49884743	49884943	0	3	0	3	0	3	3	0		-inf
NM_001079673	FNDC3A	chr13	49782936	49783901	49781931	49782269	4	0	25	4	9	0	3	3	-inf	1.000
NM_001278438	FNDC3A	chr13	49782936	49783901	49781931	49782269	4	0	25	4	9	0	3	3	-inf	1.000
NM_014923	FNDC3A	chr13	49782936	49783901	49781931	49782269	4	0	25	4	9	0	3	3	-inf	1.000
NM_001079684	KIAA1191	chr5	175773090	175773612	175774249	175774501	66	17	68	17	86	16	65	9	0.029	-0.344
NM_001079802	FKTN	chr9	108403018	108403407	108398064	108398264	3	3	6	0	5	4	0	3	1.000	1.000
NM_001079812	DIAPH1	chr5	140894613	140895115	140895512	140895763	134	9	155	12	123	4	66	4	-0.153	0.463
NM_001079843	CASZ1	chr1	10696736	10697002	10697375	10697575	5	0	0	0	3	0	0	0
NM_001079906	ZNF331	chr19	54083143	54083521	54082468	54082980	7	4	14	12	5	8	0	0	-0.500	-inf
NM_001079907	ZNF331	chr19	54083143	54083521	54082468	54082980	7	4	14	12	5	8	0	0	-0.500	-inf
NM_001253798	ZNF331	chr19	54083143	54083521	54082468	54082980	7	4	14	12	5	8	0	0	-0.500	-inf
NM_001253800	ZNF331	chr19	54083143	54083521	54082468	54082980	7	4	14	12	5	8	0	0	-0.500	-inf
NM_001253801	ZNF331	chr19	54083143	54083521	54082468	54082980	7	4	14	12	5	8	0	0	-0.500	-inf
NM_018555	ZNF331	chr19	54083143	54083521	54082468	54082980	7	4	14	12	5	8	0	0	-0.500	-inf
NM_001080	ALDH5A1	chr6	24537082	24537458	24535843	24536043	3	14	7	9	5	11	5	7	0.724	-0.571
NM_001080383	GJC1	chr17	42875822	42876659	42880403	42880886	32	4	63	0	55	0	20	4	1.000	1.000
NM_005497	GJC1	chr17	42875822	42876659	42880403	42880886	32	4	63	0	55	0	20	4	1.000	1.000
NM_001080392	KIAA1147	chr7	141356572	141356990	141361823	141362023	10	6	26	0	17	0	6	0	1.000
NM_001080396	FAM155A	chr13	107820911	107821539	107822007	107822784	7	39	10	46	20	25	6	16	0.174	0.531
NM_001080410	FBXO41	chr2	73481855	73482159	73482988	73483245	0	0	7	4	6	0	5	0	-inf
NM_001080415	U2SURP	chr3	142778774	142779335	142775877	142776572	0	3	8	7	4	7	0	3	1.000	1.000
NM_001080416	MYBL1	chr8	67474427	67475007	67476455	67476869	26	4	39	15	45	10	6	0	-1.500	-inf
NM_001080417	ZNF629	chr16	30789763	30790187	30792428	30792628	12	0	16	4	15	0	12	0	-inf
NM_001080421	UNC13A	chr19	17712103	17712303	17714651	17714851	0	4	0	4	0	3	3	4		-inf
NM_001080424	KDM6B	chr17	7757877	7758178	7757448	7757820	12	4	38	5	17	0	6	4	0.605	1.000
NM_001080431	SLC45A4	chr8	142217264	142217573	142220807	142221062	3	9	3	0	5	3	3	3	1.000	0.400
NM_001286646	SLC45A4	chr8	142217264	142217573	142220807	142221062	3	9	3	0	5	3	3	3	1.000	0.400
NM_001080432	FTO	chr16	54147983	54148448	54147058	54147258	42	4	37	0	54	0	21	0	1.000
NM_001080433	CCDC85A	chr2	56613073	56613273	56612737	56612937	3	0	4	0	0	0	0	0
NM_001080475	PLEKHM3	chr2	208686077	208686344	208688033	208688449	15	9	31	17	14	12	13	5	0.086	-1.229
NM_001080481	USP45	chr6	99880311	99880633	99883068	99883485	0	6	0	4	4	0	0	3		1.000
NM_001080485	ZNF275	chrX	152617656	152618412	152616509	152617071	7	5	15	20	8	16	5	0	-0.867	-inf
NM_001080491	USP6NL	chr10	11502457	11503352	11503818	11504312	9	6	20	4	7	4	17	5	0.700	-0.943
NM_014688	USP6NL	chr10	11502457	11503352	11503818	11504312	9	6	20	4	7	4	17	5	0.700	-0.943
NM_001080494	TTC39A	chr1	51752946	51753146	51753509	51753709	0	0	10	0	9	3	3	0		-inf
NM_001144832	TTC39A	chr1	51752946	51753146	51753509	51753709	0	0	10	0	9	3	3	0		-inf
NM_001080495	TNRC18	chr7	5346414	5346758	5346840	5347040	57	0	150	3	127	0	28	12	-inf	1.000
NM_001080497	MEGF9	chr9	123363267	123363578	123364343	123364598	5	6	5	7	3	6	6	4	-0.167	-2.000
NM_001080508	TBX18	chr6	85442362	85442771	85444208	85444613	3	3	9	7	4	4	3	0	0.222	-inf
NM_001080517	SETD5	chr3	9519643	9519943	9518466	9518666	49	0	155	0	73	0	17	0
NM_001080541	MGA	chr15	42061672	42062147	42059876	42060146	10	0	28	3	20	0	3	4	-inf	1.000
NM_001080744	DGKG	chr3	185865425	185865625	185867067	185867267	5	0	0	0	0	0	0	3		1.000
NM_001080825	TMEM120B	chr12	122219510	122219981	122213859	122214170	54	24	111	17	120	20	29	14	0.655	0.655
NM_001080855	PXN	chr12	120648264	120649020	120649273	120649753	453	18	837	12	693	9	292	12	0.639	0.684
NM_025157	PXN	chr12	120648264	120649020	120649273	120649753	453	18	837	12	693	9	292	12	0.639	0.684
NM_001081	CUBN	chr10	16865973	16866173	16866495	16866695	0	3	0	6	0	3	3	0		-inf
NM_001081491	NXF1	chr11	62559516	62560030	62561683	62561935	39	3	34	8	79	6	48	5	-2.059	0.271
NM_001081550	THOC2	chrX	122734426	122735176	122735796	122736466	12	7	14	7	12	10	10	6	0.143	-0.389
NM_001082575	RBFOX3	chr17	77085418	77085786	77086142	77086342	6	5	6	0	7	0	12	0	1.000
NM_001082967	FAM19A5	chr22	49147075	49147811	49146183	49146706	32	42	59	35	27	29	6	49	0.548	0.868
NM_015381	FAM19A5	chr22	49147075	49147811	49146183	49146706	32	42	59	35	27	29	6	49	0.548	0.868
NM_001083	PDE5A	chr4	120415529	120415877	120417541	120417795	0	5	5	4	3	4	0	0	1.000	-inf
NM_033430	PDE5A	chr4	120415529	120415877	120417541	120417795	0	5	5	4	3	4	0	0	1.000	-inf
NM_033437	PDE5A	chr4	120415529	120415877	120417541	120417795	0	5	5	4	3	4	0	0	1.000	-inf
NM_001083585	RABEP1	chr17	5288576	5289200	5286773	5287083	3	7	7	4	12	10	7	5	0.755	-0.167
NM_001083613	TMEM219	chr16	29984083	29984448	29983259	29983565	36	3	29	0	33	4	43	3	1.000	-0.737
NM_001083614	EARS2	chr16	23533327	23534910	23535123	23535323	36	4	29	0	15	0	23	0	1.000
NM_001083621	ZBTB40	chr1	22857453	22857653	22854368	22854968	4	8	3	15	0	5	0	3	-1.500
NM_001083625	ANKRD12	chr18	9284989	9285316	9281588	9282143	3	5	9	10	7	9	6	0	0.333	-inf
NM_001204056	ANKRD12	chr18	9284989	9285316	9281588	9282143	3	5	9	10	7	9	6	0	0.333	-inf
NM_001083893	STRN3	chr14	31363093	31363921	31364098	31364519	24	43	47	91	47	48	14	28	-0.081	0.489
NM_001083913	WBP1L	chr10	104575681	104576084	104575305	104575505	53	7	74	0	42	0	28	0	1.000
NM_017787	WBP1L	chr10	104575681	104576084	104575305	104575505	53	7	74	0	42	0	28	0	1.000
NM_001083962	TCF4	chr18	52889530	52889805	52894606	52895298	0	11	4	17	0	15	0	12	1.000
NM_001243226	TCF4	chr18	52889530	52889805	52894606	52895298	0	11	4	17	0	15	0	12	1.000
NM_001243227	TCF4	chr18	52889530	52889805	52894606	52895298	0	11	4	17	0	15	0	12	1.000
NM_001243231	TCF4	chr18	52889530	52889805	52894606	52895298	0	11	4	17	0	15	0	12	1.000
NM_001243232	TCF4	chr18	52889530	52889805	52894606	52895298	0	11	4	17	0	15	0	12	1.000
NM_001243233	TCF4	chr18	52889530	52889805	52894606	52895298	0	11	4	17	0	15	0	12	1.000
NM_001243234	TCF4	chr18	52889530	52889805	52894606	52895298	0	11	4	17	0	15	0	12	1.000
NM_001243236	TCF4	chr18	52889530	52889805	52894606	52895298	0	11	4	17	0	15	0	12	1.000
NM_001085049	MRAS	chr3	138123815	138124458	138121381	138122030	47	8	25	5	38	6	21	9	-0.175	0.632
NM_001252090	MRAS	chr3	138123815	138124458	138121381	138122030	47	8	25	5	38	6	21	9	-0.175	0.632
NM_001252091	MRAS	chr3	138123815	138124458	138121381	138122030	47	8	25	5	38	6	21	9	-0.175	0.632
NM_001252092	MRAS	chr3	138123815	138124458	138121381	138122030	47	8	25	5	38	6	21	9	-0.175	0.632
NM_001085377	MCC	chr5	112357836	112358324	112362400	112362600	10	0	8	3	10	0	10	0	-inf
NM_002387	MCC	chr5	112357836	112358324	112362400	112362600	10	0	8	3	10	0	10	0	-inf
NM_001085399	RELL1	chr4	37612300	37612823	37614776	37614976	11	4	10	0	14	3	4	0	1.000	-inf
NM_001085400	RELL1	chr4	37612300	37612823	37614776	37614976	11	4	10	0	14	3	4	0	1.000	-inf
NM_001085411	NADK2	chr5	36192885	36193420	36193881	36194183	13	8	18	14	20	11	12	8	-0.264	0.175
NM_001287340	NADK2	chr5	36192885	36193420	36193881	36194183	13	8	18	14	20	11	12	8	-0.264	0.175
NM_001287341	NADK2	chr5	36192885	36193420	36193881	36194183	13	8	18	14	20	11	12	8	-0.264	0.175
NM_001085458	TMX2-CTNND1;CTNND1	chr11	57586115	57586676	57583831	57584190	5	4	8	3	13	4	7	3	0.531	0.282
NM_001085471	FOXN3	chr14	89622569	89623387	89627551	89628383	31	17	47	38	49	24	27	7	-0.474	-0.889
NM_005197	FOXN3	chr14	89622569	89623387	89627551	89628383	31	17	47	38	49	24	27	7	-0.474	-0.889
NM_001085487	MYSM1	chr1	59120451	59121022	59125219	59125419	6	5	29	6	24	0	7	3	0.752	1.000
NM_001093725	MIR7851;MEX3A	chr1	156041831	156042131	156043544	156044540	12	30	20	32	24	17	12	14	0.360	0.393
NM_001093771	TXNRD1	chr12	104742903	104744143	104742418	104742678	170	3	268	0	261	0	181	0	1.000
NM_001261445	TXNRD1	chr12	104742903	104744143	104742418	104742678	170	3	268	0	261	0	181	0	1.000
NM_001095	ASIC1	chr12	50477080	50477446	50476248	50476551	12	6	7	5	8	7	4	6	-0.429	0.417
NM_001256830	ASIC1	chr12	50477080	50477446	50476248	50476551	12	6	7	5	8	7	4	6	-0.429	0.417
NM_001097615	POLR2J3	chr7	102178312	102178512	102200238	102200438	6	0	7	3	7	6	5	0	-inf	-inf
NM_001097620	TMEM184A	chr7	1581845	1582093	1585807	1586007	10	5	13	0	12	3	17	0	1.000	-inf
NM_001097633	GCNT1	chr9	79122020	79122273	79118805	79119248	0	17	0	28	0	14	0	17
NM_001097634	GCNT1	chr9	79122020	79122273	79118805	79119248	0	17	0	28	0	14	0	17
NM_001097635	GCNT1	chr9	79122020	79122273	79118805	79119248	0	17	0	28	0	14	0	17
NM_001097636	GCNT1	chr9	79122020	79122273	79118805	79119248	0	17	0	28	0	14	0	17
NM_001098402	ZBTB21	chr21	43407000	43407328	43408667	43409180	0	4	5	5	4	6	0	4	1.000	1.000
NM_001098414	ZNF621	chr3	40580475	40581071	40575041	40575465	7	10	11	11	8	12	4	5	0.300	-0.200
NM_001098477	GRSF1	chr4	71681511	71681761	71685148	71686612	0	534	3	789	5	620	0	317	1.000	1.000
NM_002092	GRSF1	chr4	71681511	71681761	71685148	71686612	0	534	3	789	5	620	0	317	1.000	1.000
NM_001098482	CRTC1	chr19	18892955	18893155	18888525	18888826	0	20	5	8	0	10	3	10	1.000	-inf
NM_001098500	KIAA1217	chr10	24836235	24836709	24835918	24836118	6	0	26	0	11	0	3	0
NM_001282767	KIAA1217	chr10	24836235	24836709	24835918	24836118	6	0	26	0	11	0	3	0
NM_001098504	DDX17	chr22	38879406	38880500	38881639	38881839	368	3	719	6	612	4	225	0	-0.024	-inf
NM_001098511	KIF2A	chr5	61682561	61683275	61681404	61682302	12	74	8	105	13	137	3	41	-1.128	0.229
NM_001098576	TMBIM6	chr12	50157745	50158787	50157285	50157485	496	4	448	0	488	0	489	0	1.000
NM_003217	TMBIM6	chr12	50157745	50158787	50157285	50157485	496	4	448	0	488	0	489	0	1.000
NM_001098614	PUS7L	chr12	44122409	44122742	44123873	44124073	4	0	7	0	14	0	3	0
NM_001098615	PUS7L	chr12	44122409	44122742	44123873	44124073	4	0	7	0	14	0	3	0
NM_001271826	PUS7L	chr12	44122409	44122742	44123873	44124073	4	0	7	0	14	0	3	0
NM_001098634	RBM47	chr4	40425277	40425477	40426494	40426694	3	0	5	0	0	0	0	0
NM_019027	RBM47	chr4	40425277	40425477	40426494	40426694	3	0	5	0	0	0	0	0
NM_001098787	BET1L	chr11	202937	203442	204171	204371	30	3	20	3	16	0	24	0	-0.500
NM_001098801	FAM210A	chr18	13663414	13663716	13664041	13665000	10	12	8	35	6	18	3	7	-2.646	-0.286
NM_001098813	SEPT8	chr5	132091730	132092247	132093774	132094473	98	29	114	19	108	24	62	23	0.437	0.401
NM_001098833	ATXN7L3	chr17	42269169	42269595	42269957	42270157	361	4	482	3	308	0	183	0	0.438
NM_001099270	ZBTB34	chr9	129647581	129648179	129644808	129645138	11	0	16	0	21	7	12	3		-0.333
NM_001099272	BTBD9	chr6	38136248	38136508	38141284	38141484	6	0	4	0	5	3	4	0		-inf
NM_001172418	BTBD9	chr6	38136248	38136508	38141284	38141484	6	0	4	0	5	3	4	0		-inf
NM_001099289	SH3RF3	chr2	110261746	110262241	110259624	110259990	20	0	16	0	7	3	8	0		-inf
NM_001099294	KIAA1644	chr22	44639591	44639843	44642286	44642537	6	0	4	5	0	3	0	0	-inf	-inf
NM_001099407	DZANK1	chr20	18364070	18364324	18364731	18364931	5	5	0	4	0	5	4	3	-inf	-inf
NM_001099412	KAT6A	chr8	41787051	41787801	41789263	41789692	44	5	51	6	39	5	9	3	-0.035	0.615
NM_001099415	POM121C	chr7	75046154	75046567	75046725	75046990	68	5	80	5	76	5	31	6	0.150	0.660
NM_001099455	CPPED1	chr16	12753672	12753929	12757349	12757756	0	17	3	8	3	8	0	6	1.000	1.000
NM_001099650	GXYLT1	chr12	42475666	42476251	42478128	42478529	14	32	34	34	15	31	5	8	0.562	-0.292
NM_001099652	GPR137C	chr14	53104067	53104483	53102498	53103546	9	0	11	10	12	8	3	3	-inf	0.333
NM_001099653	FAM86C1	chr11	71511988	71512239	71510708	71510908	14	3	12	4	18	4	10	3	-0.556	0.259
NM_001099666	PTAR1	chr9	72324459	72325006	72331756	72331956	9	0	17	0	18	3	3	0		-inf
NM_001099678	LRRC58	chr3	120043422	120044364	120049400	120049907	27	3	51	6	91	8	23	5	-0.059	0.596
NM_001099679	TRIM32	chr9	119463295	119463495	119462096	119463095	23	31	7	39	8	20	6	10	-3.134	-0.500
NM_001099691	TGFA	chr2	70674436	70674788	70677310	70677510	0	3	8	0	14	0	4	3	1.000	1.000
NM_001099791	SYS1;SYS1-DBNDD2	chr20	44005041	44005515	44004466	44004666	3	4	5	3	8	0	8	0	0.550
NM_001099952	ITPR1	chr3	4888674	4889203	4888170	4888370	6	0	8	0	8	0	6	5		1.000
NM_001100117	RIMS2	chr8	105266460	105266710	105264252	105264830	5	5	6	9	7	14	0	4	-0.500	1.000
NM_001282881	RIMS2	chr8	105266460	105266710	105264252	105264830	5	5	6	9	7	14	0	4	-0.500	1.000
NM_001282882	RIMS2	chr8	105266460	105266710	105264252	105264830	5	5	6	9	7	14	0	4	-0.500	1.000
NM_001100164	PHACTR2	chr6	144151613	144152174	144144875	144145988	13	5	11	7	19	6	7	3	-0.655	0.263
NM_001100166	PHACTR2	chr6	144151613	144152174	144144875	144145988	13	5	11	7	19	6	7	3	-0.655	0.263
NM_001100389	TMEM192	chr4	165997310	165997563	165999081	166000400	4	10	4	12	0	11	3	6	-0.200	-inf
NM_001100398	RAP1GAP2	chr17	2940731	2941082	2936988	2937188	32	6	59	3	51	0	27	3	0.729	1.000
NM_001100399	PDS5A	chr4	39824549	39824991	39825977	39827061	7	130	12	387	16	337	6	71	-0.737	-0.780
NM_001100426	RAP1GDS1	chr4	99364622	99365047	99363309	99363861	9	10	11	33	7	33	6	27	-1.700	-0.048
NM_001100590	KIAA0232	chr4	6885661	6885861	6884294	6884547	0	55	4	132	0	75	0	25	1.000
NM_001100623	PLEKHB2	chr2	131906764	131907492	131904723	131905425	66	73	75	102	98	78	66	36	-0.230	-0.459
NM_001100819	HSPE1-MOB4;MOB4	chr2	198417944	198418444	198416793	198417435	5	38	4	73	9	45	3	6	-1.401	-1.500
NM_001202485	HSPE1-MOB4;MOB4	chr2	198417944	198418444	198416793	198417435	5	38	4	73	9	45	3	6	-1.401	-1.500
NM_001204094	HSPE1-MOB4;MOB4	chr2	198417944	198418444	198416793	198417435	5	38	4	73	9	45	3	6	-1.401	-1.500
NM_199482	HSPE1-MOB4;MOB4	chr2	198417944	198418444	198416793	198417435	5	38	4	73	9	45	3	6	-1.401	-1.500
NM_001100829	TMEM170B	chr6	11578778	11578978	11577155	11577759	0	3	3	0	7	5	0	4	1.000	1.000
NM_001101417	ISPD	chr7	16127183	16127383	16128074	16128274	0	0	4	0	5	0	0	0
NM_001101653	COMMD9	chr11	36293832	36294134	36295521	36296047	3	56	0	55	0	53	3	64	-inf	-inf
NM_001101800	FAM13B	chr5	137273715	137273968	137275546	137275746	20	3	25	0	14	3	7	0	1.000	-inf
NM_001101802	PHF21A	chr11	45950846	45951097	45954201	45954784	3	28	8	37	6	19	4	10	0.504	-0.267
NM_001102371	FOXRED2	chr22	36883263	36883814	36885049	36885467	31	20	67	11	106	9	24	19	0.746	0.893
NM_024955	FOXRED2	chr22	36883263	36883814	36885049	36885467	31	20	67	11	106	9	24	19	0.746	0.893
NM_001102396	SIKE1	chr1	115312137	115312608	115315352	115315552	14	0	38	4	31	0	16	3	-inf	1.000
NM_001102420	ZFAND5	chr9	74966241	74967013	74969253	74970126	4	148	7	214	11	146	3	42	0.174	0.052
NM_001278243	ZFAND5	chr9	74966241	74967013	74969253	74970126	4	148	7	214	11	146	3	42	0.174	0.052
NM_001102559	PPAPDC1B	chr8	38120668	38121184	38121703	38121955	10	6	9	5	20	7	10	0	0.074	-inf
NM_001102575	SNX18	chr5	53842007	53842366	53840099	53840468	5	6	3	15	0	17	0	5	-3.167
NM_001145427	SNX18	chr5	53842007	53842366	53839208	53839520	5	7	3	7	0	6	0	6	-0.667
NM_001102653	OTUD4	chr4	146054800	146055449	146055702	146055902	15	5	28	0	20	0	10	0	1.000
NM_001102664	EPN2	chr17	19239610	19240077	19238107	19238779	24	5	82	4	94	6	20	5	0.766	0.745
NM_001103146	GIGYF2	chr2	233722952	233723403	233722086	233722589	10	21	45	14	23	13	0	10	0.852	1.000
NM_001103160	SH2D5	chr1	21046244	21046770	21046957	21047432	43	4	46	3	41	0	31	0	0.299
NM_001103184	FMN1	chr15	33057782	33058183	33064715	33064967	3	4	0	3	4	0	3	0	-inf
NM_001277313	FMN1	chr15	33057782	33058183	33064715	33064967	3	4	0	3	4	0	3	0	-inf
NM_001104546	RPP30	chr10	92668028	92668380	92665154	92665854	8	19	7	24	6	37	4	9	-0.444	-1.741
NM_001104554	PAQR5	chr15	69699737	69700023	69696210	69696499	4	27	7	9	4	10	0	8	0.810	1.000
NM_017705	PAQR5	chr15	69699737	69700023	69696210	69696499	4	27	7	9	4	10	0	8	0.810	1.000
NM_001104595	FAM118A	chr22	45737333	45737907	45736317	45737055	6	15	10	16	9	14	5	13	0.360	0.402
NM_017911	FAM118A	chr22	45737333	45737907	45736317	45737055	6	15	10	16	9	14	5	13	0.360	0.402
NM_001104629	C4orf19	chr4	37594855	37595121	37593146	37594041	0	7	0	6	0	7	0	6
NM_018302	C4orf19	chr4	37594855	37595121	37593146	37594041	0	7	0	6	0	7	0	6
NM_001104647	SLC25A36	chr3	140698182	140698862	140696367	140697102	71	3	160	7	112	7	16	3	-0.035	0.667
NM_001104925	PCMTD2	chr20	62906524	62907497	62906045	62906245	19	0	26	4	23	0	8	0	-inf
NM_001105079	FBRS	chr16	30681655	30682186	30681339	30681590	20	0	30	4	15	0	20	0	-inf
NM_001105192	TLE3	chr15	70340121	70341053	70341390	70341707	36	7	38	4	12	3	12	3	0.459	0.000
NM_001282981	TLE3	chr15	70340121	70341053	70341390	70341707	36	7	38	4	12	3	12	3	0.459	0.000
NM_001282982	TLE3	chr15	70340121	70341053	70341390	70341707	36	7	38	4	12	3	12	3	0.459	0.000
NM_001105250	NRXN3	chr14	80330232	80330772	80328347	80328953	9	3	19	8	13	7	6	3	-0.263	-0.077
NM_004796	NRXN3	chr14	80330232	80330772	80328347	80328953	9	3	19	8	13	7	6	3	-0.263	-0.077
NM_001105251	ZFYVE16	chr5	79774262	79775141	79773490	79773932	7	3	12	5	5	10	0	7	0.028	1.000
NM_001105529	ATP8A1	chr4	42410439	42410639	42414150	42414618	4	0	9	4	4	3	0	0	-inf	-inf
NM_001105539	ZBTB10	chr8	81435940	81436298	81432530	81432928	11	0	13	6	13	4	10	0	-inf	-inf
NM_001277145	ZBTB10	chr8	81435940	81436298	81432530	81432928	11	0	13	6	13	4	10	0	-inf	-inf
NM_001105570	NUDT19	chr19	33204245	33204714	33203740	33203940	24	0	42	0	41	0	6	4		1.000
NM_001105573	FBXO45	chr3	196315693	196315944	196311301	196312220	6	24	11	17	5	12	7	11	0.614	-0.527
NM_001106	ACVR2B	chr3	38534378	38534628	38525119	38525370	0	0	5	3	5	0	0	0	-inf
NM_001109903	RNFT2	chr12	117291236	117291436	117290404	117290866	0	4	5	5	4	5	0	3	1.000	1.000
NM_001110	ADAM10	chr15	58887507	58888299	58888785	58889706	47	13	76	25	74	28	29	25	-0.189	0.561
NM_001111018	NAV2	chr11	20142637	20143200	20139972	20140424	12	6	9	3	8	4	3	6	0.333	0.750
NM_001111019	NAV2	chr11	20142637	20143200	20139972	20140424	12	6	9	3	8	4	3	6	0.333	0.750
NM_001244963	NAV2	chr11	20142637	20143200	20139972	20140424	12	6	9	3	8	4	3	6	0.333	0.750
NM_001111097	LYN	chr8	56923520	56924365	56922823	56923182	26	14	28	4	34	6	14	6	0.735	0.588
NM_001111112	UBE2K	chr4	39784200	39784451	39780715	39781832	35	52	79	76	49	47	25	36	0.352	0.334
NM_001112	ADARB1	chr21	46646103	46646502	46642307	46642558	0	4	3	6	8	7	0	0	1.000	-inf
NM_001112706	SCIN	chr7	12692897	12693255	12692400	12692748	0	4	4	0	0	0	3	3	1.000	1.000
NM_033128	SCIN	chr7	12692897	12693255	12692400	12692748	0	4	4	0	0	0	3	3	1.000	1.000
NM_001112717	LIMCH1	chr4	41701408	41702077	41699392	41699910	15	18	31	21	19	14	6	15	0.435	0.705
NM_001112719	LIMCH1	chr4	41701408	41702077	41699392	41699910	15	18	31	21	19	14	6	15	0.435	0.705
NM_001289124	LIMCH1	chr4	41701408	41702077	41699392	41699910	15	18	31	21	19	14	6	15	0.435	0.705
NM_001112736	FAM208A	chr3	56654240	56654617	56656914	56657367	3	9	20	49	21	36	0	17	0.183	1.000
NM_015224	FAM208A	chr3	56654240	56654617	56656463	56656718	3	5	20	3	21	0	0	0	0.910
NM_001113178	NFAT5	chr16	69738077	69738636	69729426	69729626	12	3	46	4	45	0	16	0	0.652
NM_001113239	HIPK2	chr7	139246353	139246805	139256892	139257521	9	12	63	18	64	10	24	6	0.786	0.375
NM_001113347	ECE1	chr1	21543716	21544352	21545117	21545518	124	44	315	60	312	47	68	31	0.463	0.670
NM_001113348	ECE1	chr1	21543716	21544352	21545117	21545518	124	44	315	60	312	47	68	31	0.463	0.670
NM_001113349	ECE1	chr1	21543716	21544352	21545117	21545518	124	44	315	60	312	47	68	31	0.463	0.670
NM_001397	ECE1	chr1	21543716	21544352	21545117	21545518	124	44	315	60	312	47	68	31	0.463	0.670
NM_001113434	C17orf51	chr17	21431978	21432306	21437325	21437585	0	0	0	3	3	3	0	0	-inf	-inf
NM_001113490	AMOT	chrX	112018170	112018523	112021574	112021774	22	3	41	3	33	3	6	0	0.463	-inf
NM_133265	AMOT	chrX	112018170	112018523	112021574	112021774	22	3	41	3	33	3	6	0	0.463	-inf
NM_001113491	SEPT9	chr17	75496225	75496757	75495361	75495561	482	0	469	0	421	3	451	0		-inf
NM_001113492	SEPT9	chr17	75496225	75496757	75495361	75495561	482	0	469	0	421	3	451	0		-inf
NM_001113493	SEPT9	chr17	75496225	75496757	75495361	75495561	482	0	469	0	421	3	451	0		-inf
NM_001113494	SEPT9	chr17	75496225	75496757	75495361	75495561	482	0	469	0	421	3	451	0		-inf
NM_001113495	SEPT9	chr17	75496225	75496757	75495361	75495561	482	0	469	0	421	3	451	0		-inf
NM_001113496	SEPT9	chr17	75496225	75496757	75495361	75495561	482	0	469	0	421	3	451	0		-inf
NM_006640	SEPT9	chr17	75496225	75496757	75495361	75495561	482	0	469	0	421	3	451	0		-inf
NM_001113513	ARHGEF7	chr13	111957639	111958118	111955561	111955812	16	10	15	3	14	0	6	7	0.680	1.000
NM_003899	ARHGEF7	chr13	111957639	111958118	111955561	111955812	16	10	15	3	14	0	6	7	0.680	1.000
NM_001113525	ZNF276	chr16	89806757	89807381	89804736	89804989	12	7	19	16	18	8	11	14	-0.444	0.651
NM_152287	ZNF276	chr16	89806757	89807381	89804736	89804989	12	7	19	16	18	8	11	14	-0.444	0.651
NM_001113528	METTL15	chr11	28354077	28355103	28352599	28353159	21	10	16	6	27	5	8	12	0.212	0.877
NM_001114	ADCY7	chr16	50351302	50352121	50349607	50350058	112	4	175	3	161	3	53	3	0.520	0.671
NM_001114091	CDC27	chr17	45195081	45195968	45196625	45197221	82	7	193	6	127	6	14	4	0.636	0.835
NM_001114092	THUMPD3	chr3	9428071	9428472	9426826	9427671	5	32	15	19	18	15	5	25	0.802	0.833
NM_001114093	LSM14A	chr19	34719715	34720339	34718232	34719109	45	157	66	305	43	233	21	86	-0.325	-0.323
NM_001114118	C17orf85	chr17	3709988	3710188	3714884	3715919	0	25	4	56	0	52	3	33	1.000	-inf
NM_001114121	CHEK1	chr11	125545887	125546211	125525989	125526257	26	0	14	4	11	0	12	0	-inf
NM_001114122	CHEK1	chr11	125526637	125527093	125525989	125526257	17	0	20	4	16	0	5	0	-inf
NM_001274	CHEK1	chr11	125526637	125527093	125525989	125526257	17	0	20	4	16	0	5	0	-inf
NM_001114133	SYNPO2L	chr10	75404679	75405055	75405334	75405804	11	3	6	6	4	4	4	7	-2.667	0.429
NM_024875	SYNPO2L	chr10	75404679	75405055	75405334	75405804	11	3	6	6	4	4	4	7	-2.667	0.429
NM_001114172	PIK3R3	chr1	46505794	46506249	46508720	46508920	22	0	76	6	46	0	9	0	-inf
NM_003629	PIK3R3	chr1	46505794	46506249	46508720	46508920	22	0	76	6	46	0	9	0	-inf
NM_001114176	AEBP2	chr12	19674207	19674407	19672083	19672283	0	0	6	3	3	3	0	0	-inf	-inf
NM_001267043	AEBP2	chr12	19674207	19674407	19672083	19672283	0	0	6	3	3	3	0	0	-inf	-inf
NM_001114182	IRAK4	chr12	44182941	44183302	44181559	44181887	7	3	10	3	6	0	8	3	0.300	1.000
NM_001114184	MTRF1L	chr6	153308384	153308875	153310680	153311207	9	15	5	10	9	12	0	16	-0.200	1.000
NM_001114395	CNTLN	chr9	17301249	17301504	17298812	17299132	3	4	3	0	5	0	0	4	1.000	1.000
NM_001114396	KLRD1	chr12	10469623	10469875	10468487	10468739	5	5	19	8	8	5	3	4	0.579	0.531
NM_002262	KLRD1	chr12	10469623	10469875	10468487	10468739	5	5	19	8	8	5	3	4	0.579	0.531
NM_001114600	SZRD1	chr1	16723584	16724722	16721878	16722927	58	88	77	53	69	74	75	84	0.546	0.042
NM_001114617	MGAT1	chr5	180217555	180218168	180218304	180218504	119	0	149	5	151	0	125	0	-inf
NM_001114618	MGAT1	chr5	180217555	180218168	180218304	180218504	119	0	149	5	151	0	125	0	-inf
NM_001114619	MGAT1	chr5	180217555	180218168	180218304	180218504	119	0	149	5	151	0	125	0	-inf
NM_002406	MGAT1	chr5	180217555	180218168	180218304	180218504	119	0	149	5	151	0	125	0	-inf
NM_001114634	PLAG1	chr8	57073673	57074132	57075778	57076216	5	6	10	10	11	4	0	6	0.167	1.000
NM_001114734	PABPC4L	chr4	135117573	135117878	135120382	135120582	0	8	8	0	11	3	0	0	1.000	-inf
NM_001115007	LIN54	chr4	83845781	83845981	83846900	83847457	0	37	9	99	0	83	0	9	1.000
NM_001115008	LIN54	chr4	83845781	83845981	83846900	83847457	0	37	9	99	0	83	0	9	1.000
NM_001115113	WDR26	chr1	224572863	224573733	224575627	224575877	7	14	19	11	28	17	6	3	0.711	-0.214
NM_001116	ADCY9	chr16	4012705	4012956	4014912	4015400	4	0	8	4	5	0	3	0	-inf
NM_001122681	SH3BP2	chr4	2842443	2842851	2838240	2838788	0	6	13	5	4	3	5	3	1.000	-0.250
NM_001145855	SH3BP2	chr4	2842443	2842851	2838240	2838788	0	6	13	5	4	3	5	3	1.000	-0.250
NM_001145856	SH3BP2	chr4	2842443	2842851	2838240	2838788	0	6	13	5	4	3	5	3	1.000	-0.250
NM_003023	SH3BP2	chr4	2842443	2842851	2838240	2838788	0	6	13	5	4	3	5	3	1.000	-0.250
NM_001122821	SET	chr9	131458009	131458754	131457050	131457949	160	2053	217	3185	181	3001	104	1179	-0.144	-0.463
NM_001248000	SET	chr9	131458009	131458754	131457050	131457949	160	2053	217	3185	181	3001	104	1179	-0.144	-0.463
NM_001248001	SET	chr9	131458009	131458754	131457050	131457949	160	2053	217	3185	181	3001	104	1179	-0.144	-0.463
NM_003011	SET	chr9	131458009	131458754	131457050	131457949	160	2053	217	3185	181	3001	104	1179	-0.144	-0.463
NM_001122824	TACC1	chr8	38710042	38710581	38706142	38706644	107	3	209	5	227	5	87	0	0.147	-inf
NM_001146216	TACC1	chr8	38710042	38710581	38706142	38706644	107	3	209	5	227	5	87	0	0.147	-inf
NM_001122838	NAPEPLD	chr7	102740248	102740763	102742868	102743207	11	8	3	6	8	10	0	0	-1.750	-inf
NM_001122842	NCOA7	chr6	126251794	126252316	126250100	126250300	12	0	20	0	8	0	4	0
NM_001199619	NCOA7	chr6	126251794	126252316	126250100	126250300	12	0	20	0	8	0	4	0
NM_001199622	NCOA7	chr6	126251794	126252316	126250100	126250300	12	0	20	0	8	0	4	0
NM_001122964	SMEK2	chr2	55774420	55774775	55776493	55776806	5	79	8	74	4	95	0	42	0.415	1.000
NM_001123355	PPP6C	chr9	127908895	127909367	127909446	127909747	8	5	9	7	0	5	0	0	-0.244	-inf
NM_001126050	HDGF	chr1	156711918	156712853	156712998	156713198	706	0	535	4	691	0	652	3	-inf	1.000
NM_001126051	HDGF	chr1	156711918	156712853	156712998	156713198	706	0	535	4	691	0	652	3	-inf	1.000
NM_004494	HDGF	chr1	156711918	156712853	156712998	156713198	706	0	535	4	691	0	652	3	-inf	1.000
NM_001126054	CASK	chrX	41374133	41374333	41374399	41374726	0	6	4	4	5	6	0	0	1.000	-inf
NM_001126103	RACGAP1	chr12	50382978	50383691	50383742	50384014	101	0	128	0	90	0	96	0
NM_001126181	NRGN	chr11	124616776	124617175	124616447	124616647	30	0	26	0	53	3	19	0		-inf
NM_001126240	TP73	chr1	3652370	3652802	3650091	3650526	15	7	13	3	12	3	13	3	0.505	-0.083
NM_001204184	TP73	chr1	3652370	3652802	3650091	3650526	15	7	13	3	12	3	13	3	0.505	-0.083
NM_001204192	TP73	chr1	3652370	3652802	3650091	3650526	15	7	13	3	12	3	13	3	0.505	-0.083
NM_001126340	ORAI2	chr7	102095368	102095568	102088617	102090736	5	85	5	81	0	82	0	72	0.047
NM_001127173	CADM3	chr1	159172808	159173108	159170855	159171106	47	7	68	6	59	4	43	17	0.408	0.829
NM_021189	CADM3	chr1	159172808	159173108	159170855	159171106	47	7	68	6	59	4	43	17	0.408	0.829
NM_001127183	CFLAR	chr2	202036143	202036343	202031686	202031886	3	3	0	0	0	0	0	0	1.000
NM_001202515	CFLAR	chr2	202036143	202036343	202031686	202031886	3	3	0	0	0	0	0	0	1.000
NM_001202516	CFLAR	chr2	202036143	202036343	202031686	202031886	3	3	0	0	0	0	0	0	1.000
NM_001202518	CFLAR	chr2	202036143	202036343	202028664	202029033	3	9	0	10	0	9	0	6	-inf
NM_001127214	ACSF3	chr16	89222070	89222270	89220635	89221062	0	8	0	8	0	5	0	11
NM_001127217	SMAD9	chr13	37418966	37419166	37422375	37422575	0	0	5	5	3	7	0	0	-inf	-inf
NM_001127244	LRRC8A	chr9	131679698	131680434	131678976	131679473	189	11	287	12	137	6	70	10	0.282	0.693
NM_001127245	LRRC8A	chr9	131679698	131680434	131678976	131679473	189	11	287	12	137	6	70	10	0.282	0.693
NM_001127257	SLC39A10	chr2	196601897	196602457	196599897	196600097	18	0	63	5	57	3	15	0	-inf	-inf
NM_020342	SLC39A10	chr2	196601897	196602457	196599897	196600097	18	0	63	5	57	3	15	0	-inf	-inf
NM_001127372	ZNF84	chr12	133639556	133639896	133635772	133636229	0	4	3	6	3	0	3	0	1.000
NM_001127383	CYBRD1	chr2	172413882	172414628	172413362	172413695	4	5	6	3	11	4	6	0	0.600	-inf
NM_001256909	CYBRD1	chr2	172413882	172414628	172413362	172413695	4	5	6	3	11	4	6	0	0.600	-inf
NM_001127395	METTL21A	chr2	208473840	208474453	208476877	208477192	5	7	18	9	6	6	0	4	0.643	1.000
NM_145280	METTL21A	chr2	208473840	208474453	208476877	208477192	5	7	18	9	6	6	0	4	0.643	1.000
NM_001127399	YPEL5	chr2	30382649	30383484	30381882	30382506	26	16	23	24	20	16	12	15	-0.696	0.360
NM_001127458	CRLS1	chr20	6020428	6020680	6017816	6018720	4	31	5	40	4	49	4	57	-0.032	0.140
NM_019095	CRLS1	chr20	6020428	6020680	6017816	6018720	4	31	5	40	4	49	4	57	-0.032	0.140
NM_001127482	SPRYD7	chr13	50486850	50487205	50487624	50487824	0	4	3	3	3	0	0	0	1.000
NM_001127649	PEX26	chr22	18573602	18573902	18571038	18571238	48	4	95	3	83	0	44	0	0.621
NM_001199319	PEX26	chr22	18573602	18573902	18571038	18571238	48	4	95	3	83	0	44	0	0.621
NM_001127671	LIFR	chr5	38475098	38475613	38479947	38480436	15	8	15	10	33	13	5	3	-0.250	0.343
NM_002310	LIFR	chr5	38475098	38475613	38479947	38480436	15	8	15	10	33	13	5	3	-0.250	0.343
NM_001127696	ATXN3	chr14	92524923	92525254	92527183	92527442	4	0	0	5	0	3	0	0	-inf	-inf
NM_001127715	STXBP5	chr6	147711293	147711493	147706072	147706924	8	13	0	36	0	31	3	11	-inf	-inf
NM_001128126	AP4S1	chr14	31565065	31565367	31562268	31562682	5	4	0	4	0	6	0	0	-inf	-inf
NM_001254728	AP4S1	chr14	31565065	31565367	31562268	31562682	5	4	0	4	0	6	0	0	-inf	-inf
NM_001254729	AP4S1	chr14	31565065	31565367	31562268	31562682	5	4	0	4	0	6	0	0	-inf	-inf
NM_001128128	ZEB1	chr10	31817648	31818152	31816894	31817202	20	0	44	7	27	5	12	0	-inf	-inf
NM_001174093	ZEB1	chr10	31817648	31818152	31816894	31817202	20	0	44	7	27	5	12	0	-inf	-inf
NM_001128148	TFRC	chr3	195776213	195777015	195777820	195778197	434	6	1142	6	1057	11	315	7	0.620	0.532
NM_003234	TFRC	chr3	195776213	195777015	195777820	195778197	434	6	1142	6	1057	11	315	7	0.620	0.532
NM_001128150	ORMDL1	chr2	190635022	190635470	190635737	190635937	5	0	10	3	7	0	6	0	-inf
NM_001128159	VPS53	chr17	414773	414973	420902	421481	0	3	0	5	4	3	3	7		0.679
NM_001128160	UBP1	chr3	33429849	33430686	33431117	33431379	69	0	115	4	90	3	45	3	-inf	0.500
NM_001128161	UBP1	chr3	33429849	33430686	33431117	33431379	69	0	115	4	90	3	45	3	-inf	0.500
NM_001128210	SPRED2	chr2	65538019	65538572	65539446	65539852	13	4	30	3	15	0	7	0	0.675
NM_181784	SPRED2	chr2	65538019	65538572	65539446	65539852	13	4	30	3	15	0	7	0	0.675
NM_001128211	NUDCD1	chr8	110253264	110253642	110253751	110253951	3	3	16	0	9	0	3	0	1.000
NM_032869	NUDCD1	chr8	110253264	110253642	110253751	110253951	3	3	16	0	9	0	3	0	1.000
NM_001128226	DIS3	chr13	73331639	73331890	73333199	73333727	3	45	6	93	0	81	4	25	-0.033	-inf
NM_001128227	GNE	chr9	36214449	36215070	36217149	36217349	35	4	75	0	44	0	9	0	1.000
NM_001190383	GNE	chr9	36214449	36215070	36217149	36217349	35	4	75	0	44	0	9	0	1.000
NM_001128309	TSPAN14	chr10	82281831	82282421	82278209	82278409	20	0	29	5	14	0	14	0	-inf
NM_001128426	AP1AR	chr4	113190536	113191230	113189572	113189827	70	0	123	0	109	3	35	5		0.807
NM_001128429	SMARCAD1	chr4	95211376	95212511	95210687	95211088	46	4	83	12	59	20	12	7	-0.663	0.419
NM_001128430	SMARCAD1	chr4	95211376	95212511	95210687	95211088	46	4	83	12	59	20	12	7	-0.663	0.419
NM_001254949	SMARCAD1	chr4	95211376	95212511	95210687	95211088	46	4	83	12	59	20	12	7	-0.663	0.419
NM_001128431	SLC39A14	chr8	22279558	22280252	22278829	22279267	138	3	315	10	253	5	70	0	-0.460	-inf
NM_001135153	SLC39A14	chr8	22279558	22280252	22278829	22279267	138	3	315	10	253	5	70	0	-0.460	-inf
NM_001128608	MAPKBP1	chr15	42119761	42120133	42119157	42119525	5	6	7	14	14	8	10	12	-0.667	0.524
NM_001128610	USP8	chr15	50792851	50793375	50791501	50791975	6	31	5	58	4	47	3	20	-1.245	-0.762
NM_001128615	ARHGEF3	chr3	56761431	56761733	56763003	56763203	10	4	14	3	11	0	6	0	0.464
NM_001128616	ARHGEF3	chr3	56761431	56761733	56763003	56763203	10	4	14	3	11	0	6	0	0.464
NM_001289698	ARHGEF3	chr3	56761431	56761733	56763003	56763203	10	4	14	3	11	0	6	0	0.464
NM_019555	ARHGEF3	chr3	56761431	56761733	56763003	56763203	10	4	14	3	11	0	6	0	0.464
NM_001128626	SPIRE1	chr18	12446503	12446998	12448800	12449106	10	0	15	0	9	3	6	0		-inf
NM_001128627	SPIRE1	chr18	12446503	12446998	12448800	12449106	10	0	15	0	9	3	6	0		-inf
NM_001128826	NCS1	chr9	132999191	132999579	132995402	132996549	7	206	8	155	9	149	7	140	0.342	0.172
NM_014286	NCS1	chr9	132999191	132999579	132995402	132996549	7	206	8	155	9	149	7	140	0.342	0.172
NM_001128930	ENTPD4	chr8	23286686	23287322	23289635	23290362	13	31	20	38	18	66	8	26	0.203	-0.128
NM_001129896	SYTL4	chrX	99929493	99929954	99930768	99931019	14	5	21	17	16	6	3	4	-1.267	0.719
NM_001174068	SYTL4	chrX	99929493	99929954	99930768	99931019	14	5	21	17	16	6	3	4	-1.267	0.719
NM_001129898	KRBOX4	chrX	46333213	46334147	46332786	46333037	8	10	10	5	6	5	5	0	0.600	-inf
NM_001129993	KIAA1841	chr2	61351070	61351451	61350410	61350802	4	4	4	0	8	5	5	0	1.000	-inf
NM_001129994	KCTD15	chr19	34306427	34306679	34304074	34304274	4	0	7	0	6	0	4	4		1.000
NM_001130006	GSPT1	chr16	11961992	11962585	11963977	11964463	4	7	12	20	7	7	0	0	0.048	-inf
NM_001130007	GSPT1	chr16	11961992	11962585	11963977	11964463	4	7	12	20	7	7	0	0	0.048	-inf
NM_001130009	GEN1	chr2	17965638	17966152	17963218	17963522	0	3	7	0	10	3	0	4	1.000	1.000
NM_182625	GEN1	chr2	17965638	17966152	17963218	17963522	0	3	7	0	10	3	0	4	1.000	1.000
NM_001130010	C15orf41	chr15	37102166	37102473	37100769	37101061	0	3	9	0	9	0	5	0	1.000
NM_032499	C15orf41	chr15	37102166	37102473	37100769	37101061	0	3	9	0	9	0	5	0	1.000
NM_001130037	ELMOD1	chr11	107537124	107537454	107536468	107536718	5	14	4	18	6	14	3	11	-0.607	0.364
NM_001130047	TBCEL	chr11	120960097	120960406	120958313	120958672	3	15	5	4	7	0	0	5	0.840	1.000
NM_152715	TBCEL	chr11	120960097	120960406	120958313	120958672	3	15	5	4	7	0	0	5	0.840	1.000
NM_001130067	TRIM2	chr4	154260119	154260319	154257227	154257427	0	3	0	6	0	0	0	0
NM_015271	TRIM2	chr4	154260119	154260319	154257227	154257427	0	3	0	6	0	0	0	0
NM_001130105	COL4A3BP	chr5	74666976	74667878	74673561	74673874	13	7	20	3	14	4	7	0	0.721	-inf
NM_005713	COL4A3BP	chr5	74666976	74667878	74673561	74673874	13	7	20	3	14	4	7	0	0.721	-inf
NM_001130414	APBA2	chr15	29410267	29410517	29409503	29409984	6	11	4	13	5	15	5	11	-0.773	-0.364
NM_001130415	APOLD1	chr12	12943883	12944431	12942496	12942875	4	0	5	0	17	6	5	0		-inf
NM_030817	APOLD1	chr12	12943883	12944431	12942496	12942875	4	0	5	0	17	6	5	0		-inf
NM_001130440	SRP9	chr1	225977031	225978265	225975024	225975224	157	7	164	0	233	0	115	0	1.000
NM_001130447	HAUS2	chr15	42861717	42862233	42859707	42860241	9	15	26	18	23	15	15	11	0.585	0.111
NM_001130475	THAP5	chr7	108202699	108203518	108204328	108204528	31	0	74	3	61	3	21	0	-inf	-inf
NM_001287598	THAP5	chr7	108202699	108203518	108204328	108204528	31	0	74	3	61	3	21	0	-inf	-inf
NM_001130527	SPAG9	chr17	49039572	49040057	49042206	49042800	3	4	12	5	11	4	7	0	0.688	-inf
NM_001251971	SPAG9	chr17	49039572	49040057	49042206	49042800	3	4	12	5	11	4	7	0	0.688	-inf
NM_001130690	PDE10A	chr6	165740859	165741325	165745633	165746360	0	8	6	12	3	14	0	5	1.000	1.000
NM_001130701	STYX	chr14	53241327	53241764	53239176	53239434	6	0	13	3	19	5	16	3	-inf	-0.404
NM_001130710	LSM5	chr7	32524991	32525394	32525868	32526172	58	9	81	15	55	11	27	8	-0.193	0.325
NM_012322	LSM5	chr7	32524991	32525394	32525868	32526172	58	9	81	15	55	11	27	8	-0.193	0.325
NM_001130721	ELOVL6	chr4	110970305	110971063	110972109	110972309	28	3	44	0	30	0	8	0	1.000
NM_024090	ELOVL6	chr4	110970305	110971063	110972109	110972309	28	3	44	0	30	0	8	0	1.000
NM_001130831	GAS7	chr17	9817233	9817433	9818849	9819161	5	3	0	0	0	6	0	6	1.000
NM_003644	GAS7	chr17	9817233	9817433	9818849	9819161	5	3	0	0	0	6	0	6	1.000
NM_201432	GAS7	chr17	9817233	9817433	9818849	9819161	5	3	0	0	0	6	0	6	1.000
NM_201433	GAS7	chr17	9817233	9817433	9818849	9819161	5	3	0	0	0	6	0	6	1.000
NM_001130847	AIFM1	chrX	129263358	129263658	129267165	129267365	41	0	107	0	100	3	41	0		-inf
NM_001130849	CAB39	chr2	231685182	231685865	231683683	231684420	28	7	39	6	43	7	25	0	0.385	-inf
NM_016289	CAB39	chr2	231685182	231685865	231683683	231684420	28	7	39	6	43	7	25	0	0.385	-inf
NM_001130916	TGFBR1	chr9	101916208	101916408	101911894	101912094	0	5	0	0	0	0	0	0	1.000
NM_001130926	MEF2A	chr15	100256087	100256667	100253405	100254474	7	15	13	13	10	20	4	10	0.533	0.200
NM_001130928	MEF2A	chr15	100256087	100256667	100253405	100254474	7	15	13	13	10	20	4	10	0.533	0.200
NM_001130963	TMEM194A	chr12	57449463	57450002	57452419	57452758	34	6	41	0	34	3	19	0	1.000	-inf
NM_001130969	NSMF	chr9	140341992	140342298	140342648	140343231	5	43	5	24	7	34	4	45	0.442	0.568
NM_001134223	USP46	chr4	53457177	53457377	53463306	53463670	0	0	4	3	0	0	0	0	-inf
NM_001286767	USP46	chr4	53457177	53457377	53463306	53463670	0	0	4	3	0	0	0	0	-inf
NM_001134224	INPP4A	chr2	99207461	99207811	99204806	99205330	4	7	5	0	0	3	0	0	1.000	-inf
NM_001134232	TMEM106B	chr7	12276467	12276941	12273067	12273267	4	5	14	0	27	0	5	0	1.000
NM_001134296	AP3M2	chr8	42028249	42028776	42027650	42027900	12	9	33	15	22	18	26	7	0.394	-2.039
NM_001134337	RNF24	chr20	3912117	3912369	3913571	3914498	4	11	6	27	3	11	3	8	-0.636	-0.375
NM_007219	RNF24	chr20	3912117	3912369	3913571	3914498	4	11	6	27	3	11	3	8	-0.636	-0.375
NM_001134364	MAP4	chr3	47892204	47892656	47893059	47893948	81	123	139	165	112	213	67	95	0.218	-0.341
NM_001134367	SLC6A6	chr3	14530228	14530865	14526624	14526876	39	7	52	12	56	15	15	11	-0.286	0.635
NM_001134373	NT5C2	chr10	104847790	104848397	104848940	104849376	26	9	30	7	22	6	19	0	0.326	-inf
NM_001134375	CCNJ	chr10	97820265	97820617	97818314	97818655	6	3	29	4	28	3	3	0	0.724	-inf
NM_001134381	TBC1D5	chr3	17198686	17199180	17201902	17202288	19	0	35	5	34	0	20	3	-inf	1.000
NM_014744	TBC1D5	chr3	17198686	17199180	17201902	17202288	19	0	35	5	34	0	20	3	-inf	1.000
NM_001134382	IQSEC1	chr3	12938739	12939220	12942104	12942354	6	8	6	4	4	3	10	5	0.500	-0.500
NM_014869	IQSEC1	chr3	12938739	12939220	12940219	12940570	6	9	6	15	4	9	10	4	-0.667	-4.625
NM_001134400	CYB561D1	chr1	110042590	110043136	110039036	110039236	18	3	14	0	21	0	7	0	1.000
NM_001134402	CYB561D1	chr1	110042590	110043136	110039036	110039236	18	3	14	0	21	0	7	0	1.000
NM_001134422	CDV3	chr3	133308044	133309162	133306480	133307550	316	4	753	3	508	3	139	6	0.685	0.863
NM_001134423	CDV3	chr3	133308044	133309162	133306480	133307550	316	4	753	3	508	3	139	6	0.685	0.863
NM_001134440	ZNF502	chr3	44764889	44765361	44764211	44764411	10	4	4	0	4	0	3	3	1.000	1.000
NM_001134456	NXPE3	chr3	101545541	101546242	101542302	101542502	10	0	5	4	8	0	5	0	-inf
NM_145037	NXPE3	chr3	101545541	101546242	101542302	101542502	10	0	5	4	8	0	5	0	-inf
NM_001134473	GSE1;MIR7851-12247	chr16	85709285	85709821	85706186	85707258	30	68	65	158	30	59	12	13	-0.072	-0.815
NM_001278184	GSE1;MIR7851-12247	chr16	85709285	85709821	85706186	85707258	30	68	65	158	30	59	12	13	-0.072	-0.815
NM_001134476	LRRC8B	chr1	90061688	90062146	90059132	90059560	5	0	12	4	15	4	0	5	-inf	1.000
NM_015350	LRRC8B	chr1	90061688	90062146	90059132	90059560	5	0	12	4	15	4	0	5	-inf	1.000
NM_001134479	LRRC8D	chr1	90401760	90401960	90401276	90401601	0	5	0	10	5	9	0	5		1.000
NM_018103	LRRC8D	chr1	90401760	90401960	90401276	90401601	0	5	0	10	5	9	0	5		1.000
NM_001134647	AFAP1	chr4	7760473	7761059	7765133	7765394	4	3	12	0	5	3	0	0	1.000	-inf
NM_001134649	EIF4E3	chr3	71731014	71731214	71733522	71733722	0	3	3	4	0	8	0	0	1.000	-inf
NM_001134650	EIF4E3	chr3	71731014	71731214	71733522	71733722	0	3	3	4	0	8	0	0	1.000	-inf
NM_001134651	EIF4E3	chr3	71731014	71731214	71733522	71733722	0	3	3	4	0	8	0	0	1.000	-inf
NM_001282886	EIF4E3	chr3	71731014	71731214	71733522	71733722	0	3	3	4	0	8	0	0	1.000	-inf
NM_173359	EIF4E3	chr3	71731014	71731214	71733522	71733722	0	3	3	4	0	8	0	0	1.000	-inf
NM_001134656	ZNF662	chr3	42960607	42960807	42957253	42957453	0	4	0	0	0	3	3	0	1.000	-inf
NM_207404	ZNF662	chr3	42960607	42960807	42957253	42957453	0	4	0	0	0	3	3	0	1.000	-inf
NM_001134665	TRMT10A	chr4	100467948	100468148	100469276	100469802	7	5	0	4	3	6	0	0	-inf	-inf
NM_152292	TRMT10A	chr4	100467948	100468148	100469276	100469802	7	5	0	4	3	6	0	0	-inf	-inf
NM_001134672	FAM204A	chr10	120068864	120069116	120069367	120069858	0	13	0	15	6	14	0	13		1.000
NM_001134673	NFIA	chr1	61928223	61928476	61921786	61922094	0	0	4	3	6	3	0	0	-inf	-inf
NM_001145511	NFIA	chr1	61928223	61928476	61921786	61922094	0	0	4	3	6	3	0	0	-inf	-inf
NM_001145512	NFIA	chr1	61928223	61928476	61921786	61922094	0	0	4	3	6	3	0	0	-inf	-inf
NM_001134758	ARFRP1	chr20	62330812	62331328	62331528	62331845	27	5	21	6	17	5	31	6	-0.543	-0.520
NM_001134779	IPO11;IPO11-LRRC70	chr5	61923950	61924463	61923164	61923738	12	9	9	15	15	9	4	3	-1.222	0.200
NM_016338	IPO11;IPO11-LRRC70	chr5	61923950	61924463	61923164	61923738	12	9	9	15	15	9	4	3	-1.222	0.200
NM_001134830	AHI1	chr6	135605150	135605450	135606465	135606768	11	8	11	18	12	22	5	6	-1.250	-0.528
NM_001135037	MFAP3	chr5	153436434	153437018	153434241	153434648	19	18	26	23	26	34	7	16	0.066	0.428
NM_001135047	JDP2	chr14	75939146	75939406	75936835	75937250	4	124	3	78	0	64	0	80	0.161
NM_001135048	JDP2	chr14	75939146	75939406	75936835	75937250	4	124	3	78	0	64	0	80	0.161
NM_001135049	JDP2	chr14	75939146	75939406	75936835	75937250	4	124	3	78	0	64	0	80	0.161
NM_130469	JDP2	chr14	75939146	75939406	75936835	75937250	4	124	3	78	0	64	0	80	0.161
NM_001135095	FNDC3B	chr3	172117746	172118546	172115832	172116659	8	7	11	14	10	29	18	10	-0.455	-4.220
NM_022763	FNDC3B	chr3	172117746	172118546	172115832	172116659	8	7	11	14	10	29	18	10	-0.455	-4.220
NM_001135155	DPF1	chr19	38701658	38701908	38702320	38702644	22	8	33	9	14	10	12	7	0.250	-0.224
NM_001135156	DPF1	chr19	38701658	38701908	38702320	38702644	22	8	33	9	14	10	12	7	0.250	-0.224
NM_001135179	ZDHHC3	chr3	44961502	44961805	44967417	44967856	7	46	5	64	6	39	6	21	-0.948	-0.857
NM_001135187	AGFG1	chr2	228425471	228425988	228420365	228420662	7	0	14	5	3	0	5	0	-inf
NM_001135242	NDRG1	chr8	134249416	134250026	134250430	134251102	365	10	482	8	444	11	184	7	0.394	0.349
NM_001135255	RBBP4	chr1	33151444	33151860	33145308	33146574	6	85	7	74	4	83	12	76	0.254	-2.276
NM_001135256	RBBP4	chr1	33151444	33151860	33145308	33146574	6	85	7	74	4	83	12	76	0.254	-2.276
NM_001135565	HDHD1	chrX	6967004	6967477	6967592	6968142	25	0	43	4	36	4	18	6	-inf	0.667
NM_001135575	SMIM13	chr6	11138314	11139025	11135621	11136100	32	38	67	45	47	31	11	14	0.434	0.482
NM_001135586	C5orf24	chr5	134194401	134195480	134192062	134192431	22	14	75	14	87	16	23	8	0.707	0.471
NM_152409	C5orf24	chr5	134194401	134195480	134192062	134192431	22	14	75	14	87	16	23	8	0.707	0.471
NM_001135597	CCDC88A	chr2	55514986	55515794	55518076	55518276	4	0	23	0	25	4	4	0		-inf
NM_001135608	ARHGAP26	chr5	142608358	142608558	142603323	142603727	3	4	0	6	0	4	3	3	-inf	-inf
NM_001135610	PRDM2	chr1	14151278	14151596	14149722	14150026	5	5	7	9	10	11	0	6	-0.286	1.000
NM_012231	PRDM2	chr1	14151278	14151596	14149383	14149583	5	0	7	0	10	3	0	0		-inf
NM_001135636	PIP5K1A	chr1	151221814	151222064	151220619	151220919	268	20	588	14	467	14	109	14	0.681	0.767
NM_001135643	DCTN4	chr5	150088291	150088896	150090316	150090567	24	3	57	3	52	0	15	0	0.579
NM_001135644	DCTN4	chr5	150088291	150088896	150090316	150090567	24	3	57	3	52	0	15	0	0.579
NM_001135651	EIF2AK2	chr2	37333238	37333438	37333634	37334206	0	23	0	27	0	24	4	31		-inf
NM_001135652	EIF2AK2	chr2	37333238	37333438	37333634	37334206	0	23	0	27	0	24	4	31		-inf
NM_001135662	RAB29	chr1	205737178	205738123	205738310	205739136	42	22	72	29	46	13	14	21	0.231	0.812
NM_001135669	XPR1	chr1	180859017	180859361	180854756	180855515	13	8	4	15	6	13	5	0	-5.094	-inf
NM_001135726	HMBOX1	chr8	28909573	28910477	28908991	28909483	7	29	10	17	9	25	7	21	0.590	0.074
NM_024567	HMBOX1	chr8	28909573	28910477	28908991	28909483	7	29	10	17	9	25	7	21	0.590	0.074
NM_001135733	TP53INP1	chr8	95938229	95938795	95942544	95942744	14	4	19	0	15	0	6	0	1.000
NM_001135768	PVR	chr19	45168512	45169527	45166297	45167012	21	49	21	64	20	35	16	35	-0.306	0.200
NM_001135773	SPATA2	chr20	48519924	48520176	48521352	48521602	4	13	29	20	10	10	0	8	0.788	1.000
NM_006038	SPATA2	chr20	48519924	48520176	48521352	48521602	4	13	29	20	10	10	0	8	0.788	1.000
NM_001135776	ZBTB43	chr9	129599911	129600549	129597248	129597608	10	10	13	22	22	17	4	14	-0.692	0.779
NM_001135805	SYT1	chr12	79845506	79845706	79843690	79843890	0	4	5	13	3	4	3	3	1.000	-0.333
NM_001135806	SYT1	chr12	79845506	79845706	79843690	79843890	0	4	5	13	3	4	3	3	1.000	-0.333
NM_001291901	SYT1	chr12	79845506	79845706	79843690	79843890	0	4	5	13	3	4	3	3	1.000	-0.333
NM_001135811	FAM60A	chr12	31433551	31434071	31434310	31435414	51	11	52	16	38	25	37	19	-0.427	-0.281
NM_001135812	FAM60A	chr12	31433551	31434071	31434310	31435414	51	11	52	16	38	25	37	19	-0.427	-0.281
NM_001135820	TMEM2	chr9	74298304	74298858	74299131	74299736	51	9	149	9	78	8	9	0	0.658	-inf
NM_001135823	SSPN	chr12	26387366	26387733	26384699	26384899	0	0	5	0	10	0	3	0
NM_005086	SSPN	chr12	26387366	26387733	26384699	26384899	0	0	5	0	10	0	3	0
NM_001135825	RNF185	chr22	31602531	31603017	31600925	31601125	15	3	22	0	16	0	23	0	1.000
NM_001135947	URM1	chr9	131154031	131154333	131152654	131153089	8	275	9	329	0	272	0	256	-0.063
NM_001135993	TTC39C;TTC39C-14426	chr18	21715318	21715950	21712727	21712980	0	0	4	0	3	0	0	4		1.000
NM_001292030	TTC39C;TTC39C-14426	chr18	21715318	21715950	21712727	21712980	0	0	4	0	3	0	0	4		1.000
NM_153211	TTC39C;TTC39C-14426	chr18	21715318	21715950	21712727	21712980	0	0	4	0	3	0	0	4		1.000
NM_001136000	ABL2	chr1	179068552	179069137	179073264	179073603	30	4	66	9	62	5	30	0	-0.023	-inf
NM_001168236	ABL2	chr1	179068552	179069137	179073264	179073603	30	4	66	9	62	5	30	0	-0.023	-inf
NM_001136004	MICAL3	chr22	18342932	18343132	18345066	18345320	4	11	11	8	5	11	3	0	0.736	-inf
NM_001136021	NFATC2	chr20	50003507	50003876	50005209	50005409	5	0	5	5	9	0	0	0	-inf
NM_001258296	NFATC2	chr20	50003507	50003876	50005209	50005409	5	0	5	5	9	0	0	0	-inf
NM_001136031	ATG7	chr3	11598899	11599099	11596366	11596616	0	14	0	5	0	15	0	7
NM_001136040	CPSF7	chr11	61170140	61170649	61171842	61172042	73	0	168	0	107	4	46	0		-inf
NM_024811	CPSF7	chr11	61170140	61170649	61171842	61172042	73	0	168	0	107	4	46	0		-inf
NM_001136041	HDAC11	chr3	13547473	13547992	13546558	13546814	19	3	12	0	6	0	19	0	1.000
NM_024827	HDAC11	chr3	13547473	13547992	13546558	13546814	19	3	12	0	6	0	19	0	1.000
NM_001136049	LMLN	chr3	197770392	197770592	197766311	197766511	0	3	7	4	12	5	5	0	1.000	-inf
NM_001136115	FBXO28	chr1	224349427	224349677	224345291	224346151	10	6	6	7	6	4	3	5	-0.944	0.600
NM_001136140	CMPK1	chr1	47842998	47844595	47842573	47842912	146	0	197	0	191	0	78	4		1.000
NM_001136156	ZNF507	chr19	32877144	32877785	32876486	32876686	31	0	43	3	42	6	12	0	-inf	-inf
NM_001136191	KANK2	chr19	11274979	11275433	11276284	11276534	39	7	79	4	69	5	28	6	0.718	0.662
NM_015493	KANK2	chr19	11274979	11275433	11276284	11276534	39	7	79	4	69	5	28	6	0.718	0.662
NM_001136193	FASTKD2	chr2	207657604	207658255	207656804	207657263	5	23	8	24	5	16	7	14	0.348	-0.600
NM_001136195	TNPO2	chr19	12809981	12811081	12811890	12812090	39	5	64	0	58	0	36	0	1.000
NM_001136196	TNPO2	chr19	12809981	12811081	12811890	12812090	39	5	64	0	58	0	36	0	1.000
NM_013433	TNPO2	chr19	12809981	12811081	12811890	12812090	39	5	64	0	58	0	36	0	1.000
NM_001136197	FZR1	chr19	3536418	3536804	3535876	3536291	7	12	7	15	4	10	4	5	-0.250	-1.000
NM_016263	FZR1	chr19	3536418	3536804	3535876	3536291	7	12	7	15	4	10	4	5	-0.250	-1.000
NM_001136257	SGMS2	chr4	108835301	108836242	108833509	108833760	27	0	32	0	34	4	10	0		-inf
NM_001136258	SGMS2	chr4	108835301	108836242	108833509	108833760	27	0	32	0	34	4	10	0		-inf
NM_001136262	ATXN7L3B	chr12	74934684	74935295	74934199	74934399	85	3	95	0	62	0	44	0	1.000
NM_001136265	IFFO2	chr1	19230768	19231202	19234257	19234588	10	6	17	0	10	4	12	0	1.000	-inf
NM_001136269	DAZAP2	chr12	51640495	51640695	51640199	51640399	0	0	0	3	0	0	3	5	-inf	1.000
NM_001136474	VASH2	chr1	213164569	213164951	213163061	213163261	3	5	6	0	9	0	0	0	1.000
NM_001136494	C1orf198	chr1	230972903	230973480	230974178	230974378	75	5	84	3	60	0	41	3	0.464	1.000
NM_001136495	C1orf198	chr1	230972903	230973480	230974178	230974378	75	5	84	3	60	0	41	3	0.464	1.000
NM_032800	C1orf198	chr1	230972903	230973480	230974178	230974378	75	5	84	3	60	0	41	3	0.464	1.000
NM_001136497	BTF3L4	chr1	52555014	52555526	52552437	52552857	4	144	6	270	4	163	3	67	-0.250	-0.825
NM_001136540	APOL1	chr22	36663272	36663597	36662689	36662942	10	15	5	8	8	15	8	18	-0.067	0.167
NM_001136554	TLK1	chr2	171847663	171847863	171849939	171850260	0	6	3	8	0	5	0	4	1.000
NM_001136555	TLK1	chr2	171847663	171847863	171849939	171850260	0	6	3	8	0	5	0	4	1.000
NM_012290	TLK1	chr2	171847663	171847863	171849939	171850260	0	6	3	8	0	5	0	4	1.000
NM_001136557	GPR107	chr9	132902051	132902532	132897583	132898264	18	4	42	6	34	5	10	4	0.357	0.632
NM_001136574	LANCL1	chr2	211295958	211296576	211298313	211298566	31	7	80	0	83	3	32	4	1.000	0.711
NM_001136575	LANCL1	chr2	211295958	211296576	211298313	211298566	31	7	80	0	83	3	32	4	1.000	0.711
NM_006055	LANCL1	chr2	211295958	211296576	211298313	211298566	31	7	80	0	83	3	32	4	1.000	0.711
NM_001137554	MCTS1	chrX	119754295	119754976	119753957	119754226	7	6	5	0	4	8	7	0	1.000	-inf
NM_014060	MCTS1	chrX	119754295	119754976	119753957	119754226	7	6	5	0	4	8	7	0	1.000	-inf
NM_001137605	PARVG	chr22	44604031	44604297	44602375	44602626	3	5	0	7	0	6	3	10	-inf	-inf
NM_022141	PARVG	chr22	44604031	44604297	44602375	44602626	3	5	0	7	0	6	3	10	-inf	-inf
NM_001139466	TBL1X	chrX	9687046	9687843	9685109	9685361	31	3	101	9	45	3	24	0	0.079	-inf
NM_005647	TBL1X	chrX	9687046	9687843	9685109	9685361	31	3	101	9	45	3	24	0	0.079	-inf
NM_001142273	CLASP1	chr2	122095385	122095999	122098117	122098402	44	4	89	3	47	0	40	6	0.629	1.000
NM_001142275	NIPA1	chr15	23043353	23043845	23047588	23048787	40	16	86	22	75	10	21	9	0.360	0.689
NM_144599	NIPA1	chr15	23043353	23043845	23047588	23048787	40	16	86	22	75	10	21	9	0.360	0.689
NM_001142281	ARCN1	chr11	118473086	118473813	118472257	118472457	130	0	240	3	229	6	102	0	-inf	-inf
NM_001142292	LMAN2L	chr2	97371685	97372176	97372574	97372952	76	3	45	0	40	0	52	0	1.000
NM_001142300	CCNYL1	chr2	208620557	208620967	208618763	208619330	13	42	24	81	31	66	22	29	-0.045	-0.615
NM_001142319	C2orf44	chr2	24252252	24252671	24253517	24253880	45	0	49	3	44	3	15	4	-inf	0.744
NM_001142339	GNAL	chr18	11885240	11885734	11881614	11882123	14	7	24	5	32	4	5	6	0.583	0.896
NM_001261444	GNAL	chr18	11885240	11885734	11881614	11882123	14	7	24	5	32	4	5	6	0.583	0.896
NM_182978	GNAL	chr18	11885240	11885734	11881614	11882123	14	7	24	5	32	4	5	6	0.583	0.896
NM_001142370	PTPN18	chr2	131132578	131133050	131130835	131131035	44	6	25	7	25	0	31	0	-1.053
NM_001142386	PDK3	chrX	24568328	24568581	24557345	24558095	0	15	0	15	5	17	4	16		0.150
NM_001142397	CTIF	chr18	46388636	46389636	46386406	46386954	7	14	8	3	6	4	10	6	0.812	-0.111
NM_001142466	GPT2	chr16	46964572	46965275	46963023	46963377	288	114	499	164	236	126	94	85	0.170	0.410
NM_133443	GPT2	chr16	46964572	46965275	46963023	46963377	288	114	499	164	236	126	94	85	0.170	0.410
NM_001142473	FAIM3	chr1	207077283	207077483	207077684	207078150	0	6	3	11	0	6	0	6	1.000
NM_001193338	FAIM3	chr1	207077283	207077483	207077684	207078150	0	6	3	11	0	6	0	6	1.000
NM_001142498	SIRT1	chr10	69677513	69678182	69676799	69677160	56	0	69	12	62	8	38	0	-inf	-inf
NM_012238	SIRT1	chr10	69677513	69678182	69676799	69677160	56	0	69	12	62	8	38	0	-inf	-inf
NM_001142546	LUZP1	chr1	23410540	23410915	23414071	23414271	4	7	4	3	4	4	4	0	0.571	-inf
NM_001142550	WDR47	chr1	109512815	109513407	109513689	109513889	5	4	5	3	9	0	0	0	0.250
NM_001142568	BBX	chr3	107529436	107530126	107525759	107527975	12	10	24	13	6	7	0	4	0.350	1.000
NM_001142571	RAD51L3-RFFL;RAD51D	chr17	33426764	33426964	33427412	33427818	5	3	0	7	0	4	0	0	-inf	-inf
NM_001142579	ZNF780A	chr19	40575139	40575457	40575987	40576250	10	0	9	3	6	4	8	0	-inf	-inf
NM_001142594	ITPK1	chr14	93403296	93403496	93404301	93404501	0	9	7	13	0	4	3	0	1.000	-inf
NM_001142603	KIAA0141	chr5	141319186	141319805	141318404	141318841	25	9	41	5	23	4	10	6	0.661	0.710
NM_001142621	TGFBRAP1	chr2	105880785	105881326	105881976	105882679	14	28	17	55	18	51	10	28	-0.618	-0.012
NM_001142640	TNRC6C	chr17	76103262	76103563	76101707	76102989	3	7	19	13	29	16	0	11	0.707	1.000
NM_001142641	FBRSL1	chr12	133161547	133161747	133160430	133160961	0	33	5	38	0	25	5	24	1.000	-inf
NM_001142645	TMEM194B	chr2	191371626	191371965	191373418	191373889	3	3	0	12	6	6	0	14	-inf	1.000
NM_001142651	NEURL1B	chr5	172118168	172118611	172114228	172114428	403	0	870	6	580	0	220	0	-inf
NM_001142653	PTGES3L-AARSD1;PTGES3L	chr17	41120196	41120396	41120753	41120953	5	0	7	9	0	8	5	0	-inf	-inf
NM_001142673	ATG13	chr11	46695620	46696373	46694158	46694640	19	53	11	27	22	27	14	34	0.120	0.495
NM_001142685	ARHGAP32	chr11	128834915	128835115	128837884	128838192	7	0	8	0	6	0	0	0
NM_014715	ARHGAP32	chr11	128834915	128835115	128837884	128838192	7	0	8	0	6	0	0	0
NM_001142749	KIAA1324L	chr7	86508442	86508642	86509347	86509754	3	9	0	14	0	10	0	8	-inf
NM_001291990	KIAA1324L	chr7	86508442	86508642	86509347	86509754	3	9	0	14	0	10	0	8	-inf
NM_152748	KIAA1324L	chr7	86508442	86508642	86509347	86509754	3	9	0	14	0	10	0	8	-inf
NM_001142782	MAGI3	chr1	114228042	114228587	114226829	114227373	24	3	42	6	25	5	12	0	-0.143	-inf
NM_001142805	SLC6A8	chrX	152961151	152962126	152960675	152960925	103	49	92	44	144	85	87	56	-0.005	0.083
NM_001142806	SLC6A8	chrX	152961151	152962126	152960675	152960925	103	49	92	44	144	85	87	56	-0.005	0.083
NM_001142964	C22orf46	chr22	42093799	42094161	42090291	42092228	7	8	6	6	4	5	0	4	0.125	1.000
NM_001143757	LRRC27	chr10	134193623	134193823	134191412	134191612	6	5	4	13	6	8	0	3	-2.900	1.000
NM_030626	LRRC27	chr10	134193623	134193823	134191412	134191612	6	5	4	13	6	8	0	3	-2.900	1.000
NM_001143778	ASAP3	chr1	23755050	23755565	23755644	23755844	6	0	9	5	7	0	4	0	-inf
NM_001143787	PPHLN1	chr12	42842176	42842476	42840449	42841183	14	5	18	8	21	9	23	4	-0.244	-1.464
NM_001143820	ETS1	chr11	128328688	128329316	128331251	128331888	39	27	117	48	104	42	21	31	0.407	0.726
NM_001162422	ETS1	chr11	128328688	128329316	128331251	128331888	39	27	117	48	104	42	21	31	0.407	0.726
NM_001143826	MAPRE2	chr18	32722758	32723471	32721344	32721888	5	15	7	11	6	15	3	17	0.476	0.559
NM_001143827	MAPRE2	chr18	32722758	32723471	32721344	32721888	5	15	7	11	6	15	3	17	0.476	0.559
NM_001256420	MAPRE2	chr18	32722758	32723471	32721344	32721888	5	15	7	11	6	15	3	17	0.476	0.559
NM_001143852	TCHP	chr12	110355286	110355904	110354580	110354954	20	8	21	5	19	9	16	0	0.405	-inf
NM_032300	TCHP	chr12	110355286	110355904	110354580	110354954	20	8	21	5	19	9	16	0	0.405	-inf
NM_001143912	FAM76A	chr1	28089134	28089686	28087532	28088470	0	6	4	11	4	10	0	11	1.000	1.000
NM_001143919	LTB4R	chr14	24786933	24787291	24785981	24786181	5	12	0	56	5	68	0	14	-inf	1.000
NM_181657	LTB4R	chr14	24786933	24787291	24785981	24786181	5	12	0	56	5	68	0	14	-inf	1.000
NM_001143941	RBM24	chr6	17293660	17294126	17292967	17293560	8	3	8	5	5	3	4	8	-0.667	0.700
NM_001143942	RBM24	chr6	17293660	17294126	17292967	17293560	8	3	8	5	5	3	4	8	-0.667	0.700
NM_153020	RBM24	chr6	17293660	17294126	17292967	17293560	8	3	8	5	5	3	4	8	-0.667	0.700
NM_001143943	EFCAB2	chr1	245288252	245288452	245286032	245286309	0	6	0	5	3	0	3	6		1.000
NM_001143944	LEMD2	chr6	33739034	33739655	33739816	33740016	39	0	21	3	21	0	27	0	-inf
NM_181336	LEMD2	chr6	33739034	33739655	33739816	33740016	39	0	21	3	21	0	27	0	-inf
NM_001143957	GPR63	chr6	97242492	97242814	97245164	97245364	5	0	5	0	0	0	0	4		1.000
NM_001143979	NDE1	chr16	15819854	15820245	15818537	15819032	43	53	47	40	31	25	12	31	0.310	0.688
NM_017668	NDE1	chr16	15819854	15820245	15818537	15819032	43	53	47	40	31	25	12	31	0.310	0.688
NM_001143984	PTPMT1	chr11	47594798	47595050	47593696	47593926	6	39	9	18	7	8	0	14	0.692	1.000
NM_001144001	SEC14L1	chr17	75212429	75213257	75210113	75210466	110	26	137	33	111	24	120	22	-0.019	-0.179
NM_001204410	SEC14L1	chr17	75212429	75213257	75210113	75210466	110	26	137	33	111	24	120	22	-0.019	-0.179
NM_001144824	ZNF234	chr19	44663986	44664513	44662770	44663170	11	7	12	18	3	20	0	3	-1.357	1.000
NM_001144877	SCAI	chr9	127704999	127705252	127714054	127714254	0	3	3	0	0	3	3	0	1.000	-inf
NM_001144878	IMPA1	chr8	82569199	82569399	82571380	82571580	0	0	0	5	4	0	0	0	-inf
NM_001144884	SLC30A7	chr1	101446865	101447313	101441447	101442120	0	8	12	12	9	15	0	7	1.000	1.000
NM_133496	SLC30A7	chr1	101446865	101447313	101441447	101442120	0	8	12	12	9	15	0	7	1.000	1.000
NM_001144920	TTC26	chr7	138876506	138876759	138874223	138874596	0	12	9	7	4	11	3	9	1.000	0.083
NM_001144936	C11orf95	chr11	63527329	63527819	63527946	63528322	15	11	27	11	18	10	16	5	0.444	-0.778
NM_001144952	SDK2	chr17	71330548	71330748	71334028	71334228	0	5	9	0	14	0	0	3	1.000	1.000
NM_001144964	NEDD4L	chr18	56068479	56068679	56064313	56064887	0	11	5	16	0	9	0	4	1.000
NM_001144965	NEDD4L	chr18	56068479	56068679	56064313	56064887	0	11	5	16	0	9	0	4	1.000
NM_001144966	NEDD4L	chr18	56068479	56068679	56064313	56064887	0	11	5	16	0	9	0	4	1.000
NM_001144967	NEDD4L	chr18	56068479	56068679	56064313	56064887	0	11	5	16	0	9	0	4	1.000
NM_001144970	NEDD4L	chr18	56068479	56068679	56064313	56064887	0	11	5	16	0	9	0	4	1.000
NM_001144978	MTHFD2L	chr4	75168462	75168837	75168117	75168317	9	0	5	3	5	0	0	5	-inf	1.000
NM_001144994	C2orf72	chr2	231914202	231914455	231913330	231913669	4	9	3	4	5	5	5	4	0.407	-0.250
NM_001144995	CCDC85C	chr14	99977509	99978110	99980314	99980728	41	7	62	4	53	0	17	4	0.622	1.000
NM_001144999	ITGAV	chr2	187543650	187545722	187543321	187543590	44	0	131	0	114	0	39	0
NM_001145000	ITGAV	chr2	187543650	187545722	187543321	187543590	44	0	131	0	114	0	39	0
NM_001145001	NEK6	chr9	127113947	127114778	127113300	127113835	6	124	6	173	4	122	5	90	-0.395	-0.694
NM_001166167	NEK6	chr9	127113947	127114778	127113300	127113835	6	124	6	173	4	122	5	90	-0.395	-0.694
NM_001166168	NEK6	chr9	127113947	127114778	127113300	127113835	6	124	6	173	4	122	5	90	-0.395	-0.694
NM_001166169	NEK6	chr9	127113947	127114778	127113300	127113835	6	124	6	173	4	122	5	90	-0.395	-0.694
NM_001166170	NEK6	chr9	127113947	127114778	127113300	127113835	6	124	6	173	4	122	5	90	-0.395	-0.694
NM_001145064	GTF2IP1-29611;PMS2P5-29612;GATSL2	chr7	74800791	74801261	74805310	74805655	10	9	9	13	10	9	7	6	-0.605	-0.050
NM_001145076	EML4	chr2	42559313	42559718	42558387	42558705	204	10	626	13	454	13	67	9	0.576	0.787
NM_001145097	SKIL	chr3	170114184	170114657	170110505	170111053	15	17	38	69	20	88	5	14	-0.602	-0.571
NM_001145098	SKIL	chr3	170114184	170114657	170110505	170111053	15	17	38	69	20	88	5	14	-0.602	-0.571
NM_001145102	SMAD3	chr15	67487050	67487612	67483440	67484222	35	141	60	132	51	95	23	77	0.454	0.444
NM_001145103	SMAD3	chr15	67487050	67487612	67483440	67484222	35	141	60	132	51	95	23	77	0.454	0.444
NM_001145104	SMAD3	chr15	67487050	67487612	67483440	67484222	35	141	60	132	51	95	23	77	0.454	0.444
NM_005902	SMAD3	chr15	67487050	67487612	67483440	67484222	35	141	60	132	51	95	23	77	0.454	0.444
NM_001145152	VPS37A	chr8	17155176	17155376	17152611	17153139	0	13	5	22	0	25	0	11	1.000
NM_001145204	SHISA9	chr16	13333005	13333205	13331233	13331433	3	0	10	4	18	4	3	0	-inf	-inf
NM_001145206	KIAA1671	chr22	25592848	25593483	25588719	25589151	20	15	36	37	24	9	19	8	-0.370	0.109
NM_001145260	TIMM23B;NCOA4	chr10	51590099	51590800	51587965	51588232	286	0	217	16	252	6	236	6	-inf	0.063
NM_001145262	TIMM23B;NCOA4	chr10	51590099	51590800	51589335	51589925	286	12	217	7	252	6	236	9	0.231	0.376
NM_005437	TIMM23B;NCOA4	chr10	51590099	51590800	51589335	51589925	286	12	217	7	252	6	236	9	0.231	0.376
NM_001145306	CDK6	chr7	92234285	92235435	92242377	92242871	68	8	198	7	218	8	45	7	0.699	0.764
NM_001259	CDK6	chr7	92234285	92235435	92242377	92242871	68	8	198	7	218	8	45	7	0.699	0.764
NM_001145313	FSD1L	chr9	108313717	108313917	108309731	108309931	0	3	6	3	0	0	0	0	1.000
NM_001145335	UBE2Q2	chr15	76192775	76193425	76191877	76192711	56	13	62	11	70	17	45	9	0.236	-0.214
NM_001284382	UBE2Q2	chr15	76192775	76193425	76191877	76192711	56	13	62	11	70	17	45	9	0.236	-0.214
NM_001145337	MDM2	chr12	69238829	69239209	69234714	69234914	3	0	6	3	0	0	3	4	-inf	1.000
NM_001145339	MDM2	chr12	69238829	69239209	69234714	69234914	3	0	6	3	0	0	3	4	-inf	1.000
NM_001145343	ZNF566	chr19	36936079	36936331	36938515	36938860	9	6	7	15	4	0	0	0	-2.214
NM_032838	ZNF566	chr19	36936079	36936331	36938515	36938860	9	6	7	15	4	0	0	0	-2.214
NM_001145354	MKLN1	chr7	131181010	131181443	131173376	131173615	3	4	13	0	10	0	0	0	1.000
NM_013255	MKLN1	chr7	131181010	131181443	131173376	131173615	3	4	13	0	10	0	0	0	1.000
NM_001145357	SIN3A	chr15	75661767	75662202	75663344	75664068	3	60	5	63	4	39	4	26	0.370	-0.500
NM_001145358	SIN3A	chr15	75661767	75662202	75663344	75664068	3	60	5	63	4	39	4	26	0.370	-0.500
NM_015477	SIN3A	chr15	75661767	75662202	75663344	75664068	3	60	5	63	4	39	4	26	0.370	-0.500
NM_001145365	ZNF652	chr17	47366543	47367150	47375149	47375508	0	7	8	6	9	4	4	7	1.000	0.746
NM_014897	ZNF652	chr17	47366543	47367150	47375149	47375508	0	7	8	6	9	4	4	7	1.000	0.746
NM_001145368	PTPN3	chr9	112138021	112138328	112140487	112141004	6	20	9	28	5	22	0	15	0.067	1.000
NM_001145369	PTPN3	chr9	112138021	112138328	112140487	112141004	6	20	9	28	5	22	0	15	0.067	1.000
NM_001145371	PTPN3	chr9	112138021	112138328	112140487	112141004	6	20	9	28	5	22	0	15	0.067	1.000
NM_001145373	OTUD1	chr10	23730541	23731106	23729962	23730424	26	7	20	8	10	0	7	0	-0.486
NM_001145417	MSL2	chr3	135867774	135868025	135868255	135868505	11	27	3	71	0	42	0	11	-8.642
NM_018133	MSL2	chr3	135867774	135868025	135868255	135868505	11	27	3	71	0	42	0	11	-8.642
NM_001145418	TTC28	chr22	28374130	28374387	28377330	28377838	0	3	0	10	4	8	0	0		-inf
NM_001145438	PGAP2	chr11	3847213	3847620	3846707	3846980	22	0	23	0	36	0	28	5		1.000
NM_001256235	PGAP2	chr11	3847213	3847620	3846707	3846980	22	0	23	0	36	0	28	5		1.000
NM_001256238	PGAP2	chr11	3847213	3847620	3846707	3846980	22	0	23	0	36	0	28	5		1.000
NM_001256239	PGAP2	chr11	3847213	3847620	3846707	3846980	22	0	23	0	36	0	28	5		1.000
NM_001145442	POTEM	chr14	19983976	19984505	19984687	19984887	4	7	6	0	5	0	4	0	1.000
NM_001145443	PFKFB3	chr10	6277013	6277573	6275184	6275384	136	0	181	4	97	0	58	0	-inf
NM_001282630	PFKFB3	chr10	6277013	6277573	6275184	6275384	136	0	181	4	97	0	58	0	-inf
NM_004566	PFKFB3	chr10	6277013	6277573	6275184	6275384	136	0	181	4	97	0	58	0	-inf
NM_001145446	ZNF200	chr16	3272323	3272871	3273258	3273772	13	11	23	12	9	17	10	5	0.383	-2.778
NM_001145447	ZNF200	chr16	3272323	3272871	3273258	3273772	13	11	23	12	9	17	10	5	0.383	-2.778
NM_001145448	ZNF200	chr16	3272323	3272871	3273258	3273772	13	11	23	12	9	17	10	5	0.383	-2.778
NM_001145464	EXOG	chr3	38566881	38567836	38566034	38566662	15	14	13	10	7	6	6	7	0.176	0.265
NM_001145468	SPECC1L;SPECC1L-ADORA2A	chr22	24812652	24813776	24811256	24811561	46	0	64	4	44	5	20	0	-inf	-inf
NM_001254733	SPECC1L;SPECC1L-ADORA2A	chr22	24812652	24813776	24811256	24811561	46	0	64	4	44	5	20	0	-inf	-inf
NM_001145513	SCRN1	chr7	29959757	29960462	29962609	29962809	122	0	163	0	194	0	91	4		1.000
NM_001145514	SCRN1	chr7	29959757	29960462	29962609	29962809	122	0	163	0	194	0	91	4		1.000
NM_001145515	SCRN1	chr7	29959757	29960462	29962609	29962809	122	0	163	0	194	0	91	4		1.000
NM_001145520	RAI14	chr5	34832099	34832757	34831164	34831635	127	0	165	4	207	4	98	5	-inf	0.621
NM_001145521	RAI14	chr5	34832099	34832757	34831164	34831635	127	0	165	4	207	4	98	5	-inf	0.621
NM_001145522	RAI14	chr5	34832099	34832757	34831164	34831635	127	0	165	4	207	4	98	5	-inf	0.621
NM_001145523	RAI14	chr5	34832099	34832757	34831164	34831635	127	0	165	4	207	4	98	5	-inf	0.621
NM_001145642	KIAA0226	chr3	197398277	197398608	197400650	197401022	0	10	4	4	3	7	0	0	1.000	-inf
NM_014687	KIAA0226	chr3	197398277	197398608	197400650	197401022	0	10	4	4	3	7	0	0	1.000	-inf
NM_001145670	SORBS2	chr4	186506669	186506869	186508471	186508724	3	10	5	3	0	7	0	5	0.820
NM_001145671	SORBS2	chr4	186506669	186506869	186508471	186508724	3	10	5	3	0	7	0	5	0.820
NM_001145672	SORBS2	chr4	186506669	186506869	186508471	186508724	3	10	5	3	0	7	0	5	0.820
NM_001145673	SORBS2	chr4	186506669	186506869	186508471	186508724	3	10	5	3	0	7	0	5	0.820
NM_001145674	SORBS2	chr4	186506669	186506869	186508471	186508724	3	10	5	3	0	7	0	5	0.820
NM_001270771	SORBS2	chr4	186506669	186506869	186508471	186508724	3	10	5	3	0	7	0	5	0.820
NM_001145775	FKBP5	chr6	35541353	35541794	35542509	35543408	39	3	50	8	51	6	19	5	-1.080	0.553
NM_001145776	FKBP5	chr6	35541353	35541794	35542509	35543408	39	3	50	8	51	6	19	5	-1.080	0.553
NM_004117	FKBP5	chr6	35541353	35541794	35542509	35543408	39	3	50	8	51	6	19	5	-1.080	0.553
NM_001145811	SOX6	chr11	15988000	15988200	15994097	15994297	0	0	5	0	0	0	0	0
NM_001145819	SOX6	chr11	15988000	15988200	15994097	15994297	0	0	5	0	0	0	0	0
NM_033326	SOX6	chr11	15988000	15988200	15994097	15994297	0	0	5	0	0	0	0	0
NM_001145860	POP1	chr8	99171639	99172072	99171017	99171217	16	8	37	16	8	4	3	5	0.135	0.700
NM_015029	POP1	chr8	99171639	99172072	99171017	99171217	16	8	37	16	8	4	3	5	0.135	0.700
NM_001145966	MKI67	chr10	129894939	129895737	129896084	129896696	50	19	103	25	55	21	32	10	0.361	-0.222
NM_001146028	JPH4	chr14	24037236	24037723	24037892	24038092	86	0	40	3	45	0	65	0	-inf
NM_001146029	SEMA7A	chr15	74701643	74702189	74702365	74702763	18	4	19	3	24	4	19	3	0.289	-0.056
NM_001146030	SEMA7A	chr15	74701643	74702189	74702365	74702763	18	4	19	3	24	4	19	3	0.289	-0.056
NM_001146032	FCHO2	chr5	72386103	72386354	72384206	72384470	14	6	16	0	21	0	0	0	1.000
NM_001146051	HSDL1	chr16	84155704	84156679	84157305	84158065	27	3	39	8	21	10	19	8	-0.846	-0.131
NM_001146116	DIP2A	chr21	47989034	47989693	47988216	47988416	21	11	30	27	37	14	12	5	-0.718	0.092
NM_001146154	PTGR2	chr14	74351862	74352282	74350908	74351660	4	5	3	4	6	10	5	6	-0.067	-0.389
NM_001146155	PTGR2	chr14	74351862	74352282	74350908	74351660	4	5	3	4	6	10	5	6	-0.067	-0.389
NM_152444	PTGR2	chr14	74351862	74352282	74350908	74351660	4	5	3	4	6	10	5	6	-0.067	-0.389
NM_001146156	GSK3B	chr3	119540746	119541137	119543047	119543247	5	5	20	14	17	5	6	3	0.300	0.412
NM_001146184	ZIM2;PEG3	chr19	57321452	57322117	57323510	57324151	14	9	79	18	100	20	25	13	0.646	0.615
NM_001146186	ZIM2;PEG3	chr19	57321452	57322117	57323510	57324151	14	9	79	18	100	20	25	13	0.646	0.615
NM_001146191	MPZL1	chr1	167759700	167760132	167758576	167758776	52	0	48	4	33	0	23	0	-inf
NM_001146227	RPS20	chr8	56981391	56981647	56981763	56981963	3	0	0	8	3	3	0	0	-inf	-inf
NM_001146261	SYT14	chr1	210336072	210336272	210335175	210335375	3	0	4	3	0	3	0	0	-inf	-inf
NM_001146276	NCEH1	chr3	172348506	172349497	172350469	172350839	7	0	9	3	21	3	7	0	-inf	-inf
NM_001146314	ABHD14B	chr3	52002517	52003083	52003162	52003412	34	8	30	0	65	5	55	6	1.000	0.295
NM_001146337	AFAP1L1	chr5	148720946	148721438	148719862	148720261	13	0	7	4	13	0	11	6	-inf	1.000
NM_001146343	PQLC1	chr18	77662469	77663048	77663671	77663871	166	12	175	11	160	13	140	18	0.130	0.368
NM_001146698	RBM19	chr12	114259829	114260285	114260502	114260841	26	5	20	0	23	3	18	3	1.000	0.217
NM_001146699	RBM19	chr12	114254544	114254958	114260502	114260841	4	5	7	0	7	3	4	3	1.000	0.429
NM_001146702	KDM5C	chrX	53220648	53220900	53221392	53221914	0	127	3	212	4	164	0	100	1.000	1.000
NM_001159280	ADAL	chr15	43646390	43646645	43645917	43646218	0	10	4	3	4	5	0	5	1.000	1.000
NM_001159377	MTHFSD	chr16	86563846	86564177	86564330	86564931	16	9	9	8	6	6	0	6	-0.580	1.000
NM_001159380	MTHFSD	chr16	86563846	86564177	86564330	86564931	16	9	9	8	6	6	0	6	-0.580	1.000
NM_001159508	IVD	chr15	40713019	40713556	40710500	40712728	32	13	45	21	46	15	24	12	-0.149	0.348
NM_001159587	CD109	chr6	74537582	74538060	74534469	74534809	8	6	20	0	15	4	10	5	1.000	0.467
NM_001159596	BIVM;BIVM-ERCC5	chr13	103493453	103493917	103492605	103493067	5	14	48	26	31	17	10	8	0.807	0.315
NM_001159673	SYNCRIP	chr6	86318060	86318465	86320767	86321626	16	36	75	54	25	60	5	25	0.680	0.520
NM_001159674	SYNCRIP	chr6	86318060	86318465	86320767	86321626	16	36	75	54	25	60	5	25	0.680	0.520
NM_001159676	SYNCRIP	chr6	86318060	86318465	86320767	86321626	16	36	75	54	25	60	5	25	0.680	0.520
NM_001159677	SYNCRIP	chr6	86318060	86318465	86320767	86321626	16	36	75	54	25	60	5	25	0.680	0.520
NM_001159772	CANT1	chr17	76987853	76988356	76988621	76989111	155	3	208	3	186	0	105	0	0.255
NM_001159969	EPS15	chr1	51820037	51820418	51820538	51821492	5	23	13	21	4	27	5	14	0.649	-1.411
NM_001981	EPS15	chr1	51820037	51820418	51820538	51821492	5	23	13	21	4	27	5	14	0.649	-1.411
NM_001160036	RHOBTB2	chr8	22877559	22877808	22875671	22875993	67	0	52	4	50	0	27	6	-inf	1.000
NM_001160037	RHOBTB2	chr8	22877559	22877808	22875671	22875993	67	0	52	4	50	0	27	6	-inf	1.000
NM_015178	RHOBTB2	chr8	22877559	22877808	22875671	22875993	67	0	52	4	50	0	27	6	-inf	1.000
NM_001160124	KLF6	chr10	3818768	3819694	3821172	3821673	23	76	47	73	9	27	5	12	0.530	-0.250
NM_001160147	DDHD1	chr14	53503455	53503706	53510761	53511264	0	55	7	119	4	46	0	16	1.000	1.000
NM_001160167	PRR5L	chr11	36486496	36486747	36484658	36485279	4	40	9	44	4	23	6	12	0.511	-1.875
NM_001160168	PRR5L	chr11	36486496	36486747	36484658	36485279	4	40	9	44	4	23	6	12	0.511	-1.875
NM_001160169	PRR5L	chr11	36486496	36486747	36484658	36485279	4	40	9	44	4	23	6	12	0.511	-1.875
NM_001160223	RNF170	chr8	42708451	42708766	42710439	42711128	3	5	3	5	5	6	4	10	0.000	0.520
NM_001160302	SYNJ1	chr21	34001122	34001535	34003416	34003616	4	0	12	4	14	5	7	0	-inf	-inf
NM_001160364	TMC7	chr16	19074956	19075156	19073780	19073980	3	0	7	3	8	4	0	3	-inf	1.000
NM_024847	TMC7	chr16	19074956	19075156	19073780	19073980	3	0	7	3	8	4	0	3	-inf	1.000
NM_001161344	CHFR	chr12	133416982	133417414	133417567	133417822	0	0	6	7	6	0	8	0	-inf
NM_001161407	NDFIP2	chr13	80127430	80128264	80126725	80127286	21	44	50	43	41	35	19	29	0.590	0.441
NM_001161499	ZNF611	chr19	53206052	53206252	53206887	53207139	0	5	0	3	3	0	0	3		1.000
NM_001161501	ZNF611	chr19	53206052	53206252	53206887	53207139	0	5	0	3	3	0	0	3		1.000
NM_030972	ZNF611	chr19	53206052	53206252	53206887	53207139	0	5	0	3	3	0	0	3		1.000
NM_001161560	TNIK	chr3	170780579	170780882	170781177	170781377	0	3	6	6	4	3	0	3	1.000	1.000
NM_001161576	SAMD4A	chr14	55259419	55260096	55257346	55257753	23	15	19	29	32	24	20	9	-1.340	-0.667
NM_001161577	SAMD4A	chr14	55259419	55260096	55257346	55257753	23	15	19	29	32	24	20	9	-1.340	-0.667
NM_001161661	WWC1	chr5	167899118	167899318	167896027	167896831	0	33	0	28	3	21	0	12		1.000
NM_001161708	SYNC	chr1	33145699	33146549	33146987	33147187	85	3	74	3	83	0	76	0	-0.149
NM_001161779	PDP1	chr8	94937765	94938333	94936392	94936592	15	0	16	9	16	3	6	9	-inf	0.875
NM_001161780	PDP1	chr8	94937765	94938333	94936392	94936592	15	0	16	9	16	3	6	9	-inf	0.875
NM_001161781	PDP1	chr8	94937765	94938333	94936392	94936592	15	0	16	9	16	3	6	9	-inf	0.875
NM_018444	PDP1	chr8	94937765	94938333	94936392	94936592	15	0	16	9	16	3	6	9	-inf	0.875
NM_001162429	PDCD6IP	chr3	33910685	33911209	33908018	33908726	8	134	5	190	4	170	0	83	-1.269	1.000
NM_001162495	C21orf62	chr21	34164260	34164512	34165324	34165578	4	5	10	9	5	7	5	3	0.280	-1.333
NM_001162536	CCBL2;RBMXL1	chr1	89445151	89445852	89447598	89447976	35	13	85	16	41	15	14	20	0.493	0.744
NM_001162893	KIAA0040	chr1	175126116	175126373	175126650	175127036	0	5	6	7	3	3	0	3	1.000	1.000
NM_001162895	KIAA0040	chr1	175126116	175126373	175126650	175127036	0	5	6	7	3	3	0	3	1.000	1.000
NM_001162900	TMEM217	chr6	37185424	37185624	37185958	37186158	3	3	0	3	0	0	0	0	-inf
NM_001162916	TYW3	chr1	75231846	75232416	75230960	75231378	11	6	29	11	23	6	10	5	0.305	0.478
NM_138467	TYW3	chr1	75231846	75232416	75230960	75231378	11	6	29	11	23	6	10	5	0.305	0.478
NM_001163315	FBXL17	chr5	107194783	107195299	107195669	107195977	19	0	30	0	36	4	8	4		0.778
NM_001163334	SYTL5	chrX	37987590	37988220	37986511	37986783	4	3	10	0	12	3	6	0	1.000	-inf
NM_001163335	SYTL5	chrX	37987590	37988220	37986511	37986783	4	3	10	0	12	3	6	0	1.000	-inf
NM_001163377	QPCTL	chr19	46207009	46207421	46206320	46206591	33	0	14	0	28	4	47	0		-inf
NM_001163417	FAM172A	chr5	92953814	92954421	92955079	92955657	12	4	18	0	28	4	16	5	1.000	0.543
NM_001163438	SMIM10	chrX	134126090	134126538	134125390	134125983	53	5	39	9	55	7	23	4	-1.446	0.268
NM_001163484	DCAF11	chr14	24593824	24594523	24592978	24593328	24	526	13	609	17	488	7	376	-1.137	0.466
NM_025230	DCAF11	chr14	24593824	24594523	24592978	24593328	24	526	13	609	17	488	7	376	-1.137	0.466
NM_181357	DCAF11	chr14	24593824	24594523	24592978	24593328	24	526	13	609	17	488	7	376	-1.137	0.466
NM_001163544	SYNRG	chr17	35874983	35875518	35877961	35878226	20	0	40	6	34	0	15	0	-inf
NM_001163678	SHOX2	chr3	157813754	157814289	157815407	157815711	17	19	17	14	14	12	5	3	0.263	-0.429
NM_001163788	MIR3134;PTBP3	chr9	114980848	114981852	114984403	114985582	26	26	83	28	58	30	14	25	0.663	0.710
NM_001244898	MIR3134;PTBP3	chr9	114980848	114981852	114984403	114985582	26	26	83	28	58	30	14	25	0.663	0.710
NM_001164144	CHAMP1	chr13	115092539	115092839	115091758	115092008	19	3	27	3	31	3	6	0	0.296	-inf
NM_001164160	PPP6R3	chr11	68382265	68382853	68380617	68381452	99	30	131	21	57	48	28	22	0.471	-0.072
NM_001164213	LRCH1	chr13	47326770	47327141	47325384	47325725	11	7	26	4	14	4	5	0	0.758	-inf
NM_001164232	DDHD2	chr8	38119695	38120345	38118136	38118986	13	8	42	11	24	14	11	5	0.574	-0.283
NM_015214	DDHD2	chr8	38119695	38120345	38118136	38118986	13	8	42	11	24	14	11	5	0.574	-0.283
NM_001164271	DLC1	chr8	12940865	12941270	12941381	12942016	12	11	28	6	12	0	7	0	0.766
NM_006094	DLC1	chr8	12940865	12941270	12941381	12942016	12	11	28	6	12	0	7	0	0.766
NM_182643	DLC1	chr8	12940865	12941270	12941381	12942016	12	11	28	6	12	0	7	0	0.766
NM_001164281	TRAF3IP2	chr6	111878731	111878931	111880175	111880580	0	29	3	19	4	21	3	16	1.000	0.016
NM_001164283	TRAF3IP2	chr6	111878731	111878931	111880175	111880580	0	29	3	19	4	21	3	16	1.000	0.016
NM_001164384	STAU2	chr8	74461859	74462353	74462878	74463228	6	5	5	26	5	19	8	5	-5.240	-5.080
NM_001164385	STAU2	chr8	74461859	74462353	74462878	74463228	6	5	5	26	5	19	8	5	-5.240	-5.080
NM_001164386	RAPGEF6	chr5	130759650	130760188	130761643	130762061	4	17	14	29	12	16	0	11	0.513	1.000
NM_001164407	TLCD2	chr17	1606067	1606948	1608736	1609497	9	7	11	9	22	5	5	6	-0.052	0.811
NM_001164440	ANKRD33B	chr5	10657357	10657986	10650664	10650974	11	11	28	0	23	0	11	0	1.000
NM_001164446	C6orf132	chr6	42068893	42069164	42071112	42071377	3	0	0	9	3	3	0	0	-inf	-inf
NM_001164479	C5orf63	chr5	126380397	126380844	126382909	126383109	36	3	31	0	66	0	38	0	1.000
NM_001164496	WDR52	chr3	113005898	113006098	113009703	113009903	10	0	3	0	0	5	4	0		-inf
NM_001164579	C16orf52	chr16	22095537	22095956	22094940	22095172	6	0	3	3	3	0	0	0	-inf
NM_001164615	FZD6	chr8	104344320	104345130	104343930	104344130	79	6	142	0	127	0	63	0	1.000
NM_001164616	FZD6	chr8	104344320	104345130	104343930	104344130	79	6	142	0	127	0	63	0	1.000
NM_001164637	ENDOV	chr17	78411639	78411890	78409978	78410567	0	9	12	9	3	12	10	9	1.000	-3.444
NM_001164664	MAST4;MAST4-24542	chr5	66464931	66465435	66462880	66463130	0	7	12	6	12	0	3	0	1.000
NM_001290226	MAST4;MAST4-24542	chr5	66464931	66465435	66462880	66463130	0	7	12	6	12	0	3	0	1.000
NM_001290227	MAST4;MAST4-24542	chr5	66464931	66465435	66462880	66463130	0	7	12	6	12	0	3	0	1.000
NM_015183	MAST4;MAST4-24542	chr5	66464931	66465435	66462880	66463130	0	7	12	6	12	0	3	0	1.000
NM_001164665	KIAA1549	chr7	138516184	138516455	138521850	138522350	3	8	3	6	4	5	0	3	0.250	1.000
NM_001164715	ZNF605	chr12	133498028	133498448	133500541	133500791	6	3	19	9	25	0	7	0	0.053
NM_183238	ZNF605	chr12	133498028	133498448	133500541	133500791	6	3	19	9	25	0	7	0	0.053
NM_001164720	CC2D2A	chr4	15483537	15483869	15482916	15483383	0	13	3	13	3	9	0	11	1.000	1.000
NM_001164730	REEP1	chr2	86441118	86441549	86443735	86443935	0	0	0	0	3	3	5	3		-0.667
NM_001164731	REEP1	chr2	86441118	86441549	86443735	86443935	0	0	0	0	3	3	5	3		-0.667
NM_001164746	RASSF8	chr12	26225397	26225853	26221774	26221974	22	6	30	0	22	0	26	0	1.000
NM_001164747	RASSF8	chr12	26225397	26225853	26221774	26221974	22	6	30	0	22	0	26	0	1.000
NM_001164748	RASSF8	chr12	26225397	26225853	26221774	26221974	22	6	30	0	22	0	26	0	1.000
NM_001164750	ASPH	chr8	62413119	62414347	62415316	62415762	25	17	45	25	46	16	38	5	0.183	-1.643
NM_004318	ASPH	chr8	62413119	62414347	62415316	62415762	25	17	45	25	46	16	38	5	0.183	-1.643
NM_001164751	ASPH	chr8	62536284	62536484	62537124	62537891	3	205	0	234	0	291	4	163	-inf	-inf
NM_001164754	ASPH	chr8	62536284	62536484	62537124	62537891	3	205	0	234	0	291	4	163	-inf	-inf
NM_001164766	ZFHX3	chr16	72816788	72817422	72819396	72819755	6	5	22	8	18	3	6	0	0.564	-inf
NM_006885	ZFHX3	chr16	72816788	72817422	72819396	72819755	6	5	22	8	18	3	6	0	0.564	-inf
NM_001164803	RBMX	chrX	135951389	135951928	135952325	135952587	35	13	49	9	39	9	19	4	0.505	-0.096
NM_001164821	DCAF17	chr2	172341342	172341592	172337852	172338376	5	3	21	7	16	3	3	3	0.444	0.812
NM_001164841	LYRM4	chr6	5108653	5108962	5109331	5109734	20	61	14	33	15	34	12	43	0.227	0.367
NM_001165881	ZNF268	chr12	133783238	133783670	133781270	133781750	0	17	3	21	4	16	0	0	1.000	-inf
NM_001165883	ZNF268	chr12	133783238	133783670	133781270	133781750	0	17	3	21	4	16	0	0	1.000	-inf
NM_001165928	DAG1	chr3	49572470	49573106	49570690	49571179	44	19	77	21	87	13	50	10	0.368	0.253
NM_001177643	DAG1	chr3	49572470	49573106	49570690	49571179	44	19	77	21	87	13	50	10	0.368	0.253
NM_001165937	STARD3	chr17	37819987	37820462	37819283	37819801	4	116	5	97	0	114	6	151	0.331	-inf
NM_001165966	PITPNM3	chr17	6354595	6354925	6356352	6356657	7	3	7	8	9	6	6	0	-1.667	-inf
NM_001166005	EPB41	chr1	29446058	29446636	29443867	29444067	19	0	40	0	23	0	13	0
NM_001166050	APBB2	chr4	40814310	40815944	40817277	40818012	38	38	128	57	112	63	25	15	0.555	0.062
NM_001166051	APBB2	chr4	40814310	40815944	40817277	40818012	38	38	128	57	112	63	25	15	0.555	0.062
NM_001166053	APBB2	chr4	40814310	40815944	40817277	40818012	38	38	128	57	112	63	25	15	0.555	0.062
NM_001166108	PALLD	chr4	169848257	169849643	169847418	169848169	400	25	671	33	728	35	281	14	0.213	0.035
NM_001166160	PPP1R9A	chr7	94925408	94925608	94921699	94921899	4	8	4	0	0	3	0	0	1.000	-inf
NM_001166161	PPP1R9A	chr7	94925408	94925608	94921699	94921899	4	8	4	0	0	3	0	0	1.000	-inf
NM_001166226	CEP120	chr5	122680634	122681107	122681686	122681992	27	4	30	3	27	5	9	5	0.325	0.667
NM_001166271	SPATA13;SPATA13-8211;SPATA13-8214	chr13	24880790	24881226	24877741	24878068	4	5	15	5	12	7	7	0	0.733	-inf
NM_001286792	SPATA13;SPATA13-8211;SPATA13-8214	chr13	24880790	24881226	24877741	24878068	4	5	15	5	12	7	7	0	0.733	-inf
NM_001286793	SPATA13;SPATA13-8211;SPATA13-8214	chr13	24880790	24881226	24877741	24878068	4	5	15	5	12	7	7	0	0.733	-inf
NM_001166278	DLG3	chrX	69725082	69725332	69722907	69723157	5	6	4	11	0	0	0	3	-1.292	1.000
NM_020730	DLG3	chrX	69725082	69725332	69722907	69723157	5	6	4	11	0	0	0	3	-1.292	1.000
NM_021120	DLG3	chrX	69725082	69725332	69722907	69723157	5	6	4	11	0	0	0	3	-1.292	1.000
NM_001166293	SSX2IP	chr1	85109582	85109955	85111744	85112371	6	13	0	13	4	17	0	5	-inf	1.000
NM_001166295	SSX2IP	chr1	85109582	85109955	85111744	85112371	6	13	0	13	4	17	0	5	-inf	1.000
NM_001166304	PIGX	chr3	196462583	196462942	196461028	196462214	14	15	26	11	27	9	4	13	0.605	0.897
NM_001166496	SLC16A1	chr1	113454457	113455571	113455665	113456454	139	7	166	11	208	14	88	7	-0.316	0.154
NM_003051	SLC16A1	chr1	113454457	113455571	113455665	113456454	139	7	166	11	208	14	88	7	-0.316	0.154
NM_001166693	AFF1	chr4	88061873	88062273	88057012	88057445	38	0	96	6	81	3	8	0	-inf	-inf
NM_005935	AFF1	chr4	88061873	88062273	88057012	88057445	38	0	96	6	81	3	8	0	-inf	-inf
NM_001166695	SLC1A3	chr5	36687956	36688496	36687170	36687504	12	0	12	4	9	3	8	0	-inf	-inf
NM_001167	XIAP	chrX	123047115	123047848	123041091	123041649	20	3	47	7	48	6	7	6	0.007	0.854
NM_001204401	XIAP	chrX	123047115	123047848	123041091	123041649	20	3	47	7	48	6	7	6	0.007	0.854
NM_001167606	RAB35	chr12	120532902	120533321	120533535	120534705	121	18	143	19	114	17	87	25	0.107	0.481
NM_001167608	RHBDD1	chr2	227863618	227863936	227860829	227861313	0	18	9	14	8	13	4	4	1.000	-0.625
NM_001167621	ATXN10	chr22	46240336	46240768	46239619	46239969	0	78	0	88	3	116	0	96		1.000
NM_001167671	LPP	chr3	188607859	188608470	188593806	188594006	17	0	33	3	34	5	22	5	-inf	0.353
NM_001167672	LPP	chr3	188607859	188608470	188593806	188594006	17	0	33	3	34	5	22	5	-inf	0.353
NM_005578	LPP	chr3	188607859	188608470	188593806	188594006	17	0	33	3	34	5	22	5	-inf	0.353
NM_001167738	NAV1	chr1	201794132	201794469	201789392	201789898	3	11	7	7	6	7	0	5	0.727	1.000
NM_020443	NAV1	chr1	201794132	201794469	201789392	201789898	3	11	7	7	6	7	0	5	0.727	1.000
NM_001167830	TMED5	chr1	93615377	93615577	93618927	93619127	0	0	0	8	0	3	0	4	-inf
NM_001167856	SBNO1	chr12	123773647	123774178	123779993	123780365	6	5	4	10	7	16	0	7	-2.000	1.000
NM_001167882	ANKRD50	chr4	125585205	125585405	125588177	125588782	3	6	0	4	0	8	4	6	-inf	-inf
NM_020337	ANKRD50	chr4	125585205	125585405	125588177	125588782	3	6	0	4	0	8	4	6	-inf	-inf
NM_001167941	WDR76	chr15	44159972	44160624	44158872	44159641	9	25	15	23	10	23	6	10	0.448	-0.380
NM_001167942	TNFAIP8L1	chr19	4654855	4655631	4652622	4654010	48	30	36	32	29	21	34	29	-0.422	0.151
NM_152362	TNFAIP8L1	chr19	4654855	4655631	4652622	4654010	48	30	36	32	29	21	34	29	-0.422	0.151
NM_001167961	KCTD7	chr7	66107563	66108070	66106815	66107097	51	0	129	0	51	0	29	0
NM_001168215	TMEM92	chr17	48358456	48358656	48356784	48357396	3	5	0	3	0	0	0	0	-inf
NM_153229	TMEM92	chr17	48358456	48358656	48356784	48357396	3	5	0	3	0	0	0	0	-inf
NM_001168241	GAREML	chr2	26411793	26412560	26411346	26411546	31	0	19	3	31	0	18	4	-inf	1.000
NM_001191033	GAREML	chr2	26411793	26412560	26411346	26411546	31	0	19	3	31	0	18	4	-inf	1.000
NM_001168278	WWTR1	chr3	149235030	149235530	149236271	149236614	4	3	12	5	13	6	4	3	0.444	0.385
NM_001168280	WWTR1	chr3	149235030	149235530	149236271	149236614	4	3	12	5	13	6	4	3	0.444	0.385
NM_015472	WWTR1	chr3	149235030	149235530	149236271	149236614	4	3	12	5	13	6	4	3	0.444	0.385
NM_001168320	TSPAN9	chr12	3394990	3395778	3392471	3392902	70	23	64	9	47	14	60	21	0.572	0.149
NM_001168499	CNDP2	chr18	72190341	72190704	72187644	72188440	0	227	0	166	3	203	0	255		1.000
NM_018235	CNDP2	chr18	72190341	72190704	72187644	72188440	0	227	0	166	3	203	0	255		1.000
NM_001168683	TXLNG	chrX	16862208	16862682	16860868	16861342	11	10	38	10	16	7	13	10	0.711	0.431
NM_001168724	TMEM135	chr11	87033725	87034523	87032940	87033466	8	3	6	3	8	3	8	0	-0.333	-inf
NM_001169117	STIM2	chr4	27026644	27026844	27025045	27025793	0	24	5	42	0	36	0	11	1.000
NM_001170423	PRSS35	chr6	84235167	84235417	84234902	84235102	7	3	3	0	7	0	3	0	1.000
NM_001170464	CDK17	chr12	96672098	96673238	96673653	96673908	18	0	63	4	31	0	8	0	-inf
NM_001170543	PGAM5	chr12	133298622	133299374	133297604	133297981	88	12	90	13	90	9	69	17	-0.059	0.594
NM_001170569	CXorf56	chrX	118672136	118672710	118672885	118673379	23	11	13	14	16	13	18	5	-1.252	-1.925
NM_001170570	CXorf56	chrX	118672136	118672710	118672885	118673379	23	11	13	14	16	13	18	5	-1.252	-1.925
NM_001170637	SRGAP2	chr1	206637440	206637826	206635721	206635921	37	0	63	5	58	0	13	0	-inf
NM_001170670	ZNHIT6	chr1	86116550	86117120	86119528	86119728	7	10	24	13	12	14	0	0	0.621	-inf
NM_001170701	MBNL3	chrX	131506023	131506223	131513190	131513440	0	4	0	0	4	3	3	0	1.000	-inf
NM_001170703	MBNL3	chrX	131506023	131506223	131513190	131513440	0	4	0	0	4	3	3	0	1.000	-inf
NM_001170704	MBNL3	chrX	131506023	131506223	131513190	131513440	0	4	0	0	4	3	3	0	1.000	-inf
NM_018388	MBNL3	chrX	131506023	131506223	131513190	131513440	0	4	0	0	4	3	3	0	1.000	-inf
NM_001170765	LCOR	chr10	98723720	98724269	98717530	98717730	6	0	30	4	22	3	8	0	-inf	-inf
NM_032440	LCOR	chr10	98723720	98724269	98717530	98717730	6	0	30	4	22	3	8	0	-inf	-inf
NM_001170794	BACH2	chr6	90636359	90636559	90640037	90640237	5	12	4	29	0	17	0	0	-2.021	-inf
NM_001170803	LARP4	chr12	50873301	50873848	50870773	50871849	27	21	60	51	53	47	27	17	-0.093	-0.408
NM_001170820	IFITM10	chr11	1753636	1753836	1756030	1756230	6	0	0	4	0	0	0	0	-inf
NM_001171080	RBM41	chrX	106305161	106305361	106308627	106308938	6	0	7	9	6	3	0	3	-inf	1.000
NM_001171083	SMPD4	chr2	130908962	130909212	130909419	130909619	285	0	527	0	320	4	123	0		-inf
NM_001171093	FAM131A	chr3	184063620	184064125	184063145	184063397	73	7	80	0	54	0	29	4	1.000	1.000
NM_144635	FAM131A	chr3	184063620	184064125	184063145	184063397	73	7	80	0	54	0	29	4	1.000	1.000
NM_001171184	DRP2	chrX	100519317	100519517	100516842	100517042	0	0	0	0	0	0	0	0
NM_001171195	ELAVL2	chr9	23690121	23690728	23692266	23692466	9	0	21	3	12	0	6	0	-inf
NM_001171197	ELAVL2	chr9	23690121	23690728	23692266	23692466	9	0	21	3	12	0	6	0	-inf
NM_004432	ELAVL2	chr9	23690121	23690728	23692266	23692466	9	0	21	3	12	0	6	0	-inf
NM_001171506	MCFD2	chr2	47129039	47129713	47130241	47130738	184	3	372	3	370	5	94	0	0.505	-inf
NM_001171507	MCFD2	chr2	47129039	47129713	47130241	47130738	184	3	372	3	370	5	94	0	0.505	-inf
NM_001171508	MCFD2	chr2	47129039	47129713	47130241	47130738	184	3	372	3	370	5	94	0	0.505	-inf
NM_001171795	TRIQK	chr8	93895899	93896150	93897956	93898156	0	4	8	7	3	3	3	0	1.000	-inf
NM_001191035	TRIQK	chr8	93895899	93896150	93897956	93898156	0	4	8	7	3	3	3	0	1.000	-inf
NM_001191036	TRIQK	chr8	93895899	93896150	93897956	93898156	0	4	8	7	3	3	3	0	1.000	-inf
NM_001171805	PAPD7	chr5	6756558	6757228	6755310	6755613	60	9	76	16	59	16	26	5	-0.404	-0.410
NM_001171806	PAPD7	chr5	6756558	6757228	6755310	6755613	60	9	76	16	59	16	26	5	-0.404	-0.410
NM_001171904	VPRBP	chr3	51433267	51433787	51435757	51436016	3	0	0	3	3	4	0	3	-inf	1.000
NM_001171905	NUDT16	chr3	131107452	131107652	131104573	131105002	11	9	26	3	23	5	11	4	0.859	0.402
NM_152395	NUDT16	chr3	131107452	131107652	131104573	131105002	11	9	26	3	23	5	11	4	0.859	0.402
NM_001172411	VANGL1	chr1	116240640	116240890	116234199	116234591	0	7	5	5	10	4	3	0	1.000	-inf
NM_001172412	VANGL1	chr1	116240640	116240890	116234199	116234591	0	7	5	5	10	4	3	0	1.000	-inf
NM_001172415	BAG1	chr9	33252551	33252804	33253977	33254177	0	0	6	3	5	0	3	4	-inf	1.000
NM_001172477	RRM2B	chr8	103216830	103217438	103217929	103218667	25	40	108	40	89	54	16	26	0.769	0.627
NM_001172478	RRM2B	chr8	103216830	103217438	103217929	103218667	25	40	108	40	89	54	16	26	0.769	0.627
NM_001172509	SATB2	chr2	200134244	200134694	200136172	200136511	9	5	9	5	7	0	0	0	0.000
NM_001172517	SATB2	chr2	200134244	200134694	200136172	200136511	9	5	9	5	7	0	0	0	0.000
NM_015265	SATB2	chr2	200134244	200134694	200136172	200136511	9	5	9	5	7	0	0	0	0.000
NM_001172623	NEO1	chr15	73597220	73597596	73595326	73595896	16	7	55	23	39	18	14	3	0.044	-1.154
NM_001172638	ZFP62	chr5	180274616	180275092	180275202	180275402	57	3	81	0	48	0	20	0	1.000
NM_001172643	TK2	chr16	66541931	66542131	66544612	66545132	0	3	3	5	0	4	0	6	1.000
NM_001172644	TK2	chr16	66541931	66542131	66544612	66545132	0	3	3	5	0	4	0	6	1.000
NM_001272050	TK2	chr16	66541931	66542131	66544612	66545132	0	3	3	5	0	4	0	6	1.000
NM_001172655	ZNF701	chr19	53090262	53090462	53087647	53087911	4	0	0	5	0	0	0	0	-inf
NM_018260	ZNF701	chr19	53090262	53090462	53087647	53087911	4	0	0	5	0	0	0	0	-inf
NM_001172671	ZNF430	chr19	21242150	21242883	21241002	21241254	7	13	27	3	12	6	5	5	0.940	0.500
NM_001172674	ZNF347	chr19	53642176	53642427	53643168	53643504	0	12	9	9	3	11	0	3	1.000	1.000
NM_001172675	ZNF347	chr19	53642176	53642427	53643168	53643504	0	12	9	9	3	11	0	3	1.000	1.000
NM_001172679	ZNF764	chr16	30565164	30565364	30565630	30565862	14	3	14	4	0	5	0	0	-0.333	-inf
NM_001172681	ZNF641	chr12	48733886	48734263	48736384	48736584	7	5	9	3	6	0	7	0	0.533
NM_001172682	ZNF641	chr12	48733886	48734263	48736384	48736584	7	5	9	3	6	0	7	0	0.533
NM_001172695	TSFM	chr12	58190876	58191352	58190014	58190556	8	346	11	479	6	350	3	162	-0.007	-0.080
NM_001172698	PPARGC1B	chr5	149234262	149234629	149227302	149227502	3	6	6	0	4	0	0	0	1.000
NM_001172699	PPARGC1B	chr5	149234262	149234629	149227302	149227502	3	6	6	0	4	0	0	0	1.000
NM_001172774	DPY19L3	chr19	32976276	32976776	32973358	32973941	11	8	35	5	22	11	9	8	0.804	0.438
NM_207325	DPY19L3	chr19	32976276	32976776	32973358	32973941	11	8	35	5	22	11	9	8	0.804	0.438
NM_001173463	KIF21A	chr12	39687121	39687525	39688020	39688220	29	0	90	3	97	6	15	0	-inf	-inf
NM_001173516	MAP7D3	chrX	135299041	135299292	135300415	135300716	6	3	7	6	8	5	4	6	-0.714	0.583
NM_001173517	MAP7D3	chrX	135299041	135299292	135300415	135300716	6	3	7	6	8	5	4	6	-0.714	0.583
NM_024597	MAP7D3	chrX	135299041	135299292	135300415	135300716	6	3	7	6	8	5	4	6	-0.714	0.583
NM_001173533	DGCR2	chr22	19023809	19024455	19025402	19025602	126	0	244	0	197	0	101	6		1.000
NM_001174061	SMG7	chr1	183522771	183523400	183521077	183521439	71	3	121	4	82	4	36	0	0.218	-inf
NM_001174063	FGFR1	chr8	38268701	38269943	38270285	38271067	19	57	23	82	20	97	22	49	-0.188	-1.178
NM_001174065	FGFR1	chr8	38268701	38269943	38270285	38271067	19	57	23	82	20	97	22	49	-0.188	-1.178
NM_001174087	NCOA3	chr20	46285106	46285697	46282248	46282799	4	27	12	21	13	16	3	14	0.741	0.736
NM_001174103	SGK494	chr17	26935050	26935363	26936155	26936405	4	5	20	8	9	4	5	0	0.680	-inf
NM_001174126	SLC11A2	chr12	51373546	51373930	51374767	51375314	0	8	5	5	6	4	6	4	1.000	0.000
NM_001174146	LMX1B	chr9	129463137	129463337	129458934	129459134	0	3	3	0	0	0	0	0	1.000
NM_001174150	ARL13B	chr3	93773518	93774186	93772667	93772867	20	0	47	0	38	0	9	0
NM_001174156	SAMD8	chr10	76941303	76941918	76937147	76937567	15	10	29	10	20	11	9	7	0.483	0.293
NM_001177310	TRPM6	chr9	77337513	77337713	77339083	77339283	0	3	5	3	0	0	3	0	1.000
NM_001177311	TRPM6	chr9	77337513	77337713	77339083	77339283	0	3	5	3	0	0	3	0	1.000
NM_017662	TRPM6	chr9	77337513	77337713	77339083	77339283	0	3	5	3	0	0	3	0	1.000
NM_001177466	MAMLD1	chrX	149682141	149682468	149681307	149681620	19	10	29	22	13	22	8	14	-0.441	0.033
NM_001177475	MOSPD2	chrX	14939232	14939963	14938715	14939025	14	7	14	8	10	5	9	3	-0.143	-0.500
NM_152581	MOSPD2	chrX	14939232	14939963	14938715	14939025	14	7	14	8	10	5	9	3	-0.143	-0.500
NM_001177663	RIF1	chr2	152333090	152333863	152331720	152332956	9	7	13	24	7	15	3	13	-1.374	0.505
NM_001177664	RIF1	chr2	152333090	152333863	152331720	152332956	9	7	13	24	7	15	3	13	-1.374	0.505
NM_001177665	RIF1	chr2	152333090	152333863	152331720	152332956	9	7	13	24	7	15	3	13	-1.374	0.505
NM_001177716	KLF11	chr2	10194450	10195009	10192714	10192914	13	4	27	3	17	0	17	0	0.639
NM_001177718	KLF11	chr2	10194450	10195009	10192714	10192914	13	4	27	3	17	0	17	0	0.639
NM_003597	KLF11	chr2	10194450	10195009	10192714	10192914	13	4	27	3	17	0	17	0	0.639
NM_001177984	SCN8A	chr12	52206335	52206674	52201429	52201629	6	0	8	0	13	0	3	5		1.000
NM_001177996	FAM109A	chr12	111798423	111798903	111799003	111799203	21	0	22	6	13	6	10	3	-inf	-0.538
NM_001178005	BHMT2	chr5	78385609	78385809	78385081	78385281	4	6	7	9	4	4	0	6	0.143	1.000
NM_001178040	STX3	chr11	59569584	59570230	59568896	59569450	52	17	102	12	74	16	36	17	0.640	0.542
NM_001178061	SEMA6C	chr1	151104150	151104350	151104488	151104926	0	0	0	0	3	0	0	5		1.000
NM_001178084	ZFX	chrX	24233948	24234201	24230057	24230360	11	6	22	8	5	0	0	0	0.333
NM_001178085	ZFX	chrX	24233948	24234201	24230057	24230360	11	6	22	8	5	0	0	0	0.333
NM_001178086	ZFX	chrX	24233948	24234201	24230057	24230360	11	6	22	8	5	0	0	0	0.333
NM_003410	ZFX	chrX	24233948	24234201	24230057	24230360	11	6	22	8	5	0	0	0	0.333
NM_001178088	SYNJ2	chr6	158519315	158520229	158517461	158519138	14	20	43	12	28	10	11	7	0.805	0.439
NM_003898	SYNJ2	chr6	158519315	158520229	158517461	158519138	14	20	43	12	28	10	11	7	0.805	0.439
NM_001178091	BCAT1	chr12	24964306	24965141	24969150	24969945	67	14	211	31	228	25	70	15	0.297	0.488
NM_001178093	BCAT1	chr12	24964306	24965141	24969150	24969945	67	14	211	31	228	25	70	15	0.297	0.488
NM_001178094	BCAT1	chr12	24964306	24965141	24969150	24969945	67	14	211	31	228	25	70	15	0.297	0.488
NM_001178102	LOX	chr5	121398925	121399335	121400200	121400981	8	10	9	9	14	12	4	11	0.200	0.688
NM_002317	LOX	chr5	121398925	121399335	121400200	121400981	8	10	9	9	14	12	4	11	0.200	0.688
NM_001178106	ZNF185	chrX	152141559	152142074	152139829	152140079	75	14	142	17	156	15	49	11	0.359	0.572
NM_001178113	ZNF185	chrX	152141559	152142074	152139829	152140079	75	14	142	17	156	15	49	11	0.359	0.572
NM_001178115	ZNF185	chrX	152141559	152142074	152139829	152140079	75	14	142	17	156	15	49	11	0.359	0.572
NM_001178137	CPEB3	chr10	93808465	93808665	93808895	93809148	0	3	0	4	0	0	0	3		1.000
NM_014912	CPEB3	chr10	93808465	93808665	93808895	93809148	0	3	0	4	0	0	0	3		1.000
NM_001178138	TFDP2	chr3	141663348	141663654	141670429	141670974	8	4	15	9	10	0	0	0	-0.200
NM_001178140	TFDP2	chr3	141663348	141663654	141670429	141670974	8	4	15	9	10	0	0	0	-0.200
NM_001178141	TFDP2	chr3	141663348	141663654	141670429	141670974	8	4	15	9	10	0	0	0	-0.200
NM_001182	ALDH7A1	chr5	125878927	125879177	125879719	125880204	8	10	23	7	20	10	4	5	0.757	0.600
NM_001184749	SLITRK4	chrX	142712737	142712989	142715778	142716318	0	8	6	8	0	3	0	11	1.000
NM_001184750	SLITRK4	chrX	142712737	142712989	142715778	142716318	0	8	6	8	0	3	0	11	1.000
NM_173078	SLITRK4	chrX	142712737	142712989	142715778	142716318	0	8	6	8	0	3	0	11	1.000
NM_001184763	UHMK1	chr1	162498651	162499455	162494568	162494819	28	6	93	4	65	7	29	0	0.799	-inf
NM_144624	UHMK1	chr1	162498651	162499455	162492210	162493859	28	12	93	17	65	21	29	10	0.573	0.063
NM_001184785	PARD3	chr10	34398533	34398946	34399443	34399853	10	6	23	9	16	8	10	8	0.348	0.375
NM_001184819	GNL3L	chrX	54593423	54593731	54588234	54589570	9	19	0	26	5	24	3	25	-inf	0.424
NM_001184879	CD84	chr1	160513957	160514157	160515408	160515718	4	37	3	71	4	35	0	14	-1.559	1.000
NM_001184900	CARD8	chr19	48711441	48712001	48713806	48714457	11	4	13	3	5	3	3	3	0.365	0.400
NM_001184901	CARD8	chr19	48711441	48712001	48713806	48714457	11	4	13	3	5	3	3	3	0.365	0.400
NM_001184902	CARD8	chr19	48711441	48712001	48713806	48714457	11	4	13	3	5	3	3	3	0.365	0.400
NM_001184906	FBXL20	chr17	37408980	37409413	37416849	37417391	5	25	7	22	14	14	3	15	0.371	0.800
NM_001184940	FAM219A	chr9	34398202	34398717	34399309	34399509	112	3	105	7	67	0	38	0	-1.489
NM_001184977	UQCC1	chr20	33890380	33891051	33891125	33891671	42	11	38	15	32	9	30	11	-0.507	0.233
NM_001184985	WNK1	chr12	1019917	1020665	1018064	1018931	28	37	81	53	49	78	20	22	0.505	-0.447
NM_001184986	NDUFC1	chr4	140211066	140211316	140211558	140211758	306	3	161	0	243	0	293	0	1.000
NM_001184987	NDUFC1	chr4	140211066	140211316	140211558	140211758	306	3	161	0	243	0	293	0	1.000
NM_002494	NDUFC1	chr4	140211066	140211316	140211558	140211758	306	3	161	0	243	0	293	0	1.000
NM_001184992	RNF135	chr17	29326532	29326988	29325926	29326180	6	5	7	4	6	7	11	0	0.314	-inf
NM_001185009	RNF4	chr4	2516943	2517662	2515879	2516185	25	3	33	0	32	0	16	3	1.000	1.000
NM_001185010	RNF4	chr4	2516943	2517662	2515879	2516185	25	3	33	0	32	0	16	3	1.000	1.000
NM_001185039	ACOX1	chr17	73937575	73937775	73941667	73942273	3	48	11	50	16	51	7	43	0.716	0.481
NM_001185072	CLDN12	chr7	90044587	90045329	90043158	90043358	23	0	41	3	26	3	8	0	-inf	-inf
NM_001185092	NIT1	chr1	161095045	161095245	161094547	161094798	0	3	0	3	5	0	0	0
NM_001185095	AIF1L	chr9	133998238	133998620	133996373	133996690	21	5	12	9	11	8	7	3	-2.150	-0.697
NM_001185118	MYNN	chr3	169506699	169506899	169505096	169505350	0	10	4	3	0	0	0	0	1.000
NM_001185119	MYNN	chr3	169506699	169506899	169505096	169505350	0	10	4	3	0	0	0	0	1.000
NM_001185127	VAMP4	chr1	171669306	171669608	171672935	171673370	4	0	8	15	6	11	6	6	-inf	-0.833
NM_001186	BACH1	chr21	30717652	30718525	30716886	30717308	11	6	36	12	33	8	7	6	0.389	0.717
NM_206866	BACH1	chr21	30717652	30718525	30716886	30717308	11	6	36	12	33	8	7	6	0.389	0.717
NM_001187	BAGE4;BAGE	chr21	11057901	11058313	11069164	11069364	14	0	4	4	11	0	6	4	-inf	1.000
NM_001190329	ATP5G3	chr2	176040991	176041429	176042412	176043313	4	4142	8	4335	3	4167	7	3186	0.477	-2.052
NM_001190447	PPP2R3A	chr3	135866376	135866814	135864019	135864685	0	5	9	3	5	0	5	5	1.000	1.000
NM_181897	PPP2R3A	chr3	135866376	135866814	135864019	135864685	0	5	9	3	5	0	5	5	1.000	1.000
NM_001190463	CTH	chr1	70905422	70905740	70904900	70905273	3	43	0	103	0	97	0	42	-inf
NM_001190481	CLSPN	chr1	36197746	36198002	36200575	36201127	0	9	0	10	0	10	0	4
NM_001190707	ALS2CL	chr3	46710519	46710944	46712086	46712343	0	0	10	0	3	0	5	5		1.000
NM_147129	ALS2CL	chr3	46710519	46710944	46712086	46712343	0	0	10	0	3	0	5	5		1.000
NM_182775	ALS2CL	chr3	46710519	46710944	46712086	46712343	0	0	10	0	3	0	5	5		1.000
NM_001190737	NFIB	chr9	14081899	14082540	14086375	14087266	22	23	33	32	51	20	15	11	0.072	0.465
NM_001190738	NFIB	chr9	14081899	14082540	14086375	14087266	22	23	33	32	51	20	15	11	0.072	0.465
NM_001282787	NFIB	chr9	14081899	14082540	14086375	14087266	22	23	33	32	51	20	15	11	0.072	0.465
NM_001190879	ORC4	chr2	148688440	148688640	148691859	148692675	10	11	40	9	16	5	4	0	0.795	-inf
NM_001190881	ORC4	chr2	148688440	148688640	148691859	148692675	10	11	40	9	16	5	4	0	0.795	-inf
NM_001190882	ORC4	chr2	148688440	148688640	148691859	148692675	10	11	40	9	16	5	4	0	0.795	-inf
NM_002552	ORC4	chr2	148688440	148688640	148691859	148692675	10	11	40	9	16	5	4	0	0.795	-inf
NM_181741	ORC4	chr2	148688440	148688640	148691859	148692675	10	11	40	9	16	5	4	0	0.795	-inf
NM_181742	ORC4	chr2	148688440	148688640	148691859	148692675	10	11	40	9	16	5	4	0	0.795	-inf
NM_001190977	YAF2	chr12	42550966	42551221	42553698	42554353	5	7	7	14	0	7	0	8	-0.429
NM_001190979	YAF2	chr12	42550966	42551221	42553698	42554353	5	7	7	14	0	7	0	8	-0.429
NM_005748	YAF2	chr12	42550966	42551221	42553698	42554353	5	7	7	14	0	7	0	8	-0.429
NM_001190981	IL6ST	chr5	55232391	55233163	55234131	55234861	24	4	46	10	70	9	34	13	-0.304	0.664
NM_001190983	COQ7	chr16	19090845	19091400	19090204	19090404	6	0	5	0	7	0	0	0
NM_016138	COQ7	chr16	19090845	19091400	19090204	19090404	6	0	5	0	7	0	0	0
NM_001190992	SLC33A1	chr3	155544362	155544713	155545111	155545870	7	12	13	11	6	8	3	9	0.506	0.556
NM_001191	BCL2L1	chr20	30252296	30252812	30253262	30253462	82	3	111	0	163	0	71	0	1.000
NM_001191028	TNPO3	chr7	128594265	128594615	128594966	128595418	104	39	151	80	104	89	53	33	-0.413	-0.374
NM_001191060	SLC25A22	chr11	790505	790871	791022	791274	24	0	26	5	26	3	18	0	-inf	-inf
NM_001191061	SLC25A22	chr11	790505	790871	791022	791274	24	0	26	5	26	3	18	0	-inf	-inf
NM_024698	SLC25A22	chr11	790505	790871	791022	791274	24	0	26	5	26	3	18	0	-inf	-inf
NM_001191324	RNF138	chr18	29710960	29711566	29710065	29710818	3	31	14	28	15	43	5	29	0.806	0.506
NM_016271	RNF138	chr18	29710960	29711566	29710065	29710818	3	31	14	28	15	43	5	29	0.806	0.506
NM_001193267	SIRT5	chr6	13614579	13614779	13612184	13612484	4	11	4	12	5	17	0	4	-0.091	1.000
NM_012241	SIRT5	chr6	13614579	13614779	13612184	13612484	4	11	4	12	5	17	0	4	-0.091	1.000
NM_001193272	RBBP5	chr1	205055331	205056027	205056384	205057154	29	24	31	27	29	16	14	10	-0.052	0.228
NM_001193304	TMEM127	chr2	96916262	96917124	96918867	96919067	17	4	17	4	17	0	11	7	0.000	1.000
NM_001193307	SAMD9	chr7	92728865	92729217	92730015	92730373	6	5	19	4	6	4	4	3	0.747	0.111
NM_001193329	C9orf3	chr9	97848992	97849485	97846368	97846628	10	0	10	3	8	0	12	0	-inf
NM_032823	C9orf3	chr9	97848992	97849485	97846368	97846628	10	0	10	3	8	0	12	0	-inf
NM_001193360	EXD2	chr14	69710315	69710746	69707947	69708147	3	8	7	8	4	0	0	0	0.571
NM_001193362	EXD2	chr14	69710315	69710746	69707947	69708147	3	8	7	8	4	0	0	0	0.571
NM_001193369	DIDO1	chr20	61509124	61509924	61510383	61510583	8	4	12	0	9	0	13	0	1.000
NM_033081	DIDO1	chr20	61509124	61509924	61510383	61510583	8	4	12	0	9	0	13	0	1.000
NM_001193388	UNKL	chr16	1413227	1413886	1415613	1416176	56	18	47	19	54	11	41	20	-0.258	0.582
NM_001193389	UNKL	chr16	1413227	1413886	1415613	1416176	56	18	47	19	54	11	41	20	-0.258	0.582
NM_001193397	PPP2R4	chr9	131910284	131911338	131909873	131910073	83	0	55	3	121	0	85	0	-inf
NM_001271832	PPP2R4	chr9	131910284	131911338	131909873	131910073	83	0	55	3	121	0	85	0	-inf
NM_021131	PPP2R4	chr9	131910284	131911338	131909873	131910073	83	0	55	3	121	0	85	0	-inf
NM_001193451	TMTC1	chr12	29655378	29655578	29658959	29659298	0	0	4	0	0	3	0	0		-inf
NM_175861	TMTC1	chr12	29655378	29655578	29658959	29659298	0	0	4	0	0	3	0	0		-inf
NM_001193493	SLC1A4	chr2	65250336	65251061	65248314	65248853	26	4	39	4	24	4	12	8	0.333	0.750
NM_003038	SLC1A4	chr2	65250336	65251061	65248314	65248853	26	4	39	4	24	4	12	8	0.333	0.750
NM_001193508	REST	chr4	57801444	57802088	57798700	57799518	17	15	15	14	25	11	8	7	-0.058	0.497
NM_005612	REST	chr4	57801444	57802088	57798700	57799518	17	15	15	14	25	11	8	7	-0.058	0.497
NM_001193513	SLC30A6	chr2	32448622	32449266	32446363	32446951	6	13	22	6	23	7	6	5	0.874	0.635
NM_001193534	FBXL5	chr4	15606163	15606363	15606603	15607122	0	16	4	7	5	7	0	7	1.000	1.000
NM_001193552	ZNF850	chr19	37234408	37234713	37236165	37236538	7	11	11	22	8	15	5	6	-0.273	-0.562
NM_001193644	PEX19	chr1	160246379	160247314	160247620	160248785	25	18	20	23	20	29	14	20	-0.597	-0.015
NM_001194954	MATR3	chr5	138666819	138667019	138665132	138666359	0	103	3	126	4	154	0	91	1.000	1.000
NM_001194955	MATR3	chr5	138666819	138667019	138665132	138666359	0	103	3	126	4	154	0	91	1.000	1.000
NM_018834	MATR3	chr5	138666819	138667019	138665132	138666359	0	103	3	126	4	154	0	91	1.000	1.000
NM_001194999	MR1	chr1	181026828	181027028	181025355	181025605	0	4	3	3	3	4	3	6	1.000	0.333
NM_001195098	ANKRD28	chr3	15708735	15709153	15711191	15711750	7	0	15	7	11	8	4	0	-inf	-inf
NM_001195099	ANKRD28	chr3	15708735	15709153	15711191	15711750	7	0	15	7	11	8	4	0	-inf	-inf
NM_015199	ANKRD28	chr3	15708735	15709153	15711191	15711750	7	0	15	7	11	8	4	0	-inf	-inf
NM_001195100	PTP4A2	chr1	32372022	32372833	32373058	32373610	107	19	256	16	194	21	44	7	0.648	0.320
NM_080391	PTP4A2	chr1	32372022	32372833	32373058	32373610	107	19	256	16	194	21	44	7	0.648	0.320
NM_001195144	ANKRD44	chr2	197851491	197851911	197854057	197854257	0	0	15	3	6	0	7	0	-inf
NM_001195214	YIPF6	chrX	67756693	67757083	67753136	67753851	8	12	4	7	5	12	0	8	-0.167	1.000
NM_001195215	DENND1B	chr1	197474811	197475298	197478894	197479094	3	0	0	0	4	3	0	0		-inf
NM_001195216	DENND1B	chr1	197703229	197703429	197703727	197704260	0	0	0	5	3	0	8	4	-inf	1.000
NM_001195283	FLVCR2	chr14	76114233	76114483	76113236	76113436	6	0	9	0	3	3	0	0		-inf
NM_017791	FLVCR2	chr14	76114233	76114483	76113236	76113436	6	0	9	0	3	3	0	0		-inf
NM_001195303	RGS5	chr1	163115706	163116434	163116659	163116912	4	5	7	0	6	5	4	4	1.000	0.167
NM_001254748	RGS5	chr1	163115706	163116434	163116659	163116912	4	5	7	0	6	5	4	4	1.000	0.167
NM_001195415	MIR548F5;DCLK1	chr13	36345473	36345989	36347059	36347259	4	0	5	3	12	0	0	0	-inf
NM_004734	MIR548F5;DCLK1	chr13	36345473	36345989	36347059	36347259	4	0	5	3	12	0	0	0	-inf
NM_001195427	SRSF2	chr17	74730192	74731427	74731754	74732006	641	6	1365	10	830	13	374	3	0.217	-0.953
NM_001195483	SLC12A8	chr3	124801516	124801780	124802027	124802338	0	0	3	7	0	6	0	0	-inf	-inf
NM_024628	SLC12A8	chr3	124801516	124801780	124802027	124802338	0	0	3	7	0	6	0	0	-inf	-inf
NM_001195573	DICER1	chr14	95552584	95553053	95555901	95556181	0	0	6	0	7	0	6	0
NM_001271282	DICER1	chr14	95552584	95553053	95555901	95556181	0	0	6	0	7	0	6	0
NM_001291628	DICER1	chr14	95552584	95553053	95555901	95556181	0	0	6	0	7	0	6	0
NM_177438	DICER1	chr14	95552584	95553053	95555901	95556181	0	0	6	0	7	0	6	0
NM_001195605	ZNF865	chr19	56129716	56129916	56128514	56128764	4	22	10	27	6	21	4	10	0.509	-0.400
NM_001195608	PLEKHA1	chr10	124191401	124191927	124189292	124190073	8	8	48	11	23	11	10	5	0.771	0.043
NM_001195677	VAPB	chr20	57025595	57026214	57021644	57021950	5	5	14	5	4	3	7	0	0.643	-inf
NM_001195683	TGFBR3	chr1	92145895	92146390	92148012	92148372	4	3	21	4	18	4	4	6	0.746	0.852
NM_001195684	TGFBR3	chr1	92145895	92146390	92148012	92148372	4	3	21	4	18	4	4	6	0.746	0.852
NM_001195685	LYPD6	chr2	150330431	150330631	150329865	150330169	11	4	7	4	4	6	0	0	-0.571	-inf
NM_194317	LYPD6	chr2	150330431	150330631	150329865	150330169	11	4	7	4	4	6	0	0	-0.571	-inf
NM_001195822	HSDL2	chr9	115234459	115234760	115233484	115234036	22	8	36	9	29	9	19	4	0.312	-0.474
NM_001197026	PLEKHA8	chr7	30123860	30124289	30119971	30120414	4	27	3	24	0	16	0	4	-0.185
NM_001197051	ZFP91;ZFP91-CNTF	chr11	58387788	58388549	58386591	58387055	29	23	67	39	39	8	19	15	0.266	0.740
NM_001197104	KMT2A	chr11	118396987	118397547	118394130	118394659	9	9	14	8	11	10	9	4	0.429	-1.045
NM_001197129	SYS1;SYS1-DBNDD2	chr20	43997361	43997897	43995757	43996172	22	30	10	24	12	10	6	4	-0.760	-0.250
NM_033542	SYS1;SYS1-DBNDD2	chr20	43997361	43997897	43995757	43996172	22	30	10	24	12	10	6	4	-0.760	-0.250
NM_001197131	PPP1R12B;PPP1R12B-2686;PPP1R12B-2687	chr1	202557408	202557723	202551795	202552045	3	6	11	7	16	9	6	3	0.682	-0.125
NM_002481	PPP1R12B;PPP1R12B-2686;PPP1R12B-2687	chr1	202557408	202557723	202551795	202552045	3	6	11	7	16	9	6	3	0.682	-0.125
NM_032103	PPP1R12B;PPP1R12B-2686;PPP1R12B-2687	chr1	202557408	202557723	202551795	202552045	3	6	11	7	16	9	6	3	0.682	-0.125
NM_001197237	BTN2A2	chr6	26394847	26395047	26393837	26394244	0	7	3	19	0	8	0	8	1.000
NM_001197239	BTN2A2	chr6	26394847	26395047	26393837	26394244	0	7	3	19	0	8	0	8	1.000
NM_001197246	BTN3A2	chr6	26378349	26378549	26376160	26376472	3	8	7	6	4	7	0	0	0.679	-inf
NM_001197247	BTN3A2	chr6	26378349	26378549	26376160	26376472	3	8	7	6	4	7	0	0	0.679	-inf
NM_001197297	GABPA	chr21	27144283	27144823	27143153	27143353	20	0	79	3	52	0	8	0	-inf
NM_002040	GABPA	chr21	27144283	27144823	27143153	27143353	20	0	79	3	52	0	8	0	-inf
NM_001197320	MCL1	chr1	150547076	150547508	150548444	150549401	251	75	553	101	193	39	88	29	0.389	0.387
NM_001197325	ARNT	chr1	150782150	150782350	150782608	150783056	3	52	6	94	8	64	0	20	0.096	1.000
NM_001198559	DNAJC27	chr2	25166532	25166905	25167346	25167603	0	4	5	5	7	4	0	3	1.000	1.000
NM_001198595	STON1-GTF2A1L;STON1	chr2	48825120	48825661	48822807	48823007	9	0	5	0	7	3	0	0		-inf
NM_001198665	ARHGEF12	chr11	120359201	120359799	120356773	120356973	6	3	11	0	17	6	7	0	1.000	-inf
NM_001198681	LEPROT;LEPR	chr1	65901405	65901733	65898959	65899571	0	185	6	370	3	293	0	142	1.000	1.000
NM_017526	LEPROT;LEPR	chr1	65901405	65901733	65898959	65899571	0	185	6	370	3	293	0	142	1.000	1.000
NM_001198783	POU2F1	chr1	167396090	167396575	167395229	167395712	10	9	39	11	25	24	4	10	0.687	0.616
NM_001198786	POU2F1	chr1	167396090	167396575	167395229	167395712	10	9	39	11	25	24	4	10	0.687	0.616
NM_001198793	ARPC4-TTLL3;TTLL3	chr3	9877519	9878131	9876727	9877158	11	6	13	5	18	8	9	9	0.295	0.556
NM_001198799	ASCC1	chr10	73855790	73855990	73856305	73857095	0	23	3	34	0	35	0	23	1.000
NM_001198807	MSANTD3;MSANTD3-TMEFF1	chr9	103212893	103214157	103208014	103208214	212	14	201	4	170	0	157	0	0.699
NM_001198812	MSANTD3-TMEFF1;TMEFF1	chr9	103339352	103339935	103338917	103339117	40	0	75	3	70	0	20	0	-inf
NM_003692	MSANTD3-TMEFF1;TMEFF1	chr9	103339352	103339935	103338917	103339117	40	0	75	3	70	0	20	0	-inf
NM_001198838	CPNE1;RBM12	chr20	34236947	34237269	34237770	34238679	5	12	6	21	6	15	4	3	-0.458	-2.333
NM_001198850	FOXJ3	chr1	42642236	42642884	42645003	42645360	30	17	59	46	69	20	21	17	-0.376	0.642
NM_001198851	FOXJ3	chr1	42642236	42642884	42645003	42645360	30	17	59	46	69	20	21	17	-0.376	0.642
NM_001198852	FOXJ3	chr1	42642236	42642884	42645003	42645360	30	17	59	46	69	20	21	17	-0.376	0.642
NM_014947	FOXJ3	chr1	42642236	42642884	42645003	42645360	30	17	59	46	69	20	21	17	-0.376	0.642
NM_001198879	PTCD1;ATP5J2-PTCD1	chr7	99014400	99014902	99016759	99017272	14	245	10	180	4	266	5	202	-0.029	-0.646
NM_015545	PTCD1;ATP5J2-PTCD1	chr7	99014400	99014902	99016759	99017272	14	245	10	180	4	266	5	202	-0.029	-0.646
NM_001198915	PPFIBP1	chr12	27848247	27848743	27847175	27847964	16	11	14	25	21	41	0	6	-1.597	1.000
NM_001199022	CCP110	chr16	19564334	19564743	19563158	19563895	14	14	38	13	34	16	11	6	0.658	0.137
NM_001199054	CDIP1	chr16	4560700	4561178	4561251	4561885	24	56	19	20	30	31	11	67	0.549	0.830
NM_001199055	CDIP1	chr16	4560700	4561178	4561251	4561885	24	56	19	20	30	31	11	67	0.549	0.830
NM_001199058	AP3S2;C15orf38-AP3S2	chr15	90373831	90374134	90377544	90378311	22	17	24	25	18	20	13	33	-0.348	0.562
NM_005829	AP3S2;C15orf38-AP3S2	chr15	90373831	90374134	90377544	90378311	22	17	24	25	18	20	13	33	-0.348	0.562
NM_001199107	TBC1D24	chr16	2555289	2555825	2552650	2553578	19	14	20	17	18	24	11	17	-0.154	0.137
NM_001199140	AMMECR1L	chr2	128619291	128620161	128620369	128621069	57	32	79	51	45	27	15	13	-0.150	0.308
NM_031445	AMMECR1L	chr2	128619291	128620161	128620369	128621069	57	32	79	51	45	27	15	13	-0.150	0.308
NM_001199199	AK2	chr1	33473611	33473969	33475458	33476378	8	86	6	107	7	99	8	62	-0.659	-0.825
NM_001199260	TOR1AIP2	chr1	179810079	179810707	179813972	179814580	18	5	34	5	57	5	8	3	0.471	0.766
NM_001199290	PHOSPHO2-KLHL23;KLHL23	chr2	170607620	170608436	170606596	170607086	32	17	120	14	75	22	20	15	0.780	0.609
NM_144711	PHOSPHO2-KLHL23;KLHL23	chr2	170607620	170608436	170606596	170607086	32	17	120	14	75	22	20	15	0.780	0.609
NM_001199322	BLOC1S5-TXNDC5;BLOC1S5;EEF1E1-BLOC1S5	chr6	8013778	8014823	8015402	8015761	10	4	9	3	8	0	5	0	0.167
NM_001199417	ARHGAP23	chr17	36667990	36668698	36667396	36667649	41	6	63	6	51	4	51	0	0.349	-inf
NM_001199492	PDCD4	chr10	112659341	112659693	112658713	112658968	4	3	18	6	7	7	7	3	0.556	-1.333
NM_001199513	TGIF2;TGIF2-C20orf24	chr20	35221910	35222358	35220063	35220607	55	7	85	6	65	3	24	7	0.445	0.842
NM_001199515	TGIF2;TGIF2-C20orf24	chr20	35221910	35222358	35220063	35220607	55	7	85	6	65	3	24	7	0.445	0.842
NM_021809	TGIF2;TGIF2-C20orf24	chr20	35221910	35222358	35220063	35220607	55	7	85	6	65	3	24	7	0.445	0.842
NM_001199570	CLIP3	chr19	36505553	36505990	36506549	36506864	15	11	14	3	17	10	9	7	0.708	0.244
NM_015526	CLIP3	chr19	36505553	36505990	36506549	36506864	15	11	14	3	17	10	9	7	0.708	0.244
NM_001199679	TMEM56;TMEM56-RWDD3	chr1	95662969	95663169	95658426	95659011	0	4	0	10	0	13	0	6
NM_152487	TMEM56;TMEM56-RWDD3	chr1	95662969	95663169	95658426	95659011	0	4	0	10	0	13	0	6
NM_001199699	DHX33	chr17	5344272	5344790	5345215	5346155	41	33	51	26	57	33	32	34	0.367	0.455
NM_001199743	DCTN5	chr16	23684753	23684953	23678632	23679264	0	10	0	4	5	3	0	9		1.000
NM_001199775	CPD	chr17	28795073	28795726	28792860	28793502	13	13	21	9	18	21	9	10	0.571	-0.050
NM_001304	CPD	chr17	28795073	28795726	28792860	28793502	13	13	21	9	18	21	9	10	0.571	-0.050
NM_001199779	PSMB2	chr1	36065195	36065504	36067196	36068251	7	60	10	44	15	73	16	59	0.487	-0.320
NM_001199780	PSMB2	chr1	36065195	36065504	36067196	36068251	7	60	10	44	15	73	16	59	0.487	-0.320
NM_002794	PSMB2	chr1	36065195	36065504	36067196	36068251	7	60	10	44	15	73	16	59	0.487	-0.320
NM_001199781	POC1B;GALNT4;POC1B-GALNT4	chr12	89913248	89913548	89915829	89916029	10	0	28	3	18	0	6	0	-inf
NM_003774	POC1B;GALNT4;POC1B-GALNT4	chr12	89913248	89913548	89915829	89916029	10	0	28	3	18	0	6	0	-inf
NM_001199803	CENPO	chr2	25044446	25045344	25042415	25042819	84	8	105	24	104	9	43	16	-1.400	0.767
NM_024322	CENPO	chr2	25044446	25045344	25042415	25042819	84	8	105	24	104	9	43	16	-1.400	0.767
NM_001199809	INTS7	chr1	212113737	212114207	212114262	212114536	4	3	5	0	6	0	3	0	1.000
NM_001199839	BCL2L2;BCL2L2-PABPN1	chr14	23780314	23781018	23778610	23778810	15	9	45	0	20	3	16	0	1.000	-inf
NM_004050	BCL2L2;BCL2L2-PABPN1	chr14	23780314	23781018	23778610	23778810	15	9	45	0	20	3	16	0	1.000	-inf
NM_001199852	AK3	chr9	4709603	4709867	4712077	4712660	4	32	0	58	0	51	3	34	-inf	-inf
NM_001199853	AK3	chr9	4709603	4709867	4712077	4712660	4	32	0	58	0	51	3	34	-inf	-inf
NM_001199855	AK3	chr9	4709603	4709867	4712077	4712660	4	32	0	58	0	51	3	34	-inf	-inf
NM_001199856	AK3	chr9	4709603	4709867	4712077	4712660	4	32	0	58	0	51	3	34	-inf	-inf
NM_001199917	PGM3	chr6	83875245	83875495	83877609	83877809	0	4	0	0	6	0	0	0	1.000
NM_001199918	PGM3	chr6	83875245	83875495	83877609	83877809	0	4	0	0	6	0	0	0	1.000
NM_001199933	SESN1	chr6	109307641	109308139	109308213	109308413	4	7	12	0	22	4	9	0	1.000	-inf
NM_001199934	SESN1	chr6	109307641	109308139	109308213	109308413	4	7	12	0	22	4	9	0	1.000	-inf
NM_014454	SESN1	chr6	109307641	109308139	109308213	109308413	4	7	12	0	22	4	9	0	1.000	-inf
NM_001199972	RPL36A;RPL36A-HNRNPH2	chrX	100648708	100649281	100647736	100648130	7	23	5	20	0	7	0	3	-0.217
NM_001199973	RPL36A-HNRNPH2;HNRNPH2	chrX	100668179	100669187	100667051	100667506	332	8	370	6	297	4	138	3	0.327	0.380
NM_001199975	UQCRB	chr8	97238946	97239146	97242114	97242314	0	0	0	0	0	3	0	0		-inf
NM_001200050	NPL	chr1	182798821	182799334	182798275	182798475	4	0	4	4	8	4	0	3	-inf	1.000
NM_001201329	PPP1R3B	chr8	8993783	8994228	8997120	8997375	0	9	7	7	3	6	3	6	1.000	0.000
NM_024607	PPP1R3B	chr8	8993783	8994228	8997120	8997375	0	9	7	7	3	6	3	6	1.000	0.000
NM_001201365	RNF14	chr5	141369034	141369287	141367732	141368004	6	3	8	0	18	3	9	5	1.000	0.700
NM_004290	RNF14	chr5	141369034	141369287	141367732	141368004	6	3	8	0	18	3	9	5	1.000	0.700
NM_183401	RNF14	chr5	141369034	141369287	141367732	141368004	6	3	8	0	18	3	9	5	1.000	0.700
NM_001201366	DNAL1	chr14	74170036	74170419	74164129	74164903	4	7	4	6	3	5	3	5	0.143	0.000
NM_001201404	WASF2	chr1	27730776	27731501	27734610	27734810	171	3	128	0	152	0	127	0	1.000
NM_001201427	DAAM2	chr6	39872282	39872696	39871611	39871811	27	5	19	0	15	0	6	0	1.000
NM_015345	DAAM2	chr6	39872282	39872696	39871611	39871811	27	5	19	0	15	0	6	0	1.000
NM_001201543	FAM161A	chr2	62051997	62052420	62052772	62053321	5	19	10	29	8	29	4	9	0.237	-0.611
NM_001201564	PLRG1	chr4	155456196	155456664	155457123	155457323	12	0	23	8	19	5	4	0	-inf	-inf
NM_001201573	NUBPL	chr14	32330133	32330493	32329078	32329547	39	13	34	12	31	20	13	5	-0.059	-0.677
NM_001201574	NUBPL	chr14	32330133	32330493	32329078	32329547	39	13	34	12	31	20	13	5	-0.059	-0.677
NM_025152	NUBPL	chr14	32330133	32330493	32329078	32329547	39	13	34	12	31	20	13	5	-0.059	-0.677
NM_001202403	ASB6	chr9	132396875	132397337	132399140	132399637	5	19	6	23	5	13	9	15	-0.009	-0.560
NM_001202423	TRMT1L	chr1	185087239	185087543	185088177	185088532	8	21	7	108	3	69	4	16	-4.878	-4.750
NM_030934	TRMT1L	chr1	185087239	185087543	185088177	185088532	8	21	7	108	3	69	4	16	-4.878	-4.750
NM_001202464	ZMYND11	chr10	299995	300628	298516	298779	19	0	66	0	76	0	26	0
NM_001202465	ZMYND11	chr10	299995	300628	298516	298779	19	0	66	0	76	0	26	0
NM_006624	ZMYND11	chr10	299995	300628	298516	298779	19	0	66	0	76	0	26	0
NM_001202489	UBE2G2	chr21	46189017	46189942	46190287	46190960	100	18	130	17	133	25	62	6	0.274	-0.942
NM_001202498	UBE2H	chr7	129470634	129471034	129473524	129473913	20	6	28	5	23	7	14	0	0.405	-inf
NM_003344	UBE2H	chr7	129470634	129471034	129473524	129473913	20	6	28	5	23	7	14	0	0.405	-inf
NM_001202543	CUX1	chr7	101900958	101901532	101892620	101893325	18	15	17	31	21	16	19	8	-1.188	-0.810
NM_181552	CUX1	chr7	101900958	101901532	101892620	101893325	18	15	17	31	21	16	19	8	-1.188	-0.810
NM_001204	BMPR2	chr2	203432025	203432547	203425848	203426104	6	0	58	3	67	0	17	4	-inf	1.000
NM_001204051	SLC25A27	chr6	46645498	46645871	46644466	46644770	7	4	4	12	0	0	0	0	-4.250
NM_001204063	CHURC1;CHURC1-FNTB	chr14	65401875	65402075	65400710	65401121	4	18	22	7	16	12	9	0	0.929	-inf
NM_001204077	UBE4A	chr11	118269356	118269963	118267259	118267632	17	0	33	4	43	6	20	6	-inf	0.535
NM_001204084	MINOS1-NBL1;NBL1	chr1	19984395	19985032	19983655	19983905	86	0	39	0	45	5	79	5		-0.756
NM_001204085	MINOS1-NBL1;NBL1	chr1	19984395	19985032	19983655	19983905	86	0	39	0	45	5	79	5		-0.756
NM_001204086	MINOS1-NBL1;NBL1	chr1	19984395	19985032	19983655	19983905	86	0	39	0	45	5	79	5		-0.756
NM_001204088	MINOS1-NBL1;NBL1	chr1	19984395	19985032	19983655	19983905	86	0	39	0	45	5	79	5		-0.756
NM_001278164	MINOS1-NBL1;NBL1	chr1	19984395	19985032	19983655	19983905	86	0	39	0	45	5	79	5		-0.756
NM_001278165	MINOS1-NBL1;NBL1	chr1	19984395	19985032	19983655	19983905	86	0	39	0	45	5	79	5		-0.756
NM_001278166	MINOS1-NBL1;NBL1	chr1	19984395	19985032	19983655	19983905	86	0	39	0	45	5	79	5		-0.756
NM_005380	MINOS1-NBL1;NBL1	chr1	19984395	19985032	19983655	19983905	86	0	39	0	45	5	79	5		-0.756
NM_001204106	BCL2L11	chr2	111925520	111926050	111921836	111922386	17	10	17	10	15	12	13	6	0.000	-0.733
NM_001204139	MBD1	chr18	47793239	47793613	47797455	47797859	4	18	4	12	6	9	6	4	0.333	-1.250
NM_001204171	MDM4	chr1	204526861	204527275	204520655	204521421	13	15	5	38	8	18	3	4	-5.587	-0.688
NM_001204199	SRP19	chr5	112228359	112228820	112227306	112227807	8	11	9	7	12	18	13	16	0.434	-0.219
NM_001204220	ZNF670-ZNF695;ZNF670	chr1	247198937	247199137	247200056	247200308	0	11	4	34	3	23	0	0	1.000	-inf
NM_001204255	SCARB2	chr4	77079909	77080435	77081853	77082267	27	7	30	6	29	9	15	0	0.229	-inf
NM_001204298	ZNF664;ZNF664-FAM101A	chr12	124499107	124500056	124498056	124498574	225	3	193	3	195	4	161	5	-0.166	0.339
NM_001204300	ARHGAP19-SLIT1;ARHGAP19	chr10	98981955	98982471	98985292	98985492	34	0	37	4	33	0	4	0	-inf
NM_001256423	ARHGAP19-SLIT1;ARHGAP19	chr10	98981955	98982471	98985292	98985492	34	0	37	4	33	0	4	0	-inf
NM_001204450	CCPG1;DYX1C1-CCPG1	chr15	55647417	55647725	55647837	55648037	9	4	15	0	22	0	9	0	1.000
NM_004748	CCPG1;DYX1C1-CCPG1	chr15	55647417	55647725	55647837	55648037	9	4	15	0	22	0	9	0	1.000
NM_001204456	RBAK;RBAK-RBAKDN	chr7	5108631	5109212	5105299	5105656	18	0	70	6	30	4	7	0	-inf	-inf
NM_021163	RBAK;RBAK-RBAKDN	chr7	5108631	5109212	5105299	5105656	18	0	70	6	30	4	7	0	-inf	-inf
NM_001204492	CAMK2G	chr10	75572275	75572952	75573987	75574298	51	7	39	17	44	11	30	9	-2.176	0.167
NM_001204817	ZNF587	chr19	58376151	58376585	58375198	58375398	10	3	20	6	7	0	5	0	0.000
NM_001204824	KCNQ3	chr8	133133149	133133402	133141284	133141484	0	3	6	0	3	0	0	0	1.000
NM_004519	KCNQ3	chr8	133133149	133133402	133141284	133141484	0	3	6	0	3	0	0	0	1.000
NM_001204827	XPNPEP3	chr22	41258446	41258913	41257616	41257867	13	10	24	3	26	5	9	8	0.838	0.784
NM_001204869	WISP1	chr8	134243612	134243878	134241205	134241520	0	3	6	0	3	6	0	6	1.000	1.000
NM_001204878	BAG4	chr8	38070238	38070856	38068693	38068893	13	0	29	0	22	3	9	0		-inf
NM_001204883	RAB43;ISY1-RAB43	chr3	128806483	128806834	128809448	128809699	118	11	98	8	68	7	70	10	0.124	0.279
NM_001204884	RAB43;ISY1-RAB43	chr3	128806483	128806834	128809448	128809699	118	11	98	8	68	7	70	10	0.124	0.279
NM_001204885	RAB43;ISY1-RAB43	chr3	128806483	128806834	128809448	128809699	118	11	98	8	68	7	70	10	0.124	0.279
NM_001204886	RAB43;ISY1-RAB43	chr3	128806483	128806834	128809448	128809699	118	11	98	8	68	7	70	10	0.124	0.279
NM_001204890	RAB43;ISY1-RAB43	chr3	128806483	128806834	128809448	128809699	118	11	98	8	68	7	70	10	0.124	0.279
NM_001204961	PBX1	chr1	164820260	164821099	164815990	164816309	5	14	11	14	6	5	5	6	0.545	0.306
NM_001205228	SORT1	chr1	109852229	109852741	109855833	109856033	13	4	17	6	18	0	9	0	-0.147
NM_002959	SORT1	chr1	109852229	109852741	109855833	109856033	13	4	17	6	18	0	9	0	-0.147
NM_001205254	OCLN	chr5	68852861	68853240	68849644	68850519	3	21	6	24	5	26	10	15	0.429	-2.467
[truncated: 2,280 more rows]
