# Supplementary material for: Post-transcriptional 3´-UTR cleavage of mRNA transcripts generates thousands of stable uncapped autonomous RNA fragments
Source: Nat Commun. 2017 Dec 11;8:2029. doi: 10.1038/s41467-017-02099-7 (PMC5725528; doi:10.1038/s41467-017-02099-7)
Supplement: Supplementary file 9 — Supplementary Data 6 [file 41467_2017_2099_MOESM9_ESM.txt]

	name	geneSymbol	chrom	strand	txStart	txEnd	bp	bp in UTR	model_l	path_l	ks_test	t_test	llr_test	freq_down	freq_up	p1	p2	max_body_data	max_body_control	max_body_norm_data	max_tail_data	max_tail_control	max_tail_norm_data	count_body_data	count_body_control	count_body_norm_data	count_tail_data	count_tail_control	count_tail_norm_data	mean_body_data	mean_body_control	mean_body_norm_data	mean_tail_data	mean_tail_control	mean_tail_norm_data	std_body_data	std_body_control	std_body_norm_data	std_tail_data	std_tail_control	std_tail_norm_data	max_coverage
0	uc010roh.3	MALAT1	chr11	+	65265232	65273939	4940	True	-139.508	-139.233	0.000	0.000	128.501	0.000	0.989	0.334	-0.426	5313.220	5317.340	1.393	503.360	865.240	-0.216	222	222	222	186	186	186	1158.605	1279.797	-0.224	192.367	373.364	-0.977	1264.190	1265.308	0.337	108.549	190.869	0.174	5313.220
1	uc003kil.3	VCAN	chr5	+	82831432	82878122	45033	True	-109.322	-17.089	0.000	0.000	101.527	1.000	0.000	-0.136	0.467	159.200	300.400	-0.669	235.180	311.660	-0.040	306	306	306	81	81	81	59.101	130.832	-1.178	118.323	174.766	-0.553	26.211	46.116	0.238	40.578	60.424	0.153	235.180
2	uc003cod.3	ZDHHC3	chr3	-	44956752	45017674	4380	True	-258.041	-257.608	0.000	0.000	80.078	0.000	0.704	0.168	-0.332	588.940	1386.040	0.379	45.900	104.280	0.003	388	388	388	206	206	206	49.550	97.719	-0.691	17.347	42.145	-1.170	77.328	174.831	0.443	10.174	25.045	0.340	588.940
3	uc001sfh.4	CBX5	chr12	-	54624730	54653329	3500	True	-269.907	138.517	0.000	0.000	100.805	0.897	0.023	-0.106	0.195	910.160	2046.220	-0.883	594.120	1094.920	-0.401	388	388	388	175	175	175	124.999	313.176	-1.389	254.526	514.936	-1.033	110.519	238.518	0.185	97.227	181.104	0.199	910.160
4	uc003kii.3	VCAN	chr5	+	82767492	82878122	108973	True	-282.559	-283.428	0.000	0.000	57.341	0.988	0.000	-0.080	0.512	159.200	300.400	1.497	235.180	311.660	-0.040	494	494	494	81	81	81	40.001	88.885	-1.145	118.323	174.766	-0.553	32.586	66.262	0.413	40.578	60.424	0.153	235.180
5	uc001hiv.3	LPGAT1	chr1	-	211916798	212004114	3780	True	-163.044	-8.373	0.000	0.000	80.609	0.889	0.000	-0.215	0.219	556.360	1172.060	-0.701	244.560	422.380	-0.150	176	176	176	189	189	189	85.167	188.695	-1.133	99.647	164.739	-0.673	76.688	168.685	0.234	54.069	96.351	0.242	556.360
6	uc002iom.3	IGF2BP1	chr17	+	47074773	47133507	55840	True	-175.048	121.681	0.000	0.000	95.403	0.972	0.000	-0.114	0.225	524.100	986.820	-0.300	708.680	936.960	0.224	249	249	249	143	143	143	206.014	354.104	-0.790	316.650	438.827	-0.443	86.704	140.909	0.141	114.622	169.999	0.170	708.680
7	uc010dbj.3	IGF2BP1	chr17	+	47074773	47133507	55840	True	-166.880	120.966	0.000	0.000	91.930	0.972	0.000	-0.116	0.218	524.100	986.820	-0.300	708.680	936.960	0.224	232	232	232	143	143	143	212.499	363.609	-0.781	316.650	438.827	-0.443	85.988	140.369	0.138	114.622	169.999	0.170	708.680
8	uc021wye.1	DAG1	chr3	+	49507564	49573051	63365	True	-91.072	35.103	0.000	0.000	65.898	0.981	0.000	-0.173	0.246	152.880	201.900	-0.017	282.340	291.880	0.945	147	147	147	104	104	104	89.514	115.047	-0.364	151.280	153.647	0.009	25.958	31.551	0.142	47.682	57.136	0.249	282.340
9	uc010lqk.1	RBM33	chr7	+	155437202	155574179	131024	True	-241.871	-44.185	0.000	0.000	22.821	0.716	0.003	-0.228	0.135	221.500	542.860	0.360	277.700	521.640	-0.163	165	165	165	296	296	296	87.628	196.320	-1.124	118.460	203.780	-0.777	48.778	112.848	0.245	50.768	89.474	0.219	277.700
10	uc002hdy.4	NUFIP2	chr17	-	27582853	27621166	8160	True	-196.802	-197.105	0.000	0.000	-107.175	0.278	0.000	-0.285	0.101	210.020	506.040	-0.877	372.920	626.200	0.532	120	120	120	407	407	407	144.334	345.994	-1.254	165.616	297.352	-0.842	33.696	81.468	0.153	56.060	97.771	0.267	372.920
11	uc021wyd.1	DAG1	chr3	+	49507564	49573051	63365	True	-92.076	35.480	0.000	0.000	64.770	0.962	0.000	-0.172	0.240	152.880	201.900	-0.017	282.340	291.880	0.945	147	147	147	104	104	104	89.514	115.047	-0.364	151.280	153.647	0.009	25.958	31.551	0.142	47.682	57.136	0.249	282.340
12	uc021wyf.1	DAG1	chr3	+	49507564	49573051	63365	True	-92.084	35.481	0.000	0.000	64.763	0.962	0.000	-0.165	0.248	152.880	201.900	-0.017	282.340	291.880	0.945	147	147	147	104	104	104	89.514	115.047	-0.364	151.280	153.647	0.009	25.958	31.551	0.142	47.682	57.136	0.249	282.340
13	uc004eud.3	STAG2	chrX	+	123095555	123236505	138928	True	-67.522	128.669	0.000	0.000	68.569	1.000	0.000	-0.126	0.179	964.980	2117.120	-0.957	1022.680	2036.560	-0.616	123	123	123	93	93	93	401.985	936.124	-1.237	502.632	957.565	-0.931	171.486	360.984	0.112	206.916	389.547	0.093	1022.680
14	uc004eaa.2	OGT	chrX	+	70752911	70795747	41078	True	-62.536	61.558	0.000	0.000	72.371	1.000	0.000	-0.149	0.290	847.100	2176.960	-1.069	745.780	1469.020	-0.582	133	133	133	86	86	86	353.760	893.199	-1.374	364.772	707.899	-0.957	163.964	361.392	0.161	108.681	210.551	0.123	847.100
15	uc004eab.2	OGT	chrX	+	70752911	70795747	41078	True	-62.321	61.629	0.000	0.000	71.999	1.000	0.000	-0.149	0.288	847.100	2176.960	-1.069	745.780	1469.020	-0.582	132	132	132	86	86	86	354.728	894.776	-1.372	364.772	707.899	-0.957	164.309	362.622	0.161	108.681	210.551	0.123	847.100
16	uc003uys.4	CUX1	chr7	+	101459183	101901513	433188	True	-404.253	-403.808	0.000	0.000	-26.690	0.204	0.000	-0.412	0.178	105.520	168.920	0.470	122.440	88.280	0.835	180	180	180	455	455	455	23.807	39.589	-0.614	35.062	34.423	-0.024	22.276	41.057	0.369	18.340	14.408	0.340	122.440
17	uc021wyb.1	DAG1	chr3	+	49507564	49573051	63365	True	-92.300	35.516	0.000	0.000	64.520	0.962	0.000	-0.171	0.240	152.880	201.900	-0.017	282.340	291.880	0.945	147	147	147	104	104	104	89.514	115.047	-0.364	151.280	153.647	0.009	25.958	31.551	0.142	47.682	57.136	0.249	282.340
18	uc001hiu.3	LPGAT1	chr1	-	211916798	212003577	3800	True	-144.398	-47.009	0.000	0.000	42.325	0.832	0.000	-0.219	0.201	556.360	1172.060	-0.701	244.560	422.380	-0.150	175	175	175	190	190	190	85.220	188.957	-1.135	99.522	164.624	-0.674	76.904	169.131	0.234	53.954	96.110	0.242	556.360
19	uc021wyc.1	DAG1	chr3	+	49507564	49573051	63365	True	-92.398	35.529	0.000	0.000	64.390	0.962	0.000	-0.171	0.240	152.880	201.900	-0.017	282.340	291.880	0.945	147	147	147	104	104	104	89.514	115.047	-0.364	151.280	153.647	0.009	25.958	31.551	0.142	47.682	57.136	0.249	282.340
20	uc001hcy.2	ELK4	chr1	-	205577070	205602000	4660	True	-111.467	-85.261	0.000	0.000	55.127	0.741	0.000	-0.182	0.200	907.640	1988.180	0.054	206.000	330.620	-0.139	255	255	255	232	232	232	64.743	143.365	-1.209	86.547	150.970	-0.817	126.469	259.978	0.279	36.119	56.594	0.237	907.640
21	uc010aeq.3	KLF12	chr13	-	74260148	74708394	2380	True	-218.188	20.945	0.000	0.000	93.989	0.949	0.000	-0.105	0.309	69.980	166.440	-0.762	107.800	199.640	-0.463	402	402	402	117	117	117	27.659	72.537	-1.371	65.768	128.634	-0.959	11.006	26.729	0.228	18.463	34.063	0.181	107.800
22	uc010kvp.3	SCRN1	chr7	-	29959718	30008887	1640	True	-75.400	90.976	0.000	0.000	70.243	1.000	0.000	-0.133	0.238	264.820	580.200	-0.781	411.380	684.520	-0.466	159	159	159	82	82	82	136.144	308.657	-1.169	264.856	482.457	-0.869	40.690	94.115	0.142	59.953	97.867	0.135	411.380
23	uc003kij.3	VCAN	chr5	+	82767492	82878122	108973	True	-145.952	-27.764	0.000	0.000	90.785	0.988	0.000	-0.108	0.440	159.200	300.400	-0.549	235.180	311.660	-0.040	348	348	348	81	81	81	55.346	122.598	-1.173	118.323	174.766	-0.553	26.645	48.813	0.245	40.578	60.424	0.153	235.180
24	uc021wyk.1	DAG1	chr3	+	49507564	49573051	63365	True	-93.101	35.530	0.000	0.000	63.630	0.962	0.000	-0.163	0.244	152.880	201.900	-0.017	282.340	291.880	0.945	147	147	147	104	104	104	89.514	115.047	-0.364	151.280	153.647	0.009	25.958	31.551	0.142	47.682	57.136	0.249	282.340
25	uc004dsg.3	SMC1A	chrX	-	53401069	53449618	5900	True	-83.905	109.017	0.000	0.000	68.836	0.951	0.000	-0.150	0.174	1202.800	2727.180	-0.937	1010.280	1835.960	-0.549	138	138	138	103	103	103	472.552	1093.304	-1.209	559.120	1030.736	-0.879	178.519	417.073	0.121	162.187	304.224	0.120	1202.800
26	uc001bsj.1	PUM1	chr1	-	31404352	31538564	1400	True	-56.515	52.423	0.000	0.000	72.300	1.000	0.000	-0.153	0.326	361.260	718.860	-0.768	714.720	1107.540	0.122	148	148	148	70	70	70	180.515	370.588	-1.046	310.779	474.269	-0.569	71.404	137.458	0.126	138.251	223.737	0.175	714.720
27	uc001bsh.1	PUM1	chr1	-	31404352	31538564	1400	True	-57.450	53.395	0.000	0.000	73.035	1.000	0.000	-0.150	0.328	361.260	718.860	-0.768	714.720	1107.540	0.122	152	152	152	70	70	70	177.445	364.510	-1.048	310.779	474.269	-0.569	72.936	140.763	0.126	138.251	223.737	0.175	714.720
28	uc004ewu.4	MBNL3	chrX	-	131503342	131574342	5440	True	-374.285	-339.272	0.000	0.000	22.889	0.347	0.011	-0.217	0.276	44.840	116.900	-0.665	107.920	187.260	0.415	282	282	282	271	271	271	16.896	50.937	-1.546	28.613	62.329	-1.020	8.111	22.360	0.346	24.544	53.322	0.481	107.920
29	uc001bsi.1	PUM1	chr1	-	31404352	31538564	1400	True	-57.399	52.751	0.000	0.000	72.666	1.000	0.000	-0.151	0.327	361.260	718.860	-0.768	714.720	1107.540	0.122	151	151	151	70	70	70	177.442	364.516	-1.048	310.779	474.269	-0.569	73.192	141.243	0.126	138.251	223.737	0.175	714.720
30	uc003bqi.3	EDEM1	chr3	+	5229358	5261650	29755	True	-113.171	35.191	0.000	0.000	66.879	0.976	0.000	-0.171	0.223	172.380	281.680	0.431	394.720	508.000	0.189	153	153	153	123	123	123	91.112	141.586	-0.594	189.545	223.311	-0.213	38.062	59.708	0.226	79.676	102.100	0.153	394.720
31	uc001unq.4	XPO4	chr13	-	21351467	21476913	5040	True	-157.766	-28.927	0.000	0.000	84.446	0.919	0.006	-0.213	0.247	84.200	162.220	-0.317	126.140	168.600	0.152	196	196	196	173	173	173	40.560	73.232	-0.854	63.242	85.650	-0.417	14.469	23.497	0.256	21.591	30.966	0.222	126.140
32	uc003cxc.4	DAG1	chr3	+	49507564	49573051	63365	True	-93.265	35.513	0.000	0.000	63.451	0.952	0.000	-0.169	0.237	152.880	201.900	-0.017	282.340	291.880	0.945	147	147	147	104	104	104	89.514	115.047	-0.364	151.280	153.647	0.009	25.958	31.551	0.142	47.682	57.136	0.249	282.340
33	uc021wyi.1	DAG1	chr3	+	49507564	49573051	63365	True	-93.395	35.494	0.000	0.000	63.291	0.952	0.000	-0.169	0.237	152.880	201.900	-0.017	282.340	291.880	0.945	147	147	147	104	104	104	89.514	115.047	-0.364	151.280	153.647	0.009	25.958	31.551	0.142	47.682	57.136	0.249	282.340
34	uc021wyj.1	DAG1	chr3	+	49507564	49573051	63365	True	-93.395	35.494	0.000	0.000	63.291	0.952	0.000	-0.169	0.237	152.880	201.900	-0.017	282.340	291.880	0.945	147	147	147	104	104	104	89.514	115.047	-0.364	151.280	153.647	0.009	25.958	31.551	0.142	47.682	57.136	0.249	282.340
35	uc004ebu.3	RLIM	chrX	-	73802810	73834461	5080	True	-166.870	-167.994	0.000	0.000	13.871	0.512	0.024	-0.163	0.169	754.880	1614.440	-0.677	592.500	1257.280	0.542	258	258	258	250	250	250	104.714	231.457	-1.141	142.666	244.776	-0.769	63.186	135.733	0.176	128.307	231.144	0.389	754.880
36	uc004ebw.3	RLIM	chrX	-	73802810	73834461	5080	True	-166.934	-168.013	0.000	0.000	13.852	0.512	0.024	-0.164	0.169	754.880	1614.440	-0.677	592.500	1257.280	0.542	258	258	258	250	250	250	104.714	231.457	-1.141	142.666	244.776	-0.769	63.186	135.733	0.176	128.307	231.144	0.389	754.880
37	uc003xmb.4	TACC1	chr8	+	38585703	38710546	121649	True	-139.558	-54.469	0.000	0.000	79.011	0.937	0.000	-0.256	0.257	81.120	108.260	-0.197	406.780	663.820	0.325	177	177	177	158	158	158	29.894	53.673	-0.840	80.763	108.053	-0.384	11.769	18.747	0.282	51.686	83.764	0.228	406.780
38	uc001mkk.4	TEAD1	chr11	+	12900989	12966284	60326	True	-197.105	-39.774	0.000	0.000	50.504	0.813	0.000	-0.274	0.136	45.940	111.360	-0.523	208.540	258.600	-0.006	161	161	161	246	246	246	28.241	64.960	-1.177	76.948	130.693	-0.794	7.828	16.674	0.219	30.903	40.910	0.229	208.540
39	uc004ewt.3	MBNL3	chrX	-	131503342	131547603	5440	True	-381.881	-344.489	0.000	0.000	9.867	0.290	0.018	-0.234	0.238	44.840	116.900	-0.682	107.920	187.260	0.415	277	277	277	272	272	272	17.306	52.073	-1.545	28.521	62.119	-1.018	7.754	21.252	0.341	24.546	53.335	0.482	107.920
40	uc004ewx.2	MBNL3	chrX	-	131503342	131547603	5440	True	-381.881	-344.489	0.000	0.000	9.867	0.290	0.018	-0.234	0.238	44.840	116.900	-0.682	107.920	187.260	0.415	277	277	277	272	272	272	17.306	52.073	-1.545	28.521	62.119	-1.018	7.754	21.252	0.341	24.546	53.335	0.482	107.920
41	uc004ewv.4	MBNL3	chrX	-	131503342	131574342	5440	True	-361.324	-335.548	0.000	0.000	24.945	0.358	0.018	-0.210	0.274	44.840	116.900	-0.665	107.920	187.260	0.415	286	286	286	271	271	271	16.885	50.793	-1.540	28.613	62.329	-1.020	7.985	22.099	0.346	24.544	53.322	0.481	107.920
42	uc021wya.1	DAG1	chr3	+	49507564	49573051	63385	True	-95.013	35.036	0.000	0.000	61.583	0.951	0.000	-0.162	0.238	152.880	201.900	-0.017	282.340	291.880	0.945	148	148	148	103	103	103	89.881	115.390	-0.363	151.354	153.529	0.011	26.248	31.717	0.142	47.907	57.400	0.250	282.340
43	uc001jwy.2	SAMD8	chr10	+	76871392	76941881	66731	True	-83.329	-83.210	0.000	0.000	60.052	0.855	0.000	-0.292	0.223	47.880	141.200	0.807	631.240	1336.300	-0.201	149	149	149	186	186	186	28.816	78.858	-1.364	100.739	194.214	-0.912	9.816	27.305	0.397	89.715	188.897	0.243	631.240
44	uc010qqu.1	SH3PXD2A	chr10	-	105353783	105496624	3720	True	-286.734	-115.191	0.000	0.000	59.853	0.763	0.027	-0.137	0.253	245.960	399.320	0.183	177.060	229.980	0.617	334	334	334	186	186	186	69.609	117.494	-0.730	77.645	95.777	-0.336	44.965	75.536	0.269	37.683	41.268	0.315	245.960
45	uc004eww.3	MBNL3	chrX	-	131503342	131623996	5440	True	-379.348	-340.997	0.000	0.000	10.416	0.285	0.019	-0.228	0.245	44.840	116.900	-0.682	107.920	187.260	0.415	274	274	274	270	270	270	17.396	52.303	-1.544	28.696	62.510	-1.020	7.747	21.247	0.342	24.551	53.336	0.482	107.920
46	uc011muz.2	MBNL3	chrX	-	131503342	131547636	5440	True	-384.793	-344.192	0.000	0.000	7.549	0.281	0.015	-0.232	0.237	44.840	116.900	-0.682	107.920	187.260	0.415	274	274	274	270	270	270	17.396	52.303	-1.544	28.696	62.510	-1.020	7.747	21.247	0.342	24.551	53.336	0.482	107.920
47	uc010oga.1	PUM1	chr1	-	31404352	31538564	1400	True	-55.916	47.978	0.000	0.000	67.644	1.000	0.000	-0.159	0.313	361.260	718.860	-0.768	714.720	1107.540	0.122	137	137	137	70	70	70	178.616	364.813	-1.041	310.779	474.269	-0.569	74.255	141.555	0.126	138.251	223.737	0.175	714.720
48	uc001uys.2	AKAP11	chr13	+	42846288	42897403	48075	True	-223.063	-76.229	0.000	0.000	76.878	0.867	0.000	-0.136	0.294	109.880	206.900	-0.341	175.580	300.740	0.063	314	314	314	150	150	150	36.490	82.095	-1.184	81.244	137.297	-0.719	18.895	36.795	0.274	34.786	61.088	0.230	175.580
49	uc004dfe.3	DDX3X	chrX	+	41192650	41209524	15302	True	-54.392	101.980	0.000	0.000	63.975	1.000	0.000	-0.126	0.220	1418.420	2747.980	-0.805	2134.060	3349.400	-0.502	116	116	116	74	74	74	817.320	1654.089	-1.020	1137.534	1837.363	-0.685	207.241	398.931	0.106	324.828	554.585	0.100	2134.060
50	uc004dff.3	DDX3X	chrX	+	41192650	41209524	15302	True	-54.391	101.946	0.000	0.000	63.979	1.000	0.000	-0.127	0.220	1418.420	2747.980	-0.805	2134.060	3349.400	-0.502	116	116	116	74	74	74	817.254	1654.039	-1.020	1137.534	1837.363	-0.685	207.264	398.943	0.106	324.828	554.585	0.100	2134.060
51	uc011mkq.2	DDX3X	chrX	+	41192650	41209524	15302	True	-54.392	101.980	0.000	0.000	63.975	1.000	0.000	-0.126	0.220	1418.420	2747.980	-0.805	2134.060	3349.400	-0.502	116	116	116	74	74	74	817.320	1654.089	-1.020	1137.534	1837.363	-0.685	207.241	398.931	0.106	324.828	554.585	0.100	2134.060
52	uc004exk.3	PHF6	chrX	+	133507341	133562822	53829	True	-59.712	71.905	0.000	0.000	66.528	1.000	0.000	-0.147	0.262	290.200	818.660	-1.025	517.500	1051.000	-0.467	128	128	128	76	76	76	165.147	444.061	-1.396	258.386	517.557	-1.003	54.936	159.558	0.142	96.259	186.661	0.140	517.500
53	uc021wyh.1	DAG1	chr3	+	49507564	49573051	63545	True	-96.374	34.551	0.000	0.000	60.380	0.968	0.000	-0.150	0.250	153.780	201.900	-0.017	282.340	291.880	0.945	156	156	156	95	95	95	92.323	117.535	-0.354	152.520	153.218	0.028	27.792	32.386	0.144	49.569	59.629	0.252	282.340
54	uc002arh.3	FEM1B	chr15	+	68580749	68588021	3500	True	-127.731	119.535	0.000	0.000	52.166	0.957	0.000	-0.175	0.115	233.000	515.540	-0.978	349.500	678.900	-0.627	112	112	112	187	187	187	139.239	340.370	-1.286	170.630	338.159	-0.995	35.259	81.544	0.127	67.937	125.522	0.136	349.500
55	uc021wyg.1	DAG1	chr3	+	49507564	49573051	63545	True	-97.316	34.148	0.000	0.000	59.622	0.968	0.000	-0.149	0.249	153.780	201.900	-0.017	282.340	291.880	0.945	156	156	156	95	95	95	92.323	117.535	-0.354	152.520	153.218	0.028	27.792	32.386	0.144	49.569	59.629	0.252	282.340
56	uc009vzh.3	ZYG11B	chr1	+	53262405	53293013	28545	True	-134.725	14.105	0.000	0.000	77.555	0.980	0.000	-0.154	0.317	1117.500	2570.060	-0.560	246.740	356.780	-0.228	202	202	202	100	100	100	75.641	161.467	-1.052	100.844	150.577	-0.582	134.103	303.299	0.219	36.435	51.319	0.156	1117.500
57	uc001uoa.2	ZDHHC20	chr13	-	21946709	22033508	1620	True	-82.969	-5.098	0.000	0.000	63.074	0.988	0.000	-0.188	0.332	469.080	983.260	-0.277	332.560	393.060	0.049	154	154	154	81	81	81	78.459	152.818	-0.942	152.263	202.748	-0.416	60.077	123.365	0.225	65.479	83.514	0.169	469.080
58	uc001iab.2	AKT3	chr1	-	243663020	244006584	2920	True	-150.385	70.637	0.000	0.000	68.674	0.959	0.000	-0.153	0.184	179.400	447.640	-0.674	248.680	437.820	-0.444	178	178	178	146	146	146	92.063	228.985	-1.305	117.577	233.161	-0.967	29.654	73.892	0.197	40.886	83.536	0.161	248.680
59	uc001kxj.1	SH3PXD2A	chr10	-	105353783	105615164	4300	True	-145.981	-129.063	0.000	0.000	47.603	0.688	0.019	-0.148	0.230	245.960	399.320	0.183	177.060	229.980	0.617	303	303	303	215	215	215	71.828	122.236	-0.747	73.511	92.057	-0.364	46.514	77.616	0.263	36.786	39.702	0.317	245.960
60	uc003qjq.4	PHACTR2	chr6	+	143929316	144152322	217974	True	-162.034	-161.699	0.000	0.000	55.536	0.688	0.000	-0.284	0.222	61.160	102.080	0.451	847.040	1866.040	0.983	196	196	196	250	250	250	25.859	51.630	-0.950	62.222	100.456	-0.521	12.133	21.437	0.396	78.539	171.216	0.351	847.040
61	uc010tcs.2	ZDHHC20	chr13	-	21946709	22033508	1620	True	-78.781	1.149	0.000	0.000	62.758	0.988	0.000	-0.187	0.326	469.080	983.260	-0.404	332.560	393.060	0.049	148	148	148	80	80	80	80.832	157.348	-0.941	153.668	204.786	-0.421	60.072	123.678	0.217	64.663	82.008	0.163	469.080
62	uc001bsf.1	PUM1	chr1	-	31404352	31465507	1380	True	-54.193	38.798	0.000	0.000	58.576	1.000	0.000	-0.169	0.293	328.120	607.160	-0.768	714.720	1107.540	0.122	116	116	116	69	69	69	171.869	347.558	-1.034	310.528	472.827	-0.566	73.913	135.359	0.127	139.234	225.029	0.174	714.720
63	uc002kwu.4	DSG2	chr18	+	29078026	29128814	49637	True	-67.140	79.283	0.000	0.000	68.624	1.000	0.000	-0.099	0.331	1362.100	3040.240	-0.755	802.200	1347.740	-0.322	186	186	186	56	56	56	344.929	761.232	-1.159	420.566	703.813	-0.729	160.192	335.363	0.154	134.352	240.496	0.103	1362.100
64	uc011mkr.2	DDX3X	chrX	+	41192650	41209524	15302	True	-52.743	91.075	0.000	0.000	57.796	1.000	0.000	-0.135	0.208	1418.420	2747.980	-0.805	2134.060	3349.400	-0.502	101	101	101	74	74	74	830.707	1677.403	-1.018	1137.534	1837.363	-0.685	215.784	410.090	0.110	324.828	554.585	0.100	2134.060
65	uc011dtg.2	SRPK1	chr6	-	35800810	35888957	1520	True	-53.867	89.742	0.000	0.000	59.175	1.000	0.000	-0.151	0.198	444.640	959.720	-0.654	762.780	1239.780	-0.436	104	104	104	76	76	76	265.477	520.150	-0.960	459.547	726.381	-0.663	58.943	129.977	0.128	116.759	177.620	0.087	762.780
66	uc003olj.3	SRPK1	chr6	-	35800810	35888957	1520	True	-53.718	89.663	0.000	0.000	59.267	1.000	0.000	-0.153	0.197	444.640	959.720	-0.654	762.780	1239.780	-0.436	104	104	104	76	76	76	265.646	520.502	-0.960	459.547	726.381	-0.663	58.652	129.503	0.128	116.759	177.620	0.087	762.780
67	uc011mvk.2	PHF6	chrX	+	133507341	133562822	53849	True	-52.351	62.851	0.000	0.000	61.472	1.000	0.000	-0.163	0.254	290.200	818.660	-1.147	517.500	1051.000	-0.467	107	107	107	75	75	75	182.474	490.709	-1.415	259.575	519.301	-1.000	37.983	113.254	0.121	96.342	187.284	0.140	517.500
68	uc004exj.3	PHF6	chrX	+	133507341	133562822	53829	True	-53.376	62.049	0.000	0.000	62.412	1.000	0.000	-0.166	0.255	290.200	818.660	-1.147	517.500	1051.000	-0.467	109	109	109	76	76	76	180.230	485.987	-1.421	258.386	517.557	-1.003	40.162	116.807	0.120	96.259	186.661	0.140	517.500
69	uc003gts.3	KLHL5	chr4	+	39063851	39127853	60218	True	-142.231	-138.601	0.000	0.000	55.072	0.733	0.000	-0.286	0.287	85.500	253.160	-0.250	449.800	872.100	0.219	160	160	160	187	187	187	36.652	99.296	-1.388	38.453	71.054	-0.630	21.069	58.849	0.296	77.205	159.616	0.360	449.800
70	uc010qqt.1	SH3PXD2A	chr10	-	105353783	105452934	2580	True	-283.057	-105.718	0.000	0.000	68.997	0.868	0.000	-0.115	0.341	245.960	399.320	0.183	177.060	229.980	0.617	389	389	389	129	129	129	66.148	109.683	-0.698	91.760	109.791	-0.256	42.893	72.757	0.295	36.045	41.255	0.254	245.960
71	uc009xxn.1	SH3PXD2A	chr10	-	105353783	105453381	2580	True	-283.263	-106.076	0.000	0.000	68.640	0.868	0.000	-0.115	0.341	245.960	399.320	0.183	177.060	229.980	0.617	389	389	389	129	129	129	66.148	109.683	-0.698	91.760	109.791	-0.256	42.893	72.757	0.295	36.045	41.255	0.254	245.960
72	uc001kqy.3	SCD	chr10	+	102106771	102124588	15219	True	-92.749	165.150	0.000	0.000	61.703	0.977	0.000	-0.109	0.126	1757.960	3812.720	-0.913	1857.120	3835.200	-0.607	110	110	110	128	128	128	926.292	2016.533	-1.125	1232.403	2310.232	-0.903	276.513	585.550	0.073	292.404	564.884	0.125	1857.120
73	uc002nte.3	ZNF507	chr19	+	32836513	32878573	39569	True	-124.320	24.714	0.000	0.000	68.632	0.988	0.000	-0.122	0.313	87.580	186.600	-0.443	128.680	215.860	-0.333	239	239	239	81	81	81	45.072	103.771	-1.199	79.178	139.622	-0.800	16.390	33.521	0.218	22.518	41.266	0.158	128.680
74	uc002ntd.3	ZNF507	chr19	+	32836513	32878573	39569	True	-124.322	24.701	0.000	0.000	68.639	0.988	0.000	-0.123	0.312	87.580	186.600	-0.443	128.680	215.860	-0.333	239	239	239	81	81	81	45.072	103.771	-1.199	79.178	139.622	-0.800	16.390	33.521	0.218	22.518	41.266	0.158	128.680
75	uc002bpl.1	IQGAP1	chr15	+	90931472	91045475	112074	True	-105.286	33.242	0.000	0.000	65.573	0.989	0.000	-0.140	0.272	362.900	747.900	-0.890	354.060	703.160	-0.370	182	182	182	94	94	94	130.105	320.570	-1.340	202.445	378.752	-0.893	55.972	107.831	0.204	68.973	128.605	0.155	362.900
76	uc003jqw.4	MAP3K1	chr5	+	56110899	56191978	78678	True	-131.913	-132.219	0.000	0.000	65.604	0.873	0.000	-0.253	0.386	42.300	96.760	-0.132	88.620	102.180	0.359	192	192	192	118	118	118	17.220	36.565	-1.037	38.989	54.371	-0.463	8.643	18.333	0.395	16.272	20.848	0.264	88.620
77	uc010qqs.1	SH3PXD2A	chr10	-	105353783	105428432	2580	True	-284.208	-112.635	0.000	0.000	61.887	0.868	0.000	-0.112	0.340	245.960	399.320	0.183	177.060	229.980	0.617	389	389	389	129	129	129	66.148	109.683	-0.698	91.760	109.791	-0.256	42.893	72.757	0.295	36.045	41.255	0.254	245.960
78	uc001rmt.4	GXYLT1	chr12	-	42475647	42538673	2780	True	-170.010	3.104	0.000	0.000	65.631	0.871	0.000	-0.153	0.230	119.680	260.440	-0.203	230.740	419.180	-0.288	208	208	208	139	139	139	48.225	108.492	-1.143	86.551	149.222	-0.757	18.606	42.565	0.234	40.782	75.590	0.197	230.740
79	uc011ktu.2	FAM115A	chr7	-	143548460	143582466	2180	True	-70.968	62.688	0.000	0.000	57.209	0.991	0.000	-0.169	0.200	300.040	712.080	-1.025	849.680	1667.040	-0.215	94	94	94	109	109	109	141.523	348.642	-1.306	414.943	827.645	-0.981	59.835	140.256	0.133	165.534	333.996	0.164	849.680
80	uc001rms.4	GXYLT1	chr12	-	42475647	42538673	2780	True	-171.819	-0.343	0.000	0.000	64.873	0.871	0.000	-0.150	0.231	119.680	260.440	-0.203	230.740	419.180	-0.288	211	211	211	139	139	139	47.775	107.423	-1.139	86.551	149.222	-0.757	18.849	43.205	0.240	40.782	75.590	0.197	230.740
81	uc004eac.3	OGT	chrX	+	70767070	70795747	26739	True	-62.511	90.108	0.000	0.000	66.778	0.989	0.000	-0.131	0.232	847.100	2176.960	-1.144	745.780	1469.020	-0.582	111	111	111	95	95	95	359.567	903.298	-1.344	382.036	757.204	-0.977	157.079	365.088	0.102	118.181	254.894	0.134	847.100
82	uc003oli.3	SRPK1	chr6	-	35800810	35888842	1520	True	-52.611	85.639	0.000	0.000	55.920	1.000	0.000	-0.144	0.201	444.640	959.720	-0.654	762.780	1239.780	-0.436	96	96	96	76	76	76	266.847	522.504	-0.959	459.547	726.381	-0.663	57.914	128.821	0.130	116.759	177.620	0.087	762.780
83	uc003gtt.3	KLHL5	chr4	+	39063851	39127853	60218	True	-144.623	-140.620	0.000	0.000	49.734	0.722	0.000	-0.291	0.280	85.500	253.160	-0.250	449.800	872.100	0.219	153	153	153	187	187	187	37.139	100.554	-1.385	38.453	71.054	-0.630	21.376	59.784	0.301	77.205	159.616	0.360	449.800
84	uc003wyx.4	PSD3	chr8	-	18384812	18541586	3880	True	-154.467	-131.056	0.000	0.000	56.705	0.737	0.000	-0.190	0.239	44.980	130.200	0.000	80.300	148.500	-0.217	269	269	269	194	194	194	20.306	52.096	-1.307	41.305	81.393	-0.965	8.337	20.433	0.355	12.167	22.389	0.267	80.300
85	uc001gcd.3	UHMK1	chr1	+	162466963	162499419	28470	True	-225.456	-99.018	0.000	0.000	-35.700	0.533	0.000	-0.184	0.172	208.640	695.480	-0.149	400.440	483.460	0.115	193	193	193	197	197	197	77.906	141.871	-0.849	184.788	234.167	-0.383	29.395	67.922	0.239	87.165	91.740	0.183	400.440
86	uc003qoe.3	AKAP12	chr6	+	151561508	151679694	115513	True	-179.368	117.556	0.000	0.000	71.281	0.833	0.038	-0.086	0.199	282.220	747.220	-1.038	776.840	1555.160	-0.470	259	259	259	132	132	132	112.800	295.533	-1.396	101.188	213.832	-1.108	51.105	125.607	0.142	102.664	205.375	0.208	776.840
87	uc001bjo.2	CLIC4	chr1	+	25071759	25170815	96904	True	-63.116	101.157	0.000	0.000	59.802	0.991	0.000	-0.175	0.145	287.240	617.100	-0.993	424.120	777.160	-0.602	88	88	88	106	106	106	174.050	398.490	-1.192	251.000	460.887	-0.872	38.662	83.719	0.111	82.492	154.029	0.115	424.120
88	uc011eep.2	AKAP12	chr6	+	151561133	151679694	115888	True	-185.177	115.971	0.000	0.000	67.191	0.826	0.045	-0.083	0.193	282.220	747.220	-1.038	776.840	1555.160	-0.470	259	259	259	132	132	132	112.800	295.533	-1.396	101.188	213.832	-1.108	51.105	125.607	0.142	102.664	205.375	0.208	776.840
89	uc004bfy.3	PTBP3	chr9	-	114979994	115095944	5420	True	-140.464	-29.151	0.000	0.000	14.936	0.881	0.000	-0.329	0.122	67.040	179.200	-0.581	190.220	372.880	-0.020	84	84	84	227	227	227	39.930	98.770	-1.265	84.294	158.837	-0.881	11.070	31.604	0.239	40.839	75.822	0.211	190.220
90	uc004esv.3	CUL4B	chrX	-	119658445	119694817	1840	True	-73.202	82.057	0.000	0.000	55.672	0.989	0.000	-0.142	0.188	493.680	1080.500	-0.901	496.980	805.160	-0.426	112	112	112	91	91	91	268.805	635.968	-1.256	270.392	512.464	-0.923	110.283	246.153	0.122	70.718	124.718	0.147	496.980
91	uc003gwn.3	BEND4	chr4	-	42112869	42154895	5680	True	-210.052	-210.871	0.000	0.000	-1.084	0.423	0.000	-0.421	0.147	22.820	68.420	-0.810	78.760	140.620	-0.391	122	122	122	281	281	281	10.460	34.967	-1.658	29.655	65.258	-1.151	4.856	14.495	0.334	15.034	26.987	0.302	78.760
92	uc002iov.4	ZNF652	chr17	-	47366567	47439476	5280	True	-261.162	-232.070	0.000	0.000	22.547	0.413	0.000	-0.204	0.186	499.600	1009.700	0.150	160.420	271.900	0.290	279	279	279	264	264	264	36.534	75.296	-1.041	58.473	89.309	-0.624	72.560	148.135	0.393	29.873	44.533	0.250	499.600
93	uc003gwi.2	TMEM33	chr4	+	41937136	41962824	23870	True	-142.751	-54.021	0.000	0.000	54.385	1.000	0.000	-0.108	0.392	893.740	1943.140	0.350	225.680	296.580	0.069	264	264	264	68	68	68	101.812	180.444	-0.713	135.352	162.033	-0.243	112.152	234.369	0.319	38.536	52.487	0.129	893.740
94	uc010nqm.1	ZBTB33	chrX	+	119384606	119392251	5282	True	-93.387	116.542	0.000	0.000	65.857	0.957	0.000	-0.149	0.150	151.200	387.100	-1.032	489.860	1000.660	-0.860	130	130	130	116	116	116	96.034	259.172	-1.425	164.095	357.363	-1.129	25.089	66.700	0.133	70.205	141.756	0.121	489.860
95	uc001hoh.3	FBXO28	chr1	+	224301788	224349749	44565	True	-112.749	33.647	0.000	0.000	34.633	0.935	0.000	-0.239	0.133	155.980	228.320	-0.337	244.200	280.740	0.148	91	91	91	168	168	168	98.517	157.424	-0.693	119.064	146.847	-0.335	27.517	38.349	0.164	44.645	45.012	0.188	244.200
96	uc003gwm.3	BEND4	chr4	-	42112869	42154895	5680	True	-211.658	-212.558	0.000	0.000	-5.411	0.399	0.000	-0.425	0.144	22.820	68.420	-0.810	78.760	140.620	-0.391	118	118	118	281	281	281	10.509	35.142	-1.658	29.655	65.258	-1.151	4.871	14.529	0.336	15.034	26.987	0.302	78.760
97	uc003ybr.1	TPD52	chr8	-	80947104	80993010	1700	True	-62.424	-26.000	0.000	0.000	55.498	0.000	0.918	0.231	-0.379	391.860	890.800	1.214	33.620	73.600	-0.192	100	100	100	85	85	85	212.348	487.239	-1.058	19.411	43.751	-1.120	77.262	178.042	0.526	4.991	11.710	0.289	391.860
98	uc022awn.1	TPD52	chr8	-	80947104	80993010	1700	True	-62.424	-26.000	0.000	0.000	55.498	0.000	0.918	0.231	-0.379	391.860	890.800	1.214	33.620	73.600	-0.192	100	100	100	85	85	85	212.348	487.239	-1.058	19.411	43.751	-1.120	77.262	178.042	0.526	4.991	11.710	0.289	391.860
99	uc022awo.1	TPD52	chr8	-	80947104	80993010	1700	True	-62.424	-26.000	0.000	0.000	55.498	0.000	0.918	0.231	-0.379	391.860	890.800	1.214	33.620	73.600	-0.192	100	100	100	85	85	85	212.348	487.239	-1.058	19.411	43.751	-1.120	77.262	178.042	0.526	4.991	11.710	0.289	391.860
100	uc022awp.1	TPD52	chr8	-	80947104	80993010	1700	True	-62.424	-26.000	0.000	0.000	55.498	0.000	0.918	0.231	-0.379	391.860	890.800	1.214	33.620	73.600	-0.192	100	100	100	85	85	85	212.348	487.239	-1.058	19.411	43.751	-1.120	77.262	178.042	0.526	4.991	11.710	0.289	391.860
101	uc003jra.1	MIER3	chr5	-	56215428	56247954	2520	True	-80.446	-10.482	0.000	0.000	68.786	0.905	0.000	-0.297	0.246	71.700	125.400	-0.567	146.080	211.920	-0.009	107	107	107	126	126	126	41.734	86.904	-1.040	70.186	98.429	-0.497	9.855	19.788	0.189	28.410	37.720	0.219	146.080
102	uc003jrc.1	MIER3	chr5	-	56215428	56247954	2520	True	-80.399	-10.474	0.000	0.000	68.817	0.905	0.000	-0.298	0.246	71.700	125.400	-0.567	146.080	211.920	-0.009	107	107	107	126	126	126	41.734	86.904	-1.040	70.186	98.429	-0.497	9.855	19.788	0.189	28.410	37.720	0.219	146.080
103	uc003jrd.1	MIER3	chr5	-	56215428	56247954	2520	True	-80.446	-10.482	0.000	0.000	68.786	0.905	0.000	-0.297	0.246	71.700	125.400	-0.567	146.080	211.920	-0.009	107	107	107	126	126	126	41.734	86.904	-1.040	70.186	98.429	-0.497	9.855	19.788	0.189	28.410	37.720	0.219	146.080
104	uc003crq.2	SMARCC1	chr3	-	47627377	47823405	2020	True	-87.710	99.640	0.000	0.000	59.286	1.000	0.000	-0.137	0.170	923.040	1781.480	-0.745	902.480	1506.100	-0.333	128	128	128	101	101	101	386.731	795.736	-1.038	561.604	937.287	-0.730	190.427	381.594	0.140	130.270	230.031	0.124	923.040
105	uc002lgo.3	ONECUT2	chr18	+	55102916	55158530	44552	True	-605.503	-608.642	0.000	0.000	-108.308	0.002	0.000	-0.297	0.133	28.920	63.540	0.367	67.660	157.920	-0.045	249	249	249	551	551	551	8.312	27.292	-1.583	30.029	65.123	-1.097	4.660	12.567	0.535	11.774	24.699	0.311	67.660
106	uc001aja.4	SKI	chr1	+	2160133	2241652	79502	True	-133.843	7.701	0.000	0.000	44.636	0.909	0.010	-0.129	0.224	181.380	298.760	0.133	279.980	351.700	0.497	166	166	166	99	99	99	71.513	119.289	-0.715	128.641	168.386	-0.366	38.194	63.762	0.229	74.082	95.370	0.220	279.980
107	uc003qmu.2	LATS1	chr6	-	149979288	150039392	2160	True	-136.081	7.029	0.000	0.000	73.224	0.971	0.000	-0.144	0.293	127.040	242.760	-0.377	199.540	273.040	-0.184	228	228	228	105	105	105	51.069	112.541	-1.133	89.637	147.232	-0.722	20.217	40.156	0.227	30.096	44.308	0.191	199.540
108	uc004ead.3	OGT	chrX	+	70767070	70795747	26919	True	-57.558	87.781	0.000	0.000	55.885	0.977	0.000	-0.094	0.240	847.100	2176.960	-1.069	745.780	1469.020	-0.582	93	93	93	86	86	86	413.022	1010.096	-1.304	364.772	707.899	-0.957	156.943	356.956	0.100	108.681	210.551	0.123	847.100
109	uc002zaa.4	ZBTB21	chr21	-	43406939	43430496	2840	True	-170.741	-43.045	0.000	0.000	63.419	0.853	0.007	-0.157	0.261	84.440	151.200	-0.482	114.080	207.020	-0.152	220	220	220	136	136	136	34.846	76.914	-1.150	43.624	72.932	-0.723	14.343	26.217	0.258	22.781	39.541	0.249	114.080
110	uc002klm.4	SMCHD1	chr18	+	2655885	2805015	146760	True	-135.067	-57.682	0.000	0.000	69.326	0.828	0.000	-0.173	0.338	206.040	403.900	-0.363	206.960	305.040	0.380	205	205	205	116	116	116	73.582	139.298	-1.020	83.542	121.131	-0.536	48.646	71.909	0.270	38.000	52.830	0.291	206.960
111	uc002dlv.3	UBFD1	chr16	+	23568861	23585710	15119	True	-91.224	64.626	0.000	0.000	52.943	1.000	0.000	-0.131	0.212	217.020	473.760	-0.763	298.400	546.060	0.059	137	137	137	84	84	84	108.391	230.385	-1.079	154.860	265.607	-0.751	34.199	72.340	0.137	45.610	90.326	0.208	298.400
112	uc021vjx.1	TGOLN2	chr2	-	85545140	85555419	2340	True	-137.528	67.267	0.000	0.000	58.969	0.846	0.026	-0.137	0.180	170.240	328.780	-0.420	728.360	1513.220	-0.253	179	179	179	117	117	117	86.809	167.510	-0.947	199.911	327.772	-0.685	27.904	52.378	0.140	98.835	194.129	0.227	728.360
113	uc001gnl.3	TOR1AIP2	chr1	-	179809101	179846941	2760	True	-183.792	-57.263	0.000	0.000	46.606	0.819	0.076	-0.091	0.308	1154.120	2115.980	-0.137	547.320	1466.460	0.369	232	232	232	105	105	105	106.888	183.637	-0.778	145.791	209.689	-0.411	166.278	288.524	0.245	85.540	192.514	0.341	1154.120
114	uc002soz.3	TGOLN2	chr2	-	85545140	85555419	2340	True	-136.982	66.629	0.000	0.000	58.865	0.846	0.026	-0.138	0.180	170.240	328.780	-0.420	728.360	1513.220	-0.253	178	178	178	117	117	117	86.897	167.742	-0.948	199.911	327.772	-0.685	27.957	52.433	0.140	98.835	194.129	0.227	728.360
115	uc021pyy.1	ABLIM1	chr10	-	116190868	116444414	3320	True	-167.095	-62.140	0.000	0.000	40.942	0.789	0.000	-0.223	0.193	94.480	203.420	0.191	236.080	398.460	-0.367	158	158	158	166	166	166	41.399	107.940	-1.324	98.671	191.386	-0.976	21.504	52.463	0.364	38.994	62.796	0.208	236.080
116	uc010ozx.2	NBPF24	chr1	-	147574322	147599571	1660	True	-67.719	28.398	0.000	0.000	48.527	1.000	0.000	-0.189	0.231	2538.220	3863.220	-0.441	1967.940	3014.980	-0.220	102	102	102	79	79	79	639.948	1142.397	-0.923	927.213	1309.869	-0.489	479.630	717.365	0.221	452.139	673.542	0.116	2538.220
117	uc002iow.3	ZNF652	chr17	-	47366567	47439835	5280	True	-258.350	-235.087	0.000	0.000	17.597	0.364	0.000	-0.189	0.187	499.600	1009.700	0.150	160.420	271.900	0.290	279	279	279	264	264	264	36.534	75.296	-1.041	58.473	89.309	-0.624	72.560	148.135	0.393	29.873	44.533	0.250	499.600
118	uc021vjw.1	TGOLN2	chr2	-	85545140	85555419	2340	True	-136.874	67.116	0.000	0.000	59.069	0.846	0.026	-0.138	0.180	170.240	328.780	-0.420	728.360	1513.220	-0.253	179	179	179	117	117	117	86.533	167.046	-0.948	199.911	327.772	-0.685	28.299	53.104	0.140	98.835	194.129	0.227	728.360
119	uc001mum.2	HIPK3	chr11	+	33278867	33378568	96490	True	-105.170	-106.414	0.000	0.000	56.018	0.730	0.000	-0.252	0.278	79.760	99.400	0.720	144.320	123.260	1.199	161	161	161	159	159	159	37.502	43.474	-0.226	73.243	57.531	0.337	13.796	15.085	0.282	30.399	22.420	0.292	144.320
120	uc003kgy.1	DHFR	chr5	-	79922044	79950800	1540	True	-45.834	96.992	0.000	0.000	55.379	1.000	0.000	-0.157	0.167	750.060	2141.880	-1.097	1654.480	3423.680	-0.894	84	84	84	76	76	76	463.562	1231.576	-1.400	899.594	1894.796	-1.089	117.731	337.712	0.084	295.912	544.689	0.101	1654.480
121	uc011kyd.2	SLC7A2	chr8	+	17396285	17428077	27913	True	-84.157	-84.222	0.000	0.000	48.403	0.838	0.000	-0.270	0.205	43.520	118.680	-0.276	122.860	223.880	-0.097	156	156	156	191	191	191	23.458	60.580	-1.310	53.400	99.142	-0.886	8.470	22.019	0.328	26.148	45.980	0.230	122.860
122	uc001mul.2	HIPK3	chr11	+	33278867	33378568	96490	True	-104.960	-106.387	0.000	0.000	56.051	0.723	0.000	-0.251	0.278	79.760	99.400	0.720	144.320	123.260	1.199	162	162	162	159	159	159	37.480	43.413	-0.224	73.243	57.531	0.337	13.756	15.058	0.282	30.399	22.420	0.292	144.320
123	uc001jov.2	DDX21	chr10	+	70715878	70744825	27360	True	-65.110	138.883	0.000	0.000	56.924	1.000	0.000	-0.112	0.150	1091.480	2109.560	-0.693	2079.760	3832.180	-0.571	121	121	121	73	73	73	601.077	1234.577	-1.040	895.799	1574.009	-0.793	169.940	334.106	0.108	369.117	696.196	0.086	2079.760
124	uc011mjv.2	ZFX	chrX	+	24169807	24234372	60862	True	-179.532	-51.168	0.000	0.000	35.562	0.776	0.006	-0.203	0.174	103.020	238.440	-0.523	365.640	828.820	-0.094	170	170	170	174	174	174	56.065	112.243	-1.001	76.057	120.826	-0.615	20.352	40.367	0.224	50.722	102.037	0.238	365.640
125	uc001rgd.4	BCAT1	chr12	-	24962957	25102393	3280	True	-174.586	76.456	0.000	0.000	65.984	0.959	0.000	-0.092	0.240	178.420	434.700	-0.748	429.640	841.180	-0.573	274	274	274	98	98	98	69.672	168.899	-1.256	208.264	404.111	-0.952	26.698	65.909	0.201	75.445	148.519	0.143	429.640
126	uc010siy.2	BCAT1	chr12	-	24962957	25102393	3280	True	-173.539	75.529	0.000	0.000	65.069	0.959	0.000	-0.093	0.237	178.420	434.700	-0.748	429.640	841.180	-0.573	270	270	270	98	98	98	69.460	168.247	-1.255	208.264	404.111	-0.952	26.825	66.155	0.201	75.445	148.519	0.143	429.640
127	uc003dqy.3	EPHA3	chr3	+	89156673	89531284	372153	True	-106.885	-24.352	0.000	0.000	50.614	0.908	0.000	-0.229	0.230	42.120	133.400	-0.891	76.440	190.100	-0.672	122	122	122	120	120	120	23.843	74.726	-1.625	41.551	97.742	-1.210	7.366	19.780	0.262	13.910	34.350	0.209	76.440
128	uc001gnk.3	TOR1AIP2	chr1	-	179809101	179846941	2760	True	-181.724	-56.460	0.000	0.000	46.189	0.819	0.086	-0.108	0.287	1154.120	2115.980	-0.137	547.320	1466.460	0.369	232	232	232	105	105	105	106.888	183.637	-0.778	145.791	209.689	-0.411	166.278	288.524	0.245	85.540	192.514	0.341	1154.120
129	uc001wqv.2	STRN3	chr14	-	31363004	31495607	1400	True	-59.005	-10.776	0.000	0.000	38.998	1.000	0.000	-0.188	0.320	134.300	252.720	-0.223	246.300	360.580	0.110	87	87	87	67	67	67	73.613	142.999	-0.951	108.000	150.304	-0.440	30.492	60.964	0.248	41.421	64.457	0.159	246.300
130	uc003jrb.1	MIER3	chr5	-	56215428	56247954	2520	True	-75.439	-11.810	0.000	0.000	63.691	0.912	0.000	-0.303	0.245	71.700	125.400	-0.567	146.080	211.920	-0.009	93	93	93	125	125	125	41.819	87.388	-1.046	70.396	98.742	-0.497	10.435	20.745	0.192	28.426	37.708	0.219	146.080
131	uc001rge.4	BCAT1	chr12	-	24962957	25102393	3280	True	-172.876	74.580	0.000	0.000	64.457	0.959	0.000	-0.093	0.236	178.420	434.700	-0.748	429.640	841.180	-0.573	268	268	268	98	98	98	69.576	168.458	-1.254	208.264	404.111	-0.952	26.889	66.350	0.202	75.445	148.519	0.143	429.640
132	uc002bnj.2	ABHD2	chr15	+	89631380	89745591	111137	True	-207.307	-30.960	0.000	0.000	51.491	0.811	0.007	-0.138	0.216	65.820	138.480	-0.210	545.000	1208.600	1.670	240	240	240	148	148	148	37.291	69.868	-0.888	96.942	163.923	-0.625	10.087	19.138	0.219	79.983	173.371	0.343	545.000
133	uc004cth.4	MID1	chrX	-	10413349	10588674	3860	True	-111.449	6.353	0.000	0.000	28.277	0.940	0.000	-0.269	0.153	118.160	272.080	-0.778	206.280	372.100	-0.513	87	87	87	182	182	182	73.326	178.714	-1.283	114.858	210.930	-0.883	20.934	45.031	0.196	33.522	55.108	0.153	206.280
134	uc003edr.2	LRRC58	chr3	-	120043575	120068186	4340	True	-216.749	-76.428	0.000	0.000	4.253	0.631	0.023	-0.192	0.136	93.540	253.720	-0.699	1310.160	2956.620	-0.365	156	156	156	217	217	217	48.979	125.154	-1.329	226.471	458.473	-0.902	20.451	51.667	0.220	204.531	536.639	0.233	1310.160
135	uc003ncd.2	NUP153	chr6	-	17615265	17707065	1020	True	-58.331	35.003	0.000	0.000	63.408	0.980	0.000	-0.116	0.396	308.040	681.320	-0.778	588.260	841.860	-0.061	175	175	175	51	51	51	191.788	405.868	-1.098	257.389	384.242	-0.578	53.254	95.156	0.165	103.467	147.405	0.166	588.260
136	uc002spb.3	TGOLN2	chr2	-	85545140	85555419	2340	True	-135.392	62.263	0.000	0.000	55.948	0.846	0.026	-0.141	0.175	170.240	328.780	-0.420	728.360	1513.220	-0.253	167	167	167	117	117	117	88.702	171.017	-0.945	199.911	327.772	-0.685	27.726	52.157	0.141	98.835	194.129	0.227	728.360
137	uc004elw.3	FAM199X	chrX	+	103411155	103440582	23693	True	-100.225	-101.011	0.000	0.000	-77.921	0.405	0.000	-0.316	0.087	225.300	610.520	-1.278	273.580	527.660	-0.623	66	66	66	284	284	284	119.048	345.555	-1.556	121.528	269.491	-1.163	42.322	114.028	0.150	45.165	88.444	0.217	273.580
138	uc010jpl.2	NUP153	chr6	-	17615265	17707065	1020	True	-57.685	34.279	0.000	0.000	62.316	0.980	0.000	-0.117	0.393	308.040	681.320	-0.778	588.260	841.860	-0.061	171	171	171	51	51	51	193.032	407.936	-1.096	257.389	384.242	-0.578	53.220	95.150	0.165	103.467	147.405	0.166	588.260
139	uc003ihw.3	SETD7	chr4	-	140427191	140477577	3560	True	-164.466	56.889	0.000	0.000	35.002	0.865	0.000	-0.162	0.125	149.100	364.020	-0.764	416.720	654.580	-0.257	143	143	143	178	178	178	87.844	194.979	-1.144	167.454	284.383	-0.778	26.001	57.148	0.156	63.354	95.269	0.169	416.720
140	uc010kif.2	LATS1	chr6	-	149979288	150037561	1960	True	-129.888	27.970	0.000	0.000	69.718	0.968	0.000	-0.113	0.303	127.040	242.760	-0.377	199.540	273.040	-0.184	222	222	222	95	95	95	53.261	114.756	-1.096	90.465	146.226	-0.700	21.697	43.168	0.209	31.042	45.123	0.188	199.540
141	uc002zab.4	ZBTB21	chr21	-	43406939	43430496	2840	True	-174.685	-46.964	0.000	0.000	59.564	0.831	0.007	-0.158	0.252	84.440	151.200	-0.482	114.080	207.020	-0.152	220	220	220	136	136	136	34.846	76.914	-1.150	43.624	72.932	-0.723	14.343	26.217	0.258	22.781	39.541	0.249	114.080
142	uc002dcj.3	MKL2	chr16	+	14341267	14360630	17098	True	-143.105	-55.354	0.000	0.000	58.502	0.847	0.000	-0.164	0.306	54.320	109.760	-0.291	138.900	189.060	0.032	197	197	197	111	111	111	23.896	47.171	-0.972	54.117	76.935	-0.499	9.731	17.279	0.287	24.227	34.474	0.230	138.900
143	uc009xef.3	FBXO28	chr1	+	224301788	224349749	44565	True	-114.536	31.959	0.000	0.000	24.997	0.935	0.000	-0.239	0.121	155.980	228.320	-0.337	244.200	280.740	0.148	83	83	83	168	168	168	99.672	157.411	-0.679	119.064	146.847	-0.335	27.898	37.703	0.163	44.645	45.012	0.188	244.200
144	uc002zur.4	HIC2	chr22	+	21771692	21805750	30238	True	-96.621	-96.837	0.000	0.000	9.920	0.429	0.000	-0.222	0.164	79.480	175.480	0.092	196.580	351.520	0.949	136	136	136	189	189	189	34.026	74.481	-1.046	83.185	145.236	-0.763	12.725	32.427	0.320	34.879	64.277	0.319	196.580
145	uc031rpw.1	AHCTF1P1	chr2	-	162355577	162364413	5180	True	-244.496	-243.881	0.000	0.000	-8.403	0.226	0.000	-0.256	0.182	77.980	145.480	1.329	253.160	369.980	0.833	173	173	173	257	257	257	33.815	64.383	-0.926	56.072	81.085	-0.448	20.380	36.527	0.372	57.134	81.693	0.381	253.160
146	uc010swq.3	TXNRD1	chr12	+	104680459	104744085	61971	True	-44.632	98.970	0.000	0.000	48.895	1.000	0.000	-0.131	0.163	601.880	1394.080	-1.049	443.700	857.880	-0.714	68	68	68	81	81	81	274.891	649.336	-1.242	283.126	547.087	-0.940	88.532	201.817	0.100	90.471	180.978	0.087	601.880
147	uc021rcy.2	TXNRD1	chr12	+	104680459	104744085	61971	True	-44.531	98.405	0.000	0.000	49.024	1.000	0.000	-0.132	0.164	601.880	1394.080	-1.049	443.700	857.880	-0.714	68	68	68	81	81	81	274.891	649.336	-1.242	283.126	547.087	-0.940	88.532	201.817	0.100	90.471	180.978	0.087	601.880
148	uc009zrj.3	FRS2	chr12	+	69864128	69973562	106596	True	-124.748	-80.122	0.000	0.000	37.112	0.800	0.000	-0.181	0.290	44.460	85.400	-0.242	61.440	87.740	0.541	167	167	167	140	140	140	26.837	54.323	-1.001	35.088	50.269	-0.499	7.234	12.674	0.289	10.714	15.736	0.269	61.440
149	uc009zrk.3	FRS2	chr12	+	69864128	69973562	106596	True	-125.825	-81.966	0.000	0.000	34.925	0.786	0.000	-0.189	0.282	44.460	85.400	-0.242	61.440	87.740	0.541	167	167	167	140	140	140	26.837	54.323	-1.001	35.088	50.269	-0.499	7.234	12.674	0.289	10.714	15.736	0.269	61.440
150	uc002yzy.4	ZBTB21	chr21	-	43406939	43430496	2840	True	-174.990	-47.312	0.000	0.000	59.299	0.838	0.007	-0.158	0.251	84.440	151.200	-0.482	114.080	207.020	-0.152	220	220	220	136	136	136	34.846	76.914	-1.150	43.624	72.932	-0.723	14.343	26.217	0.258	22.781	39.541	0.249	114.080
151	uc004dcj.3	TAB3	chrX	-	30845558	30907511	2820	True	-130.443	-63.524	0.000	0.000	62.862	0.837	0.000	-0.266	0.245	42.520	126.240	-0.719	84.360	167.500	-0.079	154	154	154	141	141	141	23.580	62.654	-1.372	49.948	97.904	-0.963	7.896	21.356	0.262	16.637	30.693	0.286	84.360
152	uc004ayu.3	ANKS6	chr9	-	101494290	101558794	2600	True	-165.648	-3.544	0.000	0.000	52.259	0.892	0.015	-0.157	0.210	101.620	202.140	-0.332	191.900	291.500	-0.075	191	191	191	130	130	130	49.900	95.371	-0.922	90.925	135.666	-0.567	16.196	32.056	0.238	36.786	55.200	0.210	191.900
153	uc010ozy.3	NBPF24	chr1	-	147574322	147624601	1660	True	-68.684	29.468	0.000	0.000	50.622	1.000	0.000	-0.175	0.250	2538.220	3863.220	-0.441	1967.940	3014.980	-0.220	107	107	107	79	79	79	619.673	1110.380	-0.934	927.213	1309.869	-0.489	477.364	715.788	0.222	452.139	673.542	0.116	2538.220
154	uc001kmu.2	LCOR	chr10	+	98592711	98724198	124158	True	-334.619	-335.116	0.000	0.000	-79.199	0.033	0.000	-0.373	0.131	24.640	61.740	-0.402	139.940	174.400	0.531	120	120	120	364	364	364	12.605	28.048	-1.098	42.924	62.436	-0.544	4.209	9.398	0.297	23.536	31.207	0.352	139.940
155	uc001wqu.2	STRN3	chr14	-	31363004	31495607	1400	True	-66.758	-14.749	0.000	0.000	38.186	1.000	0.000	-0.168	0.323	134.300	252.720	-0.223	246.300	360.580	0.110	96	96	96	68	68	68	69.492	134.275	-0.933	106.732	148.476	-0.437	31.849	64.160	0.261	42.405	65.707	0.160	246.300
156	uc002qob.3	ZNF264	chr19	+	57702867	57734214	22194	True	-521.967	-523.056	0.000	0.000	-138.721	0.002	0.000	-0.461	0.129	20.520	50.380	-0.137	1178.200	2626.720	1.413	124	124	124	456	456	456	10.740	23.580	-1.059	72.124	135.968	-0.543	3.402	7.537	0.403	168.103	347.100	0.464	1178.200
157	uc002yjx.2	NRIP1	chr21	-	16333555	16437126	3100	True	-172.341	-78.480	0.000	0.000	53.197	0.806	0.000	-0.187	0.256	36.660	95.620	-0.607	70.640	153.040	0.635	193	193	193	155	155	155	18.003	49.136	-1.418	32.918	70.960	-1.024	5.462	12.711	0.289	14.106	33.561	0.326	70.640
158	uc001ziw.3	ZNF770	chr15	-	35270541	35280497	2120	True	-102.364	-19.996	0.000	0.000	62.260	0.895	0.000	-0.197	0.298	490.740	1104.760	-0.129	236.060	243.900	0.288	149	149	149	105	105	105	74.339	136.742	-0.787	119.547	145.212	-0.300	55.091	133.211	0.251	42.187	43.352	0.211	490.740
159	uc001rta.4	KMT2D	chr12	-	49412757	49449107	1760	True	-399.018	-188.296	0.000	0.000	85.441	0.875	0.000	-0.053	0.461	349.640	452.580	0.222	380.240	548.160	1.091	772	772	772	88	88	88	59.745	91.378	-0.668	143.098	168.804	-0.113	50.262	69.874	0.284	96.517	133.322	0.354	380.240
160	uc004dcw.2	DMD	chrX	-	31137344	32430371	1420	True	-203.219	-99.396	0.000	0.000	35.477	0.831	0.000	-0.092	0.318	40.320	110.200	1.310	53.740	114.200	-0.436	315	315	315	71	71	71	8.490	23.801	-0.609	36.554	75.956	-1.033	11.636	31.804	0.761	8.164	17.140	0.229	53.740
161	uc001jrb.3	EIF4EBP2	chr10	+	72163860	72188374	22451	True	-155.339	111.052	0.000	0.000	62.801	0.958	0.000	-0.080	0.216	503.740	925.600	-0.655	239.000	374.400	-0.517	254	254	254	96	96	96	156.171	330.104	-1.096	107.996	184.151	-0.770	107.699	212.239	0.169	33.241	51.568	0.122	503.740
162	uc003knf.3	CHD1	chr5	-	98190907	98262238	1100	True	-77.614	80.680	0.000	0.000	61.842	1.000	0.000	-0.091	0.307	267.040	494.220	-0.540	293.000	434.700	-0.388	192	192	192	55	55	55	124.156	238.251	-0.978	169.341	249.681	-0.562	58.695	98.892	0.183	48.154	68.541	0.094	293.000
163	uc001suy.3	FRS2	chr12	+	69864128	69973562	106596	True	-123.723	-78.549	0.000	0.000	39.018	0.807	0.000	-0.181	0.291	44.460	85.400	-0.242	61.440	87.740	0.541	167	167	167	140	140	140	26.837	54.323	-1.001	35.088	50.269	-0.499	7.234	12.674	0.289	10.714	15.736	0.269	61.440
164	uc001suz.3	FRS2	chr12	+	69864128	69973562	106596	True	-123.955	-78.885	0.000	0.000	38.600	0.807	0.000	-0.182	0.291	44.460	85.400	-0.242	61.440	87.740	0.541	167	167	167	140	140	140	26.837	54.323	-1.001	35.088	50.269	-0.499	7.234	12.674	0.289	10.714	15.736	0.269	61.440
165	uc003cxe.4	BSN	chr3	+	49591921	49708982	113381	True	-727.808	-728.581	0.000	0.000	62.632	0.236	0.000	-0.167	0.530	7.220	19.160	1.450	21.720	44.000	0.990	586	586	586	182	182	182	1.832	6.040	-1.312	7.478	14.385	-0.814	1.487	3.582	0.706	4.508	8.891	0.526	21.720
166	uc002ann.3	ZNF609	chr15	+	64791618	64978266	183412	True	-220.150	-99.115	0.000	0.000	48.630	0.762	0.006	-0.152	0.242	55.500	128.720	-0.046	88.380	157.380	-0.045	251	251	251	160	160	160	28.711	64.036	-1.127	46.756	80.762	-0.761	9.002	19.508	0.329	19.067	33.957	0.263	88.380
167	uc004dbe.3	ZFX	chrX	+	24167761	24234372	62708	True	-148.953	-90.935	0.000	0.000	-33.835	0.522	0.000	-0.195	0.158	103.020	238.440	-0.523	365.640	828.820	-0.094	159	159	159	184	184	184	56.754	114.385	-0.996	75.132	119.993	-0.627	19.687	39.311	0.208	49.510	99.329	0.237	365.640
168	uc001hop.4	WDR26	chr1	-	224572844	224622001	1800	True	-133.749	50.684	0.000	0.000	60.273	0.944	0.000	-0.096	0.263	746.540	1551.520	0.042	244.820	391.140	-0.330	218	218	218	90	90	90	238.337	543.853	-1.184	151.155	247.856	-0.711	159.918	354.460	0.196	44.735	69.778	0.149	746.540
169	uc003yby.2	ZNF704	chr8	-	81540685	81787016	3440	True	-347.094	-320.781	0.000	0.000	-14.963	0.477	0.000	-0.097	0.298	81.100	121.100	0.704	95.460	135.080	-0.194	520	520	520	172	172	172	19.152	41.681	-1.097	37.190	60.111	-0.697	8.736	16.156	0.357	13.472	18.334	0.252	95.460
170	uc004dbf.3	ZFX	chrX	+	24167761	24234372	62908	True	-174.240	-18.015	0.000	0.000	37.314	0.769	0.006	-0.182	0.168	103.020	238.440	-0.523	365.640	828.820	-0.094	166	166	166	169	169	169	57.354	114.714	-0.987	77.177	122.840	-0.619	18.803	37.534	0.208	51.025	102.842	0.239	365.640
171	uc022bua.1	ZFX	chrX	+	24167761	24234372	62908	True	-174.461	-18.506	0.000	0.000	37.058	0.769	0.006	-0.184	0.166	103.020	238.440	-0.523	365.640	828.820	-0.094	166	166	166	169	169	169	57.354	114.714	-0.987	77.177	122.840	-0.619	18.803	37.534	0.208	51.025	102.842	0.239	365.640
172	uc004dcx.2	DMD	chrX	-	31137344	32430371	1420	True	-206.160	-104.574	0.000	0.000	33.804	0.817	0.000	-0.087	0.318	40.320	110.200	1.310	53.740	114.200	-0.436	315	315	315	71	71	71	8.496	23.803	-0.605	36.554	75.956	-1.033	11.632	31.802	0.765	8.164	17.140	0.229	53.740
173	uc001hoq.4	WDR26	chr1	-	224572844	224622001	1800	True	-133.348	52.272	0.000	0.000	59.680	0.944	0.000	-0.095	0.260	746.540	1551.520	0.042	244.820	391.140	-0.330	216	216	216	90	90	90	239.646	546.452	-1.182	151.155	247.856	-0.711	160.175	355.437	0.195	44.735	69.778	0.149	746.540
174	uc001nfp.3	CELF1	chr11	-	47487488	47574792	5560	True	-80.358	-81.346	0.000	0.000	-70.484	0.291	0.000	-0.249	0.078	147.580	312.420	-0.319	457.580	718.880	0.752	82	82	82	278	278	278	90.840	180.079	-0.964	177.871	270.824	-0.619	26.110	53.312	0.171	80.405	116.130	0.214	457.580
175	uc003dqd.2	ROBO1	chr3	-	78646387	79068609	1420	True	-98.688	89.211	0.000	0.000	60.655	1.000	0.000	-0.102	0.245	393.700	730.300	-0.557	423.580	630.260	-0.326	197	197	197	71	71	71	145.465	295.403	-1.052	237.637	376.847	-0.665	74.391	130.548	0.171	72.627	110.969	0.122	423.580
176	uc003dqb.2	ROBO1	chr3	-	78646387	79068609	1420	True	-98.688	89.211	0.000	0.000	60.655	1.000	0.000	-0.102	0.245	393.700	730.300	-0.557	423.580	630.260	-0.326	197	197	197	71	71	71	145.465	295.403	-1.052	237.637	376.847	-0.665	74.391	130.548	0.171	72.627	110.969	0.122	423.580
177	uc003gtp.3	KLHL5	chr4	+	39046450	39127853	77619	True	-135.583	-131.776	0.000	0.000	37.829	0.663	0.000	-0.251	0.257	85.500	253.160	-0.250	449.800	872.100	0.082	156	156	156	175	175	175	37.534	101.642	-1.384	40.601	75.388	-0.664	20.596	57.728	0.294	79.356	164.108	0.341	449.800
178	uc010lqs.3	UBE3C	chr7	+	156931654	157062066	128924	True	-74.909	48.153	0.000	0.000	43.467	1.000	0.000	-0.130	0.224	494.980	465.140	0.228	753.860	670.900	0.853	123	123	123	67	67	67	284.784	286.876	-0.030	459.500	375.011	0.323	76.743	64.473	0.165	152.549	134.772	0.165	753.860
179	uc001jwx.2	SAMD8	chr10	+	76871392	76941881	66733	True	-84.363	-84.274	0.000	0.000	32.970	0.715	0.000	-0.255	0.183	47.880	140.460	-0.697	621.520	1333.300	-0.184	139	139	139	186	186	186	30.396	83.094	-1.421	100.803	194.314	-0.912	7.755	21.706	0.264	89.706	188.789	0.242	621.520
180	uc001vmq.3	DNAJC3	chr13	+	96329392	96447243	115714	True	-118.956	12.503	0.000	0.000	48.118	0.933	0.029	-0.158	0.214	121.520	226.340	-0.533	399.100	848.940	-0.302	143	143	143	105	105	105	54.935	109.592	-0.999	125.751	190.184	-0.554	17.804	31.038	0.211	68.816	126.631	0.154	399.100
181	uc002asa.2	PAQR5	chr15	+	69606741	69699976	91998	True	-89.704	-53.865	0.000	0.000	57.247	0.967	0.000	-0.181	0.488	30.600	97.800	-0.591	252.720	529.560	0.121	165	165	165	60	60	60	18.773	48.428	-1.308	57.440	100.837	-0.722	4.960	14.154	0.292	45.345	95.271	0.271	252.720
182	uc004dbd.2	ZFX	chrX	+	24167761	24234372	62908	True	-176.357	-23.229	0.000	0.000	34.697	0.763	0.006	-0.188	0.160	103.020	238.440	-0.523	365.640	828.820	-0.094	166	166	166	169	169	169	57.354	114.714	-0.987	77.177	122.840	-0.619	18.803	37.534	0.208	51.025	102.842	0.239	365.640
183	uc021rcz.2	TXNRD1	chr12	+	104680459	104744085	61971	True	-43.692	97.800	0.000	0.000	46.395	1.000	0.000	-0.143	0.144	601.880	1394.080	-1.049	443.700	857.880	-0.714	63	63	63	81	81	81	282.915	666.593	-1.237	283.126	547.087	-0.940	86.054	196.954	0.102	90.471	180.978	0.087	601.880
184	uc021rda.2	TXNRD1	chr12	+	104680459	104744085	61971	True	-43.551	96.871	0.000	0.000	46.557	1.000	0.000	-0.130	0.160	601.880	1394.080	-1.049	443.700	857.880	-0.714	63	63	63	81	81	81	282.915	666.593	-1.237	283.126	547.087	-0.940	86.054	196.954	0.102	90.471	180.978	0.087	601.880
185	uc021rdb.2	TXNRD1	chr12	+	104680459	104744085	61971	True	-43.689	97.799	0.000	0.000	46.395	1.000	0.000	-0.148	0.139	601.880	1394.080	-1.049	443.700	857.880	-0.714	63	63	63	81	81	81	282.915	666.593	-1.237	283.126	547.087	-0.940	86.054	196.954	0.102	90.471	180.978	0.087	601.880
186	uc001jaf.1	ZNF33B	chr10	-	43084554	43133992	2980	True	-141.157	-61.038	0.000	0.000	41.553	0.779	0.000	-0.235	0.214	91.020	254.800	-0.828	545.180	1005.560	-0.320	138	138	138	149	149	149	32.426	88.966	-1.436	48.209	90.910	-0.979	13.287	35.328	0.239	73.139	126.217	0.280	545.180
187	uc010ofl.2	WASF2	chr1	-	27730733	27816678	2240	True	-111.784	37.734	0.000	0.000	43.806	0.911	0.000	-0.154	0.182	225.060	479.740	-0.449	399.340	632.980	0.373	124	124	124	112	112	112	120.384	256.439	-1.058	177.470	300.215	-0.745	40.751	95.653	0.190	59.660	101.625	0.215	399.340
188	uc001khp.3	TNKS2	chr10	+	93558150	93625232	64723	True	-120.809	-7.136	0.000	0.000	30.278	0.830	0.000	-0.158	0.188	235.820	412.000	-0.516	366.280	459.800	0.972	128	128	128	112	112	112	91.562	162.130	-0.846	170.897	235.563	-0.465	40.863	65.025	0.173	61.720	81.920	0.265	366.280
189	uc002kkz.3	YES1	chr18	-	721591	812542	1940	True	-74.038	39.212	0.000	0.000	51.089	0.955	0.011	-0.194	0.198	110.160	267.040	-0.907	1113.960	2545.380	-0.467	105	105	105	89	89	89	72.397	174.714	-1.264	202.394	418.098	-0.943	17.008	39.603	0.155	211.247	496.260	0.209	1113.960
190	uc021xbf.1	EPHA3	chr3	+	89156673	89531139	372153	True	-104.275	-21.576	0.000	0.000	45.706	0.904	0.000	-0.220	0.224	42.120	133.400	-0.891	76.440	190.100	-0.791	117	117	117	114	114	114	23.737	74.578	-1.629	41.225	98.122	-1.229	7.487	20.029	0.266	13.719	34.186	0.197	76.440
191	uc003dqc.2	ROBO1	chr3	-	78646387	79068609	1420	True	-96.860	88.786	0.000	0.000	58.293	0.986	0.000	-0.102	0.237	393.700	730.300	-0.557	423.580	630.260	-0.326	189	189	189	71	71	71	146.886	296.710	-1.045	237.637	376.847	-0.665	75.590	133.032	0.170	72.627	110.969	0.122	423.580
192	uc001cjw.3	PTPRF	chr1	+	44063744	44089343	24061	True	-80.787	89.737	0.000	0.000	50.525	0.957	0.014	-0.116	0.194	301.280	647.320	-0.597	557.320	953.500	-0.466	139	139	139	70	70	70	152.058	318.024	-1.062	289.795	498.373	-0.775	52.733	108.835	0.132	81.160	144.647	0.150	557.320
193	uc004esn.1	ZBTB33	chrX	+	119384606	119392251	5282	True	-103.979	121.216	0.000	0.000	57.587	0.957	0.000	-0.132	0.135	151.200	387.100	-1.032	489.860	1000.660	-0.860	130	130	130	116	116	116	96.034	259.172	-1.425	164.095	357.363	-1.129	25.089	66.700	0.133	70.205	141.756	0.121	489.860
194	uc001nca.1	PHF21A	chr11	-	45950873	45992918	3200	True	-124.777	-124.022	0.000	0.000	29.819	0.000	0.743	0.150	-0.362	151.700	261.800	0.534	28.100	81.220	-0.906	191	191	191	70	70	70	45.499	87.372	-0.893	15.956	43.830	-1.410	37.857	70.460	0.432	4.725	12.302	0.231	151.700
195	uc002jhl.4	PRKAR1A	chr17	+	66510961	66529570	16416	True	-49.995	54.259	0.000	0.000	46.182	1.000	0.000	-0.176	0.199	469.280	934.500	-0.808	491.000	838.100	-0.428	79	79	79	74	74	74	214.701	451.397	-1.067	268.050	437.564	-0.690	80.626	163.723	0.152	81.275	143.120	0.131	491.000
196	uc010nqu.3	XIAP	chrX	+	122993661	123047829	49256	True	-110.584	-100.439	0.000	0.000	2.920	0.566	0.000	-0.223	0.141	108.880	237.000	-0.529	1288.660	3145.620	-0.098	158	158	158	242	242	242	48.469	112.576	-1.189	218.081	413.575	-0.807	18.059	41.579	0.251	216.342	490.734	0.254	1288.660
197	uc001rln.4	ALG10B	chr12	+	38710556	38723528	10066	True	-253.049	-195.493	0.000	0.000	50.857	0.638	0.000	-0.130	0.331	247.180	542.320	-0.273	105.660	214.180	1.118	347	347	347	141	141	141	26.738	69.498	-1.376	44.960	92.347	-0.945	25.398	59.920	0.328	25.580	51.514	0.435	247.180
198	uc003kfx.4	JMY	chr5	+	78531924	78623038	88004	True	-222.496	-29.158	0.000	0.000	42.823	0.817	0.000	-0.125	0.194	87.100	172.460	-0.042	155.780	239.200	0.074	253	253	253	153	153	153	33.809	62.061	-0.863	75.740	105.370	-0.485	18.078	33.195	0.266	28.155	36.327	0.175	155.780
199	uc010ooi.1	DHCR24	chr1	-	55315299	55331353	1220	True	-49.960	81.630	0.000	0.000	43.902	1.000	0.000	-0.117	0.192	524.240	967.820	-0.660	1099.320	1438.720	-0.183	90	90	90	61	61	61	299.536	542.929	-0.852	530.229	811.050	-0.612	69.144	130.168	0.081	153.100	218.641	0.157	1099.320
200	uc002jhh.4	PRKAR1A	chr17	+	66508519	66529570	18858	True	-49.920	54.270	0.000	0.000	45.709	1.000	0.000	-0.163	0.210	469.280	934.500	-0.808	491.000	838.100	-0.428	78	78	78	74	74	74	215.137	451.903	-1.066	268.050	437.564	-0.690	81.047	164.728	0.153	81.275	143.120	0.131	491.000
201	uc002jhi.4	PRKAR1A	chr17	+	66508519	66529570	18858	True	-49.923	54.275	0.000	0.000	45.706	1.000	0.000	-0.167	0.206	469.280	934.500	-0.808	491.000	838.100	-0.428	78	78	78	74	74	74	215.137	451.903	-1.066	268.050	437.564	-0.690	81.047	164.728	0.153	81.275	143.120	0.131	491.000
202	uc011eax.1	CDK19	chr6	-	110931180	110964521	2500	True	-127.833	-41.033	0.000	0.000	42.284	0.824	0.008	-0.227	0.203	49.180	72.800	-0.056	409.760	793.440	-0.048	137	137	137	125	125	125	23.294	46.411	-0.955	68.001	113.705	-0.700	8.012	14.974	0.264	51.863	100.868	0.273	409.760
203	uc002hra.3	LASP1	chr17	+	37026111	37078023	49666	True	-56.428	43.855	0.000	0.000	51.190	0.982	0.000	-0.255	0.164	77.680	190.280	-0.994	175.740	360.040	-0.444	64	64	64	110	110	110	48.369	121.056	-1.305	102.543	200.712	-0.948	11.502	28.363	0.182	31.647	67.331	0.149	175.740
204	uc001vlt.3	GPC6	chr13	+	93879077	95060273	1177851	True	-131.201	-60.655	0.000	0.000	47.604	0.886	0.000	-0.241	0.234	54.180	109.400	-0.652	95.700	186.640	-0.444	141	141	141	132	132	132	24.243	61.121	-1.311	53.726	98.506	-0.873	8.174	17.835	0.304	18.270	30.472	0.238	95.700
205	uc011mks.2	DDX3X	chrX	+	41192650	41209524	15302	True	-42.715	88.859	0.000	0.000	42.061	1.000	0.000	-0.139	0.147	1418.420	2747.980	-0.805	2134.060	3349.400	-0.502	60	60	60	74	74	74	906.060	1774.037	-0.967	1137.534	1837.363	-0.685	230.543	459.286	0.095	324.828	554.585	0.100	2134.060
206	uc002dzr.3	RNF40	chr16	+	30773640	30787628	11858	True	-54.581	127.946	0.000	0.000	45.977	1.000	0.000	-0.075	0.176	941.940	1730.880	-0.477	633.560	1021.940	-0.271	115	115	115	51	51	51	369.282	671.190	-0.856	421.736	647.602	-0.606	196.750	360.931	0.096	109.354	185.320	0.088	941.940
207	uc001onv.3	PPP6R3	chr11	+	68228185	68382801	152768	True	-75.692	68.373	0.000	0.000	50.804	0.967	0.000	-0.152	0.183	281.740	512.980	-0.619	474.140	665.420	-0.315	107	107	107	90	90	90	159.318	302.252	-0.939	221.893	333.242	-0.595	51.631	86.004	0.158	82.008	117.599	0.134	474.140
208	uc001onw.3	PPP6R3	chr11	+	68228185	68382801	152768	True	-75.692	68.373	0.000	0.000	50.804	0.967	0.000	-0.152	0.183	281.740	512.980	-0.619	474.140	665.420	-0.315	107	107	107	90	90	90	159.318	302.252	-0.939	221.893	333.242	-0.595	51.631	86.004	0.158	82.008	117.599	0.134	474.140
209	uc009zkz.3	CCNT1	chr12	-	49082240	49110781	4720	True	-94.578	-89.087	0.000	0.000	-35.668	0.466	0.000	-0.303	0.102	96.960	249.920	-0.856	232.560	374.300	0.841	79	79	79	236	236	236	52.690	128.528	-1.272	100.625	188.206	-0.906	11.573	27.664	0.163	44.257	74.061	0.256	232.560
210	uc002wls.3	CDS2	chr20	+	5107406	5178533	67721	True	-203.183	19.867	0.000	0.000	54.295	0.809	0.007	-0.114	0.197	176.960	326.320	-0.179	215.300	323.940	0.323	254	254	254	141	141	141	56.418	110.126	-0.927	68.031	106.872	-0.623	35.737	72.085	0.239	31.427	51.135	0.223	215.300
211	uc003qla.3	FBXO30	chr6	-	146119271	146135921	1080	True	-59.683	40.053	0.000	0.000	54.829	1.000	0.000	-0.115	0.357	117.600	279.540	-0.778	128.040	243.360	-0.172	153	153	153	48	48	48	53.048	122.293	-1.189	78.264	133.803	-0.725	14.872	33.599	0.175	28.129	56.274	0.189	128.040
212	uc010zqv.2	CDS2	chr20	+	5159462	5178533	15665	True	-194.705	8.313	0.000	0.000	48.481	0.801	0.007	-0.126	0.188	161.780	320.200	-0.179	215.300	323.940	0.323	231	231	231	141	141	141	50.896	98.802	-0.919	68.031	106.872	-0.623	30.947	63.038	0.247	31.427	51.135	0.223	215.300
213	uc021wxz.1	DAG1	chr3	+	49506135	49573051	64994	True	-108.173	24.940	0.000	0.000	50.807	0.915	0.000	-0.106	0.265	153.780	201.900	-0.017	282.340	291.880	0.945	157	157	157	94	94	94	92.458	117.599	-0.353	152.935	153.490	0.031	27.754	32.293	0.144	49.668	59.887	0.252	282.340
214	uc001onx.3	PPP6R3	chr11	+	68228185	68382801	152768	True	-75.080	67.860	0.000	0.000	50.792	0.967	0.000	-0.153	0.183	281.740	512.980	-0.619	474.140	665.420	-0.315	106	106	106	90	90	90	159.085	302.111	-0.940	221.893	333.242	-0.595	51.816	86.397	0.158	82.008	117.599	0.134	474.140
215	uc001dni.3	LRRC8B	chr1	+	89990396	90063420	68233	True	-77.551	-78.232	0.000	0.000	38.884	0.764	0.000	-0.317	0.184	44.280	93.560	-0.399	212.220	406.380	0.227	119	119	119	174	174	174	24.344	52.341	-1.046	48.479	78.723	-0.639	6.927	17.817	0.325	29.286	56.360	0.279	212.220
216	uc001gcc.2	UHMK1	chr1	+	162467594	162499419	27959	True	-228.287	-30.677	0.000	0.000	28.793	0.723	0.000	-0.143	0.162	208.640	695.480	-0.149	400.440	483.460	0.115	210	210	210	191	191	191	76.556	138.704	-0.848	186.812	235.622	-0.375	31.241	68.459	0.239	87.731	92.747	0.180	400.440
217	uc001ony.4	PPP6R3	chr11	+	68228185	68382801	152768	True	-75.077	66.867	0.000	0.000	50.252	0.967	0.000	-0.154	0.182	281.740	512.980	-0.619	474.140	665.420	-0.315	105	105	105	90	90	90	160.037	303.610	-0.939	221.893	333.242	-0.595	51.842	86.210	0.160	82.008	117.599	0.134	474.140
218	uc003nda.2	E2F3	chr6	+	20402136	20493945	88902	True	-91.264	32.647	0.000	0.000	39.963	0.930	0.000	-0.257	0.134	132.240	342.440	-0.827	405.720	633.640	-0.578	77	77	77	143	143	143	79.789	207.846	-1.358	137.213	258.185	-0.938	31.549	83.968	0.153	62.612	97.390	0.164	405.720
219	uc001esc.2	NBPF15	chr1	+	148560846	148596267	33830	True	-51.231	51.138	0.000	0.000	44.738	0.973	0.000	-0.170	0.206	2725.360	5035.480	-0.516	2444.860	3446.840	-0.308	76	76	76	74	74	74	1112.761	2020.775	-0.923	1238.143	1802.088	-0.563	655.786	1029.918	0.162	541.666	784.901	0.156	2725.360
220	uc011jzx.2	SCRN1	chr7	-	29959718	30009545	1380	True	-86.970	93.879	0.000	0.000	50.561	1.000	0.000	-0.101	0.205	264.820	580.200	-0.781	411.380	684.520	-0.466	149	149	149	69	69	69	144.330	322.932	-1.158	275.192	492.256	-0.839	45.137	97.647	0.142	59.654	102.381	0.124	411.380
221	uc002kwk.4	DSC2	chr18	-	28645941	28682388	1760	True	-80.878	21.853	0.000	0.000	52.403	0.943	0.000	-0.156	0.267	142.400	261.200	-0.272	179.300	250.000	0.187	119	119	119	88	88	88	82.945	146.016	-0.805	100.606	131.934	-0.377	26.789	47.435	0.191	33.584	45.720	0.192	179.300
222	uc002kwl.4	DSC2	chr18	-	28645941	28682388	1760	True	-80.883	21.853	0.000	0.000	52.403	0.943	0.000	-0.156	0.267	142.400	261.200	-0.272	179.300	250.000	0.187	119	119	119	88	88	88	82.945	146.016	-0.805	100.606	131.934	-0.377	26.789	47.435	0.191	33.584	45.720	0.192	179.300
223	uc010bxm.3	USP31	chr16	-	23072727	23096983	4180	True	-165.740	-163.935	0.000	0.000	37.823	0.627	0.000	-0.225	0.224	38.420	46.400	0.344	86.940	155.560	1.093	213	213	213	209	209	209	16.457	23.603	-0.505	27.096	31.440	-0.126	5.214	6.587	0.344	11.328	18.357	0.408	86.940
224	uc001xzm.3	SMEK1	chr14	-	91923955	91976644	960	True	-42.661	37.278	0.000	0.000	48.615	1.000	0.000	-0.123	0.346	420.040	714.000	-0.666	355.380	536.700	-0.180	106	106	106	48	48	48	181.391	352.632	-0.985	208.908	303.175	-0.521	85.964	146.455	0.148	79.227	125.191	0.138	420.040
225	uc010zrg.2	BTBD3	chr20	+	11899924	11907243	5857	True	-82.845	57.543	0.000	0.000	43.485	0.970	0.000	-0.121	0.221	134.080	346.860	-0.834	246.700	439.960	-0.422	127	127	127	67	67	67	93.809	211.907	-1.166	149.044	268.627	-0.842	19.693	46.742	0.174	53.153	96.518	0.126	246.700
226	uc002wxq.3	KIF3B	chr20	+	30865453	30922811	54852	True	-130.470	-15.431	0.000	0.000	52.322	0.902	0.000	-0.180	0.225	137.400	206.840	0.252	279.560	422.320	0.083	156	156	156	123	123	123	57.452	104.918	-0.869	106.843	151.169	-0.465	21.067	33.741	0.255	44.037	70.995	0.206	279.560
227	uc010swp.3	TXNRD1	chr12	+	104680459	104744085	61971	True	-42.180	92.864	0.000	0.000	44.637	1.000	0.000	-0.151	0.140	601.880	1394.080	-1.049	443.700	857.880	-0.714	59	59	59	80	80	80	289.147	682.395	-1.241	284.240	549.127	-0.940	85.323	193.300	0.104	90.481	181.178	0.087	601.880
228	uc002xet.3	LINC00657	chr20	-	34633539	34638882	1240	True	-104.338	71.779	0.000	0.000	54.182	0.919	0.000	-0.082	0.279	646.640	1439.400	-0.645	970.500	1758.500	0.010	194	194	194	62	62	62	303.554	696.525	-1.190	571.829	1025.344	-0.817	106.857	245.861	0.150	172.024	333.174	0.186	970.500
229	uc001jag.1	ZNF33B	chr10	-	43084554	43133992	3000	True	-136.870	-64.084	0.000	0.000	36.638	0.767	0.000	-0.240	0.213	65.740	182.280	-0.828	545.180	1005.560	-0.320	126	126	126	150	150	150	30.662	84.397	-1.440	48.014	90.601	-0.980	10.882	28.232	0.242	72.934	125.853	0.280	545.180
230	uc009wuu.2	UHMK1	chr1	+	162467594	162499419	27959	True	-227.607	-31.610	0.000	0.000	26.977	0.712	0.000	-0.143	0.160	208.640	695.480	-0.149	400.440	483.460	0.115	208	208	208	191	191	191	76.265	138.097	-0.848	186.812	235.622	-0.375	31.212	68.432	0.240	87.731	92.747	0.180	400.440
231	uc021ymj.2	E2F3	chr6	+	20403909	20493945	87489	True	-85.700	16.052	0.000	0.000	34.477	0.936	0.000	-0.259	0.147	138.760	342.440	-0.880	405.720	633.640	-0.578	76	76	76	125	125	125	94.462	236.389	-1.304	143.861	267.119	-0.915	15.961	48.177	0.171	63.979	100.339	0.153	405.720
232	uc011ctl.2	DHFR	chr5	-	79922044	79950800	1520	True	-82.041	53.543	0.000	0.000	33.533	0.987	0.000	-0.122	0.165	750.060	2141.880	-0.050	1654.480	3423.680	-0.894	103	103	103	76	76	76	374.929	990.137	-1.345	894.246	1881.174	-1.087	196.088	535.651	0.218	303.767	565.580	0.100	1654.480
233	uc010yyz.2	CLASP1	chr2	-	122095351	122407052	1420	True	-161.621	17.256	0.000	0.000	54.881	0.944	0.000	-0.092	0.325	156.080	229.780	-0.232	152.520	169.840	-0.115	233	233	233	71	71	71	66.026	111.357	-0.797	81.719	105.878	-0.387	29.297	38.054	0.240	24.864	27.309	0.163	156.080
234	uc010yza.2	CLASP1	chr2	-	122095351	122407052	1420	True	-161.621	17.256	0.000	0.000	54.881	0.944	0.000	-0.092	0.325	156.080	229.780	-0.232	152.520	169.840	-0.115	233	233	233	71	71	71	66.026	111.357	-0.797	81.719	105.878	-0.387	29.297	38.054	0.240	24.864	27.309	0.163	156.080
235	uc021vnl.1	CLASP1	chr2	-	122095351	122407052	1420	True	-161.621	17.256	0.000	0.000	54.881	0.944	0.000	-0.092	0.325	156.080	229.780	-0.232	152.520	169.840	-0.115	233	233	233	71	71	71	66.026	111.357	-0.797	81.719	105.878	-0.387	29.297	38.054	0.240	24.864	27.309	0.163	156.080
236	uc021pjy.1	ZNF678	chr1	+	227751219	227850164	94697	True	-183.832	-153.012	0.000	0.000	39.053	0.652	0.000	-0.218	0.237	83.760	175.980	0.484	135.280	127.080	0.573	201	201	201	210	210	210	33.320	54.121	-0.583	43.334	47.062	-0.122	18.048	36.535	0.428	20.683	21.527	0.238	135.280
237	uc002igw.2	GPATCH8	chr17	-	42472644	42580957	2260	True	-148.361	18.559	0.000	0.000	60.525	0.885	0.000	-0.138	0.231	160.580	282.620	-0.436	191.980	269.160	-0.262	213	213	213	113	113	113	68.216	120.030	-0.820	111.910	167.002	-0.587	22.947	35.499	0.189	29.198	36.195	0.175	191.980
238	uc002wlw.3	CDS2	chr20	+	5107406	5178533	67721	True	-200.982	13.423	0.000	0.000	49.448	0.794	0.007	-0.116	0.192	176.960	326.320	-0.179	215.300	323.940	0.323	243	243	243	141	141	141	54.870	106.323	-0.920	68.031	106.872	-0.623	35.601	71.028	0.241	31.427	51.135	0.223	215.300
239	uc001klq.3	ZNF518A	chr10	+	97889471	97923517	30922	True	-144.281	16.341	0.000	0.000	56.649	0.899	0.000	-0.117	0.256	105.080	234.060	-0.563	135.920	248.000	-0.183	215	215	215	99	99	99	45.659	107.282	-1.239	75.342	139.446	-0.866	19.717	40.098	0.221	25.738	47.755	0.198	135.920
240	uc002wlv.3	CDS2	chr20	+	5156747	5178533	18380	True	-201.339	14.764	0.000	0.000	50.382	0.801	0.007	-0.115	0.194	176.960	326.320	-0.179	215.300	323.940	0.323	245	245	245	141	141	141	55.342	107.444	-0.921	68.031	106.872	-0.623	35.839	71.812	0.241	31.427	51.135	0.223	215.300
241	uc001dnh.3	LRRC8B	chr1	+	89990396	90063420	68393	True	-71.643	-72.403	0.000	0.000	39.260	0.789	0.000	-0.296	0.182	212.220	406.380	-0.399	147.760	257.040	0.227	127	127	127	166	166	166	29.977	64.607	-1.056	45.333	70.611	-0.612	26.963	55.180	0.324	22.869	38.836	0.249	212.220
242	uc001dnj.3	LRRC8B	chr1	+	90024269	90063420	34520	True	-72.425	-73.413	0.000	0.000	38.782	0.783	0.000	-0.300	0.179	212.220	406.380	-0.399	147.760	257.040	0.227	127	127	127	166	166	166	29.977	64.607	-1.056	45.333	70.611	-0.612	26.963	55.180	0.324	22.869	38.836	0.249	212.220
243	uc001hkg.2	PROX1	chr1	+	214161277	214214847	49394	True	-271.986	-273.114	0.000	0.000	31.943	0.286	0.000	-0.347	0.295	16.180	39.200	-0.133	33.460	65.060	0.475	179	179	179	196	196	196	6.043	19.179	-1.544	14.308	28.454	-0.962	2.750	6.843	0.497	5.681	10.016	0.415	33.460
244	uc001bof.2	WASF2	chr1	-	27730733	27816678	2240	True	-123.134	47.727	0.000	0.000	46.429	0.911	0.000	-0.129	0.182	225.060	479.740	-0.449	399.340	632.980	0.373	148	148	148	112	112	112	110.384	231.481	-1.015	177.470	300.215	-0.745	44.181	105.011	0.209	59.660	101.625	0.215	399.340
245	uc003tak.3	SCRN1	chr7	-	29959718	30029425	1380	True	-96.571	103.944	0.000	0.000	52.546	1.000	0.000	-0.099	0.201	264.820	580.200	-0.781	411.380	684.520	-0.466	169	169	169	69	69	69	143.053	321.130	-1.161	275.192	492.256	-0.839	43.132	94.316	0.141	59.654	102.381	0.124	411.380
246	uc002vqx.3	CAB39	chr2	+	231577556	231685790	106374	True	-49.859	56.963	0.000	0.000	45.431	0.978	0.000	-0.199	0.172	219.520	548.280	-0.970	319.380	580.020	-0.520	61	61	61	91	91	91	117.886	276.759	-1.223	135.423	243.750	-0.850	37.410	91.367	0.128	54.460	95.314	0.134	319.380
247	uc001gtx.1	ZBTB41	chr1	-	197122813	197169672	4620	True	-162.914	-163.925	0.000	0.000	11.296	0.424	0.000	-0.242	0.176	33.760	83.540	-0.116	118.640	158.480	0.276	169	169	169	231	231	231	16.801	35.404	-1.039	41.305	60.167	-0.550	6.714	13.718	0.316	21.194	27.769	0.281	118.640
248	uc003vrn.3	SLC35B4	chr7	-	133974089	134001827	2560	True	-160.061	62.660	0.000	0.000	40.573	0.867	0.016	-0.112	0.157	797.760	1709.320	-0.474	359.440	596.900	-0.268	178	178	178	128	128	128	108.032	221.231	-1.030	150.893	254.662	-0.764	87.737	184.098	0.186	72.718	115.835	0.176	797.760
249	uc001dcf.3	LEPROT	chr1	+	65886130	65901690	13915	True	-62.848	-50.122	0.000	0.000	51.876	0.911	0.000	-0.200	0.387	122.900	309.280	-0.182	912.600	2856.860	0.122	137	137	137	79	79	79	47.839	128.721	-1.321	123.531	293.662	-0.740	23.512	68.620	0.348	198.185	586.946	0.416	912.600
250	uc011kyc.2	SLC7A2	chr8	+	17354596	17428077	69302	True	-92.441	-93.297	0.000	0.000	23.504	0.673	0.000	-0.248	0.175	43.520	118.680	-0.541	122.860	223.880	-0.097	139	139	139	205	205	205	24.081	63.537	-1.355	51.736	96.750	-0.904	7.621	20.388	0.294	25.988	45.254	0.235	122.860
251	uc010ioe.3	PABPC4L	chr4	-	135117488	135122903	1860	True	-80.781	-80.085	0.000	0.000	34.821	0.903	0.000	-0.181	0.291	60.820	140.980	0.058	116.660	206.900	0.012	150	150	150	93	93	93	27.276	62.172	-1.164	42.824	71.694	-0.698	16.503	36.669	0.368	24.716	43.858	0.212	116.660
252	uc010zch.2	GPD2	chr2	+	157291964	157442915	147980	True	-104.434	-8.987	0.000	0.000	30.404	0.850	0.000	-0.272	0.150	81.800	204.280	-0.871	189.160	311.180	-0.247	81	81	81	147	147	147	45.275	109.408	-1.259	71.992	124.902	-0.835	13.501	31.048	0.162	39.615	56.780	0.227	189.160
253	uc021tie.1	SALL1	chr16	-	51169885	51185183	1280	True	-107.237	-5.418	0.000	0.000	45.293	0.922	0.000	-0.110	0.322	71.720	147.260	-0.514	90.520	136.840	-0.120	187	187	187	64	64	64	40.363	84.909	-1.072	54.955	87.351	-0.641	14.881	28.493	0.244	15.599	27.250	0.183	90.520
254	uc001fdb.4	GATAD2B	chr1	-	153777202	153895451	5120	True	-130.863	-132.005	0.000	0.000	-46.577	0.242	0.000	-0.292	0.122	102.460	210.600	-0.504	248.680	375.840	1.869	87	87	87	256	256	256	63.539	124.704	-0.959	105.710	161.778	-0.560	14.178	28.978	0.201	51.768	80.658	0.330	248.680
255	uc002lpr.2	PTBP1	chr19	+	797391	812327	13662	True	-45.193	71.840	0.000	0.000	36.834	1.000	0.000	-0.128	0.167	1261.380	2536.820	-0.890	1932.300	3375.420	0.016	69	69	69	62	62	62	735.661	1515.952	-1.037	1051.829	1796.902	-0.748	177.533	390.004	0.080	440.968	785.607	0.158	1932.300
256	uc010wdz.2	LASP1	chr17	+	37026111	37078023	49666	True	-57.177	39.932	0.000	0.000	46.941	0.973	0.000	-0.258	0.161	77.680	190.280	-0.994	175.740	360.040	-0.444	60	60	60	110	110	110	47.891	119.807	-1.305	102.543	200.712	-0.948	11.390	28.036	0.188	31.647	67.331	0.149	175.740
257	uc001xzn.3	SMEK1	chr14	-	91923955	91976813	940	True	-42.478	31.777	0.000	0.000	48.844	1.000	0.000	-0.111	0.378	420.040	714.000	-0.666	355.380	536.700	-0.180	109	109	109	47	47	47	180.736	351.072	-0.988	206.580	298.719	-0.518	86.953	146.990	0.154	78.423	122.692	0.137	420.040
258	uc011cgy.2	PHF17	chr4	+	129731158	129796379	62811	True	-106.705	17.175	0.000	0.000	59.066	0.890	0.000	-0.188	0.220	113.880	188.280	-0.478	156.640	237.380	-0.150	135	135	135	118	118	118	58.429	114.115	-0.959	84.725	126.465	-0.569	15.741	27.725	0.212	22.730	35.458	0.203	156.640
259	uc003oyw.3	CD2AP	chr6	+	47445524	47594996	146817	True	-86.222	59.173	0.000	0.000	43.487	0.920	0.000	-0.189	0.150	244.040	409.160	-0.621	290.680	421.300	-0.091	82	82	82	125	125	125	106.841	201.534	-0.908	128.727	187.730	-0.541	33.216	61.532	0.128	61.472	87.711	0.146	290.680
260	uc001klr.3	ZNF518A	chr10	+	97889812	97923517	30581	True	-146.167	15.966	0.000	0.000	55.070	0.899	0.000	-0.116	0.251	105.080	234.060	-0.563	135.920	248.000	-0.183	215	215	215	99	99	99	45.659	107.282	-1.239	75.342	139.446	-0.866	19.717	40.098	0.221	25.738	47.755	0.198	135.920
261	uc001hqw.2	ZNF678	chr1	+	227751219	227850164	94837	True	-169.135	-144.058	0.000	0.000	36.860	0.660	0.000	-0.194	0.248	83.760	175.980	0.484	135.280	127.080	0.573	203	203	203	203	203	203	33.524	53.524	-0.559	43.535	46.954	-0.113	18.085	36.530	0.415	20.943	21.717	0.232	135.280
262	uc010zij.2	ABI2	chr2	+	204193002	204296892	100317	True	-129.634	65.193	0.000	0.000	38.607	0.904	0.000	-0.178	0.142	191.000	482.000	-0.535	723.060	1381.820	-0.670	106	106	106	177	177	177	95.163	238.478	-1.304	155.651	315.285	-1.020	33.785	84.580	0.199	105.827	211.827	0.133	723.060
263	uc001ptq.3	ARCN1	chr11	+	118443101	118473747	29098	True	-60.625	92.440	0.000	0.000	46.680	1.000	0.000	-0.133	0.160	494.680	1145.260	-0.906	674.820	1218.620	-0.658	95	95	95	71	71	71	276.118	635.571	-1.195	466.026	865.334	-0.890	78.777	185.586	0.117	82.710	156.358	0.100	674.820
264	uc003bvc.3	VHL	chr3	+	10183318	10195354	8852	True	-112.768	2.235	0.000	0.000	-13.000	0.662	0.000	-0.240	0.094	567.740	1497.720	-1.138	1609.460	2408.040	-0.348	54	54	54	157	157	157	313.510	772.874	-1.295	406.349	794.298	-0.964	120.898	306.971	0.100	195.571	349.535	0.197	1609.460
265	uc003hlp.1	PAQR3	chr4	-	79839093	79860582	1660	True	-60.479	25.277	0.000	0.000	46.489	0.964	0.000	-0.209	0.221	110.920	294.720	-0.970	164.140	302.920	-0.419	84	84	84	83	83	83	67.004	173.706	-1.370	92.902	181.393	-0.940	19.188	48.026	0.169	31.052	64.555	0.181	164.140
266	uc002ivj.3	SRSF1	chr17	-	56078279	56084707	4000	True	-39.882	88.413	0.000	0.000	46.711	1.000	0.000	-0.157	0.153	2417.200	5162.780	-0.903	1746.660	3339.220	-0.633	68	68	68	70	70	70	960.156	2063.552	-1.126	970.334	1723.699	-0.814	548.245	1117.681	0.085	362.702	693.147	0.087	2417.200
267	uc004fhg.2	ZNF275	chrX	+	152599612	152618384	17019	True	-152.496	-73.863	0.000	0.000	44.020	0.884	0.000	-0.133	0.322	63.140	132.840	-0.027	117.040	172.340	-0.127	214	214	214	86	86	86	27.752	65.114	-1.203	58.611	96.563	-0.719	10.726	24.207	0.314	18.100	26.143	0.201	117.040
268	uc010len.3	STEAP2	chr7	+	89840999	89866992	21951	True	-197.433	-195.152	0.000	0.000	10.593	0.301	0.000	-0.368	0.189	18.900	61.560	-0.451	1567.440	3787.320	0.212	117	117	117	196	196	196	10.581	34.018	-1.573	75.682	162.783	-1.039	3.430	12.545	0.430	216.738	495.211	0.355	1567.440
269	uc003ujz.3	STEAP2	chr7	+	89840999	89866992	21951	True	-197.534	-195.185	0.000	0.000	10.465	0.301	0.000	-0.367	0.189	18.900	61.560	-0.451	1567.440	3787.320	0.212	117	117	117	196	196	196	10.581	34.018	-1.573	75.682	162.783	-1.039	3.430	12.545	0.430	216.738	495.211	0.355	1567.440
270	uc001onu.3	PPP6R3	chr11	+	68228185	68382801	152768	True	-72.840	62.756	0.000	0.000	48.718	0.978	0.000	-0.162	0.177	281.740	512.980	-0.619	474.140	665.420	-0.315	99	99	99	90	90	90	160.829	304.969	-0.940	221.893	333.242	-0.595	52.933	87.713	0.164	82.008	117.599	0.134	474.140
271	uc001xzo.3	SMEK1	chr14	-	91923955	91976813	940	True	-42.092	32.439	0.000	0.000	48.310	1.000	0.000	-0.110	0.375	420.040	714.000	-0.666	355.380	536.700	-0.180	107	107	107	47	47	47	182.671	354.127	-0.982	206.580	298.719	-0.518	86.570	146.580	0.150	78.423	122.692	0.137	420.040
272	uc021yip.1	NSD1	chr5	+	176715811	176727214	8821	True	-150.651	99.832	0.000	0.000	48.265	0.898	0.000	-0.099	0.155	210.960	359.340	-0.280	379.940	507.520	0.411	186	186	186	118	118	118	111.597	182.251	-0.700	180.429	257.351	-0.495	28.712	48.739	0.163	57.916	84.551	0.192	379.940
273	uc021rcx.2	TXNRD1	chr12	+	104609556	104744085	132934	True	-50.500	98.770	0.000	0.000	44.056	1.000	0.000	-0.142	0.129	601.880	1394.080	-1.049	443.700	857.880	-0.714	71	71	71	78	78	78	271.896	639.999	-1.235	286.169	551.654	-0.935	88.048	202.960	0.105	90.616	182.375	0.085	601.880
274	uc009wap.3	LEPROT	chr1	+	65886130	65901690	13895	True	-63.823	-53.187	0.000	0.000	50.189	0.925	0.000	-0.198	0.387	122.900	309.280	-0.182	912.600	2856.860	0.122	136	136	136	80	80	80	48.043	129.403	-1.325	122.239	290.441	-0.740	23.477	68.408	0.346	197.277	583.968	0.414	912.600
275	uc031ruy.1	NRIP1	chr21	-	16333555	16438231	3100	True	-184.530	-95.419	0.000	0.000	38.765	0.761	0.000	-0.169	0.248	36.660	95.620	-0.607	70.640	153.040	0.635	193	193	193	155	155	155	18.003	49.136	-1.418	32.918	70.960	-1.024	5.462	12.711	0.289	14.106	33.561	0.326	70.640
276	uc004enl.3	MID2	chrX	+	107069083	107174867	102517	True	-164.242	-52.447	0.000	0.000	38.319	0.770	0.000	-0.192	0.203	118.500	216.020	-0.569	92.480	188.000	-0.376	157	157	157	161	161	161	40.470	104.110	-1.366	47.833	94.813	-0.970	19.744	43.071	0.295	11.348	22.581	0.217	118.500
277	uc010ywu.1	SEPT10	chr2	-	110300373	110371783	1900	True	-72.838	3.699	0.000	0.000	45.354	0.977	0.000	-0.243	0.209	187.640	470.980	-1.043	205.960	401.080	-0.824	96	96	96	86	86	86	55.424	155.418	-1.542	98.733	217.796	-1.125	46.743	116.667	0.220	46.528	100.059	0.149	205.960
278	uc010wiz.2	GPATCH8	chr17	-	42472644	42580957	2260	True	-145.988	23.287	0.000	0.000	58.690	0.885	0.000	-0.128	0.231	160.580	282.620	-0.436	191.980	269.160	-0.262	207	207	207	113	113	113	68.921	120.830	-0.813	111.910	167.002	-0.587	22.854	35.566	0.187	29.198	36.195	0.175	191.980
279	uc001wyi.3	NIN	chr14	-	51186480	51297839	1580	True	-199.022	32.368	0.000	0.000	60.968	0.909	0.000	-0.069	0.306	130.440	285.780	-0.538	164.720	288.820	-0.201	367	367	367	77	77	77	49.491	108.506	-1.129	81.750	136.031	-0.749	19.972	41.696	0.219	38.480	62.177	0.200	164.720
280	uc002kok.3	VAPA	chr18	+	9913954	9960018	40855	True	-106.780	-105.724	0.000	0.000	-10.187	0.000	0.169	0.259	-0.256	485.740	1014.160	-0.638	349.100	565.920	-0.170	58	58	58	124	124	124	275.422	544.939	-0.964	39.959	79.917	-1.051	74.493	171.128	0.144	47.453	84.938	0.361	485.740
281	uc010lez.3	CDK6	chr7	-	92234234	92465941	3860	True	-332.411	-53.889	0.000	0.000	32.584	0.714	0.000	-0.104	0.165	62.540	142.400	-0.384	315.960	544.300	-0.309	355	355	355	189	189	189	30.139	72.176	-1.242	101.593	183.234	-0.874	11.869	25.645	0.274	48.630	77.901	0.181	315.960
282	uc003xaa.4	XPO7	chr8	+	21777179	21864096	85526	True	-67.480	43.868	0.000	0.000	46.220	0.971	0.000	-0.147	0.234	212.460	422.960	-0.687	325.740	506.260	-0.025	113	113	113	68	68	68	123.753	250.152	-1.011	202.705	324.767	-0.661	32.520	63.057	0.170	43.924	79.278	0.173	325.740
283	uc001kms.2	LCOR	chr10	+	98592016	98724198	124853	True	-345.388	-345.791	0.000	0.000	-90.899	0.022	0.000	-0.344	0.126	24.640	61.740	-0.402	139.940	174.400	0.531	120	120	120	364	364	364	12.605	28.048	-1.098	42.924	62.436	-0.544	4.209	9.398	0.297	23.536	31.207	0.352	139.940
284	uc011jzy.2	SCRN1	chr7	-	29959718	30029425	1380	True	-97.847	101.660	0.000	0.000	51.287	1.000	0.000	-0.098	0.200	264.820	580.200	-0.781	411.380	684.520	-0.466	166	166	166	69	69	69	143.727	322.893	-1.163	275.192	492.256	-0.839	43.204	94.167	0.142	59.654	102.381	0.124	411.380
285	uc002tzd.4	GPD2	chr2	+	157292899	157442915	147185	True	-120.714	-3.973	0.000	0.000	36.516	0.857	0.000	-0.215	0.169	84.380	204.280	-0.731	189.160	311.180	-0.247	112	112	112	140	140	140	45.028	105.721	-1.221	72.044	123.848	-0.825	14.349	31.325	0.193	40.550	57.831	0.228	189.160
286	uc003ksd.2	DMXL1	chr5	+	118407083	118584822	176326	True	-201.468	-135.109	0.000	0.000	57.841	0.928	0.000	-0.073	0.471	72.080	136.100	-0.413	91.260	141.340	-0.170	391	391	391	69	69	69	25.541	57.207	-1.184	48.227	72.359	-0.581	14.256	26.210	0.322	17.157	25.319	0.193	91.260
287	uc002lpq.2	PTBP1	chr19	+	797391	812327	13662	True	-46.018	72.489	0.000	0.000	36.718	1.000	0.000	-0.126	0.167	1261.380	2536.820	-0.843	1932.300	3375.420	0.016	70	70	70	62	62	62	734.176	1510.491	-1.034	1051.829	1796.902	-0.748	176.691	389.856	0.082	440.968	785.607	0.158	1932.300
288	uc001hoy.3	LBR	chr1	-	225589203	225615815	1360	True	-53.009	57.438	0.000	0.000	43.724	1.000	0.000	-0.158	0.197	632.300	1494.060	-0.941	1380.860	2365.840	-0.291	85	85	85	68	68	68	371.174	884.392	-1.245	577.364	1084.737	-0.898	92.449	230.182	0.108	260.034	492.308	0.169	1380.860
289	uc002yil.4	PCMTD2	chr20	+	62887047	62907579	18846	True	-57.911	45.145	0.000	0.000	47.031	0.972	0.000	-0.152	0.239	136.440	289.340	-0.324	188.460	294.940	-0.254	93	93	93	72	72	72	78.172	158.704	-1.004	95.484	146.071	-0.586	18.124	38.935	0.172	33.076	56.293	0.166	188.460
290	uc002jhk.4	PRKAR1A	chr17	+	66508519	66529570	19038	True	-45.008	63.193	0.000	0.000	41.272	1.000	0.000	-0.109	0.230	469.280	934.500	-0.794	491.000	838.100	-0.428	72	72	72	65	65	65	226.985	459.022	-1.010	270.169	433.577	-0.663	82.170	166.284	0.134	86.155	151.274	0.116	491.000
291	uc002zus.4	HIC2	chr22	+	21796748	21805750	5182	True	-109.033	-109.252	0.000	0.000	-1.628	0.349	0.000	-0.194	0.162	79.480	175.480	0.092	196.580	351.520	0.949	136	136	136	189	189	189	34.026	74.481	-1.046	83.185	145.236	-0.763	12.725	32.427	0.320	34.879	64.277	0.319	196.580
292	uc001hfe.1	YOD1	chr1	-	207217193	207224422	4660	True	-162.358	14.692	0.000	0.000	-20.526	0.781	0.000	-0.252	0.075	128.960	254.980	-0.615	300.660	422.480	0.024	74	74	74	233	233	233	76.022	145.814	-0.945	126.648	188.152	-0.598	27.148	50.325	0.159	60.053	78.080	0.172	300.660
293	uc001sfj.4	CBX5	chr12	-	54624730	54653370	3500	True	-323.645	138.784	0.000	0.000	52.060	0.771	0.057	-0.071	0.146	910.160	2046.220	-0.883	594.120	1094.920	-0.401	388	388	388	175	175	175	124.999	313.176	-1.389	254.526	514.936	-1.033	110.519	238.518	0.185	97.227	181.104	0.199	910.160
294	uc003vvm.3	JHDM1D	chr7	-	139784545	139876741	1860	True	-206.404	-114.976	0.000	0.000	57.609	0.837	0.011	-0.112	0.377	71.980	150.560	-0.488	123.760	224.920	0.173	323	323	323	92	92	92	27.642	65.914	-1.256	60.996	102.939	-0.741	12.361	24.564	0.298	28.291	48.636	0.313	123.760
295	uc010jcl.1	DMXL1	chr5	+	118407083	118584822	176326	True	-202.809	-138.361	0.000	0.000	57.409	0.928	0.000	-0.073	0.472	72.080	136.100	-0.413	91.260	141.340	-0.170	392	392	392	69	69	69	25.502	57.097	-1.182	48.227	72.359	-0.581	14.259	26.267	0.324	17.157	25.319	0.193	91.260
296	uc002yzz.4	ZBTB21	chr21	-	43406939	43430496	2840	True	-166.028	-43.986	0.000	0.000	45.885	0.793	0.007	-0.162	0.224	84.440	151.200	-0.482	114.080	207.020	-0.152	188	188	188	135	135	135	36.667	80.291	-1.137	43.775	73.200	-0.723	14.506	26.403	0.253	22.797	39.563	0.250	114.080
297	uc003htl.4	PDLIM5	chr4	+	95505551	95589378	80117	True	-72.651	-72.583	0.000	0.000	-6.713	0.743	0.000	-0.420	0.125	81.280	209.760	-0.604	880.560	1610.000	-0.239	53	53	53	183	183	183	37.677	99.788	-1.400	95.708	181.096	-0.898	18.149	43.544	0.251	116.653	223.775	0.215	880.560
298	uc010avh.1	DICER1	chr14	-	95552564	95572560	3040	True	-162.104	122.729	0.000	0.000	46.798	0.895	0.000	-0.098	0.140	234.840	290.140	-0.257	362.700	435.860	-0.070	170	170	170	152	152	152	102.569	156.972	-0.633	138.442	178.490	-0.375	38.189	47.895	0.159	51.950	62.440	0.135	362.700
299	uc009xvj.3	ARHGAP19	chr10	-	98981929	99052430	2800	True	-115.646	18.964	0.000	0.000	33.873	0.903	0.000	-0.213	0.134	119.560	338.040	-0.936	238.080	469.740	-0.415	106	106	106	134	134	134	54.059	149.772	-1.466	104.302	225.261	-1.107	19.809	49.717	0.219	38.097	78.394	0.163	238.080
300	uc004etx.3	XIAP	chrX	+	122994016	123047829	48901	True	-124.798	-110.007	0.000	0.000	-6.821	0.496	0.000	-0.208	0.141	108.880	237.000	-0.529	1288.660	3145.620	-0.098	158	158	158	242	242	242	48.469	112.576	-1.189	218.081	413.575	-0.807	18.059	41.579	0.251	216.342	490.734	0.254	1288.660
301	uc009zqx.4	MDM2	chr12	+	69201970	69239320	32603	True	-58.669	-53.205	0.000	0.000	-19.295	0.458	0.000	-0.204	0.116	1893.160	4323.460	-0.243	937.900	1187.840	0.546	99	99	99	203	203	203	199.230	399.919	-0.876	177.658	258.663	-0.546	320.403	730.386	0.209	121.120	162.518	0.245	1893.160
302	uc003zzj.3	RNF38	chr9	-	36336398	36400920	1620	True	-105.444	32.658	0.000	0.000	44.420	1.000	0.000	-0.124	0.234	120.920	157.080	0.118	252.020	264.580	0.587	134	134	134	81	81	81	62.783	81.537	-0.379	121.465	121.029	0.017	21.965	27.425	0.184	48.157	47.750	0.161	252.020
303	uc003zzk.3	RNF38	chr9	-	36336398	36400920	1620	True	-103.787	33.801	0.000	0.000	45.723	1.000	0.000	-0.130	0.233	120.920	157.080	0.118	252.020	264.580	0.587	134	134	134	81	81	81	62.783	81.537	-0.379	121.465	121.029	0.017	21.965	27.425	0.184	48.157	47.750	0.161	252.020
304	uc003xek.3	PPP2R2A	chr8	+	25230074	26230195	998555	True	-72.362	-4.480	0.000	0.000	27.527	0.000	0.934	0.190	-0.206	438.800	748.520	0.516	141.740	274.240	-0.558	81	81	81	76	76	76	229.673	406.960	-0.712	40.473	85.018	-1.030	121.575	224.031	0.323	19.904	42.027	0.173	438.800
305	uc003xqk.2	MCM4	chr8	+	48872762	48890719	17003	True	-53.820	68.135	0.000	0.000	42.377	1.000	0.000	-0.094	0.256	907.200	2126.760	-0.917	1002.160	1838.920	-0.768	115	115	115	46	46	46	498.490	1162.749	-1.233	687.378	1272.188	-0.888	162.337	345.921	0.146	164.489	301.584	0.075	1002.160
306	uc003xql.2	MCM4	chr8	+	48872762	48890719	17003	True	-53.835	67.919	0.000	0.000	42.357	1.000	0.000	-0.093	0.257	907.200	2126.760	-0.917	1002.160	1838.920	-0.768	115	115	115	46	46	46	498.490	1162.749	-1.233	687.378	1272.188	-0.888	162.337	345.921	0.146	164.489	301.584	0.075	1002.160
307	uc001che.3	FOXJ3	chr1	-	42642209	42800636	2840	True	-114.894	-44.563	0.000	0.000	17.830	0.817	0.028	-0.269	0.163	125.460	229.280	-0.566	1159.960	2798.560	-0.099	86	86	86	142	142	142	60.306	124.651	-1.065	173.781	274.753	-0.563	25.302	43.464	0.224	155.209	357.664	0.221	1159.960
308	uc003zzi.3	RNF38	chr9	-	36336398	36400296	1620	True	-104.605	32.616	0.000	0.000	43.697	0.988	0.000	-0.132	0.221	120.920	157.080	0.118	252.020	264.580	0.587	136	136	136	81	81	81	62.452	81.022	-0.376	121.465	121.029	0.017	21.971	27.548	0.184	48.157	47.750	0.161	252.020
309	uc031ruz.1	NRIP1	chr21	-	16333555	16438231	3100	True	-101.381	-101.904	0.000	0.000	34.208	0.710	0.000	-0.159	0.250	36.660	95.620	-0.607	70.640	153.040	0.635	193	193	193	155	155	155	18.003	49.136	-1.418	32.918	70.960	-1.024	5.462	12.711	0.289	14.106	33.561	0.326	70.640
310	uc010lmk.3	SLC35B4	chr7	-	133974089	134001827	2560	True	-155.146	55.591	0.000	0.000	36.796	0.867	0.008	-0.113	0.157	797.760	1709.320	-0.474	359.440	596.900	-0.268	166	166	166	128	128	128	112.290	229.978	-1.032	150.893	254.662	-0.764	89.319	187.528	0.189	72.718	115.835	0.176	797.760
311	uc002yim.4	PCMTD2	chr20	+	62887047	62907579	18846	True	-56.335	42.694	0.000	0.000	46.297	0.986	0.000	-0.158	0.238	136.440	289.340	-0.324	188.460	294.940	-0.254	89	89	89	72	72	72	78.905	160.884	-1.012	95.484	146.071	-0.586	18.145	38.266	0.170	33.076	56.293	0.166	188.460
312	uc004enk.3	MID2	chrX	+	107069083	107174867	102517	True	-161.857	-46.503	0.000	0.000	35.993	0.752	0.000	-0.190	0.197	118.500	216.020	-0.569	92.480	188.000	-0.376	151	151	151	161	161	161	41.250	105.975	-1.360	47.833	94.813	-0.970	19.605	42.707	0.290	11.348	22.581	0.217	118.500
313	uc003gfo.3	ADD1	chr4	+	2845583	2931802	84434	True	-64.773	58.420	0.000	0.000	40.187	0.977	0.000	-0.172	0.150	279.400	578.860	-0.803	376.520	683.300	-0.502	76	76	76	87	87	87	152.715	329.193	-1.112	203.285	356.030	-0.794	43.230	85.476	0.148	83.743	151.616	0.126	376.520
314	uc001pfj.4	SESN3	chr11	-	94898676	94964246	7700	True	-329.270	-328.784	0.000	0.000	-145.538	0.000	0.000	-0.599	0.089	79.080	122.700	-0.354	392.680	318.720	0.573	58	58	58	385	385	385	37.856	67.822	-0.836	83.981	83.140	-0.113	16.744	26.612	0.294	62.763	47.808	0.314	392.680
315	uc010vfb.2	RNF40	chr16	+	30773640	30787628	11858	True	-43.333	104.593	0.000	0.000	39.333	1.000	0.000	-0.091	0.157	941.940	1730.880	-0.631	633.560	1021.940	-0.271	82	82	82	51	51	51	405.241	733.762	-0.855	421.736	647.602	-0.606	218.062	399.458	0.086	109.354	185.320	0.088	941.940
316	uc003pwn.3	TSPYL4	chr6	-	116571130	116575261	1840	True	-88.148	-3.133	0.000	0.000	43.141	0.902	0.000	-0.186	0.234	92.000	268.460	-0.983	188.160	411.340	0.127	111	111	111	92	92	92	48.179	143.857	-1.545	82.819	196.023	-1.169	14.251	45.557	0.220	33.498	88.645	0.307	188.160
317	uc002lpp.2	PTBP1	chr19	+	797391	812327	13662	True	-46.946	73.090	0.000	0.000	36.560	1.000	0.000	-0.123	0.166	1261.380	2536.820	-0.824	1932.300	3375.420	0.016	71	71	71	62	62	62	732.158	1503.950	-1.031	1051.829	1796.902	-0.748	176.258	390.956	0.085	440.968	785.607	0.158	1932.300
318	uc003dvz.3	ALCAM	chr3	+	105263445	105295757	31015	True	-48.109	69.633	0.000	0.000	43.215	0.984	0.000	-0.128	0.204	234.780	428.920	-0.653	458.700	669.960	-0.339	80	80	80	63	63	63	131.622	241.936	-0.875	249.816	376.475	-0.583	33.970	60.721	0.115	82.250	125.647	0.124	458.700
319	uc011ldi.2	MCM4	chr8	+	48872762	48890719	17003	True	-53.478	65.636	0.000	0.000	41.394	1.000	0.000	-0.096	0.255	907.200	2126.760	-0.917	1002.160	1838.920	-0.768	112	112	112	46	46	46	504.395	1176.626	-1.233	687.378	1272.188	-0.888	160.374	339.774	0.148	164.489	301.584	0.075	1002.160
320	uc009vsb.3	PDIK1L	chr1	+	26438267	26452039	12500	True	-60.925	-48.226	0.000	0.000	46.659	0.950	0.000	-0.200	0.424	41.740	93.860	0.110	70.360	115.060	-0.093	134	134	134	60	60	60	20.024	44.499	-1.110	40.500	60.423	-0.557	7.587	15.492	0.309	11.511	18.923	0.243	70.360
321	uc021tid.1	SALL1	chr16	-	51169885	51184508	1280	True	-99.811	21.144	0.000	0.000	47.273	0.922	0.000	-0.086	0.318	71.720	147.260	-0.514	90.520	136.840	-0.120	176	176	176	64	64	64	41.734	86.785	-1.045	54.955	87.351	-0.641	14.242	28.169	0.215	15.599	27.250	0.183	90.520
322	uc001cza.3	MYSM1	chr1	-	59120410	59134578	1920	True	-176.035	26.580	0.000	0.000	18.789	0.856	0.000	-0.079	0.214	255.920	529.380	0.119	298.780	506.840	-0.195	191	191	191	90	90	90	101.459	213.247	-1.061	160.182	277.645	-0.764	41.176	83.230	0.201	59.481	109.284	0.157	298.780
323	uc001nlf.2	TMX2-CTNND1	chr11	+	57479994	57586652	104414	True	-107.953	71.017	0.000	0.000	49.263	0.921	0.010	-0.143	0.159	210.460	530.960	-0.831	295.580	558.160	-0.542	139	139	139	101	101	101	111.915	276.944	-1.316	141.033	283.028	-1.009	44.076	102.305	0.142	74.077	147.505	0.175	295.580
324	uc004eru.3	SEPT6	chrX	-	118750908	118827333	1860	True	-76.845	11.622	0.000	0.000	40.358	1.000	0.000	-0.223	0.187	310.320	650.000	-0.704	187.720	383.340	-0.787	109	109	109	72	72	72	85.347	220.154	-1.406	118.030	243.536	-1.030	67.911	155.041	0.223	33.122	73.296	0.114	310.320
325	uc010kdj.1	FOXO3	chr6	+	108977548	109005971	23501	True	-127.250	-129.298	0.000	0.000	-46.515	0.352	0.000	-0.389	0.091	79.540	203.940	-0.727	622.420	1419.060	-0.190	69	69	69	244	244	244	43.966	106.775	-1.271	117.613	219.395	-0.901	15.618	35.407	0.255	72.754	148.297	0.233	622.420
326	uc001tfj.3	TMPO	chr12	+	98909350	98944157	32480	True	-77.498	63.409	0.000	0.000	25.732	0.894	0.000	-0.186	0.109	621.600	1525.180	-1.089	1088.900	2117.260	-0.534	62	62	62	113	113	113	341.021	819.271	-1.259	459.763	892.950	-0.961	109.997	272.810	0.086	174.788	326.852	0.153	1088.900
327	uc010ryg.2	ARCN1	chr11	+	118443101	118473747	29098	True	-56.979	87.156	0.000	0.000	44.741	1.000	0.000	-0.141	0.154	494.680	1145.260	-0.906	674.820	1218.620	-0.658	86	86	86	71	71	71	284.211	652.855	-1.192	466.026	865.334	-0.890	78.328	185.946	0.118	82.710	156.358	0.100	674.820
328	uc003pmz.4	PM20D2	chr6	+	89855768	89875288	18299	True	-91.384	52.606	0.000	0.000	47.808	0.966	0.000	-0.089	0.285	838.360	1700.640	-0.195	316.880	477.320	-0.294	157	157	157	59	59	59	132.652	255.546	-0.914	163.717	243.106	-0.544	104.580	209.727	0.195	62.360	101.452	0.128	838.360
329	uc001tyy.1	MLEC	chr12	+	121124948	121139667	12730	True	-150.963	131.451	0.000	0.000	53.991	0.959	0.000	-0.085	0.167	358.700	659.820	-0.691	525.780	922.880	-0.503	202	202	202	97	97	97	153.476	323.864	-1.078	275.444	478.705	-0.795	51.863	101.648	0.149	95.751	168.455	0.118	525.780
330	uc002wii.3	C20orf194	chr20	-	3229947	3388309	1860	True	-124.888	-52.310	0.000	0.000	45.376	0.903	0.000	-0.167	0.289	60.700	111.160	0.186	66.920	93.400	0.214	169	169	169	93	93	93	26.154	42.754	-0.696	40.585	49.330	-0.262	10.162	16.293	0.323	11.531	15.033	0.193	66.920
331	uc003awg.3	GTPBP1	chr22	+	39101806	39129592	25150	True	-103.205	59.989	0.000	0.000	31.153	0.869	0.000	-0.169	0.129	176.520	362.640	-0.810	388.020	737.560	-0.318	90	90	90	130	130	130	105.163	220.868	-1.072	123.916	215.714	-0.774	40.915	83.736	0.124	48.714	94.630	0.176	388.020
332	uc010clf.3	DHX33	chr17	-	5344231	5372380	2300	True	-95.477	-88.832	0.000	0.000	13.825	0.470	0.000	-0.219	0.229	204.460	334.700	-0.427	850.360	1679.280	2.577	112	112	112	115	115	115	79.436	150.973	-0.909	175.237	287.421	-0.582	39.290	72.910	0.211	111.609	217.142	0.562	850.360
333	uc010flr.3	TFCP2L1	chr2	-	121974163	122042778	4940	True	-367.421	-352.821	0.000	0.000	12.871	0.138	0.000	-0.391	0.289	13.800	30.460	0.452	25.020	37.720	0.924	181	181	181	247	247	247	5.231	12.904	-1.164	9.053	13.548	-0.519	2.698	5.723	0.583	3.632	5.830	0.461	25.020
334	uc010hhb.3	OXSR1	chr3	+	38207025	38296979	88842	True	-58.058	52.506	0.000	0.000	45.629	1.000	0.000	-0.131	0.257	264.700	553.740	-0.726	405.540	707.000	-0.415	111	111	111	54	54	54	125.856	272.469	-1.107	220.968	366.246	-0.722	36.820	79.360	0.154	67.918	118.844	0.123	405.540
335	uc001xew.4	PPM1A	chr14	+	60712469	60765805	47601	True	-254.123	-254.729	0.000	0.000	-58.408	0.000	0.035	0.342	-0.135	169.800	311.260	1.656	55.160	102.800	0.252	102	102	102	285	285	285	87.686	165.495	-0.772	15.835	33.302	-1.015	35.194	69.501	0.522	8.449	16.796	0.370	169.800
336	uc003bfr.3	NUP50	chr22	+	45559725	45583890	23408	True	-75.242	110.562	0.000	0.000	60.559	1.000	0.000	-0.065	0.340	368.980	690.380	-0.542	448.100	719.760	-0.304	187	187	187	36	36	36	162.036	304.042	-0.897	296.043	435.518	-0.548	50.106	96.567	0.135	59.911	101.351	0.102	448.100
337	uc001nmg.4	CTNND1	chr11	+	57529233	57586652	55175	True	-80.569	75.941	0.000	0.000	51.457	1.000	0.000	-0.113	0.220	210.460	530.960	-0.831	295.580	558.160	-0.659	132	132	132	73	73	73	116.068	286.632	-1.308	180.479	362.002	-0.999	41.250	95.679	0.137	43.999	86.741	0.147	295.580
338	uc001nll.4	CTNND1	chr11	+	57529233	57586652	55175	True	-80.324	76.183	0.000	0.000	51.434	1.000	0.000	-0.110	0.223	210.460	530.960	-0.831	295.580	558.160	-0.659	132	132	132	73	73	73	116.068	286.632	-1.308	180.479	362.002	-0.999	41.250	95.679	0.137	43.999	86.741	0.147	295.580
339	uc003bfs.3	NUP50	chr22	+	45559725	45583890	23408	True	-79.120	109.375	0.000	0.000	59.218	1.000	0.000	-0.059	0.342	368.980	690.380	-0.542	448.100	719.760	-0.304	185	185	185	36	36	36	161.387	302.831	-0.897	296.043	435.518	-0.548	49.974	96.366	0.136	59.911	101.351	0.102	448.100
340	uc002uec.2	CERS6	chr2	+	169312758	169631644	316761	True	-141.876	67.807	0.000	0.000	57.829	0.913	0.000	-0.099	0.219	115.280	282.500	-0.625	213.340	349.000	-0.434	206	206	206	104	104	104	61.352	136.069	-1.143	97.312	168.872	-0.793	17.766	37.684	0.180	32.503	52.740	0.148	213.340
341	uc002ueb.2	CERS6	chr2	+	169312758	169631644	316761	True	-141.876	67.807	0.000	0.000	57.829	0.913	0.000	-0.099	0.219	115.280	282.500	-0.625	213.340	349.000	-0.434	206	206	206	104	104	104	61.352	136.069	-1.143	97.312	168.872	-0.793	17.766	37.684	0.180	32.503	52.740	0.148	213.340
342	uc001csq.1	EPS15	chr1	-	51819934	51984995	2160	True	-78.803	56.866	0.000	0.000	50.188	0.901	0.000	-0.171	0.179	183.620	347.160	-0.570	333.180	514.600	-0.258	96	96	96	101	101	101	107.122	214.275	-0.984	126.264	192.077	-0.607	28.559	62.113	0.153	77.743	115.098	0.157	333.180
343	uc003bvd.3	VHL	chr3	+	10183318	10195354	8852	True	-112.327	-4.057	0.000	0.000	-18.939	0.637	0.000	-0.247	0.090	567.740	1497.720	-1.138	1609.460	2408.040	-0.348	50	50	50	157	157	157	314.192	775.571	-1.298	406.349	794.298	-0.964	124.902	316.109	0.101	195.571	349.535	0.197	1609.460
344	uc009xyz.2	RAB11FIP2	chr10	-	119764426	119806114	2980	True	-140.938	-37.134	0.000	0.000	27.707	0.766	0.000	-0.214	0.175	71.920	167.020	-0.652	178.360	291.060	-0.259	124	124	124	145	145	145	37.243	91.853	-1.290	61.672	113.579	-0.901	13.245	31.014	0.236	31.266	49.562	0.241	178.360
345	uc003lnz.4	RBM27	chr5	+	145583162	145668784	83807	True	-140.388	-0.544	0.000	0.000	44.815	0.899	0.000	-0.124	0.244	139.700	299.500	-0.298	167.040	254.920	0.042	188	188	188	89	89	89	65.722	128.842	-0.970	82.356	126.550	-0.601	26.615	49.749	0.243	32.819	52.359	0.201	167.040
346	uc001iwe.4	KIF5B	chr10	-	32297937	32345371	1160	True	-78.256	104.290	0.000	0.000	50.387	1.000	0.000	-0.073	0.233	394.720	554.340	-0.238	625.700	725.260	-0.034	154	154	154	58	58	58	228.760	336.086	-0.554	261.986	311.893	-0.252	69.532	99.203	0.137	81.406	94.449	0.093	625.700
347	uc002gbm.4	RABEP1	chr17	+	5185557	5289132	100999	True	-96.332	89.398	0.000	0.000	44.117	0.943	0.000	-0.143	0.139	356.780	783.020	-0.623	329.480	523.900	-0.299	97	97	97	123	123	123	203.716	404.626	-0.989	194.689	311.649	-0.676	60.638	120.186	0.139	54.977	86.461	0.138	356.780
348	uc001hkh.4	PROX1	chr1	+	214161843	214214847	48828	True	-274.021	-274.959	0.000	0.000	28.915	0.276	0.000	-0.328	0.301	16.180	39.200	-0.133	33.460	65.060	0.475	179	179	179	196	196	196	6.043	19.179	-1.544	14.308	28.454	-0.962	2.750	6.843	0.497	5.681	10.016	0.415	33.460
349	uc004dzj.2	ZMYM3	chrX	-	70459473	70475047	1020	True	-75.907	20.383	0.000	0.000	50.738	0.980	0.000	-0.127	0.343	131.740	291.660	-0.679	205.960	362.180	-0.536	171	171	171	51	51	51	67.226	146.928	-1.128	135.138	235.607	-0.795	22.988	47.132	0.182	31.180	57.000	0.119	205.960
350	uc003dje.1	SLMAP	chr3	+	57743173	57914894	169989	True	-61.420	66.961	0.000	0.000	47.280	0.976	0.000	-0.164	0.173	184.020	363.040	-0.827	334.200	556.700	-0.458	85	85	85	85	85	85	113.523	246.079	-1.128	146.011	251.452	-0.792	34.065	65.796	0.131	60.724	97.572	0.143	334.200
351	uc010yqu.2	PCYOX1	chr2	+	70485230	70508317	20475	True	-120.261	31.326	0.000	0.000	42.785	0.837	0.008	-0.173	0.165	111.020	216.460	-0.362	518.880	1007.820	-0.312	123	123	123	129	129	129	60.837	127.555	-1.051	128.754	229.476	-0.744	15.031	33.079	0.183	89.150	194.095	0.222	518.880
352	uc002gbl.4	RABEP1	chr17	+	5185557	5289132	100999	True	-94.172	87.096	0.000	0.000	43.791	0.943	0.000	-0.147	0.139	356.780	783.020	-0.623	329.480	523.900	-0.299	94	94	94	123	123	123	204.118	406.572	-0.994	194.689	311.649	-0.676	61.537	121.539	0.138	54.977	86.461	0.138	356.780
353	uc001rgq.1	KRAS	chr12	-	25358179	25403854	2020	True	-113.626	-0.474	0.000	0.000	55.654	0.901	0.000	-0.183	0.250	216.560	533.200	-0.886	179.500	340.940	-0.461	147	147	147	101	101	101	63.277	160.958	-1.369	97.154	186.801	-0.928	33.979	75.743	0.222	31.388	60.709	0.205	216.560
354	uc004dst.3	PHF8	chrX	-	53963112	54070607	1180	True	-111.900	41.250	0.000	0.000	40.336	1.000	0.000	-0.094	0.253	187.360	404.340	-0.489	204.700	303.780	-0.388	176	176	176	59	59	59	73.652	155.169	-1.064	129.364	210.824	-0.710	27.807	59.050	0.203	31.542	44.067	0.131	204.700
355	uc011khw.2	CDK6	chr7	-	92234234	92463231	3860	True	-334.831	-55.599	0.000	0.000	29.467	0.704	0.000	-0.100	0.162	62.540	142.400	-0.384	315.960	544.300	-0.309	355	355	355	189	189	189	30.139	72.176	-1.242	101.593	183.234	-0.874	11.869	25.645	0.274	48.630	77.901	0.181	315.960
356	uc010ztw.2	KIF3B	chr20	+	30897515	30922811	22790	True	-127.848	-8.498	0.000	0.000	47.439	0.902	0.000	-0.179	0.210	137.400	206.840	-0.310	279.560	422.320	0.083	145	145	145	123	123	123	58.045	105.677	-0.873	106.843	151.169	-0.465	21.092	33.150	0.231	44.037	70.995	0.206	279.560
357	uc003pte.3	CD164	chr6	-	109687716	109703762	1120	True	-41.399	85.253	0.000	0.000	43.917	1.000	0.000	-0.123	0.184	556.300	1150.620	-0.738	720.340	1188.120	-0.397	81	81	81	56	56	56	334.924	674.965	-1.003	488.051	798.598	-0.702	82.901	179.293	0.092	116.745	201.414	0.110	720.340
358	uc010kdn.3	CD164	chr6	-	109687716	109703762	1120	True	-41.399	85.253	0.000	0.000	43.917	1.000	0.000	-0.123	0.184	556.300	1150.620	-0.738	720.340	1188.120	-0.397	81	81	81	56	56	56	334.924	674.965	-1.003	488.051	798.598	-0.702	82.901	179.293	0.092	116.745	201.414	0.110	720.340
359	uc004fck.4	FMR1	chrX	+	146993468	147032647	37434	True	-62.719	67.552	0.000	0.000	46.156	1.000	0.000	-0.168	0.171	402.420	734.500	-0.436	504.720	726.100	-0.190	85	85	85	81	81	81	249.303	424.649	-0.769	306.349	416.052	-0.426	73.985	127.575	0.143	84.558	128.943	0.109	504.720
360	uc001nlr.4	CTNND1	chr11	+	57529233	57586652	55175	True	-81.008	75.480	0.000	0.000	51.493	1.000	0.000	-0.116	0.219	210.460	530.960	-0.831	295.580	558.160	-0.659	132	132	132	73	73	73	116.068	286.632	-1.308	180.479	362.002	-0.999	41.250	95.679	0.137	43.999	86.741	0.147	295.580
361	uc001nlk.4	CTNND1	chr11	+	57529233	57586652	55175	True	-81.008	75.480	0.000	0.000	51.493	1.000	0.000	-0.116	0.219	210.460	530.960	-0.831	295.580	558.160	-0.659	132	132	132	73	73	73	116.068	286.632	-1.308	180.479	362.002	-0.999	41.250	95.679	0.137	43.999	86.741	0.147	295.580
362	uc003kos.4	PJA2	chr5	-	108670409	108745675	1680	True	-94.713	41.461	0.000	0.000	45.818	0.917	0.000	-0.129	0.218	202.900	485.100	-0.344	217.560	457.900	-0.553	133	133	133	84	84	84	103.344	275.721	-1.389	131.105	274.806	-1.046	31.152	84.911	0.213	32.234	76.668	0.218	217.560
363	uc003ccs.2	NR1D2	chr3	+	23986750	24022109	33203	True	-102.630	54.683	0.000	0.000	48.725	0.981	0.000	-0.157	0.179	176.640	401.420	-0.811	282.520	595.580	-0.593	121	121	121	106	106	106	81.519	207.378	-1.348	130.463	262.472	-1.004	23.569	52.939	0.181	59.023	116.485	0.141	282.520
364	uc003djd.1	SLMAP	chr3	+	57743173	57914894	169989	True	-61.290	66.686	0.000	0.000	46.793	0.976	0.000	-0.164	0.172	184.020	363.040	-0.827	334.200	556.700	-0.458	84	84	84	85	85	85	113.999	246.899	-1.126	146.011	251.452	-0.792	33.985	65.753	0.131	60.724	97.572	0.143	334.200
365	uc003hkj.3	SEPT11	chr4	+	77870894	77959768	85715	True	-121.311	100.949	0.000	0.000	26.997	0.865	0.000	-0.153	0.096	277.120	649.720	-1.165	524.960	998.700	-0.605	94	94	94	156	156	156	138.583	358.369	-1.376	183.117	396.162	-1.121	42.847	97.108	0.107	79.003	158.269	0.147	524.960
366	uc003chy.3	OXSR1	chr3	+	38207025	38296979	88842	True	-61.062	51.326	0.000	0.000	45.225	1.000	0.000	-0.128	0.258	264.700	553.740	-0.726	405.540	707.000	-0.415	116	116	116	54	54	54	124.207	268.737	-1.105	220.968	366.246	-0.722	36.865	79.890	0.161	67.918	118.844	0.123	405.540
367	uc003eqz.1	PCCB	chr3	+	135969166	136056737	84317	True	-228.256	-229.325	0.000	0.000	-19.945	0.031	0.000	-0.268	0.188	304.620	642.800	0.579	116.720	180.260	2.486	110	110	110	161	161	161	84.623	177.653	-0.933	42.988	62.520	-0.417	96.532	202.359	0.421	37.037	55.384	0.561	304.620
368	uc003ptf.3	CD164	chr6	-	109687716	109703762	1120	True	-41.310	84.395	0.000	0.000	43.473	1.000	0.000	-0.123	0.183	556.300	1150.620	-0.738	720.340	1188.120	-0.397	80	80	80	56	56	56	335.057	675.087	-1.002	488.051	798.598	-0.702	83.408	180.407	0.092	116.745	201.414	0.110	720.340
369	uc010pvc.2	FBXO28	chr1	+	224301788	224349749	44565	True	-117.922	26.981	0.000	0.000	6.917	0.833	0.000	-0.207	0.127	155.980	228.320	-0.337	244.200	280.740	0.148	68	68	68	168	168	168	107.191	166.799	-0.639	119.064	146.847	-0.335	19.268	26.512	0.132	44.645	45.012	0.188	244.200
370	uc022axv.1	RUNX1T1	chr8	-	92967194	93115454	5140	True	-131.192	-131.152	0.000	0.000	2.407	0.433	0.000	-0.379	0.203	30.540	77.900	-0.678	73.960	114.480	0.004	78	78	78	180	180	180	15.746	41.641	-1.381	29.369	53.322	-0.833	5.657	11.727	0.388	12.606	22.612	0.275	73.960
371	uc002sgn.4	PCYOX1	chr2	+	70485230	70508317	20475	True	-121.724	32.025	0.000	0.000	42.583	0.837	0.008	-0.170	0.165	111.020	216.460	-0.362	518.880	1007.820	-0.312	125	125	125	129	129	129	60.966	127.520	-1.048	128.754	229.476	-0.744	14.944	32.815	0.183	89.150	194.095	0.222	518.880
372	uc001cae.4	THRAP3	chr1	+	36690016	36770957	79840	True	-64.255	63.594	0.000	0.000	48.565	1.000	0.000	-0.101	0.275	715.800	1460.840	-0.577	628.120	1021.360	0.410	136	136	136	53	53	53	311.886	590.219	-0.926	359.195	540.500	-0.533	131.993	243.975	0.125	129.905	233.485	0.212	715.800
373	uc010kcl.3	GPR63	chr6	-	97241997	97285353	3000	True	-69.942	-70.103	0.000	0.000	35.895	0.750	0.000	-0.236	0.219	33.060	94.340	-0.835	60.800	128.860	0.130	131	131	131	148	148	148	17.961	54.257	-1.555	23.993	51.923	-1.061	4.717	12.630	0.279	10.513	22.047	0.303	60.800
374	uc010nfx.2	ZFX	chrX	+	24167761	24234372	62908	True	-167.359	-6.952	0.000	0.000	17.719	0.726	0.012	-0.176	0.132	103.020	238.440	-0.523	365.640	828.820	-0.094	136	136	136	168	168	168	58.452	114.415	-0.946	77.347	123.168	-0.620	18.141	37.105	0.182	51.129	103.059	0.240	365.640
375	uc010gwu.3	RBFOX2	chr22	-	36134782	36334945	1940	True	-146.478	95.833	0.000	0.000	55.076	0.928	0.000	-0.090	0.197	316.940	549.820	-0.175	457.080	557.120	0.002	209	209	209	97	97	97	148.774	246.390	-0.712	235.804	319.227	-0.429	56.484	97.333	0.172	63.756	88.980	0.151	457.080
376	uc002ace.1	ARPP19	chr15	-	52839431	52861364	820	True	-95.771	110.566	0.000	0.000	53.411	1.000	0.000	-0.060	0.296	915.820	2324.240	-0.808	305.800	536.640	-0.531	204	204	204	41	41	41	154.064	343.974	-1.134	227.313	391.617	-0.776	125.124	303.477	0.141	35.150	69.954	0.115	915.820
377	uc011atr.2	TATDN2	chr3	+	10290176	10322906	30808	True	-99.649	2.176	0.000	0.000	24.862	0.904	0.000	-0.152	0.190	159.440	329.140	-0.632	228.520	456.440	0.926	105	105	105	94	94	94	86.525	178.610	-1.048	131.538	223.409	-0.722	27.977	51.855	0.161	33.050	70.102	0.277	228.520
378	uc001lds.1	CACUL1	chr10	-	120440493	120514758	3820	True	-158.713	-45.149	0.000	0.000	7.458	0.688	0.000	-0.241	0.130	119.900	221.580	-0.185	862.980	1717.780	0.476	105	105	105	189	189	189	68.866	128.605	-0.893	158.333	241.223	-0.546	26.637	49.031	0.208	144.806	265.583	0.248	862.980
379	uc003xsq.4	PLAG1	chr8	-	57073467	57083983	3800	True	-188.322	-182.801	0.000	0.000	16.976	0.474	0.000	-0.288	0.228	48.960	93.420	0.026	159.480	208.000	0.200	151	151	151	190	190	190	17.890	41.964	-1.216	40.342	64.660	-0.680	7.989	16.061	0.355	22.701	33.650	0.340	159.480
380	uc002udg.3	CSRNP3	chr2	+	166428845	166545917	111065	True	-796.954	-741.029	0.000	0.000	-189.771	0.000	0.000	-0.326	0.241	24.640	29.540	0.146	41.520	58.760	-0.128	264	264	264	298	298	298	3.231	11.627	-1.717	10.486	23.243	-1.157	2.931	4.240	0.689	6.490	10.788	0.463	41.520
381	uc003djf.1	SLMAP	chr3	+	57743173	57914894	169989	True	-60.945	68.390	0.000	0.000	46.558	0.976	0.000	-0.163	0.170	184.020	363.040	-0.827	334.200	556.700	-0.458	83	83	83	85	85	85	114.841	248.368	-1.122	146.011	251.452	-0.792	33.307	64.764	0.126	60.724	97.572	0.143	334.200
382	uc010fdo.3	PCYOX1	chr2	+	70484841	70508317	20864	True	-119.737	23.532	0.000	0.000	37.039	0.814	0.008	-0.171	0.167	111.020	216.460	-0.362	518.880	1007.820	-0.312	116	116	116	129	129	129	60.515	127.416	-1.057	128.754	229.476	-0.744	15.097	33.393	0.185	89.150	194.095	0.222	518.880
383	uc003kdp.3	HMGCR	chr5	+	74632992	74657926	23200	True	-66.333	70.147	0.000	0.000	46.986	0.988	0.000	-0.138	0.189	219.540	457.700	-0.890	276.240	476.140	-0.572	97	97	97	80	80	80	134.013	299.543	-1.166	153.863	277.554	-0.839	36.826	72.674	0.149	50.412	94.604	0.119	276.240
384	uc001tsl.1	ATXN2	chr12	-	111890254	111908645	960	True	-137.949	-75.345	0.000	0.000	31.651	0.958	0.000	-0.154	0.488	132.020	209.880	0.305	187.060	290.400	0.591	160	160	160	48	48	48	30.169	52.740	-0.796	62.776	83.131	-0.172	35.547	61.221	0.314	60.659	87.829	0.308	187.060
385	uc002oww.2	IRGQ	chr19	-	44088518	44099608	4280	True	-330.099	-324.052	0.000	0.000	-2.195	0.118	0.009	-0.193	0.212	999.960	1908.080	-0.074	796.120	1699.080	2.687	260	260	260	212	212	212	50.022	101.966	-0.977	125.305	242.807	-0.661	114.144	232.678	0.315	160.651	338.331	0.662	999.960
386	uc001ldj.2	RAB11FIP2	chr10	-	119764426	119806114	2980	True	-140.510	-37.613	0.000	0.000	26.445	0.759	0.000	-0.212	0.175	71.920	167.020	-0.652	178.360	291.060	-0.259	122	122	122	145	145	145	37.668	92.823	-1.287	61.672	113.579	-0.901	12.917	30.289	0.237	31.266	49.562	0.241	178.360
387	uc003hlq.1	PAQR3	chr4	-	79839093	79860582	1660	True	-53.330	34.124	0.000	0.000	44.151	0.964	0.000	-0.200	0.216	110.920	294.720	-0.970	164.140	302.920	-0.419	69	69	69	83	83	83	71.394	185.033	-1.360	92.902	181.393	-0.940	16.061	41.520	0.137	31.052	64.555	0.181	164.140
388	uc001gep.3	MPZL1	chr1	+	167691186	167761156	67350	True	-66.457	87.761	0.000	0.000	43.518	0.973	0.000	-0.099	0.186	203.560	388.360	-0.343	349.620	532.120	-0.296	96	96	96	73	73	73	136.957	248.968	-0.848	229.896	354.476	-0.620	32.560	65.595	0.143	60.845	94.363	0.113	349.620
389	uc002tuc.2	CCNT2	chr2	+	135676391	135716915	36308	True	-95.093	62.341	0.000	0.000	54.832	0.912	0.000	-0.161	0.178	88.080	198.660	-0.902	190.980	345.340	-0.427	117	117	117	113	113	113	58.648	134.150	-1.184	84.763	153.885	-0.849	13.572	29.004	0.162	27.492	49.552	0.166	190.980
390	uc001rgp.1	KRAS	chr12	-	25358179	25403854	2260	True	-118.062	-18.952	0.000	0.000	46.535	0.867	0.000	-0.194	0.231	108.240	242.560	-0.147	216.560	533.200	-0.461	139	139	139	113	113	113	54.406	140.878	-1.362	102.367	203.287	-0.958	20.879	46.473	0.259	37.042	85.176	0.219	216.560
391	uc010jau.2	VCAN	chr5	+	82767492	82878122	108993	True	-224.725	-226.493	0.000	0.000	6.929	0.037	0.000	-0.086	0.295	159.200	300.400	1.497	235.180	311.660	-0.040	234	234	234	80	80	80	27.405	55.361	-1.061	118.643	174.965	-0.550	39.549	75.270	0.538	40.729	60.774	0.152	235.180
392	uc009zrh.4	MDM2	chr12	+	69202987	69239320	31886	True	-54.836	-47.358	0.000	0.000	-30.643	0.383	0.011	-0.171	0.100	1893.160	4323.460	-0.243	434.520	643.680	0.546	98	98	98	188	188	188	227.120	435.083	-0.825	171.447	248.938	-0.532	332.882	736.495	0.208	101.198	141.528	0.241	1893.160
393	uc004eoi.2	ACSL4	chrX	-	108884563	108976621	1880	True	-98.893	64.511	0.000	0.000	45.623	0.872	0.011	-0.123	0.184	167.620	333.700	-0.400	259.620	431.120	-0.087	124	124	124	94	94	94	92.040	180.218	-0.952	120.874	190.929	-0.654	29.606	57.645	0.147	52.564	83.193	0.190	259.620
394	uc003nlt.1	TRIM27	chr6	-	28870779	28891768	3020	True	-243.860	-243.930	0.000	0.000	0.502	0.099	0.000	-0.186	0.243	269.900	604.160	1.276	333.840	640.940	0.570	177	177	177	151	151	151	38.423	85.887	-1.067	122.468	233.204	-0.720	70.200	158.270	0.565	114.711	221.828	0.391	333.840
395	uc010max.3	PDP1	chr8	+	94929174	94938296	8049	True	-77.338	-8.334	0.000	0.000	41.007	0.961	0.000	-0.126	0.357	64.100	157.700	-0.839	118.140	211.380	-0.266	149	149	149	51	51	51	33.861	84.081	-1.308	56.634	104.640	-0.858	10.460	22.077	0.231	19.713	38.179	0.206	118.140
396	uc001hvt.4	KIAA1804	chr1	+	233463513	233520894	55617	True	-133.330	-0.193	0.000	0.000	34.358	0.919	0.000	-0.111	0.220	371.400	1328.300	-0.164	381.800	676.600	-0.673	170	170	170	86	86	86	96.040	248.630	-1.307	205.826	402.686	-0.967	65.779	203.656	0.261	63.442	121.053	0.134	381.800
397	uc001wup.1	SEC23A	chr14	-	39501122	39572437	800	True	-47.776	56.711	0.000	0.000	41.383	1.000	0.000	-0.103	0.293	359.480	873.560	-0.979	504.300	944.240	-0.607	102	102	102	40	40	40	212.378	519.573	-1.279	291.095	544.965	-0.882	53.576	136.856	0.145	105.966	215.459	0.108	504.300
398	uc003bvf.3	TATDN2	chr3	+	10290176	10322906	30808	True	-101.526	1.482	0.000	0.000	23.433	0.904	0.000	-0.149	0.189	159.440	329.140	-0.632	228.520	456.440	0.926	107	107	107	94	94	94	86.568	178.284	-1.044	131.538	223.409	-0.722	27.808	51.673	0.162	33.050	70.102	0.277	228.520
399	uc010rqc.2	PPP6R3	chr11	+	68228185	68382801	152768	True	-67.209	74.971	0.000	0.000	43.521	0.967	0.000	-0.148	0.154	281.740	512.980	-0.619	474.140	665.420	-0.315	82	82	82	90	90	90	175.629	326.298	-0.896	221.893	333.242	-0.595	47.451	83.081	0.132	82.008	117.599	0.134	474.140
400	uc009xon.3	NCOA4	chr10	+	51565107	51590734	24397	True	-60.694	73.827	0.000	0.000	34.959	0.966	0.000	-0.094	0.185	261.000	597.160	-0.352	517.980	917.200	-0.394	91	91	91	59	59	59	188.696	420.274	-1.141	270.958	495.165	-0.871	45.236	100.742	0.147	108.075	188.486	0.122	517.980
401	uc003yfd.3	RUNX1T1	chr8	-	92967194	93107490	5140	True	-130.400	-130.734	0.000	0.000	2.587	0.428	0.000	-0.395	0.186	30.540	77.900	-0.678	73.960	114.480	0.004	78	78	78	180	180	180	15.746	41.641	-1.381	29.369	53.322	-0.833	5.657	11.727	0.388	12.606	22.612	0.275	73.960
402	uc022axo.1	RUNX1T1	chr8	-	92967194	93107490	5140	True	-130.521	-130.818	0.000	0.000	2.539	0.428	0.000	-0.396	0.186	30.540	77.900	-0.678	73.960	114.480	0.004	78	78	78	180	180	180	15.746	41.641	-1.381	29.369	53.322	-0.833	5.657	11.727	0.388	12.606	22.612	0.275	73.960
403	uc022axp.1	RUNX1T1	chr8	-	92967194	93107882	5140	True	-130.202	-130.560	0.000	0.000	2.671	0.422	0.000	-0.398	0.183	30.540	77.900	-0.678	73.960	114.480	0.004	78	78	78	180	180	180	15.746	41.641	-1.381	29.369	53.322	-0.833	5.657	11.727	0.388	12.606	22.612	0.275	73.960
404	uc022axq.1	RUNX1T1	chr8	-	92967194	93107882	5140	True	-130.260	-130.637	0.000	0.000	2.625	0.422	0.000	-0.398	0.183	30.540	77.900	-0.678	73.960	114.480	0.004	78	78	78	180	180	180	15.746	41.641	-1.381	29.369	53.322	-0.833	5.657	11.727	0.388	12.606	22.612	0.275	73.960
405	uc022axr.1	RUNX1T1	chr8	-	92967194	93107882	5140	True	-130.632	-130.960	0.000	0.000	2.421	0.422	0.000	-0.400	0.182	30.540	77.900	-0.678	73.960	114.480	0.004	78	78	78	180	180	180	15.746	41.641	-1.381	29.369	53.322	-0.833	5.657	11.727	0.388	12.606	22.612	0.275	73.960
406	uc002ztf.2	CRKL	chr22	+	21271713	21308037	34605	True	-122.973	78.620	0.000	0.000	36.601	0.976	0.000	-0.106	0.183	366.520	950.940	-0.864	670.080	1303.380	-0.637	150	150	150	84	84	84	214.430	485.045	-1.182	366.613	665.398	-0.864	67.162	147.696	0.159	129.864	230.805	0.114	670.080
407	uc010qoq.2	CCNJ	chr10	+	97803158	97820625	15848	True	-82.072	16.354	0.000	0.000	40.881	0.962	0.000	-0.183	0.218	80.320	153.160	-0.320	160.180	346.920	-0.224	99	99	99	79	79	79	45.684	91.654	-0.982	89.049	143.681	-0.660	13.494	27.732	0.223	23.409	49.755	0.195	160.180
408	uc010aur.3	BTBD7	chr14	-	93703895	93761283	3960	True	-86.863	-87.453	0.000	0.000	0.641	0.545	0.000	-0.205	0.164	52.040	88.020	-0.026	123.660	172.640	0.070	125	125	125	198	198	198	24.372	48.647	-0.982	45.715	69.869	-0.600	8.178	14.129	0.306	18.109	26.335	0.223	123.660
409	uc010irx.3	WWC2	chr4	+	184020462	184241929	217273	True	-117.475	-40.823	0.000	0.000	51.275	0.848	0.000	-0.153	0.321	56.640	133.020	-0.467	110.980	158.440	0.017	170	170	170	92	92	92	32.936	72.447	-1.116	55.468	89.670	-0.665	9.506	20.498	0.276	17.647	30.209	0.261	110.980
410	uc009vyz.1	EPS15	chr1	-	51819934	51984995	2160	True	-71.696	48.132	0.000	0.000	47.314	0.901	0.000	-0.198	0.167	183.620	347.160	-0.570	333.180	514.600	-0.258	82	82	82	101	101	101	103.819	208.277	-0.992	126.264	192.077	-0.607	31.673	66.625	0.156	77.743	115.098	0.157	333.180
411	uc010tqb.1	SEC23A	chr14	-	39501122	39572437	800	True	-47.470	55.494	0.000	0.000	40.759	1.000	0.000	-0.104	0.291	359.480	873.560	-0.979	504.300	944.240	-0.607	100	100	100	40	40	40	213.469	522.170	-1.279	291.095	544.965	-0.882	53.544	136.967	0.147	105.966	215.459	0.108	504.300
412	uc002acd.1	ARPP19	chr15	-	52839431	52861213	820	True	-77.226	110.761	0.000	0.000	53.290	1.000	0.000	-0.062	0.294	915.820	2324.240	-0.808	305.800	536.640	-0.531	207	207	207	41	41	41	153.200	341.509	-1.130	227.313	391.617	-0.776	124.453	302.010	0.144	35.150	69.954	0.115	915.820
413	uc004dct.1	DMD	chrX	-	31137344	32173586	1640	True	-134.123	-67.045	0.000	0.000	34.155	0.805	0.000	-0.139	0.282	40.320	97.620	0.864	53.740	114.200	-0.436	181	181	181	82	82	82	12.641	36.077	-0.924	36.268	77.369	-1.069	11.340	31.330	0.776	7.726	16.914	0.237	53.740
414	uc004dcu.1	DMD	chrX	-	31137344	32173586	1640	True	-134.119	-67.045	0.000	0.000	34.155	0.805	0.000	-0.139	0.282	40.320	97.620	0.864	53.740	114.200	-0.436	181	181	181	82	82	82	12.641	36.077	-0.924	36.268	77.369	-1.069	11.340	31.330	0.776	7.726	16.914	0.237	53.740
415	uc004dcv.1	DMD	chrX	-	31137344	32173586	1640	True	-134.119	-67.045	0.000	0.000	34.155	0.805	0.000	-0.139	0.282	40.320	97.620	0.864	53.740	114.200	-0.436	181	181	181	82	82	82	12.641	36.077	-0.924	36.268	77.369	-1.069	11.340	31.330	0.776	7.726	16.914	0.237	53.740
416	uc011lgm.2	PDP1	chr8	+	94929174	94938296	8049	True	-77.043	-9.561	0.000	0.000	40.464	0.961	0.000	-0.128	0.357	64.100	157.700	-0.839	118.140	211.380	-0.266	146	146	146	51	51	51	33.991	84.509	-1.311	56.634	104.640	-0.858	10.522	22.095	0.233	19.713	38.179	0.206	118.140
417	uc010aeu.1	KCTD12	chr13	-	77454303	77460540	1680	True	-187.208	64.419	0.000	0.000	21.511	0.869	0.000	-0.064	0.163	337.720	725.720	0.608	540.140	843.600	-0.361	215	215	215	84	84	84	150.424	303.250	-0.982	258.446	440.487	-0.774	73.031	156.124	0.210	81.900	132.370	0.115	540.140
418	uc003taq.3	PLEKHA8	chr7	+	30067976	30124278	53209	True	-174.867	18.699	0.000	0.000	46.706	0.818	0.007	-0.130	0.187	55.700	149.180	-0.819	84.360	183.680	-0.316	192	192	192	148	148	148	28.951	73.934	-1.323	46.453	98.949	-1.058	9.077	23.525	0.225	14.855	33.867	0.219	84.360
419	uc003pou.3	GPR63	chr6	-	97241997	97285353	3000	True	-71.616	-71.996	0.000	0.000	33.493	0.723	0.000	-0.227	0.222	33.060	94.340	-0.835	60.800	128.860	0.130	131	131	131	148	148	148	17.961	54.257	-1.555	23.993	51.923	-1.061	4.717	12.630	0.279	10.513	22.047	0.303	60.800
420	uc011dxn.3	ZNF451	chr6	+	56954807	56974512	16253	True	-283.427	-264.583	0.000	0.000	50.161	0.538	0.000	-0.198	0.336	138.300	281.460	0.500	606.820	1068.480	0.967	287	287	287	171	171	171	12.151	18.650	-0.509	59.142	95.581	-0.110	11.789	25.186	0.455	108.270	198.756	0.549	606.820
421	uc010zbu.2	KIF5C	chr2	+	149632791	149883273	248060	True	-149.325	-20.775	0.000	0.000	27.288	0.748	0.000	-0.138	0.191	51.920	108.600	-0.318	85.920	149.820	-0.392	154	154	154	119	119	119	27.025	60.783	-1.136	46.142	82.370	-0.837	9.357	20.568	0.274	15.456	25.529	0.197	85.920
422	uc002mit.3	MAP2K7	chr19	+	7968764	7979363	8997	True	-40.044	-40.938	0.000	0.000	32.388	0.859	0.000	-0.326	0.271	103.360	205.800	0.730	272.340	496.720	1.055	63	63	63	78	78	78	61.140	114.897	-0.840	113.894	161.748	-0.344	26.033	52.850	0.289	53.039	105.823	0.475	272.340
423	uc004ayt.3	ANKS6	chr9	-	101494290	101547422	2120	True	-146.696	27.626	0.000	0.000	47.676	0.934	0.000	-0.126	0.219	101.620	202.140	-0.332	191.900	291.500	-0.075	180	180	180	106	106	106	54.236	100.197	-0.867	98.474	144.954	-0.533	14.831	29.765	0.215	35.870	55.985	0.182	191.900
424	uc001nlq.4	CTNND1	chr11	+	57529233	57586652	55155	True	-80.480	73.421	0.000	0.000	50.423	1.000	0.000	-0.119	0.214	210.460	530.960	-0.831	295.580	558.160	-0.659	127	127	127	74	74	74	116.767	288.090	-1.305	180.671	363.191	-1.002	40.588	94.695	0.137	43.732	86.749	0.148	295.580
425	uc001nlu.4	CTNND1	chr11	+	57529233	57586652	55155	True	-80.133	73.917	0.000	0.000	50.392	1.000	0.000	-0.115	0.217	210.460	530.960	-0.831	295.580	558.160	-0.659	127	127	127	74	74	74	116.767	288.090	-1.305	180.671	363.191	-1.002	40.588	94.695	0.137	43.732	86.749	0.148	295.580
426	uc001nlt.4	CTNND1	chr11	+	57529233	57586652	55155	True	-80.480	73.421	0.000	0.000	50.423	1.000	0.000	-0.119	0.214	210.460	530.960	-0.831	295.580	558.160	-0.659	127	127	127	74	74	74	116.767	288.090	-1.305	180.671	363.191	-1.002	40.588	94.695	0.137	43.732	86.749	0.148	295.580
427	uc001nlv.4	CTNND1	chr11	+	57529233	57586652	55155	True	-80.494	73.381	0.000	0.000	50.424	1.000	0.000	-0.117	0.216	210.460	530.960	-0.831	295.580	558.160	-0.659	127	127	127	74	74	74	116.767	288.090	-1.305	180.671	363.191	-1.002	40.588	94.695	0.137	43.732	86.749	0.148	295.580
428	uc001nlw.4	CTNND1	chr11	+	57529233	57586652	55155	True	-80.649	73.117	0.000	0.000	50.432	1.000	0.000	-0.122	0.212	210.460	530.960	-0.831	295.580	558.160	-0.659	127	127	127	74	74	74	116.767	288.090	-1.305	180.671	363.191	-1.002	40.588	94.695	0.137	43.732	86.749	0.148	295.580
429	uc001gcs.3	PBX1	chr1	+	164528596	164821060	289804	True	-160.900	-20.452	0.000	0.000	29.873	0.817	0.000	-0.159	0.195	124.160	294.660	-0.648	205.040	413.040	-0.553	169	169	169	131	131	131	51.338	140.368	-1.442	93.789	197.954	-1.075	17.308	42.461	0.238	36.625	73.820	0.202	205.040
430	uc002wnz.3	BTBD3	chr20	+	11898564	11907243	6697	True	-101.452	33.889	0.000	0.000	36.112	0.938	0.000	-0.153	0.192	134.080	346.860	-0.834	246.700	439.960	-0.388	118	118	118	97	97	97	89.611	210.622	-1.231	132.046	243.129	-0.880	22.682	51.376	0.184	51.652	91.128	0.156	246.700
431	uc002hqa.3	SOCS7	chr17	+	36508006	36561846	50439	True	-165.832	-165.100	0.000	0.000	12.854	0.369	0.000	-0.167	0.203	86.920	188.860	0.211	565.880	1128.060	0.945	203	203	203	168	168	168	29.159	63.914	-1.077	79.460	146.618	-0.766	16.339	35.410	0.376	78.176	172.627	0.349	565.880
432	uc003ukb.3	STEAP2	chr7	+	89841173	89866992	21777	True	-199.020	-196.562	0.000	0.000	7.170	0.245	0.000	-0.346	0.193	18.900	61.560	-0.451	1567.440	3787.320	0.212	117	117	117	196	196	196	10.581	34.018	-1.573	75.682	162.783	-1.039	3.430	12.545	0.430	216.738	495.211	0.355	1567.440
433	uc004eqd.3	PLS3	chrX	+	114795176	114885179	88892	True	-34.412	80.296	0.000	0.000	38.580	1.000	0.000	-0.124	0.176	3048.420	5597.900	-0.791	3796.320	5315.040	-0.406	75	75	75	45	45	45	1592.985	3088.930	-0.964	1607.222	2524.207	-0.666	455.243	805.238	0.079	593.836	827.292	0.109	3796.320
434	uc003quj.3	QKI	chr6	+	163835674	163999628	157691	True	-73.795	87.478	0.000	0.000	50.468	0.945	0.000	-0.026	0.287	363.180	885.980	-0.901	469.260	817.420	-0.384	117	117	117	73	73	73	193.876	450.288	-1.200	232.542	429.789	-0.872	54.135	140.763	0.114	94.653	175.160	0.173	469.260
435	uc010uqs.3	PRC1	chr15	-	91509267	91537881	1040	True	-29.544	72.260	0.000	0.000	39.523	1.000	0.000	-0.137	0.186	972.480	2060.420	-0.975	934.380	1602.960	-0.681	61	61	61	50	50	50	586.378	1306.366	-1.151	605.555	1078.079	-0.833	134.480	306.042	0.087	142.629	246.841	0.071	972.480
436	uc002wny.3	BTBD3	chr20	+	11871476	11907243	33805	True	-86.173	62.697	0.000	0.000	46.644	0.924	0.000	-0.144	0.177	134.080	346.860	-0.834	246.700	439.960	-0.422	111	111	111	92	92	92	92.754	215.831	-1.209	134.448	248.476	-0.892	20.375	48.981	0.169	51.866	89.859	0.142	246.700
437	uc003pdo.4	ZNF451	chr6	+	56956235	56974512	14825	True	-279.519	-261.814	0.000	0.000	48.926	0.532	0.000	-0.196	0.335	23.520	38.640	0.500	606.820	1068.480	0.967	282	282	282	171	171	171	10.920	15.746	-0.496	59.142	95.581	-0.110	3.702	5.145	0.448	108.270	198.756	0.549	606.820
438	uc011lcb.2	TACC1	chr8	+	38645623	38710546	61729	True	-161.116	-67.739	0.000	0.000	40.866	0.778	0.000	-0.213	0.211	81.120	108.260	-0.197	406.780	663.820	0.325	157	157	157	158	158	158	31.641	56.801	-0.842	80.763	108.053	-0.384	11.299	17.507	0.292	51.686	83.764	0.228	406.780
439	uc003lcb.2	FAM13B	chr5	-	137273641	137368802	1980	True	-86.362	-17.338	0.000	0.000	36.594	0.866	0.000	-0.174	0.267	108.460	178.420	-0.419	153.680	178.340	0.620	94	94	94	97	97	97	52.376	93.462	-0.853	69.345	92.712	-0.406	21.475	32.556	0.225	18.852	25.920	0.211	153.680
440	uc001klm.3	CCNJ	chr10	+	97803158	97820625	15848	True	-82.280	15.564	0.000	0.000	40.189	0.962	0.000	-0.184	0.216	80.320	153.160	-0.320	160.180	346.920	-0.224	97	97	97	79	79	79	45.904	92.102	-0.982	89.049	143.681	-0.660	13.545	27.835	0.225	23.409	49.755	0.195	160.180
441	uc001kln.3	CCNJ	chr10	+	97803158	97820625	15848	True	-82.295	15.518	0.000	0.000	40.177	0.962	0.000	-0.184	0.216	80.320	153.160	-0.320	160.180	346.920	-0.224	97	97	97	79	79	79	45.906	92.109	-0.982	89.049	143.681	-0.660	13.544	27.839	0.225	23.409	49.755	0.195	160.180
442	uc010rqd.2	PPP6R3	chr11	+	68326033	68382801	54920	True	-62.906	83.649	0.000	0.000	42.168	0.967	0.000	-0.147	0.139	281.740	512.980	-0.619	474.140	665.420	-0.315	73	73	73	90	90	90	183.016	337.186	-0.880	221.893	333.242	-0.595	44.919	81.234	0.106	82.008	117.599	0.134	474.140
443	uc001ugb.3	ZNF664	chr12	+	124457761	124499986	41271	True	-57.156	99.316	0.000	0.000	43.085	1.000	0.000	-0.060	0.233	790.300	1754.840	-0.667	871.160	1609.680	-0.584	117	117	117	46	46	46	363.900	795.298	-1.127	569.206	1008.100	-0.817	136.576	288.606	0.105	142.429	265.202	0.096	871.160
444	uc001uga.3	ZNF664	chr12	+	124457761	124499986	41271	True	-57.473	99.029	0.000	0.000	42.782	1.000	0.000	-0.060	0.232	790.300	1754.840	-0.667	871.160	1609.680	-0.584	117	117	117	46	46	46	363.900	795.298	-1.127	569.206	1008.100	-0.817	136.576	288.606	0.105	142.429	265.202	0.096	871.160
445	uc003mch.3	CREBRF	chr5	+	172483354	172566291	79078	True	-151.160	-148.721	0.000	0.000	15.157	0.539	0.000	-0.210	0.209	55.520	92.660	-0.118	55.580	84.200	0.464	167	167	167	191	191	191	15.841	33.012	-1.009	22.857	34.690	-0.594	7.357	13.420	0.350	11.648	17.139	0.311	55.580
446	uc010cuy.3	ACACA	chr17	-	35441926	35562786	2240	True	-118.581	72.812	0.000	0.000	22.729	0.893	0.000	-0.115	0.117	322.820	498.360	-0.296	527.500	644.760	-0.125	111	111	111	112	112	112	145.264	242.657	-0.757	228.554	309.812	-0.459	54.029	78.000	0.163	84.498	100.289	0.143	527.500
447	uc001xbp.3	SOCS4	chr14	+	55493843	55516206	18426	True	-178.946	-21.337	0.000	0.000	6.497	0.723	0.000	-0.187	0.128	74.540	226.780	-0.938	802.460	1643.120	-0.619	125	125	125	195	195	195	44.100	128.628	-1.497	87.548	194.255	-1.170	11.617	39.869	0.235	80.884	167.194	0.195	802.460
448	uc002qfw.2	LENG8	chr19	+	54960064	54973196	12081	True	-56.364	-25.152	0.000	0.000	30.703	0.961	0.000	-0.155	0.368	346.820	780.660	-0.992	478.300	915.320	1.069	93	93	93	51	51	51	164.310	398.743	-1.271	237.712	411.839	-0.747	58.609	140.229	0.147	73.146	163.021	0.367	478.300
449	uc001hzv.1	CEP170	chr1	-	243287807	243329418	1540	True	-86.600	48.321	0.000	0.000	40.603	0.948	0.000	-0.127	0.198	397.840	931.300	-0.852	380.860	683.780	-0.581	120	120	120	77	77	77	122.654	294.915	-1.275	211.298	386.974	-0.873	59.682	126.686	0.171	54.573	96.029	0.116	397.840
450	uc003mkw.4	SQSTM1	chr5	+	179247841	179265077	16434	True	-25.833	34.398	0.000	0.000	46.068	0.000	1.000	0.143	-0.380	752.140	1008.740	-0.221	202.080	366.900	-0.750	86	86	86	38	38	38	416.017	550.721	-0.415	135.176	270.060	-1.017	153.403	201.666	0.110	37.516	60.793	0.140	752.140
451	uc003olp.3	MAPK14	chr6	+	35995453	36079013	81603	True	-58.663	41.204	0.000	0.000	35.457	1.000	0.000	-0.149	0.195	169.800	338.960	-0.617	275.620	352.700	-0.100	74	74	74	73	73	73	106.572	217.268	-1.026	135.252	217.451	-0.683	30.828	59.786	0.144	37.495	55.519	0.172	275.620
452	uc003zzh.3	RNF38	chr9	-	36336398	36400296	1620	True	-111.641	24.676	0.000	0.000	41.666	0.988	0.000	-0.131	0.222	120.920	157.080	0.118	252.020	264.580	0.587	141	141	141	81	81	81	60.656	78.833	-0.386	121.465	121.029	0.017	23.525	29.370	0.201	48.157	47.750	0.161	252.020
453	uc004eoj.2	ACSL4	chrX	-	108884563	108976621	1880	True	-98.269	64.671	0.000	0.000	40.946	0.851	0.021	-0.120	0.173	167.620	333.700	-0.692	259.620	431.120	-0.087	116	116	116	94	94	94	97.381	190.598	-0.962	120.874	190.929	-0.654	21.958	42.575	0.126	52.564	83.193	0.190	259.620
454	uc004eok.2	ACSL4	chrX	-	108884563	108976621	1880	True	-98.269	64.671	0.000	0.000	40.946	0.851	0.021	-0.120	0.173	167.620	333.700	-0.692	259.620	431.120	-0.087	116	116	116	94	94	94	97.381	190.598	-0.962	120.874	190.929	-0.654	21.958	42.575	0.126	52.564	83.193	0.190	259.620
455	uc003aol.4	RBFOX2	chr22	-	36134782	36236630	1940	True	-151.255	92.954	0.000	0.000	51.990	0.907	0.000	-0.094	0.184	316.940	549.820	-0.175	457.080	557.120	0.002	211	211	211	97	97	97	147.619	244.454	-0.712	235.804	319.227	-0.429	57.442	98.872	0.172	63.756	88.980	0.151	457.080
456	uc003aoj.4	RBFOX2	chr22	-	36134782	36236630	1940	True	-151.255	92.954	0.000	0.000	51.990	0.907	0.000	-0.094	0.184	316.940	549.820	-0.175	457.080	557.120	0.002	211	211	211	97	97	97	147.619	244.454	-0.712	235.804	319.227	-0.429	57.442	98.872	0.172	63.756	88.980	0.151	457.080
457	uc003aok.4	RBFOX2	chr22	-	36134782	36236630	1940	True	-151.286	92.954	0.000	0.000	51.990	0.907	0.000	-0.094	0.184	316.940	549.820	-0.175	457.080	557.120	0.002	211	211	211	97	97	97	147.619	244.454	-0.712	235.804	319.227	-0.429	57.442	98.872	0.172	63.756	88.980	0.151	457.080
458	uc003aoh.4	RBFOX2	chr22	-	36134782	36236630	1940	True	-151.286	92.954	0.000	0.000	51.990	0.907	0.000	-0.094	0.184	316.940	549.820	-0.175	457.080	557.120	0.002	211	211	211	97	97	97	147.619	244.454	-0.712	235.804	319.227	-0.429	57.442	98.872	0.172	63.756	88.980	0.151	457.080
459	uc001vcq.3	FNDC3A	chr13	+	49684448	49783915	98408	True	-98.332	49.526	0.000	0.000	42.647	1.000	0.000	-0.085	0.309	199.520	251.560	0.044	260.680	254.240	0.218	192	192	192	42	42	42	96.388	124.089	-0.381	157.169	155.957	0.013	35.164	40.403	0.195	40.438	40.453	0.088	260.680
460	uc002tev.1	SEPT10	chr2	-	110300373	110332344	1900	True	-74.433	19.378	0.000	0.000	44.309	0.965	0.000	-0.215	0.194	187.640	470.980	-1.043	205.960	401.080	-0.824	97	97	97	85	85	85	55.792	156.380	-1.542	99.345	219.187	-1.125	46.588	116.194	0.218	46.455	99.816	0.150	205.960
461	uc003ckq.2	CTNNB1	chr3	+	41240941	41281939	40209	True	-31.530	79.504	0.000	0.000	42.842	1.000	0.000	-0.096	0.250	1064.520	2388.780	-1.002	2083.320	3488.580	-0.455	91	91	91	37	37	37	635.807	1404.403	-1.154	906.594	1587.828	-0.803	204.316	416.604	0.088	394.358	696.919	0.101	2083.320
462	uc003kzz.3	C5orf24	chr5	+	134181657	134195425	11690	True	-112.900	46.918	0.000	0.000	42.328	0.912	0.000	-0.137	0.168	568.920	1030.300	-0.701	272.020	509.100	-0.358	137	137	137	102	102	102	106.938	235.134	-1.167	125.017	230.985	-0.864	83.199	158.954	0.196	46.519	90.698	0.164	568.920
463	uc003wky.3	KMT2C	chr7	-	151832009	151875095	3620	True	-308.401	-98.397	0.000	0.000	28.458	0.619	0.055	-0.100	0.185	200.940	277.400	-0.058	333.000	356.400	0.362	335	335	335	181	181	181	67.735	109.666	-0.761	96.498	124.833	-0.516	36.955	48.838	0.264	84.487	103.124	0.365	333.000
464	uc003gtq.3	KLHL5	chr4	+	39046450	39127853	77619	True	-80.897	-80.773	0.000	0.000	28.571	0.660	0.007	-0.192	0.239	85.500	253.160	-0.250	449.800	872.100	0.082	136	136	136	147	147	147	41.885	112.978	-1.362	45.145	83.383	-0.618	18.267	52.731	0.277	85.804	177.840	0.330	449.800
465	uc004dsw.3	PHF8	chrX	-	53963112	54070607	1200	True	-67.833	30.068	0.000	0.000	37.086	1.000	0.000	-0.147	0.228	187.360	404.340	-0.679	204.700	303.780	-0.388	105	105	105	60	60	60	81.039	173.297	-1.098	128.534	209.804	-0.714	32.641	67.312	0.197	31.921	44.396	0.133	204.700
466	uc001geo.3	MPZL1	chr1	+	167691186	167761156	67350	True	-69.844	88.401	0.000	0.000	42.342	0.973	0.000	-0.094	0.184	203.560	388.360	-0.343	349.620	532.120	-0.296	99	99	99	73	73	73	136.126	246.319	-0.839	229.896	354.476	-0.620	32.496	66.388	0.149	60.845	94.363	0.113	349.620
467	uc010ijm.2	HRIHFB2017	chr4	+	79832536	79837517	2740	True	-116.869	-59.179	0.000	0.000	40.250	0.806	0.000	-0.202	0.273	45.980	68.920	0.162	97.120	134.000	0.827	130	130	130	108	108	108	26.108	41.535	-0.654	47.359	57.716	-0.236	7.065	10.593	0.318	15.741	23.943	0.300	97.120
468	uc003qui.3	QKI	chr6	+	163835674	163999628	157691	True	-74.042	88.143	0.000	0.000	50.876	0.945	0.000	-0.026	0.288	363.180	885.980	-0.901	469.260	817.420	-0.384	118	118	118	73	73	73	193.563	449.633	-1.200	232.542	429.789	-0.872	54.013	140.341	0.113	94.653	175.160	0.173	469.260
469	uc003aom.4	RBFOX2	chr22	-	36134782	36236630	1940	True	-151.090	92.189	0.000	0.000	51.685	0.907	0.000	-0.095	0.184	316.940	549.820	-0.175	457.080	557.120	0.002	210	210	210	97	97	97	147.495	244.227	-0.712	235.804	319.227	-0.429	57.551	99.052	0.173	63.756	88.980	0.151	457.080
470	uc003htk.4	PDLIM5	chr4	+	95373007	95589378	212661	True	-64.917	-65.187	0.000	0.000	9.153	0.678	0.000	-0.313	0.129	81.280	209.760	0.287	880.560	1610.000	-0.239	88	88	88	183	183	183	33.313	85.514	-1.148	95.708	181.096	-0.898	21.661	53.598	0.531	116.653	223.775	0.215	880.560
471	uc001ffk.3	ADAR	chr1	-	154554533	154600456	2600	True	-110.093	101.178	0.000	0.000	51.843	0.885	0.000	-0.129	0.150	321.140	689.620	-0.981	566.780	1068.220	-0.650	121	121	121	130	130	130	165.748	400.573	-1.290	319.274	627.655	-0.961	52.653	103.365	0.136	81.500	173.966	0.136	566.780
472	uc002vab.3	ABI2	chr2	+	204231603	204296892	61536	True	-140.632	62.243	0.000	0.000	20.993	0.876	0.000	-0.187	0.107	191.000	482.000	-0.750	723.060	1381.820	-0.670	97	97	97	186	186	186	96.052	242.915	-1.325	152.768	310.516	-1.027	33.994	84.561	0.185	104.039	207.781	0.135	723.060
473	uc009ziz.3	ETNK1	chr12	+	22778075	22843608	61660	True	-193.713	-29.761	0.000	0.000	8.449	0.646	0.000	-0.172	0.127	127.700	293.280	-0.181	337.260	582.320	-0.272	146	146	146	192	192	192	56.063	135.906	-1.281	118.156	227.085	-0.941	24.835	53.600	0.251	49.770	89.273	0.191	337.260
474	uc003kdq.3	HMGCR	chr5	+	74632992	74657926	23200	True	-64.183	65.330	0.000	0.000	45.215	0.988	0.000	-0.144	0.186	219.540	457.700	-0.890	276.240	476.140	-0.572	91	91	91	80	80	80	134.542	301.211	-1.170	153.863	277.554	-0.839	37.652	73.777	0.153	50.412	94.604	0.119	276.240
475	uc001geq.3	MPZL1	chr1	+	167691186	167761156	67350	True	-61.807	79.543	0.000	0.000	39.651	0.973	0.000	-0.106	0.178	203.560	388.360	-0.343	349.620	532.120	-0.296	82	82	82	73	73	73	141.170	257.512	-0.853	229.896	354.476	-0.620	32.834	66.459	0.146	60.845	94.363	0.113	349.620
476	uc002ufh.2	PHOSPHO2-KLHL23	chr2	+	170550963	170608396	55648	True	-89.335	32.732	0.000	0.000	31.097	0.885	0.000	-0.150	0.164	116.500	330.000	-0.788	777.980	1601.520	-0.539	98	98	98	87	87	87	68.330	196.885	-1.527	142.866	323.159	-1.187	31.529	87.324	0.163	108.325	219.936	0.187	777.980
477	uc004elx.3	FAM199X	chrX	+	103430746	103440582	6422	True	-142.695	-77.101	0.000	0.000	-92.569	0.341	0.000	-0.148	0.143	225.300	610.520	-0.866	273.580	488.380	-0.623	155	155	155	167	167	167	117.500	300.518	-1.359	128.399	266.754	-1.058	42.192	102.425	0.183	44.381	83.534	0.172	273.580
478	uc001blj.4	PDIK1L	chr1	+	26438267	26452039	12500	True	-79.860	-48.473	0.000	0.000	44.514	0.950	0.000	-0.189	0.417	41.740	93.860	0.110	70.360	115.060	-0.093	134	134	134	60	60	60	20.024	44.499	-1.110	40.500	60.423	-0.557	7.587	15.492	0.309	11.511	18.923	0.243	70.360
479	uc001pki.2	KDELC2	chr11	-	108342832	108362231	1180	True	-75.645	56.546	0.000	0.000	43.160	0.948	0.000	-0.116	0.234	243.040	558.860	-0.727	1153.340	2457.920	-0.464	131	131	131	58	58	58	104.965	227.190	-1.098	300.526	575.943	-0.838	39.328	92.125	0.171	256.989	578.373	0.173	1153.340
480	uc001sun.5	MDM2	chr12	+	69202796	69239320	31777	True	-56.513	-48.968	0.000	0.000	-28.722	0.379	0.010	-0.198	0.094	1893.160	4323.460	-0.243	937.900	1187.840	0.546	87	87	87	203	203	203	215.880	432.835	-0.853	177.658	258.663	-0.546	338.342	773.249	0.200	121.120	162.518	0.245	1893.160
481	uc022axu.1	RUNX1T1	chr8	-	92967194	93115454	5140	True	-131.024	-131.284	0.000	0.000	-1.496	0.389	0.000	-0.382	0.193	30.540	77.900	-0.678	73.960	114.480	0.004	75	75	75	180	180	180	16.066	42.391	-1.376	29.369	53.322	-0.833	5.529	11.374	0.394	12.606	22.612	0.275	73.960
482	uc001xvf.2	GTF2A1	chr14	-	81641795	81687296	4300	True	-143.155	-18.727	0.000	0.000	-19.278	0.746	0.000	-0.279	0.088	96.380	238.620	-0.658	179.400	250.020	-0.106	64	64	64	205	205	205	54.047	108.747	-0.978	69.198	104.845	-0.607	16.795	40.301	0.187	34.841	49.722	0.183	179.400
483	uc010mam.3	RUNX1T1	chr8	-	92967194	93107490	5140	True	-132.470	-132.344	0.000	0.000	-4.962	0.359	0.000	-0.386	0.183	30.540	77.900	-0.678	73.960	114.480	0.004	73	73	73	181	181	181	16.258	42.697	-1.368	29.256	53.122	-0.833	5.478	11.376	0.396	12.662	22.710	0.275	73.960
484	uc001ybp.3	BTBD7	chr14	-	93703895	93799385	3960	True	-85.832	-86.253	0.000	0.000	4.455	0.566	0.000	-0.215	0.143	52.040	88.020	-0.026	123.660	172.640	0.070	137	137	137	198	198	198	23.929	47.427	-0.971	45.715	69.869	-0.600	8.218	14.328	0.306	18.109	26.335	0.223	123.660
485	uc022cgc.1	FMR1	chrX	+	146993468	147032647	37434	True	-62.403	65.583	0.000	0.000	42.766	1.000	0.000	-0.174	0.158	386.160	700.640	-0.436	504.720	726.100	-0.190	78	78	78	81	81	81	239.188	401.140	-0.751	306.349	416.052	-0.426	74.534	120.189	0.142	84.558	128.943	0.109	504.720
486	uc021raf.2	MDM2	chr12	+	69202987	69239320	31886	True	-66.704	-57.036	0.000	0.000	-40.095	0.364	0.011	-0.157	0.112	1893.160	4323.460	-0.243	434.520	643.680	0.546	89	89	89	187	187	187	241.246	463.585	-0.826	171.970	249.689	-0.532	346.132	767.029	0.214	101.214	141.532	0.242	1893.160
487	uc009zrc.4	MDM2	chr12	+	69202987	69239320	31886	True	-66.420	-56.815	0.000	0.000	-39.764	0.364	0.011	-0.165	0.104	1893.160	4323.460	-0.243	434.520	643.680	0.546	89	89	89	187	187	187	241.246	463.585	-0.826	171.970	249.689	-0.532	346.132	767.029	0.214	101.214	141.532	0.242	1893.160
488	uc009zrd.4	MDM2	chr12	+	69202987	69239320	31886	True	-66.651	-56.911	0.000	0.000	-39.929	0.364	0.011	-0.163	0.106	1893.160	4323.460	-0.243	434.520	643.680	0.546	89	89	89	187	187	187	241.246	463.585	-0.826	171.970	249.689	-0.532	346.132	767.029	0.214	101.214	141.532	0.242	1893.160
489	uc009zrf.4	MDM2	chr12	+	69202987	69239320	31886	True	-66.498	-56.837	0.000	0.000	-39.801	0.364	0.011	-0.172	0.098	1893.160	4323.460	-0.243	434.520	643.680	0.546	89	89	89	187	187	187	241.246	463.585	-0.826	171.970	249.689	-0.532	346.132	767.029	0.214	101.214	141.532	0.242	1893.160
490	uc021rai.2	MDM2	chr12	+	69202987	69239320	31886	True	-66.455	-56.854	0.000	0.000	-39.852	0.364	0.011	-0.160	0.109	1893.160	4323.460	-0.243	434.520	643.680	0.546	89	89	89	187	187	187	241.246	463.585	-0.826	171.970	249.689	-0.532	346.132	767.029	0.214	101.214	141.532	0.242	1893.160
491	uc021raj.2	MDM2	chr12	+	69202987	69239320	31886	True	-66.497	-56.931	0.000	0.000	-39.939	0.364	0.011	-0.160	0.109	1893.160	4323.460	-0.243	434.520	643.680	0.546	89	89	89	187	187	187	241.246	463.585	-0.826	171.970	249.689	-0.532	346.132	767.029	0.214	101.214	141.532	0.242	1893.160
492	uc010vyd.1	ZNF286B	chr17	-	18561741	18585572	3060	True	-154.147	-155.291	0.000	0.000	-5.845	0.111	0.000	-0.292	0.205	133.700	329.360	0.108	797.400	1745.940	2.362	95	95	95	153	153	153	23.040	46.397	-0.869	79.272	135.935	-0.482	20.398	52.421	0.369	139.635	285.210	0.488	797.400
493	uc011dvf.2	SRF	chr6	+	43140127	43149244	7685	True	-54.267	-17.618	0.000	0.000	40.608	0.943	0.000	-0.244	0.311	118.320	259.680	-0.398	311.680	478.220	2.263	80	80	80	70	70	70	80.805	158.721	-0.954	140.048	220.003	-0.417	18.245	41.903	0.205	69.732	123.974	0.652	311.680
494	uc003xkz.2	BAG4	chr8	+	38034105	38070819	34380	True	-91.330	24.780	0.000	0.000	27.594	0.948	0.000	-0.209	0.137	100.680	224.560	-0.728	190.000	305.620	-0.479	81	81	81	115	115	115	54.688	123.127	-1.172	90.421	164.518	-0.845	23.817	52.375	0.201	33.981	64.186	0.159	190.000
495	uc003irx.3	PALLD	chr4	+	169819127	169849608	29436	True	-50.154	37.055	0.000	0.000	37.970	1.000	0.000	-0.112	0.284	167.320	365.420	-0.731	214.300	368.920	-0.316	95	95	95	49	49	49	94.152	198.793	-1.069	151.893	250.224	-0.702	28.269	59.163	0.161	28.145	57.260	0.168	214.300
496	uc003ygf.3	PDP1	chr8	+	94929082	94938296	8141	True	-77.819	-5.752	0.000	0.000	40.090	0.961	0.000	-0.126	0.344	64.100	157.700	-0.839	118.140	211.380	-0.266	149	149	149	51	51	51	33.861	84.081	-1.308	56.634	104.640	-0.858	10.460	22.077	0.231	19.713	38.179	0.206	118.140
497	uc031qul.1	PRKXP1	chr15	-	101087956	101099488	6260	True	-459.911	-460.708	0.000	0.000	-14.326	0.048	0.000	-0.247	0.205	44.500	83.020	1.106	336.520	629.360	0.437	262	262	262	313	313	313	12.816	28.391	-1.043	33.497	54.625	-0.641	9.584	19.405	0.570	52.662	89.707	0.439	336.520
498	uc001xbo.3	SOCS4	chr14	+	55493843	55516206	18426	True	-179.576	-22.241	0.000	0.000	5.569	0.713	0.000	-0.184	0.129	74.540	226.780	-0.938	802.460	1643.120	-0.619	125	125	125	195	195	195	44.100	128.628	-1.497	87.548	194.255	-1.170	11.617	39.869	0.235	80.884	167.194	0.195	802.460
499	uc022cgf.1	FMR1	chrX	+	146993468	147032647	37434	True	-63.155	60.540	0.000	0.000	38.088	1.000	0.000	-0.174	0.158	386.160	700.640	-0.436	504.720	726.100	-0.190	77	77	77	81	81	81	241.564	405.324	-0.754	306.349	416.052	-0.426	72.022	115.184	0.140	84.558	128.943	0.109	504.720
500	uc003ixf.4	KIAA1430	chr4	-	186080818	186125182	2260	True	-89.042	30.267	0.000	0.000	43.363	0.933	0.000	-0.127	0.232	93.480	230.780	-0.895	112.240	217.320	0.345	115	115	115	89	89	89	59.473	151.215	-1.347	60.222	117.965	-0.888	14.514	30.624	0.186	25.746	52.788	0.275	112.240
501	uc004dwf.3	MSN	chrX	+	64887510	64961793	72400	True	-64.550	74.055	0.000	0.000	39.451	0.978	0.000	-0.158	0.137	372.500	740.880	-0.924	572.500	783.580	-0.337	72	72	72	92	92	92	169.618	379.733	-1.169	205.385	370.996	-0.875	63.932	130.181	0.116	83.330	117.874	0.143	572.500
502	uc010lyj.3	PLAG1	chr8	-	57073467	57123859	3800	True	-182.424	-177.825	0.000	0.000	8.725	0.405	0.000	-0.272	0.223	48.960	93.420	0.026	159.480	208.000	0.200	138	138	138	190	190	190	19.023	44.276	-1.193	40.342	64.660	-0.680	7.396	14.822	0.348	22.701	33.650	0.340	159.480
503	uc010mwv.3	PPP6C	chr9	-	127908851	127952218	2360	True	-56.951	-46.747	0.000	0.000	-6.592	0.778	0.000	-0.217	0.201	595.940	976.000	-0.460	131.120	181.220	-0.205	74	74	74	117	117	117	263.836	491.311	-0.942	68.483	99.500	-0.562	140.673	251.095	0.240	25.491	34.254	0.215	595.940
504	uc003phw.2	TMEM30A	chr6	-	75962637	75994632	2300	True	-91.133	39.525	0.000	0.000	31.488	0.896	0.000	-0.188	0.138	176.240	252.660	-0.403	294.480	373.320	0.353	85	85	85	115	115	115	111.122	179.311	-0.686	155.854	201.637	-0.359	27.755	43.289	0.139	64.844	86.072	0.181	294.480
505	uc010ljz.2	FOXP2	chr7	+	114268594	114333827	62242	True	-73.743	-71.090	0.000	0.000	9.537	0.608	0.000	-0.245	0.164	85.220	166.240	-0.120	91.000	156.040	0.253	99	99	99	148	148	148	26.193	51.062	-0.962	43.435	64.845	-0.555	12.859	23.335	0.323	21.745	33.776	0.228	91.000
506	uc003kzx.3	C5orf24	chr5	+	134181369	134195425	11978	True	-112.636	47.833	0.000	0.000	42.699	0.931	0.000	-0.132	0.173	568.920	1030.300	-0.701	272.020	509.100	-0.358	137	137	137	102	102	102	106.938	235.134	-1.167	125.017	230.985	-0.864	83.199	158.954	0.196	46.519	90.698	0.164	568.920
507	uc003sqt.1	ZNF12	chr7	-	6728063	6746566	2080	True	-99.783	-23.782	0.000	0.000	43.249	0.911	0.000	-0.212	0.235	48.680	113.940	-0.400	103.180	157.900	0.163	116	116	116	101	101	101	28.209	62.192	-1.130	47.311	76.985	-0.689	7.899	15.333	0.268	18.453	28.619	0.215	103.180
508	uc003olq.3	MAPK14	chr6	+	35995453	36079013	81603	True	-59.111	41.227	0.000	0.000	35.079	1.000	0.000	-0.147	0.194	169.800	338.960	-0.617	275.620	352.700	-0.100	74	74	74	73	73	73	108.676	221.105	-1.025	135.252	217.451	-0.683	27.918	53.308	0.144	37.495	55.519	0.172	275.620
509	uc002ivi.3	SRSF1	chr17	-	56078279	56084707	4000	True	-36.052	89.403	0.000	0.000	41.764	1.000	0.000	-0.147	0.139	2417.200	5162.780	-0.903	1746.660	3339.220	-0.633	56	56	56	68	68	68	1098.261	2355.991	-1.114	989.026	1758.946	-0.819	493.449	986.612	0.082	350.984	671.637	0.083	2417.200
510	uc002zwc.1	ZNF280B	chr22	-	22838771	22863505	2440	True	-72.873	-73.184	0.000	0.000	46.745	0.775	0.000	-0.246	0.281	53.300	87.760	-0.215	102.800	161.920	0.420	126	126	126	120	120	120	27.483	53.090	-0.929	53.772	73.881	-0.463	8.258	14.279	0.307	20.919	26.915	0.299	102.800
511	uc003yge.3	PDP1	chr8	+	94929082	94938296	8141	True	-77.291	-6.970	0.000	0.000	39.627	0.961	0.000	-0.129	0.344	64.100	157.700	-0.839	118.140	211.380	-0.266	146	146	146	51	51	51	33.991	84.509	-1.311	56.634	104.640	-0.858	10.522	22.095	0.233	19.713	38.179	0.206	118.140
512	uc001jks.4	CCDC6	chr10	-	61548505	61666414	2380	True	-88.188	-48.245	0.000	0.000	-2.985	0.605	0.000	-0.137	0.184	125.780	251.620	-0.208	259.340	385.080	-0.228	144	144	144	119	119	119	65.345	133.889	-1.020	126.490	193.074	-0.626	23.629	47.776	0.226	48.465	65.886	0.192	259.340
513	uc010wdb.2	ACACA	chr17	-	35441926	35479716	1780	True	-60.635	97.954	0.000	0.000	41.303	0.955	0.000	-0.148	0.111	322.820	498.360	-0.413	527.500	644.760	-0.125	70	70	70	89	89	89	170.422	267.990	-0.648	254.622	338.583	-0.417	52.738	81.858	0.086	74.663	90.832	0.122	527.500
514	uc009zre.4	MDM2	chr12	+	69202987	69239320	31586	True	-67.553	-58.232	0.000	0.000	-37.711	0.360	0.010	-0.205	0.089	1893.160	4323.460	-0.243	937.900	1187.840	0.546	79	79	79	203	203	203	227.491	458.513	-0.858	177.658	258.663	-0.546	352.976	806.967	0.203	121.120	162.518	0.245	1893.160
515	uc010lyi.3	PLAG1	chr8	-	57073467	57123859	3800	True	-192.542	-188.495	0.000	0.000	11.367	0.400	0.000	-0.255	0.233	48.960	93.420	0.026	159.480	208.000	0.200	151	151	151	190	190	190	17.890	41.964	-1.216	40.342	64.660	-0.680	7.989	16.061	0.355	22.701	33.650	0.340	159.480
516	uc009zra.4	MDM2	chr12	+	69202796	69239320	31777	True	-57.318	-49.574	0.000	0.000	-30.074	0.374	0.010	-0.197	0.092	1893.160	4323.460	-0.243	937.900	1187.840	0.546	85	85	85	203	203	203	218.447	438.097	-0.850	177.658	258.663	-0.546	341.879	781.513	0.201	121.120	162.518	0.245	1893.160
517	uc001suo.4	MDM2	chr12	+	69202987	69239320	31586	True	-54.218	-46.876	0.000	0.000	-29.371	0.379	0.010	-0.194	0.091	1893.160	4323.460	-0.243	937.900	1187.840	0.546	85	85	85	203	203	203	219.280	439.389	-0.847	177.658	258.663	-0.546	341.564	781.097	0.198	121.120	162.518	0.245	1893.160
518	uc021ulp.1	ZNF516	chr18	-	74069636	74207146	3660	True	-224.876	-83.228	0.000	0.000	19.603	0.586	0.000	-0.137	0.173	65.000	137.880	0.030	69.840	125.580	-0.323	223	223	223	152	152	152	20.439	45.609	-1.111	35.140	67.046	-0.902	10.937	24.985	0.336	12.970	25.690	0.195	69.840
519	uc001ybo.3	BTBD7	chr14	-	93703895	93799385	3960	True	-99.982	-100.413	0.000	0.000	18.247	0.591	0.000	-0.177	0.172	52.040	88.020	-0.026	123.660	172.640	0.070	190	190	190	198	198	198	23.958	47.271	-0.961	45.715	69.869	-0.600	7.678	13.624	0.320	18.109	26.335	0.223	123.660
520	uc003gsq.2	ARAP2	chr4	-	36067619	36245979	1740	True	-196.241	-196.195	0.000	0.000	48.156	0.713	0.000	-0.205	0.544	15.760	39.240	0.244	27.780	40.200	0.403	202	202	202	87	87	87	7.162	15.856	-1.083	16.231	20.608	-0.319	3.113	5.601	0.486	4.890	6.495	0.315	27.780
521	uc010cnx.4	MYH10	chr17	-	8377522	8534079	1560	True	-138.460	96.017	0.000	0.000	47.744	0.974	0.000	-0.071	0.210	606.000	1326.720	-0.816	664.840	1136.240	-0.619	220	220	220	78	78	78	246.816	532.828	-1.155	342.058	603.899	-0.823	101.230	182.821	0.210	105.020	176.842	0.085	664.840
522	uc002gll.4	MYH10	chr17	-	8377522	8534079	1560	True	-138.460	96.017	0.000	0.000	47.744	0.974	0.000	-0.071	0.210	606.000	1326.720	-0.816	664.840	1136.240	-0.619	220	220	220	78	78	78	246.816	532.828	-1.155	342.058	603.899	-0.823	101.230	182.821	0.210	105.020	176.842	0.085	664.840
523	uc010ehp.3	HNRNPUL1	chr19	+	41777986	41813811	34547	True	-42.645	102.906	0.000	0.000	35.811	0.980	0.000	-0.083	0.151	1097.400	2294.460	-0.661	1213.040	2243.300	-0.573	77	77	77	49	49	49	604.287	1215.086	-0.977	727.611	1237.760	-0.748	194.541	443.652	0.130	252.524	477.025	0.091	1213.040
524	uc010atz.3	SMEK1	chr14	-	91923955	91976813	940	True	-36.136	33.874	0.000	0.000	39.601	1.000	0.000	-0.117	0.325	420.040	714.000	-0.666	355.380	536.700	-0.180	77	77	77	47	47	47	199.121	371.708	-0.931	206.580	298.719	-0.518	97.021	167.019	0.128	78.423	122.692	0.137	420.040
525	uc010zkh.3	RQCD1	chr2	+	219433302	219461158	26168	True	-53.397	90.707	0.000	0.000	32.877	0.988	0.000	-0.157	0.088	217.240	437.340	-0.681	440.160	710.260	-0.227	55	55	55	82	82	82	157.863	298.918	-0.913	255.625	418.012	-0.701	29.007	57.949	0.093	73.522	124.612	0.120	440.160
526	uc010zki.3	RQCD1	chr2	+	219433302	219461158	26168	True	-54.849	93.730	0.000	0.000	34.149	0.988	0.000	-0.152	0.090	247.460	503.140	-0.681	440.160	710.260	-0.227	58	58	58	82	82	82	160.068	302.786	-0.911	255.625	418.012	-0.701	31.419	64.004	0.096	73.522	124.612	0.120	440.160
527	uc003vgz.3	FOXP2	chr7	+	114055051	114333827	275905	True	-104.387	-103.412	0.000	0.000	11.242	0.486	0.000	-0.181	0.225	85.220	166.240	0.421	91.000	156.040	0.253	126	126	126	142	142	142	25.282	49.895	-0.967	43.581	64.706	-0.547	12.606	22.745	0.359	22.174	34.415	0.228	91.000
528	uc003osp.1	GLTSCR1L	chr6	+	42788793	42836296	45403	True	-133.954	-133.915	0.000	0.000	51.289	0.796	0.000	-0.227	0.364	19.120	38.940	0.008	48.100	61.240	0.055	191	191	191	103	103	103	8.681	19.045	-1.065	20.311	31.975	-0.627	3.635	6.489	0.408	8.336	12.385	0.318	48.100
529	uc003xmf.4	TACC1	chr8	+	38644721	38710546	62631	True	-152.417	-56.130	0.000	0.000	26.455	0.696	0.000	-0.220	0.175	81.120	108.260	-0.197	406.780	663.820	0.325	129	129	129	158	158	158	33.967	60.513	-0.827	80.763	108.053	-0.384	11.077	17.290	0.262	51.686	83.764	0.228	406.780
530	uc002uth.4	SLC39A10	chr2	+	196521851	196602426	78235	True	-111.436	43.402	0.000	0.000	42.084	0.861	0.000	-0.152	0.167	206.200	458.200	-0.923	509.860	751.960	-0.467	123	123	123	115	115	115	130.000	306.208	-1.238	215.905	392.029	-0.862	32.848	69.927	0.152	72.353	123.846	0.168	509.860
531	uc010xkb.2	MAP2K7	chr19	+	7968764	7979363	9037	True	-39.530	-40.404	0.000	0.000	33.187	0.868	0.000	-0.314	0.280	103.360	205.800	0.730	272.340	496.720	1.055	66	66	66	76	76	76	62.251	116.185	-0.836	114.332	161.841	-0.335	26.150	52.115	0.283	53.661	107.205	0.477	272.340
532	uc002tub.2	CCNT2	chr2	+	135676391	135716915	36299	True	-94.292	63.632	0.000	0.000	50.683	0.912	0.000	-0.158	0.165	89.300	198.100	-0.897	186.620	333.140	-0.433	109	109	109	113	113	113	59.314	134.721	-1.172	84.923	154.363	-0.852	13.538	29.496	0.158	27.395	49.300	0.166	186.620
533	uc001sfk.4	CBX5	chr12	-	54624730	54673915	3500	True	-336.629	129.818	0.000	0.000	41.992	0.726	0.051	-0.062	0.142	910.160	2046.220	-0.883	594.120	1094.920	-0.401	388	388	388	175	175	175	124.999	313.176	-1.389	254.526	514.936	-1.033	110.519	238.518	0.185	97.227	181.104	0.199	910.160
534	uc002pdo.1	SYMPK	chr19	-	46322170	46359060	2000	True	-92.509	-30.725	0.000	0.000	47.059	0.012	0.814	0.142	-0.350	299.680	502.060	0.648	34.940	68.360	0.105	130	130	130	86	86	86	147.431	261.098	-0.714	18.313	35.508	-0.898	76.402	134.633	0.339	5.631	11.749	0.332	299.680
535	uc011cox.2	SLC1A3	chr5	+	36606456	36688436	81070	True	-68.060	18.619	0.000	0.000	38.082	1.000	0.000	-0.091	0.372	109.740	314.360	-0.856	152.400	291.960	-0.645	111	111	111	42	42	42	52.216	144.649	-1.456	99.240	209.782	-1.066	16.525	45.133	0.194	26.345	55.199	0.150	152.400
536	uc002sdp.3	ACTR2	chr2	+	65454828	65498390	41429	True	-79.620	49.345	0.000	0.000	15.560	0.928	0.000	-0.160	0.108	1192.800	2790.560	-1.063	1180.260	2473.200	-0.051	63	63	63	97	97	97	682.542	1610.248	-1.233	588.942	1160.100	-0.938	177.695	433.666	0.082	209.832	452.831	0.199	1192.800
537	uc002sdq.3	ACTR2	chr2	+	65454828	65498390	41429	True	-79.620	49.345	0.000	0.000	15.560	0.928	0.000	-0.160	0.108	1192.800	2790.560	-1.063	1180.260	2473.200	-0.051	63	63	63	97	97	97	682.542	1610.248	-1.233	588.942	1160.100	-0.938	177.695	433.666	0.082	209.832	452.831	0.199	1192.800
538	uc003yfc.2	RUNX1T1	chr8	-	92967194	93075191	5140	True	-130.994	-131.495	0.000	0.000	-5.063	0.348	0.000	-0.394	0.172	30.540	77.900	-0.678	73.960	114.480	0.004	73	73	73	181	181	181	16.258	42.697	-1.368	29.256	53.122	-0.833	5.478	11.376	0.396	12.662	22.710	0.275	73.960
539	uc001pha.3	TMEM123	chr11	-	102267055	102323775	1880	True	-68.040	78.464	0.000	0.000	23.421	0.957	0.000	-0.144	0.103	433.560	1001.460	-1.069	516.100	1009.940	-0.693	57	57	57	94	94	94	262.386	628.130	-1.251	324.837	657.585	-1.007	66.061	163.312	0.083	86.070	182.438	0.145	516.100
540	uc009xvk.3	ARHGAP19	chr10	-	98981929	99052430	2800	True	-111.028	13.455	0.000	0.000	18.213	0.888	0.000	-0.220	0.112	119.560	338.040	-0.936	238.080	469.740	-0.415	85	85	85	134	134	134	54.451	148.800	-1.449	104.302	225.261	-1.107	21.873	54.830	0.218	38.097	78.394	0.163	238.080
541	uc011bfn.2	ATXN7	chr3	+	63953419	63989136	32966	True	-148.542	-21.754	0.000	0.000	41.161	0.779	0.000	-0.179	0.191	52.940	135.100	-0.389	146.340	208.500	0.077	157	157	157	136	136	136	29.862	62.852	-1.037	54.648	91.001	-0.722	9.041	21.265	0.247	26.113	42.679	0.248	146.340
542	uc002rrx.3	SLC8A1	chr2	-	40339285	40657444	2920	True	-143.115	-143.721	0.000	0.000	18.577	0.425	0.000	-0.244	0.230	27.880	70.760	0.748	47.440	92.780	-0.075	140	140	140	146	146	146	11.755	37.393	-1.571	20.144	47.402	-1.190	5.142	14.474	0.476	6.663	15.134	0.351	47.440
543	uc002rry.3	SLC8A1	chr2	-	40339285	40657444	2920	True	-143.115	-143.721	0.000	0.000	18.577	0.425	0.000	-0.244	0.230	27.880	70.760	0.748	47.440	92.780	-0.075	140	140	140	146	146	146	11.755	37.393	-1.571	20.144	47.402	-1.190	5.142	14.474	0.476	6.663	15.134	0.351	47.440
544	uc003cpb.5	FYCO1	chr3	-	45959390	46037316	3200	True	-210.757	-107.322	0.000	0.000	35.898	0.597	0.000	-0.161	0.226	93.440	128.260	0.165	128.600	140.460	0.537	222	222	222	159	159	159	34.636	53.753	-0.643	66.846	75.518	-0.183	12.785	15.838	0.298	21.066	21.168	0.254	128.600
545	uc031tbs.1	PDP1	chr8	+	94930040	94938296	7143	True	-80.964	-7.493	0.000	0.000	38.146	0.926	0.000	-0.122	0.328	64.100	157.700	-0.839	118.140	211.380	-0.266	147	147	147	54	54	54	33.923	84.375	-1.311	55.231	101.943	-0.855	10.516	22.081	0.231	20.025	38.796	0.219	118.140
546	uc001mrl.3	LIN7C	chr11	-	27515964	27528326	2380	True	-103.132	-24.800	0.000	0.000	42.662	0.822	0.000	-0.224	0.220	91.940	214.840	-0.515	639.440	1483.680	0.275	113	113	113	107	107	107	48.176	99.183	-1.027	95.298	163.014	-0.615	18.777	40.129	0.216	84.184	205.466	0.300	639.440
547	uc003xky.2	BAG4	chr8	+	38034105	38070819	34380	True	-94.494	24.970	0.000	0.000	26.891	0.948	0.000	-0.201	0.137	100.680	224.560	-0.728	190.000	305.620	-0.479	84	84	84	115	115	115	53.682	120.533	-1.163	90.421	164.518	-0.845	23.966	53.171	0.206	33.981	64.186	0.159	190.000
548	uc003olr.3	MAPK14	chr6	+	35995453	36079013	81603	True	-58.705	40.554	0.000	0.000	34.241	1.000	0.000	-0.148	0.191	169.800	338.960	-0.617	275.620	352.700	-0.100	72	72	72	73	73	73	108.204	219.654	-1.023	135.252	217.451	-0.683	28.158	53.244	0.145	37.495	55.519	0.172	275.620
549	uc011dkz.2	ZKSCAN8	chr6	+	28109988	28127250	13725	True	-185.224	-12.216	0.000	0.000	14.996	0.699	0.000	-0.152	0.148	95.060	252.540	-0.833	224.940	441.400	-0.576	150	150	150	173	173	173	51.448	142.576	-1.452	101.808	218.299	-1.116	14.650	39.229	0.232	37.574	66.860	0.194	224.940
550	uc003uky.2	CDK14	chr7	+	90225719	90839904	611960	True	-55.387	-55.475	0.000	0.000	42.556	0.890	0.000	-0.282	0.252	38.580	87.580	-0.369	79.140	107.260	-0.156	103	103	103	109	109	109	19.719	46.600	-1.236	31.581	51.557	-0.697	7.670	14.836	0.320	10.839	15.723	0.226	79.140
551	uc001kyv.3	ADD3	chr10	+	111767710	111895323	126173	True	-68.201	21.241	0.000	0.000	42.000	0.957	0.000	-0.159	0.251	200.440	634.820	-1.246	246.540	669.140	-0.873	103	103	103	70	70	70	100.492	302.595	-1.586	146.921	340.328	-1.187	34.320	100.123	0.203	54.804	139.104	0.164	246.540
552	uc002wxp.3	POFUT1	chr20	+	30795695	30826467	27340	True	-129.660	18.099	0.000	0.000	0.615	0.762	0.000	-0.213	0.087	105.960	241.460	-0.300	350.260	595.580	-0.275	75	75	75	164	164	164	73.936	156.666	-1.055	143.124	245.353	-0.776	17.425	42.165	0.191	62.618	107.967	0.175	350.260
553	uc001pfb.3	AMOTL1	chr11	+	94501507	94609918	104486	True	-232.594	-2.360	0.000	0.000	30.156	0.651	0.000	-0.131	0.147	131.200	280.960	-0.479	126.840	242.040	-0.163	219	219	219	192	192	192	42.598	102.973	-1.247	72.050	142.376	-0.977	18.338	43.988	0.219	20.511	36.931	0.230	131.200
554	uc001pfc.3	AMOTL1	chr11	+	94501507	94609918	104486	True	-229.718	-1.515	0.000	0.000	29.291	0.651	0.000	-0.132	0.146	131.200	280.960	-0.479	126.840	242.040	-0.163	214	214	214	192	192	192	43.044	103.926	-1.245	72.050	142.376	-0.977	18.313	44.017	0.218	20.511	36.931	0.230	131.200
555	uc003pwp.4	TSPYL1	chr6	-	116596021	116601280	2780	True	-55.872	-57.444	0.000	0.000	-30.345	0.271	0.056	-0.087	0.095	1330.740	3479.340	-0.837	1245.360	2228.280	0.171	110	110	110	107	107	107	472.918	1042.935	-1.129	393.647	720.588	-0.793	171.613	433.058	0.116	392.125	728.994	0.339	1330.740
556	uc003ppw.2	USP45	chr6	-	99880183	99956658	1700	True	-69.291	-63.856	0.000	0.000	40.313	0.894	0.000	-0.163	0.336	75.520	170.540	0.170	87.760	130.160	0.217	143	143	143	85	85	85	29.768	55.590	-0.875	39.908	52.639	-0.345	12.330	25.337	0.345	15.044	24.658	0.237	87.760
557	uc004dcr.1	DMD	chrX	-	31137344	32173586	1640	True	-132.676	-69.751	0.000	0.000	31.215	0.780	0.000	-0.142	0.275	40.320	97.620	0.864	53.740	114.200	-0.436	173	173	173	82	82	82	12.053	34.316	-0.897	36.268	77.369	-1.069	11.241	30.868	0.783	7.726	16.914	0.237	53.740
558	uc004dcs.1	DMD	chrX	-	31137344	32173586	1640	True	-132.677	-69.746	0.000	0.000	31.220	0.780	0.000	-0.142	0.275	40.320	97.620	0.864	53.740	114.200	-0.436	173	173	173	82	82	82	12.053	34.316	-0.897	36.268	77.369	-1.069	11.241	30.868	0.783	7.726	16.914	0.237	53.740
559	uc002ufi.2	KLHL23	chr2	+	170590355	170608396	16056	True	-94.263	24.786	0.000	0.000	23.343	0.825	0.021	-0.149	0.155	116.500	330.000	-1.290	777.980	1601.520	-0.539	88	88	88	97	97	97	75.791	218.065	-1.525	128.413	290.927	-1.224	23.692	63.968	0.126	111.094	228.971	0.237	777.980
560	uc003irw.3	PALLD	chr4	+	169753155	169849608	95408	True	-75.618	22.194	0.000	0.000	35.553	1.000	0.000	-0.094	0.297	167.320	365.420	-0.014	214.300	368.920	-0.206	132	132	132	50	50	50	78.658	167.999	-1.014	149.717	246.216	-0.692	38.046	84.404	0.265	31.755	63.246	0.180	214.300
561	uc001pkj.2	KDELC2	chr11	-	108342832	108369159	1000	True	-82.141	63.685	0.000	0.000	38.350	0.939	0.000	-0.089	0.238	1153.340	2457.920	-0.727	382.120	657.900	-0.464	149	149	149	49	49	49	144.122	311.868	-1.108	202.735	352.366	-0.790	189.993	411.330	0.165	68.999	125.157	0.142	1153.340
562	uc009zrg.4	MDM2	chr12	+	69202987	69239320	31586	True	-65.342	-55.733	0.000	0.000	-38.003	0.360	0.010	-0.201	0.086	1893.160	4323.460	-0.243	937.900	1187.840	0.546	77	77	77	203	203	203	231.546	466.415	-0.852	177.658	258.663	-0.546	356.621	815.869	0.201	121.120	162.518	0.245	1893.160
563	uc003phx.2	TMEM30A	chr6	-	75962637	75994632	2300	True	-91.855	38.597	0.000	0.000	27.987	0.887	0.000	-0.186	0.133	176.240	252.660	-0.403	294.480	373.320	0.353	82	82	82	115	115	115	111.780	179.546	-0.679	155.854	201.637	-0.359	27.967	43.906	0.136	64.844	86.072	0.181	294.480
564	uc001gmc.3	FAM20B	chr1	+	178995073	179045702	49174	True	-163.198	40.946	0.000	0.000	20.472	0.886	0.000	-0.091	0.234	622.240	1202.880	-0.486	273.140	431.960	-0.357	197	197	197	70	70	70	95.110	194.781	-1.057	164.745	269.618	-0.706	70.315	132.502	0.183	51.396	82.181	0.145	622.240
565	uc001dby.3	AK4	chr1	+	65613231	65697828	79254	True	-107.132	-108.297	0.000	0.000	-123.921	0.115	0.000	-0.235	0.065	366.460	735.400	-0.763	362.720	503.740	0.039	57	57	57	262	262	262	219.815	425.019	-0.951	129.236	187.679	-0.561	73.989	142.645	0.103	61.901	81.964	0.203	366.460
566	uc001dbz.3	AK4	chr1	+	65613512	65697828	78973	True	-106.009	-107.474	0.000	0.000	-122.944	0.118	0.000	-0.237	0.065	366.460	735.400	-0.763	362.720	503.740	0.039	57	57	57	262	262	262	219.815	425.019	-0.951	129.236	187.679	-0.561	73.989	142.645	0.103	61.901	81.964	0.203	366.460
567	uc002oqd.4	HNRNPUL1	chr19	+	41770326	41813811	42207	True	-55.781	103.976	0.000	0.000	32.982	0.941	0.039	-0.052	0.171	1097.400	2294.460	-0.553	1213.040	2243.300	-0.573	89	89	89	51	51	51	568.570	1140.569	-0.961	706.413	1203.033	-0.754	212.237	480.045	0.148	268.863	498.214	0.094	1213.040
568	uc009yxc.3	TMEM123	chr11	-	102267055	102323775	1880	True	-68.308	77.725	0.000	0.000	22.228	0.947	0.000	-0.144	0.101	433.560	1001.460	-1.069	516.100	1009.940	-0.693	56	56	56	94	94	94	263.640	630.565	-1.249	324.837	657.585	-1.007	65.973	163.735	0.083	86.070	182.438	0.145	516.100
569	uc003wla.3	KMT2C	chr7	-	151832009	152133090	1640	True	-419.007	-169.310	0.000	0.000	26.254	0.805	0.000	-0.048	0.260	224.680	328.420	0.107	333.000	356.400	-0.007	630	630	630	82	82	82	49.369	83.698	-0.879	168.631	208.362	-0.311	39.436	53.420	0.349	49.314	55.456	0.137	333.000
570	uc001huv.2	EGLN1	chr1	-	231499496	231560790	1680	True	-78.369	49.278	0.000	0.000	43.897	0.988	0.000	-0.124	0.216	406.980	883.280	-0.711	578.620	992.260	-0.491	105	105	105	84	84	84	143.278	331.180	-1.196	256.173	480.034	-0.916	75.407	175.464	0.171	91.863	152.547	0.143	578.620
571	uc003vha.3	FOXP2	chr7	+	114055051	114333827	275905	True	-83.023	-81.296	0.000	0.000	13.849	0.570	0.000	-0.176	0.227	85.220	166.240	-0.120	91.000	156.040	0.253	115	115	115	142	142	142	25.952	50.506	-0.967	43.581	64.706	-0.547	12.864	22.801	0.322	22.174	34.415	0.228	91.000
572	uc001pxv.3	SC5D	chr11	+	121163576	121184119	15969	True	-103.134	44.214	0.000	0.000	25.795	0.053	0.800	0.071	-0.207	462.220	860.760	-0.385	1149.420	2695.500	-0.399	105	105	105	95	95	95	233.755	382.549	-0.705	128.541	262.648	-0.965	91.397	156.627	0.129	209.563	468.073	0.209	1149.420
573	uc001hff.1	YOD1	chr1	-	207217193	207226325	4660	True	-167.615	13.371	0.000	0.000	-30.631	0.708	0.000	-0.233	0.071	128.960	254.980	-0.615	300.660	422.480	0.024	68	68	68	233	233	233	79.609	151.549	-0.915	126.648	188.152	-0.598	25.801	49.581	0.146	60.053	78.080	0.172	300.660
574	uc003yfe.2	RUNX1T1	chr8	-	92967194	93107490	5140	True	-129.960	-130.463	0.000	0.000	-4.529	0.350	0.000	-0.389	0.175	30.540	77.900	-0.678	73.960	114.480	0.004	73	73	73	180	180	180	16.258	42.697	-1.368	29.369	53.322	-0.833	5.478	11.376	0.396	12.606	22.612	0.275	73.960
575	uc003lbz.2	FAM13B	chr5	-	137273641	137368802	1980	True	-95.102	-24.475	0.000	0.000	40.248	0.866	0.000	-0.173	0.272	108.460	178.420	-0.419	153.680	178.340	0.620	111	111	111	97	97	97	48.329	86.957	-0.876	69.345	92.712	-0.406	22.329	34.247	0.251	18.852	25.920	0.211	153.680
576	uc002vtq.4	GIGYF2	chr2	+	233675020	233725289	48342	True	-90.758	-26.519	0.000	0.000	41.533	0.017	0.847	0.125	-0.360	291.600	531.340	-0.125	52.200	129.080	-0.053	161	161	161	59	59	59	149.465	241.515	-0.678	26.449	52.620	-0.968	49.550	85.936	0.196	9.931	21.030	0.381	291.600
577	uc009wgu.3	NRAS	chr1	-	115247084	115259515	1520	True	-96.215	45.639	0.000	0.000	32.898	0.947	0.000	-0.127	0.194	374.860	625.460	-0.484	608.600	838.460	-0.306	122	122	122	76	76	76	177.115	354.540	-1.005	253.278	409.040	-0.695	52.082	91.763	0.159	98.387	144.386	0.174	608.600
578	uc010ztt.2	POFUT1	chr20	+	30795695	30826467	27340	True	-117.156	22.710	0.000	0.000	-0.848	0.804	0.000	-0.233	0.086	105.960	241.460	-0.700	350.260	595.580	-0.275	63	63	63	163	163	163	77.382	164.795	-1.074	143.786	246.372	-0.773	15.515	37.280	0.147	62.235	107.508	0.174	350.260
579	uc002oqc.4	HNRNPUL1	chr19	+	41770276	41813811	42257	True	-56.752	97.400	0.000	0.000	31.407	0.941	0.039	-0.066	0.159	1097.400	2294.460	-0.551	1213.040	2243.300	-0.573	88	88	88	51	51	51	551.080	1101.626	-0.953	706.413	1203.033	-0.754	225.667	503.214	0.153	268.863	498.214	0.094	1213.040
580	uc001ncc.4	PHF21A	chr11	-	45950869	46142985	3200	True	-148.681	-55.223	0.000	0.000	3.544	0.000	0.529	0.076	-0.348	153.220	263.040	-0.294	27.680	81.760	-0.877	145	145	145	70	70	70	66.034	129.827	-0.995	15.986	43.883	-1.409	24.996	41.881	0.257	4.725	12.323	0.229	153.220
581	uc009yii.3	LIN7C	chr11	-	27515964	27528326	2380	True	-103.965	-26.507	0.000	0.000	40.929	0.822	0.000	-0.226	0.218	91.940	214.840	-0.515	639.440	1483.680	0.275	111	111	111	107	107	107	47.746	98.228	-1.026	95.298	163.014	-0.615	18.663	39.830	0.218	84.184	205.466	0.300	639.440
582	uc010mao.3	RUNX1T1	chr8	-	92967194	93107882	5140	True	-134.384	-135.127	0.000	0.000	-7.545	0.271	0.000	-0.365	0.185	30.540	77.900	0.306	73.960	114.480	0.004	74	74	74	181	181	181	16.054	42.131	-1.345	29.256	53.122	-0.833	5.712	12.291	0.438	12.662	22.710	0.275	73.960
583	uc002rsd.4	SLC8A1	chr2	-	40339285	40739575	2920	True	-137.138	-137.746	0.000	0.000	17.738	0.410	0.000	-0.242	0.220	27.880	75.300	-0.613	47.440	92.780	-0.075	139	139	139	144	144	144	12.349	39.057	-1.615	20.345	47.922	-1.196	5.197	13.780	0.370	6.484	14.575	0.349	47.440
584	uc003ghh.4	LRPAP1	chr4	-	3505323	3534224	4320	True	-488.710	-482.826	0.000	0.000	7.458	0.000	0.090	0.211	-0.354	598.700	1122.560	1.789	922.940	1996.540	1.004	292	292	292	177	177	177	91.155	131.091	-0.322	65.711	130.866	-0.875	157.680	235.301	0.670	156.329	318.310	0.635	922.940
585	uc003ivk.4	WWC2	chr4	+	184114751	184241929	122984	True	-111.388	-23.622	0.000	0.000	48.849	0.848	0.000	-0.137	0.308	56.640	133.020	-0.467	110.980	158.440	0.017	154	154	154	92	92	92	34.018	73.633	-1.089	55.468	89.670	-0.665	9.258	20.687	0.254	17.647	30.209	0.261	110.980
586	uc003ptd.3	CD164	chr6	-	109687716	109703762	1120	True	-29.462	63.818	0.000	0.000	36.474	1.000	0.000	-0.168	0.160	556.300	1150.620	-0.871	720.340	1188.120	-0.397	50	50	50	56	56	56	350.912	718.658	-1.026	488.051	798.598	-0.702	94.232	202.325	0.070	116.745	201.414	0.110	720.340
587	uc003yfb.2	RUNX1T1	chr8	-	92967194	93029908	5140	True	-128.838	-129.994	0.000	0.000	-3.167	0.356	0.000	-0.394	0.171	30.540	77.900	-0.678	73.960	114.480	0.004	74	74	74	180	180	180	16.184	42.588	-1.371	29.369	53.322	-0.833	5.478	11.337	0.394	12.606	22.612	0.275	73.960
588	uc003fpp.3	IGF2BP2	chr3	-	185361526	185542827	920	True	-53.036	61.079	0.000	0.000	36.874	1.000	0.000	-0.108	0.226	183.000	389.500	-0.892	266.060	509.060	-0.367	100	100	100	46	46	46	92.290	211.665	-1.194	139.031	254.443	-0.859	26.630	55.651	0.132	50.342	97.491	0.136	266.060
589	uc010pch.2	MCL1	chr1	-	150547026	150552086	2340	True	-90.273	30.188	0.000	0.000	2.332	0.872	0.000	-0.193	0.092	565.420	1118.640	-0.827	722.900	1241.300	0.367	56	56	56	117	117	117	303.394	604.306	-1.008	423.904	696.363	-0.713	120.534	224.737	0.088	121.248	202.829	0.178	722.900
590	uc010eiv.2	IRGQ	chr19	-	44088518	44100287	4280	True	-301.913	-300.704	0.000	0.000	-0.688	0.119	0.010	-0.184	0.202	999.960	1908.080	-0.074	796.120	1699.080	2.687	259	259	259	193	193	193	50.193	102.323	-0.978	136.935	265.953	-0.715	114.330	233.056	0.315	163.829	346.062	0.646	999.960
591	uc010nfz.3	ZFX	chrX	+	24225828	24234372	4841	True	-168.165	-19.133	0.000	0.000	4.194	0.643	0.012	-0.174	0.118	103.020	238.440	-0.523	365.640	828.820	-0.094	124	124	124	168	168	168	58.609	113.416	-0.929	77.347	123.168	-0.620	18.457	37.441	0.181	51.129	103.059	0.240	365.640
592	uc002wik.2	C20orf194	chr20	-	3229947	3355773	1860	True	-115.177	-39.476	0.000	0.000	41.687	0.903	0.000	-0.158	0.282	60.700	111.160	0.186	66.920	93.400	0.214	143	143	143	93	93	93	27.220	44.286	-0.689	40.585	49.330	-0.262	10.182	16.505	0.313	11.531	15.033	0.193	66.920
593	uc001jis.4	NCOA4	chr10	+	51565107	51590734	24397	True	-55.063	74.256	0.000	0.000	37.443	0.949	0.000	-0.106	0.185	261.000	597.160	-0.881	517.980	917.200	-0.394	88	88	88	59	59	59	193.416	430.080	-1.149	270.958	495.165	-0.871	35.826	80.309	0.117	108.075	188.486	0.122	517.980
594	uc010ucy.2	MGA	chr15	+	41952609	42062141	107492	True	-310.276	-87.352	0.000	0.000	38.143	0.750	0.000	-0.063	0.258	102.160	196.800	-0.203	183.900	296.240	-0.161	448	448	448	100	100	100	31.739	64.061	-1.049	82.199	125.323	-0.615	20.911	37.545	0.296	39.366	58.817	0.183	183.900
595	uc003lbk.1	SMAD5	chr5	+	135468535	135518422	45272	True	-179.976	5.725	0.000	0.000	-28.310	0.707	0.000	-0.205	0.083	141.200	270.740	-0.815	737.720	1586.280	-0.426	90	90	90	229	229	229	68.942	154.199	-1.161	136.025	253.791	-0.870	26.045	51.861	0.162	93.328	196.253	0.178	737.720
596	uc001nmx.4	ZFP91	chr11	+	58346586	58389023	39482	True	-120.880	72.763	0.000	0.000	24.532	0.876	0.033	-0.134	0.109	328.820	598.180	-0.332	452.820	696.260	-0.329	110	110	110	121	121	121	132.693	258.022	-0.931	216.586	356.675	-0.738	63.442	124.097	0.156	80.717	120.617	0.145	452.820
597	uc001nmy.4	ZFP91	chr11	+	58346586	58389023	39482	True	-120.965	72.754	0.000	0.000	24.421	0.876	0.033	-0.134	0.109	328.820	591.200	-0.332	452.820	696.260	-0.329	110	110	110	121	121	121	132.672	257.907	-0.930	216.586	356.675	-0.738	63.430	123.983	0.156	80.717	120.617	0.145	452.820
598	uc003ukq.3	CLDN12	chr7	+	90013034	90045268	30123	True	-60.182	44.768	0.000	0.000	37.876	0.971	0.000	-0.243	0.131	90.700	240.260	-0.930	174.560	343.040	-0.539	58	58	58	103	103	103	60.046	144.119	-1.240	101.254	189.873	-0.894	12.019	34.310	0.150	27.564	54.963	0.157	174.560
599	uc010zim.2	ABI2	chr2	+	204244930	204296892	48389	True	-149.819	19.345	0.000	0.000	8.387	0.780	0.000	-0.183	0.109	191.000	482.000	0.342	723.060	1381.820	-0.670	98	98	98	177	177	177	91.395	228.616	-1.237	155.651	315.285	-1.020	39.647	98.721	0.363	105.827	211.827	0.133	723.060
600	uc010bla.3	TBC1D2B	chr15	-	78287326	78369994	2360	True	-142.247	-18.568	0.000	0.000	33.358	0.771	0.000	-0.161	0.185	99.020	228.560	-0.458	134.500	237.400	-0.005	152	152	152	118	118	118	48.937	111.025	-1.195	78.642	142.395	-0.852	18.939	37.332	0.241	22.111	37.428	0.233	134.500
601	uc010oew.2	PDIK1L	chr1	+	26437655	26452039	13032	True	-96.846	-87.116	0.000	0.000	3.976	0.719	0.000	-0.180	0.375	41.740	93.860	0.110	70.360	115.060	-0.093	130	130	130	64	64	64	20.019	44.690	-1.117	39.231	59.038	-0.578	7.697	15.688	0.311	12.188	19.092	0.250	70.360
602	uc001tfk.3	TMPO	chr12	+	98909350	98944157	32480	True	-77.933	48.591	0.000	0.000	11.521	0.876	0.000	-0.197	0.097	621.600	1525.180	-1.089	1088.900	2117.260	-0.534	51	51	51	113	113	113	332.779	800.448	-1.259	459.763	892.950	-0.961	114.104	286.162	0.083	174.788	326.852	0.153	1088.900
603	uc004eoq.3	AMMECR1	chrX	-	109437413	109683461	2760	True	-131.826	-2.080	0.000	0.000	21.450	0.739	0.000	-0.203	0.135	78.960	148.360	-0.412	149.920	207.320	-0.036	102	102	102	138	138	138	32.739	67.060	-1.004	68.704	114.424	-0.746	12.334	24.406	0.204	23.134	32.068	0.216	149.920
604	uc001ttx.3	PTPN11	chr12	+	112856535	112947717	87393	True	-144.643	46.862	0.000	0.000	-14.128	0.786	0.000	-0.183	0.080	384.020	951.340	-0.948	665.880	1237.840	-0.630	79	79	79	187	187	187	192.544	475.437	-1.288	290.168	584.246	-1.033	49.772	137.501	0.163	132.013	236.469	0.139	665.880
605	uc002xuu.4	B4GALT5	chr20	-	48249482	48330421	1720	True	-99.979	-15.327	0.000	0.000	38.168	0.837	0.000	-0.152	0.258	335.100	687.860	-0.132	134.560	233.800	0.019	122	122	122	86	86	86	50.964	107.931	-1.044	66.694	105.365	-0.636	43.052	91.507	0.246	27.407	45.522	0.250	335.100
606	uc003pnd.4	RRAGD	chr6	-	90074334	90121995	1640	True	-79.934	-7.302	0.000	0.000	43.852	0.952	0.000	-0.142	0.333	194.740	304.300	0.030	125.380	126.640	0.505	137	137	137	62	62	62	65.733	101.117	-0.592	73.112	78.041	-0.107	44.161	68.977	0.233	22.675	21.023	0.200	194.740
607	uc004dvf.3	SPIN4	chrX	-	62567106	62571218	960	True	-69.217	-21.346	0.000	0.000	41.399	0.896	0.000	-0.136	0.422	80.760	223.920	-0.840	71.540	138.820	-0.058	132	132	132	48	48	48	37.842	96.891	-1.337	48.657	85.124	-0.767	15.751	39.983	0.210	11.060	26.514	0.319	80.760
608	uc002uzz.3	ABI2	chr2	+	204193002	204296892	99957	True	-149.635	49.111	0.000	0.000	14.920	0.805	0.000	-0.192	0.106	191.000	482.000	-1.020	723.060	1381.820	-0.670	97	97	97	195	195	195	96.756	248.565	-1.359	149.904	306.000	-1.035	32.076	78.834	0.167	102.485	204.144	0.141	723.060
609	uc003eaw.1	ZDHHC23	chr3	+	113676420	113682211	3389	True	-99.253	-88.125	0.000	0.000	23.439	0.695	0.000	-0.230	0.247	44.480	94.020	0.112	96.980	206.980	1.125	134	134	134	118	118	118	18.477	45.867	-1.236	45.047	91.882	-0.881	8.554	20.985	0.363	22.929	48.871	0.437	96.980
610	uc003lca.2	FAM13B	chr5	-	137273641	137368802	1980	True	-94.885	-25.517	0.000	0.000	39.046	0.866	0.000	-0.174	0.270	108.460	178.420	-0.419	153.680	178.340	0.620	109	109	109	97	97	97	48.476	87.163	-0.876	69.345	92.712	-0.406	22.486	34.509	0.253	18.852	25.920	0.211	153.680
611	uc010fkd.2	BCL2L11	chr2	+	111878490	111926022	44259	True	-55.277	-52.322	0.000	0.000	-10.780	0.593	0.000	-0.288	0.136	119.560	196.100	-0.121	161.920	180.560	0.451	63	63	63	162	162	162	48.020	73.059	-0.584	66.777	73.688	-0.161	14.948	26.037	0.201	25.738	26.153	0.227	161.920
612	uc002woa.3	BTBD3	chr20	+	11898536	11907243	6725	True	-99.088	49.116	0.000	0.000	32.126	0.925	0.000	-0.136	0.173	134.080	346.860	-0.834	246.700	439.960	-0.422	110	110	110	93	93	93	92.582	215.646	-1.210	134.203	248.343	-0.894	20.387	49.165	0.169	51.639	89.383	0.142	246.700
613	uc002ymf.3	ADAMTS1	chr21	-	28208605	28217728	1260	True	-84.218	65.031	0.000	0.000	35.472	0.984	0.000	-0.074	0.213	807.540	1431.180	-0.631	853.840	1448.080	0.084	131	131	131	63	63	63	264.987	495.460	-0.930	439.112	719.421	-0.640	166.144	292.125	0.120	180.381	320.308	0.213	853.840
614	uc001hqm.1	ADCK3	chr1	+	227084588	227175246	89885	True	-30.428	52.466	0.000	0.000	34.624	1.000	0.000	-0.042	0.327	231.720	490.080	-0.829	592.400	952.240	-0.613	70	70	70	37	37	37	150.247	304.029	-1.020	338.426	557.369	-0.714	40.676	76.804	0.113	110.098	187.094	0.072	592.400
615	uc010ehn.3	HNRNPUL1	chr19	+	41770639	41813811	41894	True	-56.171	104.439	0.000	0.000	33.152	0.941	0.039	-0.077	0.146	1097.400	2294.460	-0.551	1213.040	2243.300	-0.573	90	90	90	51	51	51	563.104	1128.909	-0.956	706.413	1203.033	-0.754	216.708	488.988	0.152	268.863	498.214	0.094	1213.040
616	uc001jmt.3	REEP3	chr10	+	65281122	65384883	101610	True	-96.420	-71.090	0.000	0.000	38.195	0.835	0.000	-0.197	0.370	576.880	992.260	0.224	125.680	132.960	1.253	129	129	129	79	79	79	74.640	107.156	-0.434	66.650	59.167	0.244	77.337	138.695	0.296	27.496	30.916	0.352	576.880
617	uc003kik.3	VCAN	chr5	+	82767492	82878122	109493	True	-74.082	3.665	0.000	0.000	36.191	1.000	0.000	-0.137	0.302	196.960	311.660	-0.539	235.180	264.860	-0.040	113	113	113	55	55	55	84.233	154.525	-0.950	107.014	149.915	-0.494	49.669	78.814	0.260	40.048	50.287	0.142	235.180
618	uc003gei.4	WHSC1	chr4	+	1941007	1983934	40457	True	-106.770	87.366	0.000	0.000	40.765	0.884	0.000	-0.107	0.164	371.220	643.120	-0.550	259.740	397.960	-0.251	109	109	109	121	121	121	196.405	336.575	-0.777	143.609	211.046	-0.565	71.569	121.262	0.116	47.131	64.175	0.155	371.220
619	uc010ucz.2	MGA	chr15	+	41952609	42062141	107492	True	-293.662	-77.066	0.000	0.000	37.375	0.760	0.000	-0.066	0.253	102.160	196.800	-0.203	183.900	296.240	-0.161	419	419	419	100	100	100	32.989	66.101	-1.033	82.199	125.323	-0.615	21.041	37.923	0.293	39.366	58.817	0.183	183.900
620	uc010ort.2	PRKACB	chr1	+	84630064	84704181	72178	True	-44.297	-35.130	0.000	0.000	-3.952	0.758	0.000	-0.193	0.195	60.600	142.440	-0.444	117.680	191.660	-0.228	96	96	96	95	95	95	38.940	86.905	-1.135	65.418	110.846	-0.748	7.689	17.594	0.231	21.454	36.080	0.184	117.680
621	uc001djn.3	PRKACB	chr1	+	84630064	84704181	72178	True	-44.297	-35.130	0.000	0.000	-3.952	0.758	0.000	-0.193	0.195	60.600	142.440	-0.444	117.680	191.660	-0.228	96	96	96	95	95	95	38.940	86.905	-1.135	65.418	110.846	-0.748	7.689	17.594	0.231	21.454	36.080	0.184	117.680
622	uc010oru.2	PRKACB	chr1	+	84630064	84704181	72178	True	-44.297	-35.130	0.000	0.000	-3.952	0.758	0.000	-0.193	0.195	60.600	142.440	-0.444	117.680	191.660	-0.228	96	96	96	95	95	95	38.940	86.905	-1.135	65.418	110.846	-0.748	7.689	17.594	0.231	21.454	36.080	0.184	117.680
623	uc001djp.3	PRKACB	chr1	+	84630648	84704181	71594	True	-44.297	-35.130	0.000	0.000	-3.952	0.758	0.000	-0.193	0.195	60.600	142.440	-0.444	117.680	191.660	-0.228	96	96	96	95	95	95	38.940	86.905	-1.135	65.418	110.846	-0.748	7.689	17.594	0.231	21.454	36.080	0.184	117.680
624	uc021onc.1	ATPAF1	chr1	-	47098410	47101972	2080	True	-92.912	8.759	0.000	0.000	7.266	0.865	0.019	-0.183	0.123	419.200	732.180	-0.687	195.720	348.340	-0.003	67	67	67	104	104	104	181.061	359.077	-1.053	119.859	200.646	-0.755	106.657	203.546	0.193	38.516	62.215	0.218	419.200
625	uc002vac.3	ABI2	chr2	+	204246911	204296892	46408	True	-149.114	19.063	0.000	0.000	8.197	0.780	0.000	-0.188	0.104	191.000	482.000	0.342	723.060	1381.820	-0.670	97	97	97	177	177	177	92.605	232.221	-1.239	155.651	315.285	-1.020	39.901	100.095	0.365	105.827	211.827	0.133	723.060
626	uc010qhe.2	NCOA4	chr10	+	51565107	51590734	24737	True	-52.504	69.521	0.000	0.000	33.628	1.000	0.000	-0.081	0.228	261.000	597.160	-0.794	517.980	917.200	-0.394	94	94	94	42	42	42	188.036	406.610	-1.101	314.907	568.211	-0.843	37.161	89.125	0.135	97.287	173.111	0.120	517.980
627	uc001vcm.3	FNDC3A	chr13	+	49550047	49783915	232809	True	-102.984	48.749	0.000	0.000	44.324	0.980	0.000	-0.076	0.300	199.520	251.560	0.044	260.680	254.240	0.237	197	197	197	50	50	50	94.824	121.893	-0.375	137.720	136.750	0.003	36.058	42.158	0.197	58.133	57.628	0.115	260.680
628	uc010hoh.2	ROBO1	chr3	-	78646387	78737922	1220	True	-78.575	60.670	0.000	0.000	37.394	0.984	0.000	-0.061	0.248	393.700	730.300	-0.557	423.580	630.260	-0.326	121	121	121	61	61	61	185.401	358.364	-0.962	244.028	380.985	-0.638	75.206	133.828	0.156	75.175	117.055	0.106	423.580
629	uc002bcy.4	TBC1D2B	chr15	-	78287326	78369994	2360	True	-144.227	-17.759	0.000	0.000	33.272	0.771	0.000	-0.158	0.185	99.020	228.560	-0.458	134.500	237.400	-0.005	155	155	155	118	118	118	49.358	111.655	-1.192	78.642	142.395	-0.852	19.006	37.250	0.240	22.111	37.428	0.233	134.500
630	uc001rft.3	ETNK1	chr12	+	22778075	22843608	61640	True	-194.806	-19.376	0.000	0.000	6.252	0.606	0.000	-0.166	0.119	127.700	293.280	-0.628	337.260	582.320	-0.272	144	144	144	193	193	193	56.356	136.745	-1.290	117.893	226.674	-0.942	24.587	52.807	0.235	49.775	89.223	0.190	337.260
631	uc001smy.3	TMEM194A	chr12	-	57449425	57472574	3760	True	-144.347	93.236	0.000	0.000	-16.455	0.801	0.000	-0.159	0.056	168.960	383.660	-0.691	288.620	551.520	-0.683	75	75	75	186	186	186	109.888	246.518	-1.150	155.145	301.025	-0.956	31.023	73.722	0.139	46.929	85.358	0.121	288.620
632	uc031prf.1	MPZL1	chr1	+	167734294	167761156	24242	True	-66.660	80.823	0.000	0.000	37.260	0.959	0.000	-0.103	0.166	203.560	388.360	-0.343	349.620	532.120	-0.296	85	85	85	73	73	73	143.152	259.286	-0.840	229.896	354.476	-0.620	28.508	60.875	0.157	60.845	94.363	0.113	349.620
633	uc009yxw.3	ZC3H12C	chr11	+	109964086	110042566	74319	True	-310.188	-309.065	0.000	0.000	17.018	0.272	0.005	-0.259	0.274	24.820	43.820	0.335	56.840	88.820	0.875	221	221	221	206	206	206	8.566	15.499	-0.813	15.394	20.781	-0.373	3.963	5.983	0.460	6.712	10.501	0.527	56.840
634	uc010two.2	BTBD7	chr14	-	93703895	93761283	3960	True	-89.733	-90.336	0.000	0.000	8.902	0.551	0.000	-0.170	0.163	52.040	88.020	-0.026	123.660	172.640	0.070	169	169	169	198	198	198	24.220	47.369	-0.947	45.715	69.869	-0.600	7.721	13.718	0.309	18.109	26.335	0.223	123.660
635	uc001rux.2	TMBIM6	chr12	+	50135292	50158717	22483	True	-40.528	108.083	0.000	0.000	33.754	1.000	0.000	-0.079	0.135	1518.500	2594.540	-0.604	1225.800	1942.600	-0.302	73	73	73	45	45	45	967.797	1679.985	-0.791	928.130	1376.496	-0.559	225.789	412.281	0.075	144.082	258.161	0.097	1518.500
636	uc001twk.3	FBXO21	chr12	-	117581584	117628300	1820	True	-80.559	84.107	0.000	0.000	42.124	0.890	0.000	-0.129	0.145	160.700	314.720	-0.631	258.220	408.320	-0.227	97	97	97	91	91	91	95.911	179.329	-0.899	131.611	209.525	-0.631	27.104	50.613	0.132	53.851	92.746	0.167	258.220
637	uc001dyx.3	AHCYL1	chr1	+	110527386	110566364	36969	True	-59.738	72.084	0.000	0.000	23.505	0.980	0.000	-0.188	0.089	352.200	857.660	-1.015	596.760	1220.920	-0.564	48	48	48	98	98	98	221.695	514.287	-1.211	330.954	639.624	-0.949	54.722	125.109	0.116	99.204	191.505	0.115	596.760
638	uc001pmo.3	DLAT	chr11	+	111895537	111935002	37952	True	-59.985	44.047	0.000	0.000	40.634	0.959	0.000	-0.137	0.224	271.520	510.320	-0.601	277.720	429.740	-0.142	82	82	82	74	74	74	165.148	303.768	-0.880	156.605	229.638	-0.527	44.205	76.659	0.136	55.712	90.316	0.164	277.720
639	uc001rwk.4	LIMA1	chr12	-	50569562	50677353	1260	True	-58.778	59.645	0.000	0.000	37.415	0.984	0.000	-0.130	0.187	306.460	589.620	-0.735	327.200	494.980	-0.358	90	90	90	62	62	62	127.182	257.887	-1.045	192.372	312.897	-0.701	66.609	118.112	0.151	52.264	80.713	0.123	327.200
640	uc001csp.3	EPS15	chr1	-	51819934	51887793	2160	True	-82.175	45.484	0.000	0.000	30.086	0.861	0.000	-0.191	0.132	183.620	347.160	-0.570	333.180	514.600	-0.258	73	73	73	108	108	108	114.129	228.051	-0.978	120.166	183.031	-0.613	29.036	64.699	0.145	78.707	116.546	0.155	333.180
641	uc001uoo.3	SACS	chr13	-	23902961	23949682	920	True	-354.081	-219.281	0.000	0.000	34.471	1.000	0.000	-0.041	0.434	193.980	318.520	-0.148	182.600	276.980	-0.018	676	676	676	46	46	46	34.175	74.811	-1.221	101.276	153.333	-0.590	27.383	48.230	0.353	33.738	52.526	0.153	193.980
642	uc010rug.2	SESN3	chr11	-	94898676	94965705	7700	True	-362.970	-361.752	0.000	0.000	-198.192	0.000	0.000	-0.644	0.079	79.080	122.700	-0.354	392.680	318.720	0.573	44	44	44	385	385	385	43.570	77.163	-0.826	83.981	83.140	-0.113	14.887	22.560	0.294	62.763	47.808	0.314	392.680
643	uc003xsr.4	PLAG1	chr8	-	57073467	57123859	3720	True	-196.024	-192.930	0.000	0.000	8.068	0.339	0.000	-0.237	0.239	48.960	100.760	0.026	159.480	208.000	0.200	155	155	155	186	186	186	18.527	42.946	-1.207	40.294	64.330	-0.676	8.866	17.184	0.355	22.922	33.840	0.342	159.480
644	uc002xzi.3	STX16	chr20	+	57226308	57254582	26254	True	-89.009	57.121	0.000	0.000	35.953	0.909	0.020	-0.154	0.144	376.320	884.060	-0.883	1183.400	2784.600	-0.594	94	94	94	99	99	99	186.551	438.886	-1.231	350.691	667.737	-0.907	66.259	157.245	0.145	168.813	383.465	0.155	1183.400
645	uc002xzm.3	STX16	chr20	+	57226308	57254582	26254	True	-89.009	57.121	0.000	0.000	35.953	0.909	0.020	-0.154	0.144	376.320	884.060	-0.883	1183.400	2784.600	-0.594	94	94	94	99	99	99	186.551	438.886	-1.231	350.691	667.737	-0.907	66.259	157.245	0.145	168.813	383.465	0.155	1183.400
646	uc010hqg.3	C3orf17	chr3	-	112721291	112738555	2280	True	-91.294	48.156	0.000	0.000	40.250	0.000	0.886	0.158	-0.174	269.420	429.280	-0.418	100.720	188.340	-0.664	92	92	92	114	114	114	153.675	270.102	-0.814	56.642	124.023	-1.124	48.587	81.639	0.138	14.278	28.104	0.184	269.420
647	uc001twj.3	FBXO21	chr12	-	117581584	117628300	1820	True	-80.093	83.247	0.000	0.000	41.927	0.890	0.000	-0.130	0.145	160.700	314.720	-0.631	258.220	408.320	-0.227	96	96	96	91	91	91	96.029	179.638	-0.900	131.611	209.525	-0.631	27.220	50.785	0.133	53.851	92.746	0.167	258.220
648	uc010avr.3	CCDC85C	chr14	-	99977602	100070727	3260	True	-134.007	-40.851	0.000	0.000	7.926	0.699	0.000	-0.254	0.131	94.400	202.160	-0.704	488.780	746.420	-0.130	89	89	89	163	163	163	40.057	86.764	-1.139	103.979	179.794	-0.784	22.105	44.692	0.243	73.918	116.705	0.221	488.780
649	uc004ewm.1	MST4	chrX	+	131157535	131209971	51327	True	-45.036	56.613	0.000	0.000	32.871	1.000	0.000	-0.126	0.189	290.500	477.980	-0.330	423.180	546.800	-0.023	69	69	69	53	53	53	203.612	313.710	-0.623	257.089	316.939	-0.309	40.439	60.519	0.116	71.978	85.173	0.129	423.180
650	uc031qwj.1	CSNK2A2	chr16	-	58193777	58199612	2360	True	-106.138	67.573	0.000	0.000	27.302	0.890	0.017	-0.146	0.118	207.380	428.160	-0.750	197.840	385.740	-0.442	94	94	94	118	118	118	75.330	159.918	-1.077	106.029	185.859	-0.810	35.501	72.086	0.146	43.704	75.262	0.154	207.380
651	uc010nqv.3	XIAP	chrX	+	122994016	123047829	48901	True	-115.918	-100.036	0.000	0.000	-31.334	0.388	0.000	-0.227	0.116	108.880	237.000	-0.529	1288.660	3145.620	-0.098	110	110	110	242	242	242	50.815	115.544	-1.148	218.081	413.575	-0.807	17.339	41.389	0.236	216.342	490.734	0.254	1288.660
652	uc002tna.3	CLASP1	chr2	-	122095351	122215333	1420	True	-128.472	16.906	0.000	0.000	12.483	0.901	0.000	-0.058	0.263	156.080	229.780	-0.232	152.520	169.840	-0.115	147	147	147	71	71	71	79.313	126.870	-0.697	81.719	105.878	-0.387	27.685	36.475	0.196	24.864	27.309	0.163	156.080
653	uc003eam.3	KIAA2018	chr3	-	113367232	113415493	6420	True	-410.833	-412.502	0.000	0.000	-5.890	0.154	0.000	-0.193	0.169	26.100	56.440	-0.131	921.120	2006.220	0.269	335	335	335	319	319	319	8.790	22.009	-1.287	42.562	84.100	-0.887	4.607	8.381	0.454	88.012	196.861	0.356	921.120
654	uc003ukp.3	CLDN12	chr7	+	90013034	90045268	30123	True	-61.225	43.981	0.000	0.000	36.557	0.971	0.000	-0.241	0.130	90.700	240.260	-0.930	174.560	343.040	-0.539	58	58	58	103	103	103	60.046	144.119	-1.240	101.254	189.873	-0.894	12.019	34.310	0.150	27.564	54.963	0.157	174.560
655	uc010leq.3	CLDN12	chr7	+	90032647	90045268	10510	True	-61.215	43.948	0.000	0.000	36.508	0.971	0.000	-0.233	0.138	90.700	240.260	-0.930	174.560	343.040	-0.539	58	58	58	103	103	103	60.046	144.119	-1.240	101.254	189.873	-0.894	12.019	34.310	0.150	27.564	54.963	0.157	174.560
656	uc003uks.3	CLDN12	chr7	+	90032647	90045268	10510	True	-61.216	43.947	0.000	0.000	36.505	0.971	0.000	-0.232	0.139	90.700	240.260	-0.930	174.560	343.040	-0.539	58	58	58	103	103	103	60.046	144.119	-1.240	101.254	189.873	-0.894	12.019	34.310	0.150	27.564	54.963	0.157	174.560
657	uc003ukr.3	CLDN12	chr7	+	90032647	90045268	10510	True	-61.215	43.948	0.000	0.000	36.508	0.971	0.000	-0.233	0.138	90.700	240.260	-0.930	174.560	343.040	-0.539	58	58	58	103	103	103	60.046	144.119	-1.240	101.254	189.873	-0.894	12.019	34.310	0.150	27.564	54.963	0.157	174.560
658	uc001ncb.4	PHF21A	chr11	-	45950869	46142985	3200	True	-144.598	-51.641	0.000	0.000	7.236	0.000	0.529	0.078	-0.346	153.220	263.040	-0.294	27.680	81.760	-0.877	139	139	139	70	70	70	66.485	130.871	-0.998	15.986	43.883	-1.409	25.390	42.450	0.261	4.725	12.323	0.229	153.220
659	uc010pmj.2	PRRC2C	chr1	+	171548966	171562650	12399	True	-46.831	43.078	0.000	0.000	30.747	0.984	0.000	-0.156	0.176	649.380	1374.240	-0.554	953.960	1502.840	-0.093	61	61	61	61	61	61	359.291	709.374	-0.972	501.387	805.500	-0.655	103.160	220.868	0.104	148.867	275.695	0.204	953.960
660	uc009ykx.3	PHF21A	chr11	-	45950869	46142985	3200	True	-144.639	-50.554	0.000	0.000	7.653	0.000	0.529	0.079	-0.341	153.220	263.040	-0.294	27.680	81.760	-0.877	139	139	139	70	70	70	66.485	130.871	-0.998	15.986	43.883	-1.409	25.390	42.450	0.261	4.725	12.323	0.229	153.220
661	uc002bjo.3	BTBD1	chr15	-	83685180	83736106	1500	True	-57.873	41.262	0.000	0.000	30.765	1.000	0.000	-0.173	0.153	348.180	733.720	-0.979	732.320	1484.280	-0.520	64	64	64	75	75	75	168.528	387.716	-1.223	296.098	550.236	-0.874	95.231	209.906	0.166	122.597	248.680	0.138	732.320
662	uc011eap.2	CD164	chr6	-	109687716	109703762	1120	True	-28.942	61.951	0.000	0.000	35.019	1.000	0.000	-0.172	0.154	556.300	1150.620	-0.871	720.340	1188.120	-0.397	47	47	47	56	56	56	350.209	716.370	-1.024	488.051	798.598	-0.702	97.150	208.427	0.071	116.745	201.414	0.110	720.340
663	uc001rwj.4	LIMA1	chr12	-	50569562	50677353	1260	True	-58.541	58.807	0.000	0.000	37.113	0.984	0.000	-0.131	0.186	306.460	589.620	-0.735	327.200	494.980	-0.358	89	89	89	62	62	62	127.453	258.412	-1.045	192.372	312.897	-0.701	66.933	118.669	0.152	52.264	80.713	0.123	327.200
664	uc001hpd.1	ENAH	chr1	-	225674533	225840845	9980	True	-231.889	-229.568	0.000	0.000	-271.500	0.006	0.000	-0.132	0.037	715.480	1651.380	-0.537	1011.700	2103.800	-0.185	107	107	107	499	499	499	361.629	840.781	-1.192	151.159	294.422	-0.930	157.365	366.952	0.137	178.809	359.584	0.230	1011.700
665	uc001ovl.4	RNF169	chr11	+	74459912	74553458	89818	True	-219.720	-55.750	0.000	0.000	19.256	0.587	0.000	-0.149	0.158	75.820	204.660	-0.732	264.400	421.820	-0.419	194	194	194	184	184	184	38.176	98.101	-1.346	91.147	174.240	-0.953	15.335	37.243	0.260	44.593	74.579	0.209	264.400
666	uc003obt.1	HLA-DQA1	chr6	+	32605182	32614839	6166	True	-225.058	-225.638	0.000	0.000	-3.856	0.000	0.036	0.379	-0.306	10.700	22.560	0.956	1.620	14.400	0.904	92	92	92	139	139	139	3.907	9.237	-0.832	0.107	1.187	-0.755	2.776	6.748	0.808	0.295	1.846	0.825	10.700
667	uc001rey.3	RECQL	chr12	-	21621843	21654603	1220	True	-53.412	16.320	0.000	0.000	32.618	1.000	0.000	-0.133	0.277	233.680	569.320	-1.003	255.940	429.480	-0.361	74	74	74	60	60	60	103.134	261.767	-1.367	103.788	201.879	-0.935	48.136	106.346	0.187	54.040	102.021	0.180	255.940
668	uc004fof.3	MAGT1	chrX	-	77081861	77151065	920	True	-81.317	94.138	0.000	0.000	42.086	0.978	0.000	-0.084	0.218	746.800	1490.260	-0.677	719.220	1195.760	-0.459	131	131	131	46	46	46	264.234	523.626	-0.978	403.230	663.117	-0.713	117.834	238.096	0.125	119.770	197.880	0.107	746.800
669	uc010tep.2	SMAD9	chr13	-	37418967	37454012	1340	True	-109.274	-18.027	0.000	0.000	36.098	0.910	0.000	-0.108	0.300	774.660	1775.060	-0.347	137.440	262.480	-0.469	158	158	158	67	67	67	69.641	158.288	-1.261	78.067	141.426	-0.847	103.957	207.684	0.265	19.197	35.976	0.188	774.660
670	uc003sqs.1	ZNF12	chr7	-	6728063	6746566	2080	True	-98.665	-21.541	0.000	0.000	38.061	0.901	0.000	-0.212	0.220	48.680	113.940	-0.400	103.180	157.900	0.163	108	108	108	101	101	101	28.479	62.136	-1.115	47.311	76.985	-0.689	7.891	15.237	0.262	18.453	28.619	0.215	103.180
671	uc003psm.2	FOXO3	chr6	+	108882068	109005971	121001	True	-200.254	-59.594	0.000	0.000	20.777	0.678	0.000	-0.129	0.178	121.200	283.820	0.328	622.420	1419.060	-0.190	200	200	200	143	143	143	56.028	122.421	-1.126	147.451	262.639	-0.793	26.807	55.993	0.296	81.481	178.294	0.204	622.420
672	uc002tgu.1	BCL2L11	chr2	+	111878490	111926022	44259	True	-54.305	-53.644	0.000	0.000	-14.050	0.531	0.000	-0.288	0.132	69.860	101.500	-0.121	161.920	180.560	0.451	61	61	61	162	162	162	45.176	68.146	-0.583	66.777	73.688	-0.161	9.561	14.610	0.199	25.738	26.153	0.227	161.920
673	uc003fpq.3	IGF2BP2	chr3	-	185361526	185542827	920	True	-57.495	60.576	0.000	0.000	35.693	1.000	0.000	-0.102	0.225	183.000	389.500	-0.790	266.060	509.060	-0.367	105	105	105	46	46	46	90.826	207.533	-1.184	139.031	254.443	-0.859	27.226	58.584	0.142	50.342	97.491	0.136	266.060
674	uc010qhf.2	NCOA4	chr10	+	51565107	51590734	24737	True	-48.994	77.390	0.000	0.000	35.017	1.000	0.000	-0.073	0.220	261.000	597.160	-0.794	517.980	917.200	-0.394	89	89	89	42	42	42	190.582	408.978	-1.088	314.907	568.211	-0.843	36.091	89.807	0.125	97.287	173.111	0.120	517.980
675	uc002wyh.3	MAPRE1	chr20	+	31407698	31438211	29099	True	-34.155	64.730	0.000	0.000	33.939	1.000	0.000	-0.189	0.125	770.200	1023.680	-0.249	1005.040	990.600	0.141	42	42	42	67	67	67	481.477	636.950	-0.411	462.131	483.177	-0.070	113.402	135.524	0.088	180.448	176.502	0.099	1005.040
676	uc010hrt.3	CCDC14	chr3	-	123632273	123680255	1120	True	-56.396	83.073	0.000	0.000	43.266	0.978	0.000	-0.082	0.245	207.120	574.340	-1.031	266.960	597.280	-0.839	123	123	123	45	45	45	133.354	355.549	-1.407	163.864	350.685	-1.077	41.382	110.051	0.126	49.957	115.521	0.135	266.960
677	uc001hvu.4	KIAA1804	chr1	+	233511528	233520894	7602	True	-78.363	40.868	0.000	0.000	42.915	0.977	0.000	-0.161	0.192	371.400	1328.300	-0.827	381.800	676.600	-0.673	99	99	99	86	86	86	129.499	336.370	-1.325	205.826	402.686	-0.967	60.654	212.175	0.192	63.442	121.053	0.134	381.800
678	uc010xtd.2	ZFP14	chr19	-	36825354	36858873	4480	True	-352.991	-354.186	0.000	0.000	-12.442	0.013	0.000	-0.396	0.249	13.460	32.200	-0.088	992.420	1913.120	0.602	139	139	139	223	223	223	4.566	14.268	-1.508	60.202	116.653	-0.872	2.379	4.897	0.576	136.689	266.936	0.515	992.420
679	uc010eex.2	ZFP14	chr19	-	36825354	36870105	4480	True	-352.991	-354.186	0.000	0.000	-12.442	0.013	0.000	-0.396	0.249	13.460	32.200	-0.088	992.420	1913.120	0.602	139	139	139	223	223	223	4.566	14.268	-1.508	60.202	116.653	-0.872	2.379	4.897	0.576	136.689	266.936	0.515	992.420
680	uc001nlz.4	CTNND1	chr11	+	57529233	57586652	55175	True	-69.152	66.611	0.000	0.000	42.588	0.986	0.000	-0.127	0.190	210.460	530.960	-0.831	295.580	558.160	-0.659	98	98	98	73	73	73	128.818	315.517	-1.298	180.479	362.002	-0.999	40.041	91.935	0.125	43.999	86.741	0.147	295.580
681	uc009ymn.3	CTNND1	chr11	+	57529233	57586652	55175	True	-68.864	67.135	0.000	0.000	42.624	0.986	0.000	-0.123	0.193	210.460	530.960	-0.831	295.580	558.160	-0.659	98	98	98	73	73	73	128.818	315.517	-1.298	180.479	362.002	-0.999	40.041	91.935	0.125	43.999	86.741	0.147	295.580
682	uc001nmb.4	CTNND1	chr11	+	57529233	57586652	55175	True	-69.152	66.611	0.000	0.000	42.588	0.986	0.000	-0.127	0.190	210.460	530.960	-0.831	295.580	558.160	-0.659	98	98	98	73	73	73	128.818	315.517	-1.298	180.479	362.002	-0.999	40.041	91.935	0.125	43.999	86.741	0.147	295.580
683	uc001zxd.2	SECISBP2L	chr15	-	49280834	49338760	2200	True	-152.703	-86.109	0.000	0.000	48.219	0.773	0.000	-0.155	0.310	49.880	127.620	-0.234	74.520	141.200	0.349	195	195	195	110	110	110	21.262	49.508	-1.188	37.905	65.389	-0.726	8.431	19.447	0.307	13.398	25.757	0.300	74.520
684	uc002ewp.2	CHTF8	chr16	-	69151911	69166493	680	True	-43.308	12.815	0.000	0.000	33.399	1.000	0.000	-0.123	0.366	223.720	500.060	-0.522	372.840	701.600	0.398	101	101	101	34	34	34	140.073	284.336	-0.998	255.731	424.487	-0.624	30.034	75.210	0.169	56.272	161.504	0.440	372.840
685	uc003fpo.3	IGF2BP2	chr3	-	185361526	185542827	920	True	-57.346	60.110	0.000	0.000	35.321	1.000	0.000	-0.102	0.224	183.000	389.500	-0.790	266.060	509.060	-0.367	104	104	104	46	46	46	90.850	207.419	-1.183	139.031	254.443	-0.859	27.356	58.853	0.143	50.342	97.491	0.136	266.060
686	uc002pdp.1	SYMPK	chr19	-	46322170	46366548	2000	True	-95.073	-30.972	0.000	0.000	43.774	0.012	0.802	0.154	-0.319	299.680	502.060	0.648	34.940	68.360	0.105	128	128	128	86	86	86	148.216	262.387	-0.712	18.313	35.508	-0.898	76.678	135.168	0.341	5.631	11.749	0.332	299.680
687	uc003dlw.4	ATXN7	chr3	+	63850232	63989136	136153	True	-164.113	-44.938	0.000	0.000	37.572	0.772	0.000	-0.177	0.192	52.940	135.100	-0.099	146.340	208.500	0.077	175	175	175	136	136	136	27.747	58.245	-1.024	54.648	91.001	-0.722	10.899	24.679	0.283	26.113	42.679	0.248	146.340
688	uc002cxx.4	GLYR1	chr16	-	4853203	4897303	820	True	-53.642	10.852	0.000	0.000	35.411	1.000	0.000	-0.122	0.343	302.060	603.240	-0.342	575.960	916.560	0.794	113	113	113	41	41	41	162.634	273.571	-0.728	295.750	400.361	-0.332	49.473	97.334	0.152	109.524	202.165	0.401	575.960
689	uc002lvy.4	LMNB2	chr19	-	2428162	2456966	2460	True	-103.636	91.787	0.000	0.000	20.891	0.927	0.000	-0.139	0.096	456.720	943.740	-0.765	775.480	1413.320	-0.518	85	85	85	123	123	123	253.603	542.332	-1.108	361.990	655.133	-0.857	84.383	167.169	0.140	141.354	249.979	0.115	775.480
690	uc011czb.2	MATR3	chr5	+	138629438	138667366	35735	True	-37.780	81.899	0.000	0.000	30.595	1.000	0.000	-0.076	0.169	1498.380	3595.220	-1.083	1919.400	3568.400	-0.711	61	61	61	46	46	46	942.824	2220.465	-1.238	981.307	1941.240	-0.983	306.759	717.338	0.082	279.870	524.081	0.090	1919.400
691	uc003lec.3	MATR3	chr5	+	138648192	138667366	16981	True	-36.854	81.466	0.000	0.000	30.659	1.000	0.000	-0.001	0.245	1498.380	3595.220	-1.083	1919.400	3568.400	-0.711	61	61	61	46	46	46	936.339	2203.153	-1.237	981.307	1941.240	-0.983	315.595	737.906	0.081	279.870	524.081	0.090	1919.400
692	uc003azs.3	RANGAP1	chr22	-	41641614	41678518	960	True	-38.587	83.714	0.000	0.000	31.021	1.000	0.000	-0.067	0.176	863.680	1504.700	-0.517	1006.140	1527.640	-0.404	61	61	61	48	48	48	576.220	1028.073	-0.843	681.002	1039.406	-0.600	154.778	251.179	0.099	146.832	248.518	0.069	1006.140
693	uc002xzk.3	STX16	chr20	+	57226308	57254582	26254	True	-88.311	55.469	0.000	0.000	35.112	0.909	0.020	-0.156	0.143	376.320	884.060	-0.883	1183.400	2784.600	-0.594	92	92	92	99	99	99	187.600	441.300	-1.230	350.691	667.737	-0.907	66.345	157.553	0.146	168.813	383.465	0.155	1183.400
694	uc002xzj.3	STX16	chr20	+	57226308	57254582	26254	True	-88.311	55.469	0.000	0.000	35.112	0.909	0.020	-0.156	0.143	376.320	884.060	-0.883	1183.400	2784.600	-0.594	92	92	92	99	99	99	187.600	441.300	-1.230	350.691	667.737	-0.907	66.345	157.553	0.146	168.813	383.465	0.155	1183.400
695	uc004dba.4	KLHL15	chrX	-	24001832	24045303	1660	True	-138.636	17.149	0.000	0.000	49.569	0.850	0.000	-0.104	0.267	129.080	189.720	0.235	297.160	278.100	0.407	215	215	215	80	80	80	72.093	100.746	-0.489	156.173	161.986	-0.069	23.714	30.476	0.210	65.894	63.407	0.205	297.160
696	uc010zrh.2	BTBD3	chr20	+	11900017	11907243	5264	True	-92.676	58.206	0.000	0.000	40.395	0.913	0.000	-0.150	0.156	134.080	346.860	-0.834	246.700	439.960	-0.422	102	102	102	92	92	92	93.436	216.181	-1.201	134.448	248.476	-0.892	20.655	49.451	0.172	51.866	89.859	0.142	246.700
697	uc001nfn.3	CELF1	chr11	-	47487488	47574792	2720	True	-43.397	-44.257	0.000	0.000	-6.593	0.529	0.000	-0.267	0.124	245.840	476.800	-0.573	457.580	718.880	0.752	59	59	59	136	136	136	106.867	210.631	-0.982	232.649	341.445	-0.549	40.616	74.460	0.154	76.506	115.654	0.248	457.580
698	uc003gfp.3	ADD1	chr4	+	2845583	2931802	84534	True	-63.987	58.337	0.000	0.000	38.488	0.976	0.000	-0.159	0.156	279.400	578.860	-0.636	376.520	683.300	-0.502	77	77	77	82	82	82	151.780	325.506	-1.091	211.078	369.873	-0.796	42.152	87.439	0.170	79.653	144.667	0.128	376.520
699	uc002bjn.3	BTBD1	chr15	-	83685180	83736106	1500	True	-59.466	42.123	0.000	0.000	30.474	0.987	0.000	-0.168	0.153	348.180	733.720	-0.979	732.320	1484.280	-0.520	66	66	66	75	75	75	170.823	390.984	-1.216	296.098	550.236	-0.874	94.740	207.607	0.167	122.597	248.680	0.138	732.320
700	uc004apy.3	SPIN1	chr9	+	91003296	91093622	87756	True	-91.529	36.986	0.000	0.000	27.216	0.952	0.000	-0.217	0.119	175.060	381.240	-0.848	241.540	518.720	-0.539	74	74	74	126	126	126	81.184	201.149	-1.301	136.907	278.699	-1.008	28.675	65.726	0.194	45.988	100.338	0.157	241.540
701	uc004apz.3	SPIN1	chr9	+	91003296	91093622	87756	True	-91.120	36.847	0.000	0.000	27.587	0.952	0.000	-0.216	0.122	175.060	381.240	-0.848	241.540	518.720	-0.539	74	74	74	126	126	126	81.184	201.149	-1.301	136.907	278.699	-1.008	28.675	65.726	0.194	45.988	100.338	0.157	241.540
702	uc001cth.3	RAB3B	chr1	-	52373627	52456436	8040	True	-497.579	-497.514	0.000	0.000	-59.570	0.010	0.000	-0.310	0.155	1390.180	3892.660	0.162	528.960	1054.060	0.041	221	221	221	402	402	402	79.306	221.119	-1.437	30.557	62.342	-0.978	253.873	733.336	0.519	76.783	154.967	0.386	1390.180
703	uc010vca.2	USP31	chr16	-	23072727	23086172	4720	True	-217.361	-196.050	0.000	0.000	13.827	0.390	0.000	-0.210	0.212	36.580	40.860	0.344	86.940	155.560	1.093	185	185	185	236	236	236	16.233	23.778	-0.538	25.842	30.157	-0.144	5.061	6.274	0.330	11.255	17.749	0.406	86.940
704	uc001ecy.3	SLC16A1	chr1	-	113454469	113498975	1560	True	-58.055	101.818	0.000	0.000	38.294	1.000	0.000	-0.102	0.146	1061.320	2507.940	-0.922	1295.220	2357.360	-0.702	93	93	93	58	58	58	485.099	1084.752	-1.165	584.156	1102.500	-0.918	193.690	428.507	0.108	253.073	469.098	0.097	1295.220
705	uc031puh.1	ZNF33A	chr10	+	38299577	38348995	46028	True	-71.660	-72.393	0.000	0.000	11.187	0.629	0.000	-0.235	0.163	52.100	160.340	-0.674	328.640	627.420	-0.439	110	110	110	167	167	167	27.408	77.653	-1.475	58.186	116.380	-1.049	8.072	21.309	0.266	45.542	83.381	0.264	328.640
706	uc003ldt.3	MATR3	chr5	+	138609440	138667366	55733	True	-35.938	82.505	0.000	0.000	30.668	1.000	0.000	-0.068	0.176	1498.380	3595.220	-1.083	1919.400	3568.400	-0.711	60	60	60	46	46	46	946.481	2225.861	-1.235	981.307	1941.240	-0.983	307.983	722.063	0.080	279.870	524.081	0.090	1919.400
707	uc003zoy.3	KLHL9	chr9	-	21331017	21335429	800	True	-83.362	52.646	0.000	0.000	44.937	1.000	0.000	-0.085	0.332	168.680	377.220	-0.828	154.620	328.240	-0.431	153	153	153	40	40	40	88.753	209.276	-1.232	124.648	223.057	-0.818	25.177	56.287	0.160	22.827	53.046	0.169	168.680
708	uc002ixy.4	RPS6KB1	chr17	+	57970406	58027786	55625	True	-97.246	43.408	0.000	0.000	46.862	0.878	0.012	-0.112	0.236	181.580	354.440	-0.214	213.880	199.940	0.311	141	141	141	82	82	82	103.681	173.110	-0.705	92.949	112.131	-0.283	41.195	76.186	0.182	32.791	33.377	0.204	213.880
709	uc003azu.3	RANGAP1	chr22	-	41641614	41682216	960	True	-38.188	82.803	0.000	0.000	30.864	1.000	0.000	-0.104	0.139	863.680	1504.700	-0.517	1006.140	1527.640	-0.404	60	60	60	48	48	48	578.277	1032.059	-0.844	681.002	1039.406	-0.600	155.234	251.343	0.100	146.832	248.518	0.069	1006.140
710	uc004eeo.3	ZNF711	chrX	+	84498996	84528368	28620	True	-68.575	49.986	0.000	0.000	42.295	1.000	0.000	-0.062	0.375	322.600	601.280	-0.835	184.680	283.060	-0.469	140	140	140	36	36	36	149.974	326.034	-1.129	130.781	213.967	-0.716	47.136	89.907	0.157	25.379	32.324	0.131	322.600
711	uc001hpc.1	ENAH	chr1	-	225674533	225840845	9980	True	-228.746	-227.281	0.000	0.000	-269.353	0.006	0.000	-0.129	0.036	715.480	1651.380	-0.537	1011.700	2103.800	-0.185	108	108	108	499	499	499	358.691	833.665	-1.187	151.159	294.422	-0.930	159.556	372.591	0.145	178.809	359.584	0.230	1011.700
712	uc001gpy.4	LAMC1	chr1	+	182992594	183114727	120554	True	-150.138	74.235	0.000	0.000	50.632	0.896	0.000	-0.057	0.255	505.540	923.120	-0.398	663.900	933.200	-0.307	247	247	247	77	77	77	214.462	392.573	-0.905	310.298	451.930	-0.544	100.894	169.339	0.189	116.502	166.839	0.139	663.900
713	uc010rwc.2	ZC3H12C	chr11	+	109963925	110042566	74480	True	-312.439	-311.775	0.000	0.000	14.168	0.257	0.005	-0.254	0.272	24.820	43.820	0.335	56.840	88.820	0.875	221	221	221	206	206	206	8.566	15.499	-0.813	15.394	20.781	-0.373	3.963	5.983	0.460	6.712	10.501	0.527	56.840
714	uc001bls.1	CEP85	chr1	+	26560692	26605299	43391	True	-62.743	47.721	0.000	0.000	41.185	0.983	0.000	-0.127	0.236	112.820	269.060	-0.967	119.780	252.040	-0.593	106	106	106	59	59	59	62.153	159.437	-1.345	75.718	151.440	-0.972	18.188	45.106	0.165	16.809	40.643	0.164	119.780
715	uc010won.3	RPS6KB1	chr17	+	57970406	58027786	55625	True	-96.910	42.735	0.000	0.000	46.654	0.878	0.012	-0.113	0.236	181.580	354.440	-0.214	213.880	199.940	0.311	140	140	140	82	82	82	103.266	172.333	-0.705	92.949	112.131	-0.283	41.047	75.899	0.182	32.791	33.377	0.204	213.880
716	uc001uvx.3	SMAD9	chr13	-	37418967	37494409	1340	True	-119.122	-19.297	0.000	0.000	38.542	0.910	0.000	-0.114	0.295	774.660	1775.060	-0.347	137.440	262.480	-0.469	182	182	182	67	67	67	63.187	144.761	-1.278	78.067	141.426	-0.847	98.276	196.627	0.263	19.197	35.976	0.188	774.660
717	uc010skm.2	SLC2A13	chr12	-	40148822	40499661	3180	True	-187.432	-186.714	0.000	0.000	31.157	0.525	0.000	-0.262	0.282	24.560	58.360	-0.445	37.400	79.320	-0.030	170	170	170	158	158	158	10.321	31.234	-1.533	17.997	37.330	-1.009	5.120	12.828	0.448	7.390	14.293	0.324	37.400
718	uc003lbj.1	SMAD5	chr5	+	135468535	135518422	45272	True	-183.658	-0.853	0.000	0.000	-34.844	0.651	0.000	-0.198	0.082	141.200	270.740	-0.815	737.720	1586.280	-0.426	90	90	90	229	229	229	68.942	154.199	-1.161	136.025	253.791	-0.870	26.045	51.861	0.162	93.328	196.253	0.178	737.720
719	uc003lbl.1	SMAD5	chr5	+	135468535	135518422	45272	True	-183.676	-0.903	0.000	0.000	-34.893	0.651	0.000	-0.196	0.084	141.200	270.740	-0.815	737.720	1586.280	-0.426	90	90	90	229	229	229	68.942	154.199	-1.161	136.025	253.791	-0.870	26.045	51.861	0.162	93.328	196.253	0.178	737.720
720	uc010mib.3	MPDZ	chr9	-	13105702	13140038	1200	True	-54.617	6.019	0.000	0.000	35.486	0.933	0.000	-0.194	0.262	184.620	274.240	-0.153	215.380	231.060	0.493	81	81	81	60	60	60	87.674	134.337	-0.639	106.012	120.167	-0.185	33.575	47.415	0.186	37.056	37.889	0.214	215.380
721	uc003zkz.4	MPDZ	chr9	-	13105702	13175891	1200	True	-54.166	9.383	0.000	0.000	35.880	0.933	0.000	-0.157	0.291	184.620	274.240	-0.153	215.380	231.060	0.493	81	81	81	60	60	60	89.285	136.787	-0.627	106.012	120.167	-0.185	30.409	42.286	0.169	37.056	37.889	0.214	215.380
722	uc003pel.3	PTP4A1	chr6	+	64281919	64293489	8842	True	-94.142	7.365	0.000	0.000	-7.184	0.815	0.000	-0.157	0.155	605.900	1355.580	-0.868	642.880	1138.300	-0.275	52	52	52	124	124	124	328.780	714.181	-1.124	194.223	338.743	-0.797	98.325	203.846	0.098	127.668	228.948	0.194	642.880
723	uc010flj.2	PTPN4	chr2	+	120639672	120742474	95367	True	-270.585	-272.714	0.000	0.000	-114.594	0.000	0.016	0.313	-0.118	72.160	125.480	-0.189	30.560	52.240	0.364	84	84	84	316	316	316	44.832	78.425	-0.785	13.906	24.063	-0.735	11.273	20.482	0.223	5.473	9.287	0.381	72.160
724	uc002giw.1	KDM6B	chr17	+	7743234	7758118	13793	True	-144.863	-98.022	0.000	0.000	26.952	0.925	0.000	-0.090	0.380	138.360	221.480	0.952	165.500	187.940	-0.029	223	223	223	53	53	53	44.085	76.286	-0.731	92.878	120.870	-0.364	31.558	52.691	0.408	25.301	35.723	0.183	165.500
725	uc010zrf.2	BTBD3	chr20	+	11898536	11907243	6745	True	-98.005	46.359	0.000	0.000	28.724	0.913	0.000	-0.129	0.172	134.080	346.860	-0.834	246.700	439.960	-0.422	102	102	102	92	92	92	93.436	216.181	-1.201	134.448	248.476	-0.892	20.655	49.451	0.172	51.866	89.859	0.142	246.700
726	uc011cjx.2	PALLD	chr4	+	169418216	169849608	430307	True	-133.733	-133.662	0.000	0.000	-1.134	0.327	0.000	-0.117	0.338	167.320	365.420	0.752	214.300	368.920	-0.206	187	187	187	52	52	52	53.744	117.990	-1.193	148.378	245.555	-0.703	48.324	102.433	0.464	31.855	62.107	0.186	214.300
727	uc003hju.2	SCARB2	chr4	-	77079891	77135052	680	True	-63.941	57.642	0.000	0.000	42.623	1.000	0.000	-0.074	0.340	654.540	1323.780	0.145	365.200	524.100	-0.484	165	165	165	34	34	34	165.486	336.281	-0.998	247.662	377.616	-0.612	85.893	185.980	0.186	47.105	61.850	0.097	654.540
728	uc009wxc.3	RASAL2	chr1	+	178421550	178448648	23619	True	-198.674	-84.579	0.000	0.000	39.363	0.732	0.000	-0.174	0.210	49.320	118.360	-0.472	72.100	153.440	-0.542	223	223	223	138	138	138	21.334	51.593	-1.265	39.868	81.435	-1.012	8.733	18.253	0.297	10.995	22.565	0.243	72.100
729	uc021ppe.1	ZNF33A	chr10	+	38305739	38348995	39863	True	-71.286	-72.047	0.000	0.000	16.789	0.637	0.000	-0.234	0.159	95.960	296.260	-0.668	324.500	623.360	-0.443	123	123	123	168	168	168	31.802	87.507	-1.453	58.151	116.279	-1.048	15.390	38.701	0.272	45.415	83.232	0.264	324.500
730	uc003yjw.2	YWHAZ	chr8	-	101930803	101964357	1900	True	-39.199	105.225	0.000	0.000	29.704	1.000	0.000	-0.180	0.060	1747.120	3673.920	-0.999	2471.260	4389.500	-0.709	38	38	38	89	89	89	1235.923	2753.482	-1.155	1296.599	2438.859	-0.916	214.961	465.926	0.069	466.283	851.626	0.079	2471.260
731	uc003yjx.2	YWHAZ	chr8	-	101930803	101965623	1900	True	-38.948	105.452	0.000	0.000	30.182	1.000	0.000	-0.177	0.063	1747.120	3673.920	-0.999	2471.260	4389.500	-0.709	38	38	38	89	89	89	1235.923	2753.482	-1.155	1296.599	2438.859	-0.916	214.961	465.926	0.069	466.283	851.626	0.079	2471.260
732	uc031puj.1	ZNF33A	chr10	+	38299577	38348995	46025	True	-72.739	-73.392	0.000	0.000	10.935	0.625	0.000	-0.235	0.162	51.620	159.180	-0.668	324.500	623.360	-0.443	110	110	110	168	168	168	27.452	77.673	-1.474	58.151	116.279	-1.048	8.105	21.266	0.267	45.415	83.232	0.264	324.500
733	uc003hit.3	G3BP2	chr4	-	76567952	76598667	1700	True	-74.439	54.878	0.000	0.000	40.683	0.924	0.000	-0.153	0.169	521.080	910.280	-0.606	733.740	967.920	-0.052	97	97	97	79	79	79	289.946	528.223	-0.852	369.900	542.948	-0.529	77.602	156.942	0.137	113.449	184.745	0.194	733.740
734	uc003abl.3	KIAA1671	chr22	+	25466179	25593415	122673	True	-96.371	-92.428	0.000	0.000	-46.282	0.345	0.000	-0.352	0.067	32.640	82.620	-0.644	192.580	373.140	-0.286	56	56	56	226	226	226	20.518	50.280	-1.243	55.369	110.771	-1.007	5.206	13.859	0.217	26.202	47.164	0.222	192.580
735	uc011bjx.2	CCDC14	chr3	-	123632273	123680255	1120	True	-59.490	84.079	0.000	0.000	42.474	0.978	0.000	-0.079	0.243	207.120	574.340	-1.029	266.960	597.280	-0.839	127	127	127	45	45	45	131.678	350.191	-1.400	163.864	350.685	-1.077	41.783	112.386	0.131	49.957	115.521	0.135	266.960
736	uc001dxm.2	SORT1	chr1	-	109852187	109940563	3880	True	-177.503	26.343	0.000	0.000	4.359	0.691	0.000	-0.159	0.099	205.360	313.540	-0.373	195.820	276.860	-0.196	115	115	115	194	194	194	91.395	158.693	-0.820	89.934	133.085	-0.563	46.007	73.700	0.193	28.567	40.370	0.184	205.360
737	uc004fcl.4	FMR1	chrX	+	147009187	147032647	21315	True	-56.134	64.599	0.000	0.000	43.794	0.950	0.000	-0.190	0.157	402.420	734.500	-0.412	504.720	726.100	-0.190	58	58	58	101	101	101	262.493	460.735	-0.814	293.739	407.529	-0.465	76.455	132.902	0.131	83.385	121.923	0.132	504.720
738	uc003vwg.2	TMEM178B	chr7	+	140774031	141180179	402224	True	-276.838	-267.915	0.000	0.000	12.012	0.325	0.010	-0.132	0.208	36.620	83.460	-0.015	50.320	108.720	-0.106	322	322	322	194	194	194	13.541	35.804	-1.362	26.423	55.748	-1.052	6.074	13.543	0.397	7.770	15.801	0.373	50.320
739	uc003isp.4	MFAP3L	chr4	-	170907747	170947429	1360	True	-117.876	-113.285	0.000	0.000	32.307	0.838	0.000	-0.107	0.366	28.360	56.480	0.254	44.880	70.060	0.025	231	231	231	68	68	68	13.890	29.295	-1.023	26.201	40.598	-0.611	5.093	10.177	0.391	6.628	10.074	0.223	44.880
740	uc010zbf.2	CCNT2	chr2	+	135676391	135716915	36299	True	-92.582	61.923	0.000	0.000	41.199	0.903	0.000	-0.142	0.164	89.300	198.100	-0.897	186.620	333.140	-0.433	95	95	95	113	113	113	62.392	140.433	-1.156	84.923	154.363	-0.852	11.075	25.333	0.150	27.395	49.300	0.166	186.620
741	uc002kte.3	ROCK1	chr18	-	18529702	18691812	1400	True	-94.581	75.876	0.000	0.000	35.825	0.983	0.000	-0.080	0.197	325.520	667.620	-0.723	389.740	691.740	-0.513	149	149	149	60	60	60	172.292	358.681	-1.093	227.423	398.850	-0.809	71.890	131.301	0.180	67.038	117.041	0.109	389.740
742	uc002ewo.2	CHTF8	chr16	-	69151911	69166493	680	True	-38.603	8.881	0.000	0.000	30.597	1.000	0.000	-0.126	0.366	223.720	500.060	-0.567	372.840	701.600	0.398	87	87	87	34	34	34	138.423	281.637	-0.999	255.731	424.487	-0.624	29.790	76.226	0.161	56.272	161.504	0.440	372.840
743	uc010wkx.1	KPNB1	chr17	+	45734225	45761004	25784	True	-44.301	70.231	0.000	0.000	34.206	1.000	0.000	-0.097	0.197	2748.060	5519.360	-1.000	3091.580	5922.160	-0.420	78	78	78	48	48	48	1058.901	2346.161	-1.183	1288.575	2420.947	-0.890	576.568	1132.949	0.110	698.483	1377.300	0.119	3091.580
744	uc010mpk.3	PRUNE2	chr9	-	79226291	79521003	2300	True	-525.165	-525.559	0.000	0.000	19.053	0.070	0.000	-0.117	0.389	16.680	43.440	1.485	20.260	49.720	-0.244	472	472	472	115	115	115	2.111	6.756	-1.075	10.433	23.311	-1.074	3.579	10.346	0.773	3.561	8.684	0.328	20.260
745	uc003eau.3	ZDHHC23	chr3	+	113666747	113681827	13639	True	-66.218	-14.728	0.000	0.000	39.283	0.929	0.000	-0.232	0.269	83.280	207.420	-0.926	97.060	192.020	-0.456	93	93	93	70	70	70	30.026	78.520	-1.416	54.422	103.729	-0.909	16.160	35.954	0.242	16.627	33.773	0.212	97.060
746	uc002jbc.4	DCAF7	chr17	+	61627795	61671642	40666	True	-167.127	101.867	0.000	0.000	10.058	0.796	0.025	-0.102	0.094	319.200	699.400	-0.870	765.540	1746.240	-0.517	134	134	134	157	157	157	112.561	250.525	-1.181	190.308	366.353	-0.941	57.862	118.097	0.149	130.890	272.369	0.148	765.540
747	uc004fjw.2	MECP2	chrX	-	153287263	153363188	2500	True	-301.901	-52.293	0.000	0.000	35.022	0.702	0.000	-0.076	0.226	211.560	409.240	-0.482	127.000	210.540	-0.154	374	374	374	124	124	124	54.236	106.362	-1.049	67.815	111.507	-0.711	45.195	76.745	0.281	18.606	29.001	0.211	211.560
748	uc001uvw.3	SMAD9	chr13	-	37418967	37494409	1340	True	-122.513	-20.731	0.000	0.000	37.773	0.896	0.000	-0.110	0.293	774.660	1775.060	-0.347	137.440	262.480	-0.469	186	186	186	67	67	67	62.415	142.884	-1.273	78.067	141.426	-0.847	97.354	194.916	0.264	19.197	35.976	0.188	774.660
749	uc001vjf.3	KLF12	chr13	-	74260148	74708066	2300	True	-278.980	4.475	0.000	0.000	52.062	0.823	0.009	-0.066	0.238	80.760	182.400	-0.762	107.800	199.640	-0.463	406	406	406	113	113	113	28.046	73.275	-1.368	65.725	127.965	-0.954	11.670	27.713	0.228	18.674	34.169	0.181	107.800
750	uc001tnj.4	CORO1C	chr12	-	109038884	109125326	1620	True	-69.411	122.805	0.000	0.000	35.760	0.922	0.026	-0.108	0.092	252.280	573.220	-1.044	516.020	985.460	-0.812	84	84	84	77	77	77	172.505	403.613	-1.219	255.002	518.266	-1.030	39.351	93.993	0.089	84.682	158.134	0.109	516.020
751	uc003xmr.3	ADAM9	chr8	+	38854504	38962779	106741	True	-57.146	31.899	0.000	0.000	29.922	0.982	0.000	-0.120	0.224	326.580	500.620	-0.290	373.380	504.180	0.364	82	82	82	56	56	56	198.340	298.019	-0.596	240.277	287.892	-0.249	50.409	68.309	0.134	67.614	88.678	0.211	373.380
752	uc011lhe.1	YWHAZ	chr8	-	101930803	101962799	1900	True	-37.877	105.551	0.000	0.000	32.248	1.000	0.000	-0.188	0.057	1747.120	3673.920	-0.999	2471.260	4389.500	-0.709	38	38	38	89	89	89	1235.923	2753.482	-1.155	1296.599	2438.859	-0.916	214.961	465.926	0.069	466.283	851.626	0.079	2471.260
753	uc004dir.3	ZNF182	chrX	-	47834249	47863377	1180	True	-59.012	-19.428	0.000	0.000	33.974	1.000	0.000	-0.193	0.331	48.820	118.960	-0.865	61.860	130.940	-0.388	95	95	95	53	53	53	27.534	69.561	-1.323	42.072	76.494	-0.843	9.007	20.359	0.218	9.424	18.811	0.202	61.860
754	uc001bsd.2	SDC3	chr1	-	31342312	31351587	1940	True	-125.287	-23.391	0.000	0.000	34.019	0.784	0.000	-0.139	0.233	79.900	243.800	-0.477	159.880	249.400	-0.061	145	145	145	97	97	97	37.071	105.673	-1.459	61.873	133.523	-1.111	15.219	45.108	0.273	21.723	40.234	0.235	159.880
755	uc002tgz.2	BCL2L11	chr2	+	111878490	111926022	44259	True	-53.014	-53.047	0.000	0.000	-18.066	0.500	0.000	-0.281	0.126	69.860	101.500	-0.121	161.920	180.560	0.451	59	59	59	162	162	162	45.272	67.706	-0.571	66.777	73.688	-0.161	9.701	14.645	0.192	25.738	26.153	0.227	161.920
756	uc003xsk.4	LYN	chr8	+	56792385	56925006	130501	True	-39.318	32.093	0.000	0.000	34.094	1.000	0.000	-0.138	0.264	85.860	239.260	-0.981	115.700	209.380	-0.469	65	65	65	52	52	52	65.234	159.680	-1.279	78.011	142.903	-0.849	12.924	32.377	0.141	17.774	38.448	0.174	115.700
757	uc002ifz.3	ATXN7L3	chr17	-	42269172	42275529	1420	True	-65.126	66.955	0.000	0.000	35.256	0.944	0.000	-0.118	0.166	135.440	259.620	-0.691	177.380	267.580	0.031	84	84	84	71	71	71	90.219	171.300	-0.914	104.365	162.389	-0.626	19.182	38.352	0.105	33.911	52.302	0.175	177.380
758	uc011mva.1	HS6ST2	chrX	-	131760037	131842656	1780	True	-66.359	41.274	0.000	0.000	28.709	0.966	0.000	-0.192	0.136	124.580	249.100	0.422	238.000	360.380	-0.139	64	64	64	89	89	89	78.123	140.685	-0.828	136.876	202.326	-0.543	22.366	39.035	0.211	45.348	72.432	0.149	238.000
759	uc003sna.1	FOXK1	chr7	+	4683387	4811074	120627	True	-141.096	-142.148	0.000	0.000	-59.283	0.330	0.000	-0.195	0.096	74.840	109.420	-0.209	1425.280	3603.580	0.113	163	163	163	351	351	351	32.995	58.240	-0.800	127.852	230.730	-0.579	8.594	14.845	0.246	203.474	487.739	0.291	1425.280
760	uc001djq.3	PRKACB	chr1	+	84630648	84704181	71594	True	-48.816	-40.799	0.000	0.000	-10.391	0.726	0.000	-0.193	0.189	60.600	142.440	-0.444	117.680	191.660	-0.228	93	93	93	95	95	95	38.639	85.959	-1.132	65.418	110.846	-0.748	7.474	16.616	0.234	21.454	36.080	0.184	117.680
761	uc002tud.2	CCNT2	chr2	+	135676391	135716915	36308	True	-85.301	53.268	0.000	0.000	38.565	0.893	0.000	-0.154	0.171	88.080	198.660	-0.902	190.980	345.340	-0.427	83	83	83	112	112	112	60.657	137.673	-1.171	85.035	154.507	-0.851	12.200	26.520	0.153	27.463	49.331	0.165	190.980
762	uc021wfi.1	STX16	chr20	+	57226308	57254582	26254	True	-90.928	49.038	0.000	0.000	28.961	0.889	0.020	-0.154	0.138	376.320	884.060	-0.883	1183.400	2784.600	-0.594	89	89	89	99	99	99	187.881	441.555	-1.229	350.691	667.737	-0.907	67.331	159.983	0.149	168.813	383.465	0.155	1183.400
763	uc002itr.4	MBTD1	chr17	-	49254785	49337427	3140	True	-93.435	-95.142	0.000	0.000	-19.628	0.325	0.000	-0.271	0.165	90.780	244.920	-0.758	127.880	245.720	1.602	67	67	67	157	157	157	45.739	105.246	-1.180	68.477	120.490	-0.746	17.366	42.268	0.183	29.655	53.971	0.384	127.880
764	uc010mqj.3	SPIN1	chr9	+	91002839	91093622	88213	True	-93.004	36.676	0.000	0.000	25.342	0.937	0.000	-0.209	0.121	175.060	381.240	-0.848	241.540	518.720	-0.539	74	74	74	126	126	126	81.184	201.149	-1.301	136.907	278.699	-1.008	28.675	65.726	0.194	45.988	100.338	0.157	241.540
765	uc010abi.3	NBEA	chr13	+	35735886	36246874	509491	True	-96.404	-97.118	0.000	0.000	32.049	0.822	0.000	-0.128	0.356	36.420	73.040	-0.202	63.300	95.520	0.003	186	186	186	73	73	73	19.540	40.155	-1.037	31.756	46.868	-0.542	7.011	11.749	0.353	10.506	15.482	0.264	63.300
766	uc010sli.2	SLC38A2	chr12	-	46751970	46759090	1460	True	-79.607	104.628	0.000	0.000	35.487	0.986	0.000	-0.094	0.131	549.860	1095.900	-0.819	1644.700	2571.280	-0.321	105	105	105	73	73	73	298.432	593.207	-0.996	579.081	964.009	-0.730	106.101	201.221	0.108	270.758	437.978	0.119	1644.700
767	uc010mhx.3	MPDZ	chr9	-	13105702	13162794	1220	True	-59.705	3.213	0.000	0.000	38.102	0.934	0.000	-0.184	0.280	184.620	274.240	-0.153	215.380	231.060	0.493	93	93	93	61	61	61	84.367	131.524	-0.660	106.046	120.570	-0.189	30.910	42.007	0.189	36.752	37.706	0.214	215.380
768	uc010icf.3	WHSC1	chr4	+	1953834	1983934	27430	True	-134.789	75.673	0.000	0.000	13.960	0.840	0.000	-0.108	0.122	371.220	643.120	-0.446	324.380	506.460	-0.251	117	117	117	131	131	131	173.922	302.241	-0.796	152.952	226.865	-0.572	77.587	134.701	0.147	56.920	84.326	0.151	371.220
769	uc010sml.1	TMBIM6	chr12	+	50135292	50158717	22483	True	-38.993	98.767	0.000	0.000	30.644	1.000	0.000	-0.084	0.128	1518.500	2594.540	-0.604	1225.800	1942.600	-0.302	65	65	65	45	45	45	969.073	1678.825	-0.787	928.130	1376.496	-0.559	233.956	426.391	0.078	144.082	258.161	0.097	1518.500
770	uc021ynx.1	ZNF322	chr6	-	26634610	26659980	2300	True	-96.027	30.636	0.000	0.000	37.132	0.870	0.000	-0.172	0.177	111.460	269.940	-1.083	150.960	320.020	-0.674	94	94	94	115	115	115	67.103	178.104	-1.402	82.358	171.252	-1.054	14.070	31.142	0.163	29.719	57.915	0.190	150.960
771	uc011dti.2	MAPK14	chr6	+	35995583	36079013	81493	True	-56.822	50.730	0.000	0.000	32.582	0.986	0.000	-0.139	0.171	169.800	338.960	-0.617	275.620	352.700	-0.100	68	68	68	71	71	71	113.858	228.763	-1.002	134.831	217.161	-0.688	25.978	51.108	0.131	37.804	54.543	0.160	275.620
772	uc001ooa.3	PPP6R3	chr11	+	68353743	68382801	27350	True	-61.620	73.406	0.000	0.000	25.382	0.964	0.000	-0.121	0.134	281.740	512.980	-0.521	474.140	665.420	-0.315	58	58	58	83	83	83	193.209	346.593	-0.839	224.228	334.073	-0.583	44.333	80.133	0.099	83.537	119.344	0.129	474.140
773	uc003jfk.3	FAM105B	chr5	+	14664782	14699842	32400	True	-205.623	-35.498	0.000	0.000	30.983	0.750	0.058	-0.121	0.183	63.840	140.540	-0.559	567.120	961.780	-0.011	241	241	241	120	120	120	29.736	71.471	-1.234	47.095	90.058	-0.867	11.338	26.989	0.230	81.464	150.962	0.296	567.120
774	uc031qme.1	KLF12	chr13	-	74260148	74708066	2300	True	-276.656	2.607	0.000	0.000	51.668	0.814	0.009	-0.067	0.238	80.760	182.400	-0.762	107.800	199.640	-0.463	400	400	400	113	113	113	28.062	73.353	-1.369	65.725	127.965	-0.954	11.742	27.872	0.229	18.674	34.169	0.181	107.800
775	uc004err.3	NKRF	chrX	-	118722299	118739846	1000	True	-59.662	71.859	0.000	0.000	35.384	1.000	0.000	-0.089	0.206	439.740	791.960	-0.635	286.100	448.620	-0.560	102	102	102	50	50	50	188.460	364.970	-0.977	180.720	293.716	-0.694	93.405	159.248	0.153	40.446	67.810	0.073	439.740
776	uc004dck.3	TAB3	chrX	-	30845558	30993201	2800	True	-154.615	-66.980	0.000	0.000	34.909	0.686	0.000	-0.204	0.207	57.520	132.720	-0.719	84.360	167.500	-0.079	155	155	155	140	140	140	23.799	63.106	-1.371	49.894	97.656	-0.961	8.326	22.013	0.262	16.684	30.660	0.286	84.360
777	uc002dlk.3	USP31	chr16	-	23072727	23083869	4720	True	-210.269	-204.666	0.000	0.000	15.717	0.386	0.000	-0.232	0.195	36.580	40.860	0.344	86.940	155.560	1.093	186	186	186	236	236	236	15.778	23.125	-0.540	25.842	30.157	-0.144	5.825	7.475	0.324	11.255	17.749	0.406	86.940
778	uc002ezj.3	MTSS1L	chr16	-	70695106	70719954	2020	True	-104.295	-32.803	0.000	0.000	30.378	0.762	0.000	-0.171	0.242	117.740	251.160	-0.394	220.080	315.160	0.768	109	109	109	101	101	101	56.642	105.097	-0.878	102.849	156.618	-0.491	20.075	39.926	0.202	45.989	83.852	0.356	220.080
779	uc003hto.3	UNC5C	chr4	-	96083655	96470361	1760	True	-264.879	-259.490	0.000	0.000	41.293	0.636	0.000	-0.096	0.454	27.180	72.840	-0.289	31.940	57.460	0.090	357	357	357	88	88	88	11.361	29.854	-1.352	21.252	37.948	-0.800	4.609	9.568	0.434	4.801	9.007	0.366	31.940
780	uc010iry.3	WWC2	chr4	+	184130101	184241929	107634	True	-109.012	-23.203	0.000	0.000	45.058	0.848	0.000	-0.157	0.277	56.640	133.020	-0.467	110.980	158.440	0.017	143	143	143	92	92	92	34.118	73.254	-1.078	55.468	89.670	-0.665	9.449	20.904	0.254	17.647	30.209	0.261	110.980
781	uc002hub.3	MSL1	chr17	+	38279449	38293045	11782	True	-67.020	94.798	0.000	0.000	34.276	1.000	0.000	-0.119	0.115	320.500	758.800	-0.980	275.080	630.340	-0.436	75	75	75	83	83	83	173.117	413.935	-1.248	183.732	369.786	-0.998	50.533	124.782	0.113	40.296	90.082	0.132	320.500
782	uc010els.3	CARD8	chr19	-	48711342	48735371	1520	True	-103.876	-102.017	0.000	0.000	35.548	0.724	0.013	-0.189	0.383	86.160	154.000	0.232	1134.500	1327.960	1.558	154	154	154	76	76	76	42.607	83.097	-0.915	118.101	186.852	-0.269	19.879	37.873	0.295	199.461	282.084	0.704	1134.500
783	uc010nqq.3	CUL4B	chrX	-	119658445	119680471	820	True	-65.195	106.616	0.000	0.000	38.967	1.000	0.000	-0.062	0.220	493.680	1080.500	-0.823	496.980	805.160	-0.426	128	128	128	39	39	39	292.419	650.735	-1.132	316.486	562.520	-0.818	80.742	206.379	0.133	66.382	126.356	0.137	496.980
784	uc002dll.3	USP31	chr16	-	23072727	23160591	4180	True	-240.514	-240.566	0.000	0.000	23.056	0.411	0.000	-0.158	0.222	40.300	46.420	1.341	86.940	155.560	1.093	294	294	294	209	209	209	17.028	23.398	-0.429	27.096	31.440	-0.126	8.075	9.987	0.413	11.328	18.357	0.408	86.940
785	uc003xgx.3	FZD3	chr8	+	28351721	28431785	72673	True	-364.492	-357.916	0.000	0.000	-38.333	0.109	0.011	-0.145	0.114	109.320	181.940	-0.232	839.540	1970.560	0.062	283	283	283	367	367	367	17.636	41.752	-1.263	47.317	101.774	-1.006	11.826	20.084	0.374	111.930	260.759	0.375	839.540
786	uc010lvb.3	FZD3	chr8	+	28351721	28431785	72673	True	-364.492	-357.916	0.000	0.000	-38.333	0.109	0.011	-0.145	0.114	109.320	181.940	-0.232	839.540	1970.560	0.062	283	283	283	367	367	367	17.636	41.752	-1.263	47.317	101.774	-1.006	11.826	20.084	0.374	111.930	260.759	0.375	839.540
787	uc002rdu.1	PUM2	chr2	-	20448452	20550463	2420	True	-136.776	35.506	0.000	0.000	26.878	0.833	0.000	-0.133	0.157	243.520	383.460	-0.457	321.100	466.560	-0.248	141	141	141	120	120	120	109.678	194.857	-0.875	165.796	238.826	-0.534	51.153	73.985	0.201	59.271	78.868	0.172	321.100
788	uc001zxe.2	SECISBP2L	chr15	-	49280834	49338760	2200	True	-156.138	-87.264	0.000	0.000	47.480	0.764	0.000	-0.149	0.308	49.880	127.620	-0.234	74.520	141.200	0.349	200	200	200	110	110	110	21.173	49.078	-1.179	37.905	65.389	-0.726	8.346	19.392	0.309	13.398	25.757	0.300	74.520
789	uc003yjv.2	YWHAZ	chr8	-	101930803	101963560	2020	True	-50.172	90.984	0.000	0.000	14.499	1.000	0.000	-0.189	0.045	1698.500	3673.920	-1.087	2471.260	4389.500	-0.709	32	32	32	95	95	95	1222.286	2760.641	-1.175	1297.361	2456.319	-0.925	201.950	442.320	0.055	456.120	839.527	0.083	2471.260
790	uc011lhf.1	YWHAZ	chr8	-	101930803	101963560	2020	True	-48.588	93.460	0.000	0.000	16.660	1.000	0.000	-0.191	0.045	1698.500	3673.920	-1.087	2471.260	4389.500	-0.709	32	32	32	95	95	95	1222.286	2760.641	-1.175	1297.361	2456.319	-0.925	201.950	442.320	0.055	456.120	839.527	0.083	2471.260
791	uc001jjo.3	PRKG1	chr10	+	52834233	54058110	1221648	True	-158.119	-66.568	0.000	0.000	31.280	0.771	0.000	-0.144	0.240	34.140	132.580	0.292	50.340	104.380	-0.475	178	178	178	109	109	109	16.171	46.641	-1.391	27.619	61.854	-1.134	6.461	21.166	0.435	8.052	18.148	0.226	50.340
792	uc021pag.1	ADAR	chr1	-	154554533	154578776	2600	True	-120.873	95.198	0.000	0.000	40.288	0.808	0.000	-0.121	0.135	321.140	689.620	-0.981	566.780	1068.220	-0.650	121	121	121	130	130	130	165.748	400.573	-1.290	319.274	627.655	-0.961	52.653	103.365	0.136	81.500	173.966	0.136	566.780
793	uc001lhv.1	FAM53B	chr10	-	126307862	126432930	2320	True	-128.113	-20.347	0.000	0.000	41.540	0.845	0.000	-0.175	0.218	95.240	172.340	-0.273	146.160	192.740	-0.143	140	140	140	116	116	116	33.571	68.020	-1.005	61.729	93.869	-0.612	15.632	29.703	0.266	24.221	31.340	0.199	146.160
794	uc002iga.3	ATXN7L3	chr17	-	42269172	42275529	1420	True	-64.970	65.907	0.000	0.000	34.800	0.944	0.000	-0.119	0.165	135.440	258.700	-0.691	177.380	267.580	0.031	83	83	83	71	71	71	89.725	170.236	-0.914	104.365	162.389	-0.626	18.760	37.329	0.105	33.911	52.302	0.175	177.380
795	uc001izl.3	ZNF37A	chr10	+	38383263	38412278	25954	True	-164.516	-68.862	0.000	0.000	28.551	0.609	0.000	-0.187	0.203	573.000	1065.260	-0.390	242.900	336.760	0.072	152	152	152	151	151	151	35.273	70.549	-1.014	59.326	87.384	-0.564	72.259	136.342	0.277	37.236	52.882	0.238	573.000
796	uc001izm.3	ZNF37A	chr10	+	38383263	38412278	25954	True	-164.516	-68.862	0.000	0.000	28.551	0.609	0.000	-0.187	0.203	573.000	1065.260	-0.390	242.900	336.760	0.072	152	152	152	151	151	151	35.273	70.549	-1.014	59.326	87.384	-0.564	72.259	136.342	0.277	37.236	52.882	0.238	573.000
797	uc010ovw.2	AHCYL1	chr1	+	110527386	110566364	36969	True	-62.854	67.038	0.000	0.000	14.352	0.969	0.000	-0.172	0.092	352.200	857.660	-1.015	596.760	1220.920	-0.564	44	44	44	98	98	98	227.495	525.477	-1.204	330.954	639.624	-0.949	52.689	120.929	0.115	99.204	191.505	0.115	596.760
798	uc031pul.1	ZNF33A	chr10	+	38299577	38348995	46025	True	-73.939	-74.493	0.000	0.000	8.763	0.583	0.000	-0.226	0.164	51.620	159.180	-0.668	324.500	623.360	-0.443	110	110	110	168	168	168	27.452	77.673	-1.474	58.151	116.279	-1.048	8.105	21.266	0.267	45.415	83.232	0.264	324.500
799	uc031pun.1	ZNF33A	chr10	+	38299577	38348995	46025	True	-74.496	-75.090	0.000	0.000	7.829	0.571	0.000	-0.221	0.166	51.620	159.180	-0.668	324.500	623.360	-0.443	110	110	110	168	168	168	27.452	77.673	-1.474	58.151	116.279	-1.048	8.105	21.266	0.267	45.415	83.232	0.264	324.500
800	uc001blr.3	CEP85	chr1	+	26560692	26605298	43394	True	-62.345	46.925	0.000	0.000	40.859	1.000	0.000	-0.127	0.238	112.820	270.660	-0.967	122.560	256.280	-0.567	106	106	106	58	58	58	62.172	159.538	-1.346	76.227	152.488	-0.972	18.215	45.162	0.165	16.367	39.893	0.166	122.560
801	uc010ddj.3	RPS6KB1	chr17	+	57970406	58027786	55641	True	-75.485	19.959	0.000	0.000	39.711	0.890	0.000	-0.168	0.219	181.580	354.440	-0.223	209.420	196.260	0.318	93	93	93	82	82	82	91.440	153.291	-0.704	93.136	112.028	-0.278	41.976	78.657	0.195	32.699	33.372	0.206	209.420
802	uc003kjr.3	LYSMD3	chr5	-	89811444	89825401	2620	True	-91.401	-11.000	0.000	0.000	21.285	0.851	0.000	-0.269	0.143	88.380	262.280	-0.828	117.320	275.500	-0.209	71	71	71	121	121	121	53.539	139.029	-1.348	67.100	127.067	-0.901	14.198	40.059	0.207	23.089	46.674	0.207	117.320
803	uc002dzz.1	FBXL19	chr16	+	30934391	30960104	24541	True	-33.633	-33.004	0.000	0.000	32.474	0.930	0.000	-0.181	0.450	187.120	358.640	1.535	268.080	492.120	2.055	68	68	68	57	57	57	96.642	187.261	-0.784	144.320	199.921	-0.096	37.316	79.021	0.607	69.718	144.812	0.729	268.080
804	uc004bzd.2	GPR107	chr9	+	132815984	132902448	81619	True	-35.639	-35.582	0.000	0.000	-77.616	0.396	0.000	-0.232	0.057	204.400	376.800	-0.592	270.340	472.020	-0.195	59	59	59	240	240	240	95.208	183.895	-0.949	122.510	196.711	-0.664	33.093	61.095	0.129	45.019	77.522	0.194	270.340
805	uc001mld.3	FAR1	chr11	+	13690205	13753893	60373	True	-131.800	-26.867	0.000	0.000	-21.977	0.602	0.000	-0.223	0.092	235.100	546.820	-1.024	308.200	576.120	-0.411	69	69	69	161	161	161	127.436	308.563	-1.279	141.093	270.365	-0.948	40.082	91.049	0.145	58.373	104.139	0.216	308.200
806	uc003leb.3	MATR3	chr5	+	138647450	138667366	17723	True	-56.694	74.106	0.000	0.000	22.224	1.000	0.000	-0.021	0.219	1498.380	3595.220	-1.083	1919.400	3568.400	-0.711	60	60	60	46	46	46	946.481	2225.861	-1.235	981.307	1941.240	-0.983	307.983	722.063	0.080	279.870	524.081	0.090	1919.400
807	uc003clo.3	NKTR	chr3	+	42642146	42690233	46573	True	-138.454	105.001	0.000	0.000	50.994	0.892	0.000	-0.067	0.222	337.940	708.480	-0.642	474.940	798.420	-0.284	241	241	241	74	74	74	185.830	373.694	-1.028	287.357	475.724	-0.710	64.964	118.758	0.164	100.898	175.145	0.159	474.940
808	uc003tme.3	PURB	chr7	-	44915891	44924960	7240	True	-188.071	-186.780	0.000	0.000	-112.400	0.080	0.000	-0.264	0.065	97.280	262.020	-0.628	879.160	1944.000	0.139	89	89	89	362	362	362	46.861	122.073	-1.339	89.773	179.778	-1.005	26.061	68.337	0.240	92.088	190.933	0.256	879.160
809	uc002lhz.3	LMAN1	chr18	-	56995055	57026508	2380	True	-105.940	71.027	0.000	0.000	29.650	0.898	0.000	-0.150	0.115	302.500	679.560	-0.779	571.360	878.440	-0.230	97	97	97	118	118	118	186.317	397.991	-1.091	284.262	499.439	-0.817	55.523	124.739	0.135	102.023	169.858	0.158	571.360
810	uc003ddl.2	WDR82	chr3	-	52288437	52312659	2500	True	-53.097	-54.045	0.000	0.000	-12.838	0.328	0.000	-0.233	0.135	384.180	768.580	-0.888	1070.080	2078.120	0.697	60	60	60	125	125	125	226.734	482.679	-1.103	398.764	669.419	-0.718	68.035	131.694	0.135	175.514	343.384	0.275	1070.080
811	uc001vlz.3	GPR180	chr13	+	95254103	95286899	25603	True	-64.842	49.718	0.000	0.000	27.457	0.899	0.000	-0.152	0.165	247.560	368.200	-0.339	340.120	360.120	0.050	53	53	53	89	89	89	139.284	210.551	-0.590	163.300	196.396	-0.266	38.579	60.050	0.134	66.863	79.768	0.142	340.120
812	uc004eep.3	ZNF711	chrX	+	84498996	84528368	28100	True	-70.076	52.091	0.000	0.000	40.572	0.968	0.000	-0.096	0.246	242.340	536.420	-0.835	322.600	601.280	-0.469	114	114	114	62	62	62	140.320	314.257	-1.164	156.581	282.617	-0.825	39.259	82.987	0.150	50.555	106.531	0.167	322.600
813	uc009zwq.3	FBXO21	chr12	-	117581584	117628300	1840	True	-78.366	76.093	0.000	0.000	38.586	0.891	0.000	-0.138	0.139	160.700	314.720	-0.631	258.220	408.320	-0.227	88	88	88	92	92	92	95.575	179.098	-0.904	131.048	208.706	-0.632	27.474	50.698	0.136	53.826	92.571	0.166	258.220
814	uc011apq.2	POLDIP3	chr22	-	42979726	43010962	1740	True	-65.723	93.886	0.000	0.000	31.068	1.000	0.000	-0.133	0.103	358.120	801.020	-0.854	495.400	951.240	-0.656	66	66	66	87	87	87	205.062	442.887	-1.111	281.599	516.993	-0.869	65.413	135.167	0.121	83.234	158.672	0.094	495.400
815	uc010zin.2	ABI2	chr2	+	204259422	204296892	33717	True	-129.219	44.535	0.000	0.000	1.800	0.860	0.000	-0.216	0.093	191.000	482.000	-1.020	723.060	1381.820	-0.670	75	75	75	186	186	186	98.599	251.273	-1.347	152.768	310.516	-1.027	34.314	84.805	0.175	104.039	207.781	0.135	723.060
816	uc001hdy.3	SRGAP2	chr1	+	206516199	206637783	118942	True	-140.876	31.706	0.000	0.000	20.142	0.808	0.000	-0.134	0.133	261.940	756.640	-0.863	129.880	283.800	-0.358	127	127	127	130	130	130	92.247	229.505	-1.250	67.014	127.655	-0.903	66.918	183.515	0.196	18.599	39.893	0.204	261.940
817	uc010pru.2	SRGAP2	chr1	+	206516199	206637783	118942	True	-140.890	31.659	0.000	0.000	20.048	0.808	0.000	-0.134	0.133	261.940	756.640	-0.863	129.880	283.800	-0.358	127	127	127	130	130	130	92.362	229.831	-1.250	67.014	127.655	-0.903	67.069	183.995	0.196	18.599	39.893	0.204	261.940
818	uc010qev.2	ZNF33A	chr10	+	38299577	38348995	46028	True	-72.721	-73.252	0.000	0.000	12.268	0.605	0.000	-0.211	0.166	95.300	293.940	-0.674	328.640	627.420	-0.439	123	123	123	167	167	167	31.752	87.450	-1.454	58.186	116.380	-1.049	15.364	38.717	0.272	45.542	83.381	0.264	328.640
819	uc001izh.3	ZNF33A	chr10	+	38299577	38348995	46028	True	-72.559	-73.162	0.000	0.000	12.365	0.605	0.000	-0.211	0.167	95.300	293.940	-0.674	328.640	627.420	-0.439	123	123	123	167	167	167	31.752	87.450	-1.454	58.186	116.380	-1.049	15.364	38.717	0.272	45.542	83.381	0.264	328.640
820	uc002thd.2	BCL2L11	chr2	+	111878490	111926022	44259	True	-62.595	-59.058	0.000	0.000	-19.965	0.481	0.000	-0.292	0.128	69.860	101.500	-0.121	161.920	180.560	0.451	58	58	58	162	162	162	45.162	68.189	-0.584	66.777	73.688	-0.161	9.776	14.967	0.204	25.738	26.153	0.227	161.920
821	uc031pui.1	ZNF33A	chr10	+	38299577	38348995	46025	True	-72.991	-73.468	0.000	0.000	12.533	0.589	0.000	-0.211	0.166	97.140	298.840	-0.668	324.500	623.360	-0.443	124	124	124	168	168	168	32.050	87.997	-1.451	58.151	116.279	-1.048	15.584	38.925	0.272	45.415	83.232	0.264	324.500
822	uc002kyt.2	ZNF24	chr18	-	32912177	32924407	3900	True	-163.690	70.071	0.000	0.000	4.814	0.746	0.000	-0.158	0.088	350.180	769.600	-0.697	756.740	1318.680	-0.510	107	107	107	193	193	193	192.884	447.085	-1.215	267.444	516.297	-0.964	55.984	122.175	0.152	125.377	212.544	0.156	756.740
823	uc001kjq.1	NOC3L	chr10	-	96092988	96122683	760	True	-38.566	30.411	0.000	0.000	38.453	1.000	0.000	-0.135	0.328	156.060	342.020	-0.819	261.100	453.220	-0.458	91	91	91	38	38	38	98.206	230.634	-1.225	132.509	225.049	-0.750	21.536	48.858	0.159	44.568	78.966	0.132	261.100
824	uc001ecx.3	SLC16A1	chr1	-	113454469	113498685	1560	True	-63.692	93.259	0.000	0.000	34.852	0.966	0.000	-0.091	0.154	1061.320	2507.940	-0.922	1295.220	2357.360	-0.702	93	93	93	58	58	58	485.099	1084.752	-1.165	584.156	1102.500	-0.918	193.690	428.507	0.108	253.073	469.098	0.097	1295.220
825	uc010ngl.3	TAB3	chrX	-	30845558	30993201	2800	True	-153.731	-67.722	0.000	0.000	34.332	0.679	0.000	-0.206	0.206	57.520	132.720	-0.719	84.360	167.500	-0.079	153	153	153	140	140	140	23.759	63.071	-1.372	49.894	97.656	-0.961	8.370	22.155	0.263	16.684	30.660	0.286	84.360
826	uc002ewu.3	SNTB2	chr16	+	69221049	69342955	115305	True	-217.663	-212.310	0.000	0.000	-45.672	0.235	0.000	-0.235	0.104	54.300	111.640	-0.370	456.960	973.020	0.229	145	145	145	328	328	328	20.658	46.356	-1.132	60.032	107.641	-0.782	9.374	18.956	0.249	64.547	132.593	0.325	456.960
827	uc011cbu.2	SCARB2	chr4	-	77079891	77135052	680	True	-60.612	49.668	0.000	0.000	40.336	1.000	0.000	-0.081	0.337	654.540	1323.780	0.145	365.200	524.100	-0.484	150	150	150	34	34	34	164.536	335.202	-1.000	247.662	377.616	-0.612	89.556	193.837	0.189	47.105	61.850	0.097	654.540
828	uc003nil.4	ZNF322	chr6	-	26634610	26659980	2300	True	-96.292	32.093	0.000	0.000	36.777	0.870	0.000	-0.169	0.176	111.460	269.940	-1.083	150.960	320.020	-0.674	94	94	94	115	115	115	67.103	178.104	-1.402	82.358	171.252	-1.054	14.070	31.142	0.163	29.719	57.915	0.190	150.960
829	uc021yny.1	ZNF322	chr6	-	26634610	26659980	2300	True	-96.322	32.059	0.000	0.000	36.725	0.870	0.000	-0.170	0.176	111.460	269.940	-1.083	150.960	320.020	-0.674	94	94	94	115	115	115	67.103	178.104	-1.402	82.358	171.252	-1.054	14.070	31.142	0.163	29.719	57.915	0.190	150.960
830	uc021ynz.1	ZNF322	chr6	-	26634610	26659980	2300	True	-96.477	32.224	0.000	0.000	36.525	0.861	0.000	-0.171	0.174	111.460	269.940	-1.083	150.960	320.020	-0.674	94	94	94	115	115	115	67.103	178.104	-1.402	82.358	171.252	-1.054	14.070	31.142	0.163	29.719	57.915	0.190	150.960
831	uc001rwh.4	LIMA1	chr12	-	50569562	50616268	1260	True	-54.606	59.951	0.000	0.000	33.424	0.984	0.000	-0.115	0.183	306.460	589.620	-0.735	327.200	494.980	-0.358	76	76	76	62	62	62	136.776	273.620	-1.019	192.372	312.897	-0.701	68.177	121.856	0.138	52.264	80.713	0.123	327.200
832	uc002kys.2	ZNF24	chr18	-	32912177	32924426	3900	True	-164.084	69.869	0.000	0.000	4.512	0.741	0.000	-0.157	0.089	350.180	769.600	-0.697	756.740	1318.680	-0.510	107	107	107	193	193	193	192.884	447.085	-1.215	267.444	516.297	-0.964	55.984	122.175	0.152	125.377	212.544	0.156	756.740
833	uc010mbr.2	YWHAZ	chr8	-	101930803	101965221	1900	True	-37.696	104.540	0.000	0.000	32.776	1.000	0.000	-0.186	0.062	1747.120	3673.920	-0.999	2471.260	4389.500	-0.709	38	38	38	89	89	89	1235.923	2753.482	-1.155	1296.599	2438.859	-0.916	214.961	465.926	0.069	466.283	851.626	0.079	2471.260
834	uc003pyr.3	GJA1	chr6	+	121756744	121770873	12533	True	-64.287	47.115	0.000	0.000	25.656	0.936	0.000	-0.164	0.129	275.180	661.480	-0.996	513.700	937.660	-0.326	64	64	64	78	78	78	163.705	404.240	-1.289	268.053	535.070	-0.998	39.704	108.954	0.124	90.350	169.189	0.167	513.700
835	uc010zik.2	ABI2	chr2	+	204244930	204296892	48209	True	-131.366	53.129	0.000	0.000	8.957	0.871	0.000	-0.208	0.096	191.000	482.000	-1.020	723.060	1381.820	-0.670	81	81	81	186	186	186	100.118	253.883	-1.340	152.768	310.516	-1.027	33.463	82.702	0.174	104.039	207.781	0.135	723.060
836	uc021vmr.1	BCL2L11	chr2	+	111878490	111926022	44259	True	-52.647	-53.197	0.000	0.000	-12.352	0.481	0.000	-0.241	0.131	69.860	101.500	0.093	161.920	180.560	0.451	72	72	72	162	162	162	41.938	62.415	-0.539	66.777	73.688	-0.161	12.118	19.898	0.235	25.738	26.153	0.227	161.920
837	uc002tgv.1	BCL2L11	chr2	+	111878490	111926022	44259	True	-52.735	-53.337	0.000	0.000	-12.492	0.481	0.000	-0.241	0.131	69.860	101.500	0.093	161.920	180.560	0.451	72	72	72	162	162	162	41.938	62.415	-0.539	66.777	73.688	-0.161	12.118	19.898	0.235	25.738	26.153	0.227	161.920
838	uc001bse.2	SDC3	chr1	-	31342312	31381480	1940	True	-136.506	-48.312	0.000	0.000	26.381	0.742	0.000	-0.146	0.226	79.900	243.800	-0.134	159.880	249.400	-0.061	150	150	150	97	97	97	36.140	103.525	-1.484	61.873	133.523	-1.111	15.982	46.331	0.294	21.723	40.234	0.235	159.880
839	uc004dit.3	ZNF182	chrX	-	47834249	47863394	1180	True	-58.881	-18.697	0.000	0.000	34.110	1.000	0.000	-0.190	0.333	48.820	118.960	-0.865	61.860	130.940	-0.388	95	95	95	53	53	53	27.534	69.561	-1.323	42.072	76.494	-0.843	9.007	20.359	0.218	9.424	18.811	0.202	61.860
840	uc010mqk.3	SPIN1	chr9	+	91003994	91093622	87058	True	-93.684	36.502	0.000	0.000	24.537	0.937	0.000	-0.200	0.127	175.060	381.240	-0.848	241.540	518.720	-0.539	74	74	74	126	126	126	81.184	201.149	-1.301	136.907	278.699	-1.008	28.675	65.726	0.194	45.988	100.338	0.157	241.540
841	uc010rwd.2	ZC3H12C	chr11	+	110001728	110042566	36677	True	-314.660	-314.541	0.000	0.000	11.516	0.238	0.005	-0.249	0.270	24.820	43.820	0.335	56.840	88.820	0.875	221	221	221	206	206	206	8.566	15.499	-0.813	15.394	20.781	-0.373	3.963	5.983	0.460	6.712	10.501	0.527	56.840
842	uc011agy.1	UFD1L	chr22	-	19438143	19466738	1600	True	-133.375	5.276	0.000	0.000	42.708	0.938	0.000	-0.130	0.256	524.940	955.680	-0.149	541.280	720.280	0.038	149	149	149	80	80	80	105.743	176.197	-0.673	141.695	175.020	-0.296	97.179	178.471	0.257	83.858	110.201	0.148	541.280
843	uc002xho.4	RPRD1B	chr20	+	36661947	36720766	57240	True	-67.678	13.084	0.000	0.000	34.888	0.922	0.000	-0.186	0.206	105.860	249.040	-0.661	203.560	321.440	0.250	82	82	82	77	77	77	62.133	136.939	-1.125	99.487	171.511	-0.757	18.357	42.600	0.174	31.259	60.511	0.239	203.560
844	uc022buu.1	PRRG1	chrX	+	37208582	37316548	106786	True	-88.841	-12.934	0.000	0.000	40.537	0.982	0.000	-0.119	0.346	44.760	101.060	-0.576	72.900	124.440	-0.247	155	155	155	56	56	56	22.372	50.519	-1.120	38.540	62.976	-0.681	7.795	19.687	0.264	14.113	24.891	0.203	72.900
845	uc022buv.1	PRRG1	chrX	+	37208582	37316548	106786	True	-88.870	-12.949	0.000	0.000	40.522	0.982	0.000	-0.119	0.346	44.760	101.060	-0.576	72.900	124.440	-0.247	155	155	155	56	56	56	22.372	50.519	-1.120	38.540	62.976	-0.681	7.795	19.687	0.264	14.113	24.891	0.203	72.900
846	uc003hsf.2	FAM13A	chr4	-	89647104	89978346	1560	True	-77.687	7.785	0.000	0.000	33.394	0.966	0.000	-0.137	0.261	82.960	191.680	-0.605	97.200	179.140	-0.093	113	113	113	58	58	58	42.370	90.435	-1.076	60.983	101.703	-0.704	14.123	30.816	0.236	16.598	32.772	0.183	97.200
847	uc003wzk.4	LPL	chr8	+	19796581	19824770	26599	True	-76.933	-77.164	0.000	0.000	33.668	0.813	0.000	-0.383	0.365	12.600	34.720	-0.590	22.100	36.160	0.126	71	71	71	75	75	75	7.474	20.347	-1.340	12.878	19.658	-0.571	2.175	5.357	0.332	4.008	6.390	0.438	22.100
848	uc010quj.2	BCCIP	chr10	+	127512103	127531376	18420	True	-31.811	41.696	0.000	0.000	29.902	1.000	0.000	-0.147	0.217	855.880	1757.120	-0.646	407.200	516.140	-0.212	58	58	58	41	41	41	342.811	710.782	-0.963	220.768	314.359	-0.507	243.088	538.842	0.155	60.672	82.596	0.125	855.880
849	uc003isn.4	MFAP3L	chr4	-	170907747	170924935	1360	True	-149.879	-95.559	0.000	0.000	31.928	0.838	0.000	-0.109	0.347	28.360	56.480	0.254	44.880	70.060	0.025	216	216	216	68	68	68	14.133	29.440	-1.001	26.201	40.598	-0.611	5.096	10.399	0.379	6.628	10.074	0.223	44.880
850	uc002dda.4	PDXDC1	chr16	+	15068832	15131552	61760	True	-56.764	62.993	0.000	0.000	32.957	1.000	0.000	-0.073	0.234	752.120	1663.200	-0.539	383.800	627.100	-0.202	96	96	96	45	45	45	283.581	536.834	-0.882	275.177	411.962	-0.565	135.129	290.403	0.151	50.061	95.305	0.133	752.120
851	uc001dex.4	ANKRD13C	chr1	-	70724684	70820417	2520	True	-91.520	49.693	0.000	0.000	33.605	0.957	0.000	-0.057	0.301	244.220	458.100	-0.445	179.680	263.640	-0.226	116	116	116	47	47	47	104.099	190.713	-0.859	115.600	162.789	-0.489	41.042	78.599	0.159	30.501	44.798	0.132	244.220
852	uc002thb.2	BCL2L11	chr2	+	111878490	111926022	44259	True	-53.854	-52.757	0.000	0.000	-13.839	0.500	0.000	-0.267	0.131	69.860	101.500	-0.121	161.920	180.560	0.451	65	65	65	162	162	162	43.437	65.221	-0.564	66.777	73.688	-0.161	11.489	18.189	0.210	25.738	26.153	0.227	161.920
853	uc011aze.1	ZNF621	chr3	+	40567269	40581043	11131	True	-238.891	-2.236	0.000	0.000	12.978	0.662	0.023	-0.072	0.139	543.700	1129.340	-0.452	628.400	1501.640	-0.504	249	249	249	130	130	130	59.231	135.043	-1.193	147.739	284.568	-0.918	54.779	112.883	0.247	78.201	183.960	0.161	628.400
854	uc003ykx.3	AZIN1	chr8	-	103838535	103876397	2060	True	-56.448	99.911	0.000	0.000	35.330	0.988	0.000	-0.080	0.153	481.340	879.800	-0.676	483.120	812.920	-0.242	62	62	62	81	81	81	308.525	566.351	-0.873	226.029	342.170	-0.568	68.783	127.329	0.111	92.839	159.935	0.119	483.120
855	uc010aes.2	TBC1D4	chr13	-	75858808	76056250	820	True	-134.179	53.135	0.000	0.000	32.451	1.000	0.000	-0.057	0.283	418.460	924.620	-0.815	552.120	871.840	-0.553	214	214	214	41	41	41	148.865	343.943	-1.243	304.480	538.619	-0.821	81.983	170.434	0.195	73.831	124.049	0.122	552.120
856	uc003xsl.4	LYN	chr8	+	56792385	56925006	130501	True	-38.588	33.177	0.000	0.000	33.002	1.000	0.000	-0.136	0.257	85.860	239.260	-0.981	115.700	209.380	-0.469	62	62	62	52	52	52	66.275	161.735	-1.273	78.011	142.903	-0.849	12.198	31.516	0.141	17.774	38.448	0.174	115.700
857	uc003ivn.4	WWC2	chr4	+	184180791	184241929	56944	True	-99.897	-26.829	0.000	0.000	42.160	0.848	0.000	-0.184	0.263	56.640	133.020	-0.467	110.980	158.440	0.017	123	123	123	92	92	92	34.646	75.104	-1.095	55.468	89.670	-0.665	9.764	21.275	0.262	17.647	30.209	0.261	110.980
858	uc021xgg.1	TIPARP	chr3	+	156394452	156424557	28800	True	-78.766	31.905	0.000	0.000	31.302	0.952	0.000	-0.119	0.207	115.200	238.500	-0.379	142.140	261.520	-0.309	106	106	106	63	63	63	70.394	156.748	-1.137	89.718	160.583	-0.822	18.683	40.714	0.223	18.168	38.088	0.175	142.140
859	uc001izg.3	ZNF33A	chr10	+	38299577	38348995	46025	True	-73.465	-73.927	0.000	0.000	12.210	0.589	0.000	-0.212	0.166	95.300	293.940	-0.668	324.500	623.360	-0.443	123	123	123	168	168	168	31.809	87.520	-1.453	58.151	116.279	-1.048	15.398	38.704	0.272	45.415	83.232	0.264	324.500
860	uc002svm.4	STARD7	chr2	-	96850602	96874573	1020	True	-52.152	106.583	0.000	0.000	33.690	1.000	0.000	-0.077	0.142	726.840	1472.820	-0.699	1213.660	2092.340	-0.589	83	83	83	51	51	51	392.156	772.827	-0.969	648.162	1072.062	-0.726	167.465	335.358	0.084	209.675	348.722	0.075	1213.660
861	uc010yml.2	PPP1CB	chr2	+	28974613	29025806	47851	True	-118.711	54.648	0.000	0.000	-23.703	0.734	0.013	-0.170	0.061	421.540	985.900	-1.153	761.360	1606.700	-0.730	49	49	49	158	158	158	244.762	608.195	-1.314	216.887	454.213	-1.057	69.772	166.031	0.062	172.392	359.036	0.149	761.360
862	uc010yjz.1	PUM2	chr2	-	20448452	20550463	2420	True	-135.322	37.806	0.000	0.000	28.344	0.825	0.000	-0.132	0.154	243.520	383.460	-0.457	321.100	466.560	-0.248	137	137	137	120	120	120	110.008	194.783	-0.871	165.796	238.826	-0.534	51.853	75.055	0.202	59.271	78.868	0.172	321.100
863	uc003mkx.3	SQSTM1	chr5	+	179249484	179265077	14771	True	-19.878	22.411	0.000	0.000	40.805	0.000	1.000	0.176	-0.413	752.140	1008.740	-0.221	202.080	366.900	-0.740	74	74	74	31	31	31	455.984	601.570	-0.398	147.941	288.286	-0.961	118.165	160.245	0.100	27.085	47.508	0.117	752.140
864	uc002alz.3	RAB8B	chr15	+	63481727	63559973	75158	True	-84.777	-84.460	0.000	0.000	-2.743	0.480	0.000	-0.317	0.159	32.680	53.260	-0.083	62.100	66.940	0.675	70	70	70	150	150	150	20.817	33.624	-0.655	28.344	32.119	-0.143	4.926	8.831	0.267	9.399	12.471	0.348	62.100
865	uc010sxf.3	CORO1C	chr12	-	109038884	109125326	1620	True	-68.667	114.963	0.000	0.000	32.642	0.922	0.026	-0.111	0.090	252.280	573.220	-1.044	516.020	985.460	-0.812	79	79	79	77	77	77	174.676	408.693	-1.219	255.002	518.266	-1.030	38.181	91.100	0.092	84.682	158.134	0.109	516.020
866	uc009wbk.3	ANKRD13C	chr1	-	70724684	70820417	2520	True	-88.697	55.134	0.000	0.000	37.922	0.957	0.000	-0.056	0.296	244.220	458.100	-0.445	179.680	263.640	-0.226	113	113	113	47	47	47	104.094	189.884	-0.853	115.600	162.789	-0.489	41.583	79.462	0.157	30.501	44.798	0.132	244.220
867	uc001osg.3	INPPL1	chr11	+	71938924	71950188	10522	True	-45.680	5.317	0.000	0.000	34.542	1.000	0.000	-0.063	0.459	326.260	608.560	-0.275	424.540	657.500	0.488	111	111	111	33	33	33	188.851	335.850	-0.816	267.795	345.701	-0.292	56.211	102.903	0.176	73.675	140.020	0.334	424.540
868	uc003wza.3	PSD3	chr8	-	18384812	18871196	3880	True	-333.571	-270.251	0.000	0.000	-51.470	0.160	0.000	-0.112	0.200	44.980	130.200	-0.254	80.300	148.500	-0.217	354	354	354	194	194	194	18.584	48.617	-1.363	41.305	81.393	-0.965	8.106	19.320	0.339	12.167	22.389	0.267	80.300
869	uc004ezp.2	FHL1	chrX	+	135279054	135293518	13675	True	-25.981	75.736	0.000	0.000	33.793	1.000	0.000	-0.106	0.181	818.180	1847.780	-0.959	1846.940	3376.740	-0.616	61	61	61	37	37	37	579.962	1256.791	-1.112	869.663	1627.750	-0.890	98.110	223.062	0.077	218.715	451.778	0.102	1846.940
870	uc021vms.1	BCL2L11	chr2	+	111878490	111926022	44259	True	-57.343	-57.963	0.000	0.000	-12.825	0.432	0.000	-0.227	0.132	69.860	101.500	0.093	161.920	180.560	0.451	77	77	77	162	162	162	39.520	58.796	-0.533	66.777	73.688	-0.161	14.889	23.650	0.253	25.738	26.153	0.227	161.920
871	uc001fmj.1	KIAA0907	chr1	-	155882835	155904188	2080	True	-106.381	10.056	0.000	0.000	20.113	0.875	0.000	-0.161	0.149	455.080	1433.000	-0.352	689.120	1141.480	-0.593	96	96	96	104	104	104	183.824	444.419	-1.222	348.541	654.949	-0.914	102.195	278.413	0.257	134.669	248.530	0.133	689.120
872	uc003wcq.3	CASP2	chr7	+	142986680	143004789	16992	True	-67.271	47.501	0.000	0.000	42.766	0.963	0.000	-0.111	0.266	944.880	1348.640	-0.461	379.160	451.140	-0.181	121	121	121	54	54	54	161.941	291.002	-0.869	178.124	250.458	-0.492	140.345	225.628	0.155	58.051	74.994	0.166	944.880
873	uc021uip.2	RNF138	chr18	+	29672568	29711524	36953	True	-46.926	90.851	0.000	0.000	31.602	0.978	0.000	-0.181	0.087	582.940	1160.680	-0.835	763.680	1225.280	-0.585	43	43	43	92	92	92	366.787	745.820	-1.019	318.914	535.905	-0.759	96.847	201.221	0.096	152.327	242.687	0.093	763.680
874	uc002tgx.2	BCL2L11	chr2	+	111878490	111926022	44259	True	-57.650	-57.733	0.000	0.000	-18.600	0.432	0.000	-0.260	0.126	69.860	101.500	0.028	161.920	180.560	0.451	64	64	64	162	162	162	42.103	62.938	-0.562	66.777	73.688	-0.161	14.336	21.599	0.223	25.738	26.153	0.227	161.920
875	uc002ddb.4	PDXDC1	chr16	+	15068832	15131552	61760	True	-55.460	62.566	0.000	0.000	32.289	1.000	0.000	-0.073	0.231	752.120	1663.200	-0.539	383.800	627.100	-0.202	94	94	94	45	45	45	282.931	534.081	-0.878	275.177	411.962	-0.565	136.366	292.622	0.149	50.061	95.305	0.133	752.120
876	uc010uzn.2	PDXDC1	chr16	+	15068832	15131552	61760	True	-55.469	62.560	0.000	0.000	32.282	1.000	0.000	-0.073	0.231	752.120	1663.200	-0.539	383.800	627.100	-0.202	94	94	94	45	45	45	282.840	533.877	-0.878	275.177	411.962	-0.565	136.199	292.299	0.149	50.061	95.305	0.133	752.120
877	uc002agw.3	RORA	chr15	-	60780482	60919729	3020	True	-350.414	-350.058	0.000	0.000	35.694	0.450	0.000	-0.144	0.348	70.200	96.780	0.350	52.640	84.080	1.510	371	371	371	151	151	151	9.967	22.529	-1.100	18.868	32.043	-0.716	6.281	10.889	0.528	9.852	15.250	0.482	70.200
878	uc001rwi.4	LIMA1	chr12	-	50569562	50616488	1260	True	-55.080	60.644	0.000	0.000	33.538	0.984	0.000	-0.109	0.188	306.460	589.620	-0.735	327.200	494.980	-0.358	77	77	77	62	62	62	136.338	272.809	-1.019	192.372	312.897	-0.701	67.840	121.268	0.137	52.264	80.713	0.123	327.200
879	uc011bsb.2	EIF4A2	chr3	+	186503671	186507685	2412	True	-50.113	81.665	0.000	0.000	36.351	0.974	0.000	-0.154	0.118	1251.160	2772.880	-0.960	1420.060	2757.060	-0.618	57	57	57	78	78	78	411.795	906.725	-1.159	597.670	1100.131	-0.874	344.875	751.029	0.114	418.316	783.186	0.101	1420.060
880	uc021pju.1	ENAH	chr1	-	225674533	225755116	9980	True	-250.674	-249.816	0.000	0.000	-289.867	0.002	0.000	-0.138	0.028	715.480	1651.380	-0.537	1011.700	2103.800	-0.185	102	102	102	499	499	499	369.171	859.269	-1.194	151.159	294.422	-0.930	156.941	365.077	0.140	178.809	359.584	0.230	1011.700
881	uc004fjv.2	MECP2	chrX	-	153287263	153363188	2500	True	-312.720	-62.845	0.000	0.000	24.590	0.677	0.000	-0.074	0.224	211.560	409.240	-0.482	127.000	210.540	-0.154	373	373	373	124	124	124	54.057	105.758	-1.047	67.815	111.507	-0.711	45.126	76.272	0.283	18.606	29.001	0.211	211.560
882	uc004css.3	TBL1X	chrX	+	9651430	9687780	33309	True	-115.752	39.863	0.000	0.000	11.053	0.840	0.000	-0.197	0.098	153.600	358.100	-0.936	247.900	482.320	-0.328	76	76	76	150	150	150	78.643	182.038	-1.199	121.646	229.899	-0.922	28.140	66.796	0.151	43.107	77.379	0.165	247.900
883	uc001qgb.4	ZBTB44	chr11	-	130096573	130184607	6880	True	-182.429	-179.222	0.000	0.000	-116.387	0.099	0.000	-0.230	0.066	145.240	425.260	-0.943	136.280	255.460	-0.159	95	95	95	344	344	344	50.396	126.456	-1.307	52.991	105.600	-1.002	21.227	59.505	0.197	21.077	37.634	0.264	145.240
884	uc003bzp.2	SH3BP5	chr3	-	15295862	15374136	1720	True	-42.072	17.674	0.000	0.000	29.005	0.984	0.000	-0.208	0.202	100.800	340.300	-1.254	190.100	470.220	-0.087	52	52	52	62	62	62	61.780	182.469	-1.534	108.978	255.804	-1.193	17.791	56.527	0.159	33.073	87.942	0.234	190.100
885	uc003ety.3	ZBTB38	chr3	+	141121659	141168632	43351	True	-145.788	-143.184	0.000	0.000	31.571	0.536	0.000	-0.179	0.293	29.200	65.820	-0.519	42.820	98.240	0.168	188	188	188	125	125	125	13.343	33.594	-1.295	23.223	44.518	-0.903	4.863	10.306	0.363	7.591	14.815	0.375	42.820
886	uc010ive.1	LIFR	chr5	-	38475064	38556748	3160	True	-175.021	-169.084	0.000	0.000	19.736	0.519	0.000	-0.108	0.216	44.320	99.340	-0.182	76.280	121.240	-0.173	301	301	301	158	158	158	20.101	46.560	-1.212	34.118	62.623	-0.852	8.105	15.206	0.366	12.743	23.158	0.226	76.280
887	uc004ddh.3	TMEM47	chrX	-	34645180	34675405	2600	True	-95.477	4.328	0.000	0.000	1.980	0.808	0.000	-0.238	0.106	53.100	139.300	-0.808	82.940	191.440	-0.500	56	56	56	130	130	130	35.061	91.239	-1.341	54.344	110.240	-1.004	11.076	30.132	0.188	14.278	30.188	0.180	82.940
888	uc003egy.4	CCDC14	chr3	-	123632273	123680255	1120	True	-52.317	77.249	0.000	0.000	39.599	0.976	0.000	-0.083	0.241	207.120	574.340	-1.166	266.960	597.280	-0.839	112	112	112	42	42	42	140.010	373.752	-1.410	172.792	370.239	-1.086	35.557	93.596	0.122	38.260	92.182	0.135	266.960
889	uc003ihp.1	ELF2	chr4	-	139978870	140060651	940	True	-38.803	6.653	0.000	0.000	34.077	0.971	0.000	-0.110	0.427	191.200	418.780	-0.850	163.640	268.960	0.294	90	90	90	34	34	34	104.445	238.524	-1.200	92.624	141.046	-0.591	31.275	61.626	0.137	37.581	59.934	0.266	191.200
890	uc010ofa.1	CEP85	chr1	+	26560692	26605299	43391	True	-61.299	50.414	0.000	0.000	39.033	0.983	0.000	-0.124	0.224	112.820	269.060	-0.967	119.780	252.040	-0.593	100	100	100	58	58	58	63.665	162.859	-1.339	76.329	152.764	-0.974	17.445	43.685	0.163	16.290	39.710	0.165	119.780
891	uc009wan.3	AK4	chr1	+	65613352	65697828	79133	True	-118.777	-111.025	0.000	0.000	-132.357	0.046	0.000	-0.231	0.047	366.460	735.400	-0.763	362.720	503.740	0.039	51	51	51	262	262	262	232.511	449.196	-0.946	129.236	187.679	-0.561	66.787	129.957	0.100	61.901	81.964	0.203	366.460
892	uc001igf.1	WDR37	chr10	+	1102775	1178237	74037	True	-76.015	-1.283	0.000	0.000	42.875	0.844	0.000	-0.160	0.298	59.420	111.120	-0.249	97.820	124.120	0.111	127	127	127	64	64	64	32.315	57.487	-0.793	50.661	64.988	-0.372	10.638	20.470	0.233	18.394	20.861	0.209	97.820
893	uc009xhm.1	WDR37	chr10	+	1102775	1178237	74037	True	-76.021	-1.206	0.000	0.000	42.863	0.844	0.000	-0.160	0.298	59.420	111.120	-0.249	97.820	124.120	0.111	127	127	127	64	64	64	32.313	57.475	-0.793	50.661	64.988	-0.372	10.641	20.487	0.233	18.394	20.861	0.209	97.820
894	uc001ljc.4	BCCIP	chr10	+	127512103	127531376	18420	True	-32.587	42.961	0.000	0.000	30.239	1.000	0.000	-0.143	0.217	855.880	1757.120	-0.646	407.200	516.140	-0.212	60	60	60	41	41	41	351.639	731.739	-0.969	220.768	314.359	-0.507	243.689	541.722	0.156	60.672	82.596	0.125	855.880
895	uc001hpy.3	ACBD3	chr1	-	226332379	226374423	820	True	-59.242	66.036	0.000	0.000	37.791	0.950	0.000	-0.088	0.255	465.240	1057.780	-0.722	388.260	673.480	-0.485	121	121	121	40	40	40	212.347	451.779	-1.090	219.358	371.700	-0.733	88.478	195.419	0.135	75.649	142.395	0.134	465.240
896	uc001mhn.2	TMEM41B	chr11	-	9302200	9336315	2640	True	-42.279	-42.981	0.000	0.000	-8.002	0.727	0.000	-0.376	0.125	101.940	211.360	-0.645	1170.600	2568.680	-0.032	39	39	39	132	132	132	59.675	124.037	-1.040	169.661	305.015	-0.628	17.181	36.387	0.175	204.932	465.740	0.294	1170.600
897	uc003ckm.2	ZNF621	chr3	+	40566375	40581043	12025	True	-236.454	-1.462	0.000	0.000	12.861	0.654	0.023	-0.068	0.141	543.700	1129.340	-0.452	628.400	1501.640	-0.504	251	251	251	130	130	130	59.126	134.653	-1.189	147.739	284.568	-0.918	54.503	112.404	0.247	78.201	183.960	0.161	628.400
898	uc031ptc.1	WDR37	chr10	+	1095477	1178237	81335	True	-76.180	-0.132	0.000	0.000	42.546	0.844	0.000	-0.150	0.303	59.420	111.120	-0.249	97.820	124.120	0.111	127	127	127	64	64	64	32.315	57.487	-0.793	50.661	64.988	-0.372	10.638	20.470	0.233	18.394	20.861	0.209	97.820
899	uc003ckp.2	CTNNB1	chr3	+	41240941	41281939	40368	True	-29.090	76.964	0.000	0.000	37.486	1.000	0.000	-0.081	0.261	1064.520	2388.780	-1.002	2087.100	3499.700	-0.456	91	91	91	29	29	29	635.807	1404.403	-1.154	1007.962	1761.944	-0.797	204.316	416.604	0.088	386.510	689.093	0.110	2087.100
900	uc010uih.2	RAB8B	chr15	+	63481727	63559973	75158	True	-85.632	-85.234	0.000	0.000	-4.070	0.467	0.000	-0.317	0.157	32.680	53.260	-0.083	62.100	66.940	0.675	69	69	69	150	150	150	20.843	33.636	-0.653	28.344	32.119	-0.143	4.957	8.894	0.269	9.399	12.471	0.348	62.100
901	uc021yhs.1	NEURL1B	chr5	+	172068275	172118533	48448	True	-213.945	-214.023	0.000	0.000	20.885	0.295	0.000	-0.175	0.400	16.520	44.640	1.553	24.480	40.540	0.388	190	190	190	88	88	88	5.604	14.036	-1.057	11.788	20.838	-0.718	3.604	9.445	0.715	4.709	9.371	0.443	24.480
902	uc010pkv.2	PBX1	chr1	+	164528596	164821060	289004	True	-159.499	-48.471	0.000	0.000	18.183	0.678	0.000	-0.221	0.149	75.120	233.900	-0.901	205.040	413.040	-0.553	124	124	124	171	171	171	45.391	130.615	-1.521	88.033	191.867	-1.125	12.228	33.065	0.281	35.169	70.380	0.205	205.040
903	uc001gct.3	PBX1	chr1	+	164528596	164821060	289004	True	-167.654	-55.107	0.000	0.000	18.651	0.655	0.000	-0.212	0.149	75.120	233.900	-0.648	205.040	413.040	-0.553	133	133	133	171	171	171	44.794	128.666	-1.515	88.033	191.867	-1.125	12.603	34.248	0.292	35.169	70.380	0.205	205.040
904	uc002ved.3	LANCL1	chr2	-	211295972	211341491	2560	True	-108.874	17.514	0.000	0.000	7.013	0.833	0.000	-0.190	0.108	149.520	360.220	-1.031	342.580	673.440	-0.749	77	77	77	126	126	126	72.954	207.624	-1.506	111.380	250.871	-1.191	22.164	56.346	0.191	51.678	102.077	0.172	342.580
905	uc003yky.3	AZIN1	chr8	-	103838535	103876397	2060	True	-58.753	100.720	0.000	0.000	32.698	0.988	0.000	-0.079	0.145	481.340	879.800	-0.676	483.120	812.920	-0.242	62	62	62	81	81	81	308.525	566.351	-0.873	226.029	342.170	-0.568	68.783	127.329	0.111	92.839	159.935	0.119	483.120
906	uc004aze.3	TGFBR1	chr9	+	101867411	101916473	45130	True	-162.825	-51.759	0.000	0.000	-4.464	0.600	0.000	-0.204	0.107	56.260	174.000	-0.808	125.620	265.920	-0.456	105	105	105	170	170	170	32.044	85.560	-1.404	58.676	125.019	-1.104	11.276	27.058	0.247	25.193	47.348	0.242	125.620
907	uc031puo.1	ZNF33A	chr10	+	38299577	38348995	46025	True	-74.834	-75.562	0.000	0.000	10.924	0.565	0.000	-0.206	0.168	95.300	293.940	-0.668	324.500	623.360	-0.443	124	124	124	168	168	168	31.575	86.919	-1.456	58.151	116.279	-1.048	15.554	39.120	0.274	45.415	83.232	0.264	324.500
908	uc010ygu.2	ZNF805	chr19	+	57752052	57774106	14968	True	-372.963	-373.069	0.000	0.000	-81.421	0.000	0.000	-0.381	0.132	16.680	37.160	0.262	1303.140	2736.780	0.621	121	121	121	346	346	346	7.763	16.625	-0.987	73.420	135.414	-0.550	3.811	8.241	0.464	188.879	385.039	0.403	1303.140
909	uc003ihm.2	ELF2	chr4	-	139978870	140005568	940	True	-35.356	8.861	0.000	0.000	34.033	0.971	0.000	-0.129	0.403	191.200	418.780	-0.850	163.640	268.960	0.294	83	83	83	35	35	35	107.866	243.129	-1.176	92.002	140.091	-0.591	30.062	60.671	0.123	37.217	59.334	0.262	191.200
910	uc004ddn.3	PRRG1	chrX	+	37208527	37316548	106841	True	-93.876	-16.987	0.000	0.000	37.295	0.946	0.000	-0.112	0.338	44.760	101.060	-0.576	72.900	124.440	-0.247	155	155	155	56	56	56	22.372	50.519	-1.120	38.540	62.976	-0.681	7.795	19.687	0.264	14.113	24.891	0.203	72.900
911	uc003mbt.3	NEURL1B	chr5	+	172068275	172118533	48448	True	-250.128	-250.306	0.000	0.000	19.705	0.216	0.000	-0.163	0.415	16.520	44.640	1.553	24.480	40.540	0.388	215	215	215	88	88	88	5.119	12.813	-1.045	11.788	20.838	-0.718	3.669	9.512	0.720	4.709	9.371	0.443	24.480
912	uc001xct.3	EXOC5	chr14	-	57669193	57735617	5600	True	-72.197	34.160	0.000	0.000	38.601	0.919	0.000	-0.137	0.220	192.760	373.480	-0.601	256.040	349.120	-0.056	97	97	97	74	74	74	110.181	205.041	-0.901	146.398	215.641	-0.544	31.518	53.754	0.151	50.471	72.759	0.172	256.040
913	uc021yht.1	NEURL1B	chr5	+	172068275	172118533	48448	True	-205.176	-201.359	0.000	0.000	22.561	0.398	0.000	-0.191	0.395	16.520	44.640	1.179	24.480	40.540	0.388	181	181	181	88	88	88	5.734	14.804	-1.213	11.788	20.838	-0.718	3.660	9.059	0.560	4.709	9.371	0.443	24.480
914	uc001huw.3	TSNAX	chr1	+	231664398	231702269	37075	True	-38.699	41.556	0.000	0.000	31.181	1.000	0.000	-0.104	0.268	524.780	1112.140	-0.852	603.760	1152.880	-0.369	76	76	76	38	38	38	290.716	649.081	-1.159	323.541	571.164	-0.768	107.269	234.158	0.144	120.846	248.898	0.152	603.760
915	uc002ihj.3	GJC1	chr17	-	42875815	42885252	4820	True	-216.825	-55.985	0.000	0.000	-20.478	0.521	0.000	-0.197	0.101	110.920	254.240	-0.485	1113.640	2465.460	-0.484	126	126	126	240	240	240	54.521	134.209	-1.291	126.160	257.499	-1.018	22.847	53.944	0.224	150.356	314.583	0.227	1113.640
916	uc002rsb.2	SLC8A1	chr2	-	40339285	40657444	2920	True	-142.113	-142.737	0.000	0.000	13.293	0.368	0.000	-0.227	0.215	27.880	75.300	-0.276	47.440	92.780	-0.075	140	140	140	144	144	144	12.282	38.805	-1.606	20.345	47.922	-1.196	5.238	14.048	0.386	6.484	14.575	0.349	47.440
917	uc002rrz.3	SLC8A1	chr2	-	40339285	40657444	2920	True	-142.113	-142.737	0.000	0.000	13.293	0.368	0.000	-0.227	0.215	27.880	75.300	-0.276	47.440	92.780	-0.075	140	140	140	144	144	144	12.282	38.805	-1.606	20.345	47.922	-1.196	5.238	14.048	0.386	6.484	14.575	0.349	47.440
918	uc002bvf.3	MEF2A	chr15	+	100106132	100256629	147662	True	-133.041	9.616	0.000	0.000	5.332	0.764	0.000	-0.163	0.127	116.500	259.180	-0.762	154.200	321.040	-0.358	98	98	98	140	140	140	57.188	134.722	-1.220	75.060	149.450	-0.950	24.370	57.019	0.222	26.425	57.550	0.203	154.200
919	uc002agv.3	RORA	chr15	-	60780482	60919729	3020	True	-357.818	-354.656	0.000	0.000	34.843	0.430	0.000	-0.146	0.348	70.200	96.780	0.350	52.640	84.080	1.510	370	370	370	151	151	151	10.003	22.629	-1.117	18.868	32.043	-0.716	6.254	10.768	0.513	9.852	15.250	0.482	70.200
920	uc003fav.3	TIPARP	chr3	+	156392204	156424557	31048	True	-81.054	27.839	0.000	0.000	29.398	0.952	0.000	-0.118	0.204	115.200	238.500	-0.379	142.140	261.520	-0.309	106	106	106	63	63	63	70.394	156.748	-1.137	89.718	160.583	-0.822	18.683	40.714	0.223	18.168	38.088	0.175	142.140
921	uc001sks.1	CS	chr12	-	56665482	56694175	800	True	-47.129	79.699	0.000	0.000	32.538	1.000	0.000	-0.093	0.185	1036.100	2178.600	-0.921	1279.380	2448.840	-0.762	79	79	79	40	40	40	583.113	1299.657	-1.167	755.232	1403.762	-0.889	172.566	345.496	0.102	299.762	568.227	0.083	1279.380
922	uc003pij.1	MYO6	chr6	+	76603647	76629254	22262	True	-86.339	-86.756	0.000	0.000	-3.298	0.000	0.366	0.221	-0.176	212.980	462.600	-0.548	490.560	1324.660	-0.461	86	86	86	145	145	145	110.221	232.590	-1.048	44.122	108.598	-1.304	29.594	74.638	0.180	68.573	171.554	0.337	490.560
923	uc002kbn.1	P4HB	chr17	-	79801033	79818544	700	True	-25.463	85.022	0.000	0.000	34.311	1.000	0.000	-0.090	0.179	1503.020	2399.280	-0.653	1098.560	1648.100	-0.436	64	64	64	35	35	35	689.035	1181.014	-0.790	794.683	1143.683	-0.520	274.310	442.842	0.077	156.151	239.618	0.056	1503.020
924	uc010fke.2	BCL2L11	chr2	+	111878490	111926022	44259	True	-57.805	-57.652	0.000	0.000	-23.234	0.438	0.000	-0.285	0.123	69.860	101.500	-0.121	161.920	180.560	0.451	56	56	56	162	162	162	45.262	67.728	-0.572	66.777	73.688	-0.161	9.927	15.017	0.197	25.738	26.153	0.227	161.920
925	uc003hse.2	FAM13A	chr4	-	89647104	89978346	1560	True	-105.919	-17.843	0.000	0.000	30.628	0.966	0.000	-0.106	0.289	82.960	191.680	-0.435	97.200	179.140	-0.093	157	157	157	58	58	58	40.792	85.319	-1.062	60.983	101.703	-0.704	14.883	30.349	0.264	16.598	32.772	0.183	97.200
926	uc001smx.3	TMEM194A	chr12	-	57449425	57472574	3760	True	-145.870	89.490	0.000	0.000	-25.409	0.774	0.000	-0.153	0.048	168.960	383.660	-0.691	288.620	551.520	-0.683	66	66	66	186	186	186	114.160	254.311	-1.135	155.145	301.025	-0.956	30.254	74.314	0.141	46.929	85.358	0.121	288.620
927	uc003clp.3	NKTR	chr3	+	42642146	42690233	46573	True	-132.065	123.539	0.000	0.000	51.714	0.892	0.000	-0.051	0.222	337.940	708.480	-0.642	474.940	798.420	-0.284	229	229	229	74	74	74	191.596	383.107	-1.008	287.357	475.724	-0.710	60.853	113.068	0.132	100.898	175.145	0.159	474.940
928	uc003ihn.2	ELF2	chr4	-	139978870	140005568	940	True	-34.996	7.808	0.000	0.000	33.524	0.971	0.000	-0.132	0.403	191.200	418.780	-0.850	163.640	268.960	0.294	81	81	81	35	35	35	108.463	244.856	-1.179	92.002	140.091	-0.591	30.179	60.381	0.123	37.217	59.334	0.262	191.200
929	uc003iho.2	ELF2	chr4	-	139978870	140005568	940	True	-35.185	7.884	0.000	0.000	33.324	0.971	0.000	-0.131	0.401	191.200	418.780	-0.850	163.640	268.960	0.294	81	81	81	35	35	35	108.341	244.148	-1.176	92.002	140.091	-0.591	30.244	61.015	0.125	37.217	59.334	0.262	191.200
930	uc010cot.3	ZNF286A	chr17	+	15602890	15624100	18182	True	-132.628	-32.683	0.000	0.000	9.546	0.685	0.000	-0.205	0.155	159.800	396.360	0.063	1046.460	2160.320	-0.091	94	94	94	149	149	149	43.855	91.342	-0.967	113.854	197.567	-0.653	22.937	64.365	0.275	186.918	366.726	0.241	1046.460
931	uc010vwa.2	ZNF286A	chr17	+	15602890	15624100	18182	True	-132.642	-32.597	0.000	0.000	9.616	0.685	0.000	-0.204	0.156	159.800	396.360	0.063	1046.460	2160.320	-0.091	94	94	94	149	149	149	43.855	91.342	-0.967	113.854	197.567	-0.653	22.937	64.365	0.275	186.918	366.726	0.241	1046.460
932	uc002oja.2	ACTN4	chr19	+	39138266	39221171	82047	True	-52.739	75.179	0.000	0.000	36.948	1.000	0.000	-0.083	0.231	425.660	871.860	-0.424	627.080	1068.860	-0.127	108	108	108	41	41	41	254.362	502.297	-0.971	339.438	553.012	-0.661	60.733	129.139	0.138	128.586	232.499	0.170	627.080
933	uc003wkz.3	KMT2C	chr7	-	151832009	151935989	1640	True	-367.702	-118.991	0.000	0.000	20.717	0.707	0.000	-0.039	0.234	224.680	328.420	0.107	333.000	356.400	-0.007	530	530	530	82	82	82	55.611	92.391	-0.834	168.631	208.362	-0.311	40.415	54.357	0.334	49.314	55.456	0.137	333.000
934	uc003usm.1	ZKSCAN1	chr7	+	99613218	99635403	19929	True	-121.241	-7.000	0.000	0.000	23.429	0.766	0.000	-0.180	0.150	49.880	158.760	-0.885	1435.160	2941.180	-0.321	115	115	115	111	111	111	32.000	90.555	-1.464	106.887	223.973	-1.094	7.727	24.074	0.196	200.341	409.604	0.236	1435.160
935	uc009wrr.3	SLC25A44	chr1	+	156163729	156182587	17101	True	-77.623	1.430	0.000	0.000	24.392	0.860	0.000	-0.204	0.173	86.300	146.360	-0.374	201.160	283.440	-0.017	75	75	75	86	86	86	44.583	86.241	-0.926	85.600	132.475	-0.634	12.768	25.141	0.214	31.295	43.777	0.214	201.160
936	uc003ylh.3	FZD6	chr8	+	104310660	104345094	33508	True	-58.485	41.126	0.000	0.000	36.069	0.976	0.000	-0.072	0.311	136.200	189.200	-0.135	121.640	138.980	0.177	117	117	117	42	42	42	69.916	101.595	-0.521	70.881	78.061	-0.122	23.911	38.006	0.175	29.684	34.593	0.145	136.200
937	uc003ylj.3	FZD6	chr8	+	104311058	104345094	33110	True	-58.001	35.532	0.000	0.000	36.720	1.000	0.000	-0.069	0.332	136.200	189.200	-0.135	121.640	138.980	0.177	117	117	117	42	42	42	69.916	101.595	-0.521	70.881	78.061	-0.122	23.911	38.006	0.175	29.684	34.593	0.145	136.200
938	uc001hpu.4	SDE2	chr1	-	226170402	226187066	1500	True	-89.506	32.881	0.000	0.000	31.447	0.947	0.000	-0.123	0.185	310.820	1040.420	-0.580	823.420	1648.640	-0.130	111	111	111	75	75	75	124.183	266.679	-1.047	201.425	370.282	-0.786	51.639	144.675	0.246	133.159	283.896	0.218	823.420
939	uc003dvm.1	CEP97	chr3	+	101450206	101486181	34564	True	-81.218	8.157	0.000	0.000	33.425	0.875	0.000	-0.129	0.255	53.160	144.100	-0.673	63.720	129.140	-0.490	112	112	112	64	64	64	31.488	80.888	-1.326	44.100	86.969	-0.954	10.880	28.588	0.227	10.204	21.201	0.207	63.720
940	uc031tbi.1	YTHDF3	chr8	+	64081561	64125346	41039	True	-125.171	33.609	0.000	0.000	17.948	0.800	0.007	-0.147	0.130	134.760	319.220	-0.603	166.420	290.920	-0.364	97	97	97	135	135	135	77.430	165.402	-1.094	79.809	142.116	-0.823	23.918	48.159	0.183	26.609	47.540	0.176	166.420
941	uc002jbv.3	DDX42	chr17	+	61851566	61896677	44407	True	-59.757	53.147	0.000	0.000	30.391	1.000	0.000	-0.081	0.264	491.060	1024.060	-0.767	427.420	653.100	-0.447	119	119	119	33	33	33	239.047	476.762	-1.021	284.230	455.222	-0.673	97.260	174.208	0.153	81.563	130.912	0.098	491.060
942	uc002vnq.3	WDFY1	chr2	-	224740064	224810052	1200	True	-92.066	67.047	0.000	0.000	39.961	0.967	0.000	-0.090	0.219	117.740	308.640	-0.955	150.140	284.760	-0.666	146	146	146	60	60	60	57.651	147.983	-1.345	80.666	167.527	-1.038	19.476	49.955	0.164	20.836	44.141	0.151	150.140
943	uc003dvk.1	CEP97	chr3	+	101443493	101486181	41277	True	-87.962	13.823	0.000	0.000	35.769	0.875	0.000	-0.126	0.250	53.160	144.100	-0.673	63.720	129.140	-0.490	128	128	128	64	64	64	31.431	80.103	-1.314	44.100	86.969	-0.954	10.329	27.198	0.222	10.204	21.201	0.207	63.720
944	uc003xqj.3	PRKDC	chr8	-	48685668	48872743	540	True	-139.289	155.666	0.000	0.000	55.826	1.000	0.000	-0.030	0.414	1676.280	3394.020	-0.884	1189.920	2118.540	-0.549	464	464	464	26	26	26	351.094	845.515	-1.426	735.423	1317.543	-0.839	312.086	614.290	0.258	291.165	506.573	0.097	1676.280
945	uc010pku.2	PBX1	chr1	+	164528596	164821060	290200	True	-49.370	-50.072	0.000	0.000	6.396	0.766	0.000	-0.337	0.154	95.620	233.900	-0.648	212.380	417.200	-0.538	55	55	55	111	111	111	48.025	139.224	-1.567	96.795	200.912	-1.044	19.167	44.061	0.336	38.262	78.771	0.185	212.380
946	uc003aon.4	RBFOX2	chr22	-	36134782	36424585	1920	True	-171.647	69.720	0.000	0.000	39.218	0.833	0.000	-0.074	0.185	316.940	549.820	-0.175	457.080	557.120	0.002	221	221	221	96	96	96	143.500	237.924	-0.728	234.994	317.843	-0.428	62.015	104.270	0.184	63.588	88.398	0.151	457.080
947	uc003aoo.4	RBFOX2	chr22	-	36134782	36424585	1920	True	-171.647	69.720	0.000	0.000	39.218	0.833	0.000	-0.074	0.185	316.940	549.820	-0.175	457.080	557.120	0.002	221	221	221	96	96	96	143.500	237.924	-0.728	234.994	317.843	-0.428	62.015	104.270	0.184	63.588	88.398	0.151	457.080
948	uc010jqx.2	ZKSCAN8	chr6	+	28109687	28127250	13646	True	-102.734	-84.521	0.000	0.000	-48.440	0.352	0.000	-0.158	0.120	95.060	252.540	-0.833	224.940	441.400	-0.496	155	155	155	193	193	193	48.959	138.173	-1.480	97.467	211.226	-1.134	14.389	38.517	0.239	37.964	67.437	0.206	224.940
949	uc002xkn.1	L3MBTL1	chr20	+	42157296	42179593	20314	True	-60.428	-59.371	0.000	0.000	28.905	0.794	0.000	-0.274	0.252	28.760	72.320	0.166	48.800	71.560	0.211	87	87	87	97	97	97	17.411	37.886	-1.057	26.704	39.288	-0.539	3.882	10.063	0.378	8.684	12.030	0.289	48.800
950	uc002zgt.2	ADARB1	chr21	+	46494492	46646478	150860	True	-174.401	-72.460	0.000	0.000	31.837	0.870	0.000	-0.045	0.398	50.200	99.580	2.282	100.340	166.760	0.001	251	251	251	54	54	54	25.495	47.125	-0.738	57.753	95.609	-0.690	8.176	19.320	0.570	19.269	35.285	0.283	100.340
951	uc002uni.4	SESTD1	chr2	-	179966418	180129350	6920	True	-255.620	-256.814	0.000	0.000	-78.152	0.000	0.082	0.205	-0.103	124.400	240.300	-0.142	56.260	109.060	-0.085	138	138	138	304	304	304	54.570	103.186	-0.868	20.431	43.959	-1.103	29.904	56.304	0.257	11.854	22.358	0.373	124.400
952	uc001dpo.3	TMED5	chr1	-	93615298	93646246	2860	True	-58.466	102.535	0.000	0.000	39.724	1.000	0.000	-0.059	0.233	443.540	901.280	-0.659	438.180	691.820	-0.434	132	132	132	38	38	38	248.814	484.391	-0.960	277.674	435.395	-0.654	76.164	147.999	0.107	87.525	132.041	0.117	443.540
953	uc001dpn.3	TMED5	chr1	-	93615298	93646246	2860	True	-57.885	102.535	0.000	0.000	39.725	1.000	0.000	-0.059	0.233	443.540	901.280	-0.659	438.180	691.820	-0.434	132	132	132	38	38	38	248.814	484.391	-0.960	277.674	435.395	-0.654	76.164	147.999	0.107	87.525	132.041	0.117	443.540
954	uc002zpp.2	UFD1L	chr22	-	19438143	19466738	1600	True	-92.006	-19.021	0.000	0.000	18.270	0.838	0.000	-0.128	0.253	524.940	955.680	-0.149	541.280	720.280	0.038	143	143	143	80	80	80	99.482	164.305	-0.666	141.695	175.020	-0.296	93.099	170.239	0.260	83.858	110.201	0.148	541.280
955	uc001xcs.3	EXOC5	chr14	-	57669193	57699090	4860	True	-51.319	51.071	0.000	0.000	34.874	1.000	0.000	-0.227	0.141	211.960	373.480	-0.466	256.040	349.120	-0.056	107	107	107	37	37	37	124.905	216.242	-0.799	150.737	205.958	-0.417	34.407	52.015	0.153	63.227	91.860	0.126	256.040
956	uc031shb.1	ELF2	chr4	-	139978870	140005568	940	True	-34.825	6.844	0.000	0.000	32.814	0.971	0.000	-0.134	0.401	191.200	418.780	-0.850	163.640	268.960	0.294	79	79	79	35	35	35	108.965	245.945	-1.179	92.002	140.091	-0.591	30.357	60.697	0.124	37.217	59.334	0.262	191.200
957	uc001ymu.3	EIF5	chr14	+	103801285	103811361	6834	True	-63.414	112.676	0.000	0.000	33.631	1.000	0.000	-0.096	0.110	778.140	1362.900	-0.478	709.900	1022.840	-0.170	83	83	83	67	67	67	407.335	687.674	-0.748	368.346	534.933	-0.539	143.935	250.544	0.104	125.848	180.009	0.097	778.140
958	uc002zfy.3	UBE2G2	chr21	-	46188494	46221751	1720	True	-51.369	48.960	0.000	0.000	34.454	0.969	0.000	-0.159	0.173	881.440	2146.540	-0.739	1056.840	1669.940	-0.395	69	69	69	64	64	64	243.615	521.268	-1.061	432.613	783.169	-0.823	121.475	311.649	0.149	200.132	388.494	0.176	1056.840
959	uc001foc.4	SMG5	chr1	-	156219014	156252620	1340	True	-73.098	93.249	0.000	0.000	40.129	0.955	0.000	-0.100	0.164	546.200	1124.640	-0.845	713.540	1467.940	-0.427	110	110	110	67	67	67	246.257	530.515	-1.110	381.897	693.178	-0.837	81.916	166.792	0.123	117.123	243.331	0.120	713.540
960	uc010vod.2	TLDC1	chr16	-	84509965	84538288	2560	True	-106.935	-107.020	0.000	0.000	9.672	0.445	0.000	-0.243	0.222	49.060	103.460	0.000	878.300	1636.780	0.492	102	102	102	128	128	128	22.272	59.974	-1.369	62.277	125.952	-0.855	7.737	18.104	0.352	134.830	268.359	0.400	878.300
961	uc010opc.2	DNAJC6	chr1	+	65730376	65881552	148690	True	-112.742	-3.738	0.000	0.000	32.518	0.800	0.000	-0.140	0.219	84.460	189.020	-0.624	101.080	211.580	0.799	119	119	119	105	105	105	30.746	78.165	-1.306	43.990	90.134	-0.916	12.803	32.351	0.251	20.067	44.567	0.378	101.080
962	uc003ooc.3	GLO1	chr6	-	38643701	38670952	780	True	-23.709	78.202	0.000	0.000	29.091	1.000	0.000	-0.100	0.142	2127.340	4165.720	-0.853	2750.380	4340.560	-0.517	47	47	47	38	38	38	1408.253	2769.263	-0.967	1737.286	2889.437	-0.727	359.231	756.602	0.058	365.402	641.363	0.079	2750.380
963	uc021vmq.1	BCL2L11	chr2	+	111878490	111926022	44259	True	-51.075	-51.601	0.000	0.000	-11.507	0.469	0.000	-0.228	0.131	69.860	101.500	0.093	161.920	180.560	0.451	76	76	76	162	162	162	40.621	60.216	-0.525	66.777	73.688	-0.161	13.054	21.500	0.239	25.738	26.153	0.227	161.920
964	uc002zdy.3	AGPAT3	chr21	+	45379514	45407475	25030	True	-54.121	-15.316	0.000	0.000	-9.486	0.674	0.000	-0.071	0.226	182.060	295.720	-0.013	116.840	163.920	0.378	148	148	148	92	92	92	90.205	149.454	-0.691	56.922	72.872	-0.330	32.528	59.485	0.196	23.363	31.825	0.252	182.060
965	uc001glq.3	RASAL2	chr1	+	178062863	178448648	382646	True	-239.140	-76.595	0.000	0.000	39.172	0.697	0.008	-0.105	0.232	57.060	129.140	-0.449	72.100	153.440	-0.233	306	306	306	122	122	122	21.767	52.414	-1.246	39.321	78.172	-0.974	9.567	21.198	0.295	11.623	22.716	0.243	72.100
966	uc004erq.3	NKRF	chrX	-	118722299	118727113	1000	True	-61.125	72.569	0.000	0.000	34.433	1.000	0.000	-0.091	0.198	439.740	791.960	-0.635	286.100	448.620	-0.560	103	103	103	50	50	50	187.179	362.664	-0.979	180.720	293.716	-0.694	93.848	160.175	0.153	40.446	67.810	0.073	439.740
967	uc003xqi.3	PRKDC	chr8	-	48685668	48872743	540	True	-141.237	156.023	0.000	0.000	55.474	1.000	0.000	-0.029	0.413	1676.280	3394.020	-0.884	1189.920	2118.540	-0.549	467	467	467	26	26	26	352.414	847.869	-1.423	735.423	1317.543	-0.839	311.606	613.381	0.259	291.165	506.573	0.097	1676.280
968	uc003faw.3	TIPARP	chr3	+	156392714	156424557	30538	True	-81.887	26.065	0.000	0.000	28.717	0.937	0.000	-0.112	0.209	115.200	238.500	-0.379	142.140	261.520	-0.309	106	106	106	63	63	63	70.394	156.748	-1.137	89.718	160.583	-0.822	18.683	40.714	0.223	18.168	38.088	0.175	142.140
969	uc010zjh.2	LANCL1	chr2	-	211295972	211341429	2560	True	-109.304	16.485	0.000	0.000	5.817	0.833	0.000	-0.189	0.108	149.520	360.220	-1.031	342.580	673.440	-0.749	77	77	77	126	126	126	72.954	207.624	-1.506	111.380	250.871	-1.191	22.164	56.346	0.191	51.678	102.077	0.172	342.580
970	uc002uax.3	MARCH7	chr2	+	160569009	160625084	54925	True	-53.464	48.639	0.000	0.000	39.697	0.982	0.000	-0.141	0.226	265.140	546.880	-0.662	620.800	1033.320	-0.470	92	92	92	55	55	55	141.726	296.552	-1.083	221.562	360.267	-0.694	51.077	90.851	0.155	97.678	161.542	0.111	620.800
971	uc003bag.2	POLR3H	chr22	-	41921802	41940479	2300	True	-100.009	11.118	0.000	0.000	8.280	0.000	0.886	0.177	-0.159	609.740	956.120	-0.356	379.760	712.100	-0.658	80	80	80	114	114	114	194.692	317.728	-0.698	103.790	208.340	-1.045	118.437	196.994	0.182	98.984	187.531	0.166	609.740
972	uc011aac.2	MTG2	chr20	+	60758080	60777810	18258	True	-27.153	-27.093	0.000	0.000	8.808	0.000	0.778	0.335	-0.182	102.220	143.680	0.073	846.000	1696.880	-0.622	35	35	35	72	72	72	68.137	93.158	-0.415	139.029	275.977	-0.979	20.775	32.718	0.211	205.454	412.163	0.234	846.000
973	uc011aae.2	MTG2	chr20	+	60758080	60777810	18258	True	-27.140	-27.077	0.000	0.000	8.824	0.000	0.778	0.335	-0.182	102.220	143.680	0.073	846.000	1696.880	-0.622	35	35	35	72	72	72	68.137	93.158	-0.415	139.029	275.977	-0.979	20.775	32.718	0.211	205.454	412.163	0.234	846.000
974	uc003jvd.3	PIK3R1	chr5	+	67586466	67597649	10273	True	-97.560	-77.410	0.000	0.000	43.806	1.000	0.000	-0.088	0.566	46.740	110.840	-0.034	70.980	131.040	1.558	212	212	212	42	42	42	24.577	52.753	-1.054	29.904	43.122	-0.057	8.039	19.284	0.333	18.530	37.300	0.771	70.980
975	uc003bcv.3	POLDIP3	chr22	-	42979726	43010962	1740	True	-61.412	92.170	0.000	0.000	29.665	1.000	0.000	-0.139	0.097	358.120	801.020	-0.924	495.400	951.240	-0.656	60	60	60	86	86	86	215.265	464.185	-1.112	283.655	520.977	-0.870	57.878	117.884	0.117	81.489	155.203	0.094	495.400
976	uc002nlf.3	SLC25A42	chr19	+	19174802	19223841	47815	True	-56.499	-15.102	0.000	0.000	31.064	0.925	0.000	-0.211	0.295	27.320	64.060	-0.451	47.660	91.180	-0.095	83	83	83	53	53	53	17.532	38.567	-1.092	34.305	58.052	-0.720	5.177	11.287	0.258	6.314	13.792	0.267	47.660
977	uc010urw.2	MEF2A	chr15	+	100161068	100256629	92726	True	-134.410	7.587	0.000	0.000	3.148	0.714	0.000	-0.163	0.123	116.500	259.180	-0.762	154.200	321.040	-0.358	98	98	98	140	140	140	57.188	134.722	-1.220	75.060	149.450	-0.950	24.370	57.019	0.222	26.425	57.550	0.203	154.200
978	uc004bgu.3	SLC31A1	chr9	+	115983807	116026772	41864	True	-120.172	50.554	0.000	0.000	23.578	0.925	0.038	-0.054	0.202	530.040	1307.560	-0.228	1169.400	2559.100	-0.504	168	168	168	53	53	53	100.139	213.400	-1.036	232.147	450.535	-0.835	74.842	178.013	0.210	258.077	559.617	0.212	1169.400
979	uc002tgw.2	BCL2L11	chr2	+	111878490	111926022	44259	True	-51.860	-51.770	0.000	0.000	-17.498	0.475	0.000	-0.260	0.125	69.860	101.500	-0.121	161.920	180.560	0.451	63	63	63	162	162	162	43.472	64.717	-0.552	66.777	73.688	-0.161	11.663	18.242	0.204	25.738	26.153	0.227	161.920
980	uc002xvt.1	ADNP	chr20	-	49506882	49547527	860	True	-79.153	63.340	0.000	0.000	42.218	1.000	0.000	-0.066	0.303	282.180	541.800	-0.616	253.620	434.460	-0.421	170	170	170	42	42	42	139.679	290.689	-1.079	163.038	271.357	-0.725	57.220	100.760	0.167	43.247	77.140	0.110	282.180
981	uc001uon.3	SACS	chr13	-	23902961	24007867	900	True	-374.823	-223.918	0.000	0.000	29.099	0.956	0.000	-0.036	0.409	193.980	318.520	-0.148	182.600	274.620	-0.018	687	687	687	45	45	45	34.058	74.529	-1.225	99.670	150.585	-0.588	27.818	48.715	0.356	32.325	49.730	0.154	193.980
982	uc002igv.2	GPATCH8	chr17	-	42472644	42542461	1740	True	-154.782	79.102	0.000	0.000	48.128	0.874	0.000	-0.078	0.208	160.580	282.620	-0.436	191.980	269.160	-0.262	233	233	233	87	87	87	71.836	125.111	-0.804	116.950	169.334	-0.542	23.339	36.229	0.184	31.017	39.541	0.159	191.980
983	uc002hua.4	MSL1	chr17	+	38278789	38293045	12522	True	-64.700	82.373	0.000	0.000	30.773	0.975	0.000	-0.113	0.130	320.500	758.800	-0.980	275.080	630.340	-0.436	71	71	71	79	79	79	176.092	417.850	-1.237	183.057	366.447	-0.991	50.905	124.481	0.114	41.119	91.011	0.131	320.500
984	uc010mvj.1	FBXW2	chr9	-	123519253	123555740	3960	True	-186.726	27.288	0.000	0.000	21.350	0.830	0.068	-0.062	0.173	679.800	1410.580	-0.185	430.700	949.180	-0.371	228	228	228	88	88	88	80.098	168.772	-1.058	117.361	216.008	-0.857	74.622	161.619	0.215	63.509	134.936	0.223	679.800
985	uc001qhb.3	JAM3	chr11	+	133938819	134021652	80481	True	-74.635	5.839	0.000	0.000	4.549	0.922	0.000	-0.292	0.096	146.400	385.120	-0.968	304.980	518.160	-0.479	42	42	42	116	116	116	82.071	197.842	-1.252	123.527	226.516	-0.882	20.581	53.073	0.154	55.625	94.106	0.155	304.980
986	uc002xwq.4	ZNF217	chr20	-	52183609	52199707	1840	True	-115.659	-51.027	0.000	0.000	46.160	0.810	0.000	-0.166	0.314	69.520	134.440	-0.233	124.020	140.540	0.467	170	170	170	84	84	84	24.474	47.180	-0.909	52.940	71.849	-0.460	9.025	18.624	0.279	22.647	25.980	0.278	124.020
987	uc010avl.2	BDKRB2	chr14	+	96671134	96710503	36698	True	-291.896	-292.162	0.000	0.000	9.563	0.212	0.008	-0.214	0.322	2.180	5.360	0.816	9.060	15.660	2.064	197	197	197	132	132	132	0.316	0.889	-0.363	2.614	3.906	-0.373	0.492	1.215	0.623	1.531	2.901	0.861	9.060
988	uc001dca.3	AK4	chr1	+	65613849	65697828	78556	True	-121.002	-116.462	0.000	0.000	-134.893	0.045	0.000	-0.224	0.056	366.460	735.400	-0.763	362.720	578.620	0.039	52	52	52	266	266	266	218.721	425.204	-0.956	131.282	192.071	-0.565	72.554	142.240	0.100	64.021	89.650	0.205	366.460
989	uc003hsa.2	FAM13A	chr4	-	89647104	89680620	1560	True	-70.365	12.443	0.000	0.000	32.080	0.966	0.000	-0.136	0.249	82.960	191.680	-0.671	97.200	179.140	-0.093	103	103	103	58	58	58	44.236	94.476	-1.081	60.983	101.703	-0.704	13.425	29.168	0.223	16.598	32.772	0.183	97.200
990	uc001lci.3	GFRA1	chr10	-	117816441	118031819	3460	True	-355.895	-355.200	0.000	0.000	22.058	0.243	0.006	-0.239	0.318	28.900	38.680	0.679	78.600	122.540	0.520	254	254	254	173	173	173	4.984	10.033	-0.916	11.053	14.323	-0.401	3.126	4.525	0.537	9.077	12.466	0.519	78.600
991	uc002tha.2	BCL2L11	chr2	+	111878490	111926022	44259	True	-55.905	-56.509	0.000	0.000	-16.172	0.432	0.000	-0.244	0.128	69.860	101.500	0.093	161.920	180.560	0.451	69	69	69	162	162	162	41.785	62.203	-0.538	66.777	73.688	-0.161	12.336	20.290	0.239	25.738	26.153	0.227	161.920
992	uc001kyy.3	MXI1	chr10	+	111967362	112047123	78119	True	-75.342	-71.052	0.000	0.000	5.243	0.463	0.000	-0.216	0.270	213.540	540.440	-0.934	361.300	664.460	0.368	72	72	72	80	80	80	119.536	294.355	-1.360	107.063	202.284	-0.772	54.854	132.069	0.295	92.801	179.368	0.334	361.300
993	uc002wdh.4	SOX12	chr20	+	306214	310872	1680	True	-61.222	46.534	0.000	0.000	28.734	0.986	0.000	-0.174	0.128	128.840	308.460	-0.567	445.360	928.300	-0.540	66	66	66	74	74	74	70.069	158.338	-1.147	210.809	408.579	-0.934	30.002	70.048	0.194	98.484	198.607	0.127	445.360
994	uc010zih.2	ABI2	chr2	+	204193002	204296892	99957	True	-137.921	20.220	0.000	0.000	-15.597	0.754	0.000	-0.218	0.096	191.000	482.000	-1.020	723.060	1381.820	-0.670	64	64	64	195	195	195	100.969	260.072	-1.368	149.904	306.000	-1.035	35.871	86.920	0.172	102.485	204.144	0.141	723.060
995	uc001fnp.3	SLC25A44	chr1	+	156163729	156182587	17101	True	-77.410	-0.440	0.000	0.000	22.776	0.849	0.000	-0.206	0.171	86.300	146.360	-0.374	201.160	283.440	-0.017	73	73	73	86	86	86	44.562	86.179	-0.926	85.600	132.475	-0.634	12.825	25.160	0.217	31.295	43.777	0.214	201.160
996	uc002uig.3	SP3	chr2	-	174771186	174830430	3040	True	-154.223	-31.182	0.000	0.000	3.757	0.574	0.021	-0.131	0.159	135.280	334.060	-0.954	203.120	408.960	-0.079	122	122	122	141	141	141	75.731	191.305	-1.335	43.643	86.227	-0.869	23.895	56.423	0.174	41.995	89.851	0.299	203.120
997	uc010zel.2	SP3	chr2	-	174771186	174830430	3040	True	-154.223	-31.182	0.000	0.000	3.757	0.574	0.021	-0.131	0.159	135.280	334.060	-0.954	203.120	408.960	-0.079	122	122	122	141	141	141	75.731	191.305	-1.335	43.643	86.227	-0.869	23.895	56.423	0.174	41.995	89.851	0.299	203.120
998	uc004azc.3	TGFBR1	chr9	+	101867411	101916473	45130	True	-162.594	-52.083	0.000	0.000	-4.341	0.600	0.000	-0.205	0.108	56.260	174.000	-0.774	125.620	265.920	-0.456	105	105	105	170	170	170	32.096	85.778	-1.406	58.676	125.019	-1.104	11.218	26.876	0.247	25.193	47.348	0.242	125.620
999	uc003bai.2	POLR3H	chr22	-	41921802	41940479	2420	True	-97.959	2.559	0.000	0.000	0.531	0.000	0.867	0.193	-0.149	609.740	956.120	-0.356	379.760	712.100	-0.501	72	72	72	120	120	120	209.344	339.898	-0.680	100.795	202.020	-1.036	115.389	194.163	0.168	97.360	184.893	0.176	609.740
1000	uc003bcu.3	POLDIP3	chr22	-	42979726	43010962	1740	True	-61.247	94.067	0.000	0.000	31.972	1.000	0.000	-0.139	0.100	358.120	801.020	-0.924	495.400	951.240	-0.656	62	62	62	86	86	86	213.043	460.291	-1.116	283.655	520.977	-0.870	58.225	117.913	0.117	81.489	155.203	0.094	495.400
1001	uc010nqe.3	LRCH2	chrX	-	114345182	114468635	1640	True	-98.479	46.758	0.000	0.000	31.197	0.902	0.012	-0.126	0.151	161.140	428.840	-0.643	171.560	419.660	-0.649	116	116	116	82	82	82	61.309	154.869	-1.280	103.960	229.382	-1.127	31.569	84.679	0.232	29.661	70.210	0.161	171.560
1002	uc004ewk.1	MST4	chrX	+	131157244	131209971	51618	True	-46.409	61.661	0.000	0.000	35.535	0.981	0.000	-0.114	0.203	290.500	477.980	-0.330	423.180	546.800	-0.023	76	76	76	53	53	53	200.760	309.932	-0.626	257.089	316.939	-0.309	41.596	62.560	0.113	71.978	85.173	0.129	423.180
1003	uc022cdk.1	NKRF	chrX	-	118722299	118739846	1000	True	-68.398	60.711	0.000	0.000	28.946	1.000	0.000	-0.077	0.202	439.740	791.960	-0.225	286.100	448.620	-0.560	104	104	104	50	50	50	184.964	358.156	-0.970	180.720	293.716	-0.694	95.814	165.046	0.168	40.446	67.810	0.073	439.740
1004	uc002eja.3	NUDT21	chr16	-	56463047	56485261	1580	True	-91.290	119.894	0.000	0.000	36.614	0.958	0.000	-0.082	0.132	414.840	1093.200	-1.103	381.580	915.960	-0.792	122	122	122	72	72	72	194.260	519.386	-1.419	228.467	526.898	-1.206	67.762	170.954	0.115	63.361	138.515	0.125	414.840
1005	uc002xzl.3	STX16	chr20	+	57226308	57254582	26274	True	-84.172	50.867	0.000	0.000	24.351	0.898	0.000	-0.142	0.142	300.140	700.360	-0.883	1183.400	2784.600	-0.594	76	76	76	98	98	98	182.398	422.106	-1.208	352.825	671.463	-0.905	54.157	123.829	0.139	168.338	383.629	0.155	1183.400
1006	uc031pum.1	ZNF33A	chr10	+	38299577	38348995	46025	True	-74.795	-75.421	0.000	0.000	6.942	0.565	0.000	-0.203	0.167	72.160	159.180	-0.668	324.500	623.360	-0.443	117	117	117	168	168	168	28.960	79.746	-1.454	58.151	116.279	-1.048	11.334	24.597	0.275	45.415	83.232	0.264	324.500
1007	uc011lhn.2	FZD6	chr8	+	104311058	104345094	33110	True	-55.730	41.587	0.000	0.000	36.874	1.000	0.000	-0.076	0.313	136.200	189.200	-0.135	121.640	138.980	0.177	112	112	112	42	42	42	71.438	103.544	-0.513	70.881	78.061	-0.122	23.233	37.631	0.165	29.684	34.593	0.145	136.200
1008	uc003mdw.3	KIAA1191	chr5	-	175773065	175788809	1120	True	-43.263	53.369	0.000	0.000	27.105	1.000	0.000	-0.134	0.154	1669.840	3829.760	-0.768	872.660	1535.340	-0.499	54	54	54	56	56	56	427.141	903.330	-1.021	573.430	959.428	-0.736	316.979	759.296	0.159	147.542	259.867	0.088	1669.840
1009	uc003mdy.3	KIAA1191	chr5	-	175773065	175788809	1120	True	-42.665	54.052	0.000	0.000	27.603	1.000	0.000	-0.139	0.151	1669.840	3829.760	-0.768	872.660	1535.340	-0.499	54	54	54	56	56	56	427.141	903.330	-1.021	573.430	959.428	-0.736	316.979	759.296	0.159	147.542	259.867	0.088	1669.840
1010	uc002rzd.3	SMEK2	chr2	-	55775513	55845113	1500	True	-77.847	30.202	0.000	0.000	32.860	0.973	0.000	-0.147	0.183	175.340	384.120	-0.721	254.860	427.480	-0.425	95	95	95	75	75	75	87.259	191.019	-1.142	142.479	250.345	-0.807	32.800	63.073	0.198	35.621	60.548	0.161	254.860
1011	uc010xqv.3	GATAD2A	chr19	+	19538335	19619741	78637	True	-135.520	23.868	0.000	0.000	15.404	0.706	0.000	-0.132	0.143	188.020	379.520	-0.527	353.280	542.520	0.278	109	109	109	136	136	136	102.866	197.335	-0.928	93.833	150.183	-0.617	28.822	58.232	0.156	78.213	128.189	0.231	353.280
1012	uc002eer.2	NETO2	chr16	-	47115430	47177936	1680	True	-56.171	64.843	0.000	0.000	31.966	0.947	0.000	-0.118	0.163	258.280	474.540	-0.671	317.960	460.780	-0.197	61	61	61	76	76	76	147.840	265.861	-0.834	129.876	194.625	-0.578	32.583	64.564	0.098	75.931	114.289	0.139	317.960
1013	uc010vgf.2	NETO2	chr16	-	47115430	47177936	1680	True	-56.171	64.843	0.000	0.000	31.966	0.947	0.000	-0.118	0.163	258.280	474.540	-0.671	317.960	460.780	-0.197	61	61	61	76	76	76	147.840	265.861	-0.834	129.876	194.625	-0.578	32.583	64.564	0.098	75.931	114.289	0.139	317.960
1014	uc002qzb.2	KIDINS220	chr2	-	8868986	8890465	720	True	-58.330	37.133	0.000	0.000	40.070	1.000	0.000	-0.077	0.370	182.080	290.640	-0.369	195.700	238.120	-0.117	142	142	142	34	34	34	99.139	167.490	-0.777	129.768	164.006	-0.331	35.225	52.694	0.186	33.263	42.939	0.125	195.700
1015	uc002eud.3	RANBP10	chr16	-	67757004	67840555	3020	True	-124.319	-41.751	0.000	0.000	5.229	0.722	0.000	-0.261	0.129	37.640	72.740	-0.316	71.740	115.720	-0.168	82	82	82	151	151	151	20.872	41.961	-0.940	46.220	73.937	-0.658	7.365	16.160	0.300	10.517	18.049	0.226	71.740
1016	uc003huf.4	METAP1	chr4	+	99916787	99983960	66157	True	-41.156	60.063	0.000	0.000	30.275	1.000	0.000	-0.129	0.165	311.880	586.620	-0.648	529.560	766.960	-0.180	63	63	63	49	49	49	169.188	313.373	-0.882	266.251	400.744	-0.586	55.630	104.759	0.098	97.880	149.144	0.131	529.560
1017	uc010nrj.1	MST4	chrX	+	131157244	131209971	51618	True	-45.476	60.689	0.000	0.000	35.305	0.981	0.000	-0.117	0.202	290.500	477.980	-0.330	423.180	546.800	-0.023	74	74	74	53	53	53	200.814	310.302	-0.628	257.089	316.939	-0.309	42.134	63.114	0.111	71.978	85.173	0.129	423.180
1018	uc010trh.2	EXOC5	chr14	-	57669193	57735617	5600	True	-69.700	33.197	0.000	0.000	36.274	0.919	0.000	-0.139	0.213	192.760	373.480	-0.601	256.040	349.120	-0.056	89	89	89	74	74	74	111.840	207.918	-0.899	146.398	215.641	-0.544	31.938	54.762	0.153	50.471	72.759	0.172	256.040
1019	uc003poe.3	EPHA7	chr6	-	93949739	94129300	2800	True	-159.209	-29.810	0.000	0.000	21.962	0.669	0.000	-0.146	0.177	81.300	162.340	-0.081	82.060	104.240	0.205	146	146	146	139	139	139	41.471	77.095	-0.863	43.657	59.857	-0.446	13.414	25.461	0.247	11.744	15.286	0.275	82.060
1020	uc011eac.2	EPHA7	chr6	-	93949739	94129300	2800	True	-159.209	-29.810	0.000	0.000	21.962	0.669	0.000	-0.146	0.177	81.300	162.340	-0.081	82.060	104.240	0.205	146	146	146	139	139	139	41.471	77.095	-0.863	43.657	59.857	-0.446	13.414	25.461	0.247	11.744	15.286	0.275	82.060
1021	uc001vdj.2	KPNA3	chr13	-	50273442	50367057	1020	True	-74.430	67.146	0.000	0.000	32.462	0.980	0.000	-0.078	0.210	221.600	432.100	-0.482	243.960	383.540	-0.386	120	120	120	50	50	50	121.244	244.879	-1.006	142.192	235.135	-0.719	35.356	70.334	0.152	47.214	75.912	0.131	243.960
1022	uc002rzc.3	SMEK2	chr2	-	55775513	55845113	1500	True	-80.057	30.904	0.000	0.000	32.540	0.973	0.000	-0.142	0.183	175.340	384.120	-0.721	254.860	427.480	-0.425	98	98	98	75	75	75	86.090	188.162	-1.137	142.479	250.345	-0.807	32.964	64.156	0.199	35.621	60.548	0.161	254.860
1023	uc003doa.3	MITF	chr3	+	69812961	70017488	201796	True	-132.212	-132.937	0.000	0.000	5.395	0.319	0.000	-0.403	0.209	28.900	44.800	-0.420	55.240	92.520	0.210	74	74	74	135	135	135	10.002	28.248	-1.449	20.999	39.539	-0.880	4.612	8.633	0.440	10.460	18.453	0.341	55.240
1024	uc002scs.4	PELI1	chr2	-	64319785	64339483	1220	True	-55.976	7.144	0.000	0.000	32.512	1.000	0.000	-0.101	0.342	59.220	136.480	-0.517	133.040	227.360	-0.371	94	94	94	48	48	48	38.933	91.284	-1.199	65.456	115.633	-0.796	7.882	20.478	0.238	23.418	42.978	0.179	133.040
1025	uc003jqp.3	IL6ST	chr5	-	55230924	55272121	6180	True	-166.029	-163.048	0.000	0.000	-92.797	0.028	0.000	-0.414	0.086	76.080	147.540	-0.543	236.000	286.260	0.194	44	44	44	249	249	249	41.316	90.005	-1.107	82.846	122.941	-0.601	14.008	29.135	0.241	41.123	49.491	0.249	236.000
1026	uc003pym.2	MAN1A1	chr6	-	119498365	119670931	1960	True	-116.851	24.544	0.000	0.000	16.717	0.724	0.000	-0.106	0.151	142.080	292.140	-0.302	212.260	411.460	-0.345	111	111	111	98	98	98	69.274	152.923	-1.118	104.363	192.614	-0.860	33.321	72.935	0.214	28.403	57.738	0.170	212.260
1027	uc001pxu.3	SC5D	chr11	+	121163387	121184119	16158	True	-130.207	36.168	0.000	0.000	10.607	0.053	0.747	0.057	-0.192	462.220	860.760	-0.385	1149.420	2695.500	-0.399	105	105	105	95	95	95	233.755	382.549	-0.705	128.541	262.648	-0.965	91.397	156.627	0.129	209.563	468.073	0.209	1149.420
1028	uc002xvu.1	ADNP	chr20	-	49506882	49547527	860	True	-79.670	61.595	0.000	0.000	41.830	1.000	0.000	-0.064	0.305	282.180	541.800	-0.616	253.620	434.460	-0.421	170	170	170	42	42	42	139.679	290.689	-1.079	163.038	271.357	-0.725	57.220	100.760	0.167	43.247	77.140	0.110	282.180
1029	uc003vnr.3	CALU	chr7	+	128379345	128413477	30211	True	-153.737	27.478	0.000	0.000	-54.427	0.516	0.016	-0.144	0.064	588.360	1176.600	-0.785	523.100	910.460	-0.184	55	55	55	192	192	192	309.583	610.559	-0.959	210.620	356.232	-0.731	104.798	228.611	0.088	144.315	253.649	0.168	588.360
1030	uc011lhp.2	FZD6	chr8	+	104312183	104345094	31985	True	-55.686	38.242	0.000	0.000	36.479	1.000	0.000	-0.067	0.327	136.200	189.200	-0.135	121.640	138.980	0.177	111	111	111	42	42	42	71.675	103.830	-0.512	70.881	78.061	-0.122	23.202	37.680	0.165	29.684	34.593	0.145	136.200
1031	uc001jwh.3	AP3M1	chr10	-	75880014	75910826	2300	True	-128.622	-7.010	0.000	0.000	-17.121	0.703	0.000	-0.139	0.122	172.660	454.620	-1.095	982.520	1981.320	-0.677	110	110	110	101	101	101	115.549	305.837	-1.402	146.216	305.962	-1.101	26.896	65.121	0.152	182.258	365.635	0.199	982.520
1032	uc011edv.2	GPR126	chr6	+	142738245	142767403	27228	True	-61.852	-58.208	0.000	0.000	8.303	0.787	0.000	-0.268	0.215	18.340	55.760	-0.766	30.500	70.580	0.260	76	76	76	94	94	94	11.672	31.575	-1.353	18.874	37.879	-0.937	3.018	8.523	0.322	4.617	11.280	0.317	30.500
1033	uc010cfh.3	HAS3	chr16	+	69139466	69151570	11219	True	-172.206	-146.385	0.000	0.000	26.991	0.714	0.000	-0.209	0.689	9.680	13.380	1.013	61.920	95.900	1.491	154	154	154	42	42	42	3.436	6.404	-0.747	10.840	12.723	0.032	1.616	2.527	0.524	11.980	19.555	0.489	61.920
1034	uc002ewl.3	HAS3	chr16	+	69141442	69151570	9243	True	-171.939	-145.475	0.000	0.000	27.719	0.714	0.000	-0.196	0.694	9.680	13.380	1.013	61.920	95.900	1.491	154	154	154	42	42	42	3.436	6.404	-0.747	10.840	12.723	0.032	1.616	2.527	0.524	11.980	19.555	0.489	61.920
1035	uc002tgy.2	BCL2L11	chr2	+	111878490	111926022	44259	True	-57.149	-56.609	0.000	0.000	-18.204	0.469	0.000	-0.270	0.127	69.860	101.500	-0.121	161.920	180.560	0.451	62	62	62	162	162	162	43.339	65.121	-0.564	66.777	73.688	-0.161	11.732	18.607	0.215	25.738	26.153	0.227	161.920
1036	uc004epz.3	LRCH2	chrX	-	114345182	114468635	1640	True	-98.400	46.030	0.000	0.000	30.565	0.902	0.012	-0.127	0.149	161.140	428.840	-0.643	171.560	419.660	-0.649	115	115	115	82	82	82	61.054	153.942	-1.278	103.960	229.382	-1.127	31.587	84.458	0.232	29.661	70.210	0.161	171.560
1037	uc003xru.3	TCEA1	chr8	-	54879115	54935008	700	True	-30.284	71.007	0.000	0.000	28.606	1.000	0.000	-0.082	0.202	507.060	974.660	-0.710	817.440	1323.620	-0.584	70	70	70	29	29	29	318.833	609.905	-0.926	546.279	891.075	-0.700	107.393	213.088	0.106	135.780	233.850	0.049	817.440
1038	uc011auu.2	RAF1	chr3	-	12625099	12705700	900	True	-36.903	44.157	0.000	0.000	28.931	1.000	0.000	-0.114	0.223	388.460	726.500	-0.711	710.140	1037.100	-0.450	59	59	59	45	45	45	240.913	481.440	-1.004	366.016	583.579	-0.675	56.405	101.119	0.140	86.074	123.589	0.101	710.140
1039	uc021wfj.1	STX16	chr20	+	57226308	57254582	26274	True	-85.858	49.046	0.000	0.000	22.147	0.888	0.020	-0.144	0.135	300.140	700.360	-0.883	1183.400	2784.600	-0.594	76	76	76	98	98	98	182.398	422.106	-1.208	352.825	671.463	-0.905	54.157	123.829	0.139	168.338	383.629	0.155	1183.400
1040	uc010iiv.3	THAP6	chr4	+	76439729	76455236	13440	True	-77.305	-32.239	0.000	0.000	17.316	0.793	0.000	-0.289	0.159	75.100	175.820	-0.618	439.300	937.880	-0.183	63	63	63	92	92	92	28.183	65.176	-1.213	67.720	125.451	-0.814	16.532	34.985	0.270	77.887	156.794	0.248	439.300
1041	uc001ykv.4	HSP90AA1	chr14	-	102547074	102606086	840	True	-78.620	51.398	0.000	0.000	17.232	1.000	0.000	-0.075	0.158	9967.920	17279.859	-0.525	8182.620	12946.460	-0.548	113	113	113	42	42	42	4478.205	8100.275	-0.925	3835.435	6167.199	-0.700	2483.656	4414.258	0.226	2844.577	4585.543	0.076	9967.920
1042	uc004azd.3	TGFBR1	chr9	+	101867411	101916473	45130	True	-54.329	-54.023	0.000	0.000	-9.477	0.559	0.000	-0.215	0.102	56.260	174.000	-0.871	125.620	265.920	-0.456	95	95	95	170	170	170	32.972	88.086	-1.410	58.676	125.019	-1.104	11.413	26.857	0.242	25.193	47.348	0.242	125.620
1043	uc010qnk.3	PCGF5	chr10	+	92979907	93044088	59518	True	-98.910	-99.167	0.000	0.000	-39.521	0.395	0.000	-0.254	0.096	52.840	127.640	-0.555	1298.000	2488.020	-0.137	89	89	89	228	228	228	30.216	68.207	-1.128	68.028	124.564	-0.800	9.142	23.666	0.247	145.680	289.822	0.241	1298.000
1044	uc002ewn.2	CHTF8	chr16	-	69151911	69166071	680	True	-47.481	8.270	0.000	0.000	29.599	1.000	0.000	-0.116	0.352	223.720	500.060	-0.567	372.840	701.600	0.398	100	100	100	34	34	34	140.322	285.521	-1.002	255.731	424.487	-0.624	30.080	74.641	0.163	56.272	161.504	0.440	372.840
1045	uc001ofe.2	RELA	chr11	-	65421071	65430443	1840	True	-91.978	-92.239	0.000	0.000	-9.120	0.033	0.000	-0.306	0.193	166.080	307.440	0.037	280.680	423.480	0.495	48	48	48	92	92	92	81.062	150.352	-0.997	121.175	174.502	-0.498	51.568	94.386	0.563	84.806	123.410	0.206	280.680
1046	uc009zcz.2	JAM3	chr11	+	133938819	134021652	80481	True	-71.767	-1.793	0.000	0.000	-1.648	0.914	0.000	-0.320	0.089	146.400	385.120	-0.968	304.980	518.160	-0.479	36	36	36	116	116	116	79.578	194.997	-1.271	123.527	226.516	-0.882	19.360	53.617	0.158	55.625	94.106	0.155	304.980
1047	uc002gpa.3	ZNF286A	chr17	+	15603328	15624100	17744	True	-133.496	-33.401	0.000	0.000	8.404	0.678	0.000	-0.201	0.155	159.800	396.360	0.063	1046.460	2160.320	-0.091	94	94	94	149	149	149	43.855	91.342	-0.967	113.854	197.567	-0.653	22.937	64.365	0.275	186.918	366.726	0.241	1046.460
1048	uc010taq.2	SBNO1	chr12	-	123773655	123834988	5260	True	-224.007	-227.023	0.000	0.000	-84.451	0.000	0.043	0.192	-0.080	214.340	252.260	0.307	838.140	2073.980	0.848	113	113	113	258	258	258	125.346	141.452	-0.145	75.795	120.298	-0.314	43.630	51.939	0.174	106.804	265.510	0.426	838.140
1049	uc004dcq.1	DMD	chrX	-	31137344	31526415	1640	True	-102.478	-63.272	0.000	0.000	33.763	0.829	0.000	-0.206	0.279	40.320	97.620	0.379	53.740	114.200	-0.436	127	127	127	82	82	82	17.999	51.407	-1.324	36.268	77.369	-1.069	9.329	24.721	0.553	7.726	16.914	0.237	53.740
1050	uc003xrv.3	TCEA1	chr8	-	54879115	54935008	700	True	-30.199	69.866	0.000	0.000	28.246	1.000	0.000	-0.083	0.201	507.060	974.660	-0.710	817.440	1323.620	-0.584	69	69	69	29	29	29	318.342	608.913	-0.925	546.279	891.075	-0.700	108.091	214.467	0.107	135.780	233.850	0.049	817.440
1051	uc001rzn.3	ACVR1B	chr12	+	52345450	52390863	43378	True	-114.475	-20.076	0.000	0.000	13.576	0.740	0.000	-0.145	0.178	82.500	208.640	-0.727	146.020	293.920	1.689	106	106	106	100	100	100	45.285	100.728	-1.119	72.039	136.739	-0.861	16.525	40.808	0.195	24.354	51.336	0.369	146.020
1052	uc010woo.2	RPS6KB1	chr17	+	57990025	58027786	36026	True	-106.924	42.224	0.000	0.000	36.821	0.825	0.025	-0.113	0.191	181.580	354.440	-0.214	213.880	199.940	0.311	139	139	139	80	80	80	103.836	172.835	-0.700	92.204	111.609	-0.285	41.370	76.656	0.182	32.020	33.326	0.202	213.880
1053	uc010trg.2	EXOC5	chr14	-	57669193	57735617	5600	True	-69.213	41.761	0.000	0.000	38.276	0.919	0.000	-0.125	0.219	192.760	373.480	-0.601	256.040	349.120	-0.056	91	91	91	74	74	74	112.394	208.826	-0.895	146.398	215.641	-0.544	30.367	52.213	0.145	50.471	72.759	0.172	256.040
1054	uc003ydv.2	CPNE3	chr8	+	87526655	87573726	44900	True	-102.302	92.624	0.000	0.000	29.684	0.841	0.019	-0.114	0.116	195.420	504.800	-0.734	294.140	543.420	-0.641	99	99	99	107	107	107	123.807	282.466	-1.176	152.739	292.608	-0.946	28.280	70.546	0.122	59.629	105.031	0.150	294.140
1055	uc004ctc.4	MID1	chrX	-	10413349	10474525	3860	True	-121.843	-5.692	0.000	0.000	-15.619	0.780	0.000	-0.275	0.094	118.160	272.080	-0.778	206.280	372.100	-0.513	56	56	56	182	182	182	83.694	198.475	-1.246	114.858	210.930	-0.883	18.244	36.323	0.203	33.522	55.108	0.153	206.280
1056	uc003ddk.2	WDR82	chr3	-	52288437	52302154	2500	True	-50.555	-51.076	0.000	0.000	-21.172	0.296	0.000	-0.236	0.114	384.180	768.580	-0.888	1070.080	2078.120	0.697	51	51	51	125	125	125	240.937	504.645	-1.069	398.764	669.419	-0.718	63.057	127.548	0.098	175.514	343.384	0.275	1070.080
1057	uc003pxz.2	CEP85L	chr6	-	118781934	118973020	1640	True	-155.498	-154.358	0.000	0.000	26.269	0.524	0.000	-0.089	0.346	41.440	78.940	0.201	57.780	91.500	0.413	248	248	248	82	82	82	19.093	35.481	-0.880	33.038	46.458	-0.467	8.158	13.638	0.400	9.555	15.253	0.314	57.780
1058	uc003iur.4	SPCS3	chr4	+	177241089	177253396	10079	True	-109.699	41.921	0.000	0.000	26.474	0.771	0.009	-0.141	0.137	240.160	537.460	-0.715	542.280	1271.580	-0.195	104	104	104	109	109	109	134.763	282.505	-1.062	219.100	395.497	-0.803	41.849	90.567	0.135	88.061	204.412	0.223	542.280
1059	uc002zgy.2	ADARB1	chr21	+	46494492	46646478	150860	True	-190.734	-96.779	0.000	0.000	21.493	0.741	0.000	-0.038	0.365	252.300	404.740	2.282	100.340	166.760	0.001	255	255	255	54	54	54	27.606	50.428	-0.737	57.753	95.609	-0.690	20.915	35.937	0.566	19.269	35.285	0.283	252.300
1060	uc002thc.2	BCL2L11	chr2	+	111878490	111926022	44259	True	-74.653	-68.655	0.000	0.000	-21.779	0.346	0.000	-0.264	0.128	69.860	101.500	-0.121	161.920	180.560	0.451	65	65	65	162	162	162	42.208	62.989	-0.582	66.777	73.688	-0.161	13.497	20.409	0.265	25.738	26.153	0.227	161.920
1061	uc003pof.3	EPHA7	chr6	-	93949739	94129300	2800	True	-158.963	-29.959	0.000	0.000	21.405	0.662	0.000	-0.146	0.176	81.300	162.340	-0.081	82.060	104.240	0.205	145	145	145	139	139	139	41.509	77.159	-0.863	43.657	59.857	-0.446	13.421	25.527	0.247	11.744	15.286	0.275	82.060
1062	uc031puk.1	ZNF33A	chr10	+	38299577	38348995	46025	True	-75.006	-75.589	0.000	0.000	8.014	0.589	0.000	-0.213	0.165	72.160	159.180	-0.668	324.500	623.360	-0.443	115	115	115	168	168	168	29.160	80.290	-1.454	58.151	116.279	-1.048	11.299	24.382	0.278	45.415	83.232	0.264	324.500
1063	uc002rmv.3	CLIP4	chr2	+	29338307	29406679	66770	True	-78.742	-43.070	0.000	0.000	33.621	0.808	0.000	-0.228	0.286	41.080	117.160	-0.699	58.700	103.080	-0.110	93	93	93	78	78	78	23.316	60.908	-1.366	30.270	53.830	-0.821	7.622	17.933	0.288	9.406	14.562	0.272	58.700
1064	uc002iwz.4	TRIM37	chr17	-	57075560	57184266	900	True	-57.010	26.143	0.000	0.000	37.581	0.956	0.000	-0.097	0.327	183.300	369.820	-0.692	237.420	305.040	-0.201	111	111	111	45	45	45	99.420	204.892	-1.040	123.830	188.808	-0.621	27.050	55.084	0.167	37.329	46.886	0.188	237.420
1065	uc003eal.3	KIAA2018	chr3	-	113367232	113389080	6420	True	-409.801	-411.281	0.000	0.000	-12.205	0.135	0.000	-0.178	0.166	25.180	56.440	-0.131	921.120	2006.220	0.269	332	332	332	319	319	319	8.661	21.942	-1.296	42.562	84.100	-0.887	4.412	8.375	0.447	88.012	196.861	0.356	921.120
1066	uc002svl.3	STARD7	chr2	-	96850602	96861287	1020	True	-36.680	96.743	0.000	0.000	32.773	1.000	0.000	-0.092	0.131	722.660	1359.520	-0.839	1213.660	2092.340	-0.589	58	58	58	51	51	51	435.769	853.385	-0.964	648.162	1072.062	-0.726	108.627	217.877	0.065	209.675	348.722	0.075	1213.660
1067	uc003axv.4	MGAT3	chr22	+	39853324	39888199	32307	True	-103.236	-103.681	0.000	0.000	16.688	0.500	0.000	-0.251	0.219	38.740	86.420	0.503	54.280	129.380	-0.230	113	113	113	126	126	126	11.755	35.295	-1.499	28.370	65.046	-1.127	6.370	17.002	0.420	10.251	26.019	0.295	54.280
1068	uc002yzo.3	PRDM15	chr21	-	43218384	43299591	2160	True	-91.611	-91.825	0.000	0.000	29.291	0.713	0.000	-0.163	0.255	32.580	70.780	0.155	54.420	74.300	0.217	171	171	171	108	108	108	16.910	33.137	-0.926	26.892	39.571	-0.545	6.031	12.121	0.348	7.946	11.161	0.293	54.420
1069	uc031qsg.1	GCOM1	chr15	+	57884101	58009755	123792	True	-123.220	-124.445	0.000	0.000	2.520	0.187	0.000	-0.152	0.220	272.240	553.480	0.195	92.700	172.320	-0.143	136	136	136	91	91	91	49.541	107.388	-1.069	52.601	88.495	-0.721	42.564	90.321	0.482	18.623	33.612	0.205	272.240
1070	uc003eds.3	FSTL1	chr3	-	120113060	120169918	2200	True	-79.616	78.305	0.000	0.000	12.786	0.963	0.000	-0.155	0.081	251.760	593.880	-0.704	531.500	1094.300	-0.532	54	54	54	107	107	107	166.105	339.666	-1.025	257.728	459.331	-0.817	38.727	80.342	0.126	101.140	191.666	0.123	531.500
1071	uc002rdi.3	WDR35	chr2	-	20110028	20189884	1180	True	-136.268	-21.789	0.000	0.000	37.669	0.862	0.000	-0.080	0.327	103.800	184.320	-0.059	84.780	138.760	-0.222	229	229	229	58	58	58	38.659	81.758	-1.058	55.438	88.142	-0.665	15.832	32.159	0.268	16.475	25.840	0.211	103.800
1072	uc002rdj.3	WDR35	chr2	-	20110028	20189884	1180	True	-136.268	-21.789	0.000	0.000	37.669	0.862	0.000	-0.080	0.327	103.800	184.320	-0.059	84.780	138.760	-0.222	229	229	229	58	58	58	38.659	81.758	-1.058	55.438	88.142	-0.665	15.832	32.159	0.268	16.475	25.840	0.211	103.800
1073	uc010otl.2	FNBP1L	chr1	+	94009663	94020218	9602	True	-49.955	19.414	0.000	0.000	30.134	0.957	0.000	-0.142	0.265	113.280	224.420	-0.546	183.920	343.780	-0.265	80	80	80	46	46	46	62.496	124.296	-0.985	86.887	133.830	-0.575	20.495	39.392	0.184	39.894	74.730	0.179	183.920
1074	uc002tbk.3	MAP4K4	chr2	+	102460562	102511152	48605	True	-140.680	-14.433	0.000	0.000	17.741	0.000	0.753	0.112	-0.175	429.060	814.720	1.865	102.900	163.040	-0.471	148	148	148	97	97	97	133.049	252.104	-0.857	52.538	105.971	-1.003	71.829	140.993	0.355	15.008	27.873	0.203	429.060
1075	uc003aeb.3	CCDC117	chr22	+	29168661	29185283	14395	True	-90.827	71.167	0.000	0.000	18.312	0.881	0.000	-0.160	0.087	278.960	622.120	-0.843	730.080	1474.200	-0.453	71	71	71	109	109	109	150.662	332.284	-1.128	238.560	447.488	-0.898	57.814	129.192	0.120	115.038	220.367	0.146	730.080
1076	uc003jnr.5	HMGCS1	chr5	-	43287571	43313614	2840	True	-64.354	61.222	0.000	0.000	25.887	0.977	0.000	-0.065	0.205	577.900	1556.180	-0.591	756.280	1525.200	-0.484	101	101	101	43	43	43	325.560	838.061	-1.348	314.296	649.571	-1.043	95.559	266.022	0.128	113.175	234.407	0.206	756.280
1077	uc003jnq.5	HMGCS1	chr5	-	43287571	43313614	2840	True	-64.348	61.219	0.000	0.000	25.889	0.977	0.000	-0.066	0.204	577.900	1556.180	-0.591	756.280	1525.200	-0.484	101	101	101	43	43	43	325.560	838.061	-1.348	314.296	649.571	-1.043	95.559	266.022	0.128	113.175	234.407	0.206	756.280
1078	uc010fba.3	MCFD2	chr2	-	47129008	47168994	2000	True	-97.988	74.727	0.000	0.000	28.359	0.880	0.000	-0.130	0.116	638.460	1076.880	-0.732	420.440	848.440	-0.573	96	96	96	100	100	100	159.526	340.279	-1.108	230.199	433.409	-0.905	90.160	162.936	0.135	72.264	141.850	0.143	638.460
1079	uc010wgj.2	ATP6V0A1	chr17	+	40610861	40674597	62463	True	-69.562	45.577	0.000	0.000	30.680	0.935	0.000	-0.125	0.179	191.700	325.040	-0.441	229.860	329.400	-0.160	92	92	92	62	62	62	112.019	205.770	-0.876	164.690	243.907	-0.558	32.218	57.392	0.165	27.987	44.973	0.143	229.860
1080	uc010wgk.2	ATP6V0A1	chr17	+	40610861	40674597	62463	True	-69.562	45.577	0.000	0.000	30.680	0.935	0.000	-0.125	0.179	191.700	325.040	-0.441	229.860	329.400	-0.160	92	92	92	62	62	62	112.019	205.770	-0.876	164.690	243.907	-0.558	32.218	57.392	0.165	27.987	44.973	0.143	229.860
1081	uc001skt.1	CS	chr12	-	56665482	56694175	700	True	-38.673	80.940	0.000	0.000	32.738	1.000	0.000	-0.081	0.198	1036.100	2178.600	-0.921	1279.380	2448.840	-0.762	77	77	77	35	35	35	599.184	1322.135	-1.147	792.515	1459.536	-0.868	158.400	324.053	0.099	302.548	586.229	0.066	1279.380
1082	uc010bpd.3	PCSK6	chr15	-	101844132	101983865	1120	True	-53.010	25.226	0.000	0.000	39.047	1.000	0.000	-0.163	0.262	180.100	278.900	-0.259	155.840	174.160	0.016	89	89	89	56	56	56	82.502	137.205	-0.716	104.395	127.459	-0.285	28.795	49.290	0.186	17.367	21.103	0.168	180.100
1083	uc001uqf.4	MTMR6	chr13	-	25820340	25861704	2420	True	-72.716	-1.104	0.000	0.000	34.767	0.871	0.000	-0.158	0.262	66.040	131.520	-0.551	75.820	148.460	-0.013	96	96	96	70	70	70	34.223	73.398	-1.068	44.307	70.380	-0.634	7.876	18.298	0.230	14.059	26.054	0.246	75.820
1084	uc001egv.1	PTGFRN	chr1	+	117452688	117532972	77434	True	-159.459	26.142	0.000	0.000	18.055	0.779	0.000	-0.139	0.120	167.680	223.820	-0.125	253.020	308.860	0.071	141	141	141	140	140	140	67.145	104.857	-0.636	116.684	153.906	-0.403	30.614	47.393	0.221	39.861	51.190	0.169	253.020
1085	uc011bhf.1	CEP97	chr3	+	101443493	101486181	41277	True	-86.284	14.880	0.000	0.000	33.223	0.875	0.000	-0.126	0.236	53.560	144.380	-0.673	63.720	129.140	-0.490	120	120	120	64	64	64	31.612	79.849	-1.301	44.100	86.969	-0.954	10.584	27.878	0.219	10.204	21.201	0.207	63.720
1086	uc002liq.3	ZCCHC2	chr18	+	60227585	60245818	17459	True	-69.737	-34.027	0.000	0.000	35.116	0.946	0.000	-0.122	0.458	57.360	91.780	-0.163	100.960	117.120	0.626	148	148	148	37	37	37	30.848	51.256	-0.738	62.288	71.931	-0.169	9.538	13.003	0.269	17.805	24.276	0.250	100.960
1087	uc010ymj.2	PPP1CB	chr2	+	28974611	29025806	47833	True	-122.245	47.875	0.000	0.000	-31.405	0.698	0.013	-0.167	0.054	421.540	985.900	-1.153	761.360	1606.700	-0.730	48	48	48	159	159	159	245.075	609.909	-1.316	216.968	454.664	-1.058	70.461	167.322	0.060	171.852	357.950	0.149	761.360
1088	uc003dob.3	MITF	chr3	+	69915374	70017488	99383	True	-132.160	-133.017	0.000	0.000	7.270	0.333	0.000	-0.418	0.210	28.900	44.800	-0.420	55.240	92.520	0.210	74	74	74	135	135	135	10.002	28.248	-1.449	20.999	39.539	-0.880	4.612	8.633	0.440	10.460	18.453	0.341	55.240
1089	uc001ztp.3	CASC4	chr15	+	44580908	44707959	124945	True	-71.614	6.872	0.000	0.000	23.092	0.859	0.000	-0.242	0.153	112.940	261.240	-0.695	466.760	1083.640	-0.150	60	60	60	99	99	99	69.613	152.664	-1.105	133.272	233.384	-0.734	24.275	57.285	0.174	87.807	188.215	0.221	466.760
1090	uc001mxf.2	API5	chr11	+	43333504	43366080	30598	True	-73.586	68.482	0.000	0.000	15.559	0.897	0.000	-0.161	0.083	617.100	1412.700	-0.879	796.600	1371.560	-0.604	54	54	54	97	97	97	323.896	730.206	-1.177	396.147	742.195	-0.934	93.676	198.642	0.097	168.212	289.170	0.143	796.600
1091	uc011jxa.1	ZNF12	chr7	-	6728063	6744854	2080	True	-103.870	-21.252	0.000	0.000	22.110	0.820	0.000	-0.146	0.228	48.680	113.940	-0.400	103.180	157.900	0.163	98	98	98	100	100	100	29.105	62.273	-1.079	47.560	77.391	-0.689	7.527	15.240	0.235	18.375	28.471	0.216	103.180
1092	uc002spr.3	MAT2A	chr2	+	85766100	85772403	5492	True	-43.913	67.981	0.000	0.000	28.867	0.974	0.000	-0.078	0.201	733.220	1739.840	-0.975	910.740	1757.260	-0.567	78	78	78	39	39	39	508.911	1131.931	-1.158	621.553	1157.887	-0.880	124.046	260.600	0.102	135.212	302.025	0.133	910.740
1093	uc004cna.3	NSMF	chr9	-	140342022	140353786	1760	True	-49.529	10.445	0.000	0.000	19.887	0.911	0.000	-0.118	0.248	300.760	542.380	-0.526	231.900	342.560	0.668	55	55	55	56	56	56	161.505	269.431	-0.725	129.443	167.242	-0.318	74.283	127.701	0.097	44.493	68.760	0.277	300.760
1094	uc004cmz.3	NSMF	chr9	-	140342022	140353786	1760	True	-49.529	10.445	0.000	0.000	19.887	0.911	0.000	-0.118	0.248	300.760	542.380	-0.526	231.900	342.560	0.668	55	55	55	56	56	56	161.505	269.431	-0.725	129.443	167.242	-0.318	74.283	127.701	0.097	44.493	68.760	0.277	300.760
1095	uc003szr.3	CREB5	chr7	+	28475233	28865511	385439	True	-234.672	-30.892	0.000	0.000	-19.274	0.608	0.013	-0.166	0.090	69.080	159.520	-0.498	188.200	298.920	-0.191	146	146	146	240	240	240	33.034	70.363	-1.055	68.368	118.827	-0.809	12.112	26.850	0.214	32.793	52.312	0.219	188.200
1096	uc010mvb.3	ZNF618	chr9	+	116790200	116818875	25330	True	-236.296	-73.650	0.000	0.000	22.547	0.576	0.012	-0.115	0.178	36.140	78.340	-0.279	87.640	153.460	0.029	233	233	233	165	165	165	18.885	39.514	-1.003	35.208	62.113	-0.795	6.033	14.179	0.320	13.215	23.364	0.257	87.640
1097	uc011chc.1	ELF2	chr4	-	139978870	139983374	940	True	-35.009	6.229	0.000	0.000	29.163	0.971	0.000	-0.151	0.359	191.200	418.780	-0.850	163.640	268.960	0.294	71	71	71	35	35	35	110.691	247.678	-1.166	92.002	140.091	-0.591	31.494	63.552	0.124	37.217	59.334	0.262	191.200
1098	uc010rwr.2	DLAT	chr11	+	111895537	111935002	37952	True	-56.871	37.782	0.000	0.000	34.265	0.932	0.000	-0.146	0.205	271.520	510.320	-0.601	277.720	429.740	-0.142	67	67	67	74	74	74	169.228	308.453	-0.867	156.605	229.638	-0.527	46.913	82.086	0.142	55.712	90.316	0.164	277.720
1099	uc001ity.4	MKX	chr10	-	27961802	28034778	1380	True	-76.644	-68.727	0.000	0.000	37.320	0.826	0.000	-0.281	0.398	18.920	47.880	-0.405	46.320	71.780	0.126	93	93	93	69	69	69	11.529	29.932	-1.311	20.153	32.319	-0.639	3.948	9.393	0.364	8.618	13.797	0.309	46.320
1100	uc001itx.4	MKX	chr10	-	27961802	28034778	1380	True	-76.644	-68.727	0.000	0.000	37.320	0.826	0.000	-0.281	0.398	18.920	47.880	-0.405	46.320	71.780	0.126	93	93	93	69	69	69	11.529	29.932	-1.311	20.153	32.319	-0.639	3.948	9.393	0.364	8.618	13.797	0.309	46.320
1101	uc002rhu.4	DPYSL5	chr2	+	27070968	27173219	99189	True	-120.990	-1.247	0.000	0.000	3.103	0.722	0.000	-0.202	0.126	135.440	284.640	-0.632	774.680	1705.540	-0.065	75	75	75	151	151	151	74.434	162.793	-1.125	124.006	237.671	-0.813	24.668	51.402	0.165	112.670	270.337	0.243	774.680
1102	uc002zfx.3	UBE2G2	chr21	-	46188494	46221751	1720	True	-50.728	50.478	0.000	0.000	32.607	0.952	0.000	-0.142	0.177	881.440	2146.540	-0.739	1056.840	1669.940	-0.395	66	66	66	63	63	63	250.014	534.901	-1.060	436.915	791.951	-0.828	120.349	311.856	0.152	198.757	385.212	0.173	1056.840
1103	uc011luh.2	HIATL1	chr9	+	97177439	97223202	44143	True	-60.752	8.649	0.000	0.000	6.420	0.835	0.000	-0.219	0.116	293.300	786.580	-0.615	304.960	519.720	0.125	40	40	40	79	79	79	134.230	290.908	-1.063	182.250	311.157	-0.753	42.661	130.766	0.192	52.398	93.594	0.228	304.960
1104	uc001eqe.3	NBPF8	chr1	-	147574322	148346791	1580	True	-56.892	41.046	0.000	0.000	25.610	1.000	0.000	-0.140	0.175	4670.600	8041.240	-0.441	1967.940	3014.980	-0.220	57	57	57	75	75	75	1308.359	2188.140	-0.795	957.425	1349.026	-0.479	1042.490	1654.342	0.187	444.045	668.732	0.110	4670.600
1105	uc004bkl.1	FBXW2	chr9	-	123519253	123555669	3960	True	-192.078	29.739	0.000	0.000	21.203	0.830	0.068	-0.059	0.172	679.800	1410.580	-0.185	430.700	949.180	-0.371	236	236	236	88	88	88	80.998	170.199	-1.055	117.361	216.008	-0.857	73.600	159.161	0.213	63.509	134.936	0.223	679.800
1106	uc003oui.3	SRF	chr6	+	43138919	43149244	8853	True	-101.740	-102.273	0.000	0.000	18.579	0.236	0.000	-0.144	0.403	118.320	259.680	-0.318	311.680	478.220	2.263	106	106	106	72	72	72	71.742	141.897	-0.950	138.170	216.868	-0.420	27.776	59.145	0.210	69.648	123.644	0.643	311.680
1107	uc010zcn.2	MARCH7	chr2	+	160569009	160625084	54925	True	-52.687	46.128	0.000	0.000	37.267	0.982	0.000	-0.144	0.216	265.140	546.880	-0.662	620.800	1033.320	-0.470	86	86	86	55	55	55	141.797	295.359	-1.078	221.562	360.267	-0.694	52.716	93.566	0.158	97.678	161.542	0.111	620.800
1108	uc010qla.2	AP3M1	chr10	-	75880014	75910826	2300	True	-122.272	22.312	0.000	0.000	8.063	0.752	0.059	-0.139	0.113	172.660	454.620	-1.095	982.520	1981.320	-0.677	103	103	103	101	101	101	117.717	309.846	-1.392	146.216	305.962	-1.101	26.416	64.900	0.144	182.258	365.635	0.199	982.520
1109	uc011bjh.2	FSTL1	chr3	-	120113060	120169918	2200	True	-80.099	71.764	0.000	0.000	7.992	0.963	0.000	-0.160	0.079	251.760	593.880	-0.704	531.500	1094.300	-0.532	51	51	51	107	107	107	166.687	341.754	-1.029	257.728	459.331	-0.817	39.613	82.145	0.127	101.140	191.666	0.123	531.500
1110	uc004dis.3	ZNF182	chrX	-	47834249	47863377	1180	True	-57.731	-13.660	0.000	0.000	34.560	0.981	0.000	-0.185	0.329	48.820	118.960	-0.865	61.860	130.940	-0.388	93	93	93	53	53	53	28.078	70.943	-1.320	42.072	76.494	-0.843	8.331	18.494	0.218	9.424	18.811	0.202	61.860
1111	uc001lct.3	HSPA12A	chr10	-	118430702	118502085	2840	True	-145.315	-38.727	0.000	0.000	11.372	0.627	0.000	-0.177	0.156	62.680	163.760	-0.693	77.740	176.820	-0.458	115	115	115	142	142	142	29.112	73.834	-1.324	40.583	81.841	-0.991	13.944	33.227	0.271	13.922	28.373	0.216	77.740
1112	uc001dce.2	DNAJC6	chr1	+	65775217	65881552	103849	True	-135.776	-48.234	0.000	0.000	12.651	0.689	0.000	-0.135	0.192	84.460	189.020	1.444	101.080	211.580	0.799	127	127	127	106	106	106	28.995	73.602	-1.209	43.600	89.329	-0.914	14.194	36.106	0.496	20.367	45.116	0.377	101.080
1113	uc002sct.4	PELI1	chr2	-	64319785	64371605	1220	True	-59.194	5.690	0.000	0.000	30.358	0.979	0.000	-0.116	0.313	59.220	136.480	-0.517	133.040	227.360	-0.371	94	94	94	48	48	48	38.933	91.284	-1.199	65.456	115.633	-0.796	7.882	20.478	0.238	23.418	42.978	0.179	133.040
1114	uc002cql.3	TBC1D24	chr16	+	2525146	2555734	26418	True	-158.867	-159.408	0.000	0.000	-29.986	0.155	0.000	-0.254	0.134	29.800	69.880	-0.377	1284.380	2751.400	0.872	103	103	103	206	206	206	13.128	30.932	-1.189	90.515	178.803	-0.833	5.422	11.715	0.292	205.279	417.502	0.348	1284.380
1115	uc002cqk.3	TBC1D24	chr16	+	2525146	2555734	26418	True	-158.867	-159.408	0.000	0.000	-29.986	0.155	0.000	-0.254	0.134	29.800	69.880	-0.377	1284.380	2751.400	0.872	103	103	103	206	206	206	13.128	30.932	-1.189	90.515	178.803	-0.833	5.422	11.715	0.292	205.279	417.502	0.348	1284.380
1116	uc001ghe.3	PRRX1	chr1	+	170633312	170708541	73196	True	-150.968	-150.628	0.000	0.000	19.641	0.280	0.000	-0.379	0.348	10.720	30.140	-0.046	21.660	30.840	0.392	91	91	91	100	100	100	4.841	14.554	-1.443	9.536	16.670	-0.756	2.396	5.507	0.592	3.709	5.652	0.379	21.660
1117	uc002jnx.4	GRB2	chr17	-	73314156	73401790	1400	True	-57.178	53.290	0.000	0.000	32.147	1.000	0.000	-0.118	0.184	663.940	1551.000	-0.767	332.700	533.420	-0.310	69	69	69	69	69	69	222.771	470.970	-1.069	219.272	371.801	-0.760	87.452	206.111	0.139	46.089	75.647	0.148	663.940
1118	uc010wmc.2	KAT7	chr17	+	47865980	47906458	39302	True	-49.552	39.532	0.000	0.000	29.562	0.930	0.000	-0.138	0.195	147.260	300.160	-0.802	258.400	404.300	-0.316	66	66	66	57	57	57	97.575	202.337	-1.046	164.041	275.922	-0.745	19.152	38.184	0.141	39.758	67.664	0.166	258.400
1119	uc003mdx.3	KIAA1191	chr5	-	175773065	175788809	1120	True	-42.340	51.794	0.000	0.000	26.709	1.000	0.000	-0.138	0.153	1669.840	3829.760	-0.768	872.660	1535.340	-0.499	52	52	52	56	56	56	433.677	918.812	-1.023	573.430	959.428	-0.736	321.208	769.541	0.162	147.542	259.867	0.088	1669.840
1120	uc011mez.2	NSMF	chr9	-	140342022	140353786	1760	True	-49.455	9.486	0.000	0.000	19.213	0.911	0.000	-0.119	0.247	300.760	542.380	-0.526	231.900	342.560	0.668	54	54	54	56	56	56	161.351	269.227	-0.725	129.443	167.242	-0.318	74.959	128.869	0.098	44.493	68.760	0.277	300.760
1121	uc004cnc.3	NSMF	chr9	-	140342022	140353786	1760	True	-49.455	9.486	0.000	0.000	19.213	0.911	0.000	-0.119	0.247	300.760	542.380	-0.526	231.900	342.560	0.668	54	54	54	56	56	56	161.351	269.227	-0.725	129.443	167.242	-0.318	74.959	128.869	0.098	44.493	68.760	0.277	300.760
1122	uc022bqi.1	NSMF	chr9	-	140342022	140353786	1760	True	-49.455	9.486	0.000	0.000	19.213	0.911	0.000	-0.119	0.247	300.760	542.380	-0.526	231.900	342.560	0.668	54	54	54	56	56	56	161.351	269.227	-0.725	129.443	167.242	-0.318	74.959	128.869	0.098	44.493	68.760	0.277	300.760
1123	uc002kxg.3	RNF138	chr18	+	29671817	29711524	37704	True	-50.495	89.287	0.000	0.000	26.833	0.978	0.000	-0.161	0.095	582.940	1160.680	-0.835	763.680	1225.280	-0.585	43	43	43	92	92	92	367.122	746.839	-1.020	318.914	535.905	-0.759	96.523	200.343	0.096	152.327	242.687	0.093	763.680
1124	uc001rij.3	KLHL42	chr12	+	27933186	27955973	19921	True	-181.195	-41.681	0.000	0.000	19.840	0.631	0.000	-0.136	0.170	74.660	141.180	-0.308	279.600	427.320	0.213	172	172	172	141	141	141	31.036	60.166	-0.948	46.462	73.776	-0.650	14.586	25.072	0.267	31.496	48.437	0.241	279.600
1125	uc010yof.2	MCFD2	chr2	-	47129008	47168994	2000	True	-98.060	70.422	0.000	0.000	27.489	0.880	0.000	-0.136	0.114	638.460	1076.880	-0.500	420.440	848.440	-0.573	95	95	95	100	100	100	152.822	325.795	-1.093	230.199	433.409	-0.905	95.670	176.717	0.160	72.264	141.850	0.143	638.460
1126	uc011aki.2	CCDC117	chr22	+	29168661	29185283	14395	True	-90.628	70.278	0.000	0.000	17.608	0.872	0.000	-0.161	0.087	278.960	622.120	-0.843	730.080	1474.200	-0.453	70	70	70	109	109	109	152.079	335.357	-1.128	238.560	447.488	-0.898	56.987	127.509	0.121	115.038	220.367	0.146	730.080
1127	uc002nqw.3	ZNF492	chr19	+	22817125	22850472	31276	True	-145.998	-147.127	0.000	0.000	12.157	0.307	0.000	-0.330	0.317	41.060	98.060	0.418	1000.040	2051.580	0.847	93	93	93	101	101	101	7.617	19.689	-1.172	72.613	142.529	-0.535	7.226	18.333	0.535	177.439	359.605	0.483	1000.040
1128	uc003byk.2	TMEM43	chr3	+	14166439	14185180	17473	True	-51.738	79.478	0.000	0.000	32.329	1.000	0.000	-0.113	0.142	171.840	386.720	-0.654	276.340	516.640	-0.438	70	70	70	59	59	59	104.945	208.955	-0.976	180.667	306.518	-0.752	21.171	49.413	0.118	31.562	61.425	0.119	276.340
1129	uc004aht.3	KLF9	chr9	-	72999512	73029573	2280	True	-118.198	-35.990	0.000	0.000	-6.607	0.430	0.000	-0.141	0.143	109.200	217.320	0.392	207.740	364.720	0.190	80	80	80	114	114	114	50.046	105.040	-0.990	100.353	167.201	-0.728	20.799	50.377	0.320	33.488	56.876	0.193	207.740
1130	uc001wvy.4	PRPF39	chr14	+	45553301	45584804	30818	True	-25.436	31.883	0.000	0.000	29.310	1.000	0.000	-0.084	0.342	275.380	506.420	-0.653	383.000	620.840	-0.348	58	58	58	32	32	32	176.149	346.972	-0.987	226.648	338.732	-0.568	44.438	73.752	0.123	67.061	109.475	0.090	383.000
1131	uc001ksg.2	C10orf2	chr10	+	102747292	102754158	5994	True	-62.617	-1.533	0.000	0.000	23.192	0.952	0.000	-0.106	0.293	104.640	184.480	1.016	215.780	291.440	-0.204	97	97	97	42	42	42	62.245	113.535	-0.832	121.136	172.938	-0.508	17.995	34.281	0.286	39.414	55.783	0.160	215.780
1132	uc010ygt.2	ZNF805	chr19	+	57752052	57774106	14968	True	-372.674	-372.989	0.000	0.000	-74.746	0.003	0.000	-0.337	0.135	16.680	37.160	0.262	1303.140	2736.780	0.621	136	136	136	346	346	346	8.056	16.626	-0.946	73.420	135.414	-0.550	3.778	7.910	0.469	188.879	385.039	0.403	1303.140
1133	uc004bkm.1	FBXW2	chr9	-	123519253	123555740	3960	True	-192.143	29.854	0.000	0.000	21.094	0.830	0.068	-0.059	0.171	679.800	1410.580	-0.185	430.700	949.180	-0.371	236	236	236	88	88	88	80.998	170.199	-1.055	117.361	216.008	-0.857	73.600	159.161	0.213	63.509	134.936	0.223	679.800
1134	uc003hvl.4	DNAJB14	chr4	-	100817406	100867883	1100	True	-125.490	-8.115	0.000	0.000	43.646	0.957	0.000	-0.080	0.393	110.100	228.780	-0.450	87.040	143.580	0.073	227	227	227	46	46	46	39.213	84.985	-1.094	56.249	89.541	-0.632	16.309	34.286	0.240	13.155	27.182	0.267	110.100
1135	uc010ztu.2	POFUT1	chr20	+	30795695	30826467	27340	True	-120.444	17.500	0.000	0.000	-17.748	0.681	0.000	-0.219	0.069	105.340	233.940	-0.700	350.260	595.580	-0.275	51	51	51	163	163	163	75.133	155.585	-1.039	143.786	246.372	-0.773	14.303	30.542	0.138	62.235	107.508	0.174	350.260
1136	uc010fsq.2	SATB2	chr2	-	200134222	200320819	2580	True	-112.758	2.849	0.000	0.000	16.119	0.814	0.000	-0.199	0.137	73.120	118.180	-0.190	123.340	170.740	0.421	89	89	89	129	129	129	44.662	70.854	-0.648	69.875	90.373	-0.339	11.347	18.453	0.223	26.456	36.735	0.215	123.340
1137	uc001bgu.3	ZNF436	chr1	-	23685940	23696357	1180	True	-74.514	-72.839	0.000	0.000	29.425	0.862	0.000	-0.084	0.454	26.340	59.020	-0.289	27.060	43.480	0.122	134	134	134	58	58	58	13.361	30.843	-1.157	18.444	28.699	-0.586	3.781	8.083	0.400	3.227	7.306	0.294	27.060
1138	uc002fkm.3	SLC7A5	chr16	-	87863628	87903100	2380	True	-118.459	17.492	0.000	0.000	-0.242	0.714	0.000	-0.143	0.105	380.480	710.340	-0.492	617.800	1027.660	0.763	85	85	85	119	119	119	204.056	350.609	-0.789	275.201	407.779	-0.548	78.666	131.605	0.137	94.867	155.093	0.218	617.800
1139	uc010zzq.2	STX16	chr20	+	57226308	57254582	26254	True	-86.352	48.502	0.000	0.000	21.520	0.889	0.020	-0.144	0.133	300.140	700.360	-0.883	1183.400	2784.600	-0.594	75	75	75	99	99	99	182.942	423.700	-1.209	350.691	667.737	-0.907	54.310	123.875	0.139	168.813	383.465	0.155	1183.400
1140	uc001vrv.4	ARHGEF7	chr13	+	111806035	111958081	150002	True	-101.865	20.344	0.000	0.000	19.432	0.890	0.000	-0.148	0.145	137.780	315.080	-0.445	161.360	318.740	-0.442	92	92	92	100	100	100	59.563	124.831	-1.029	91.700	158.488	-0.761	25.867	61.349	0.251	28.920	57.797	0.149	161.360
1141	uc004cnb.3	NSMF	chr9	-	140342022	140353786	1760	True	-49.304	8.570	0.000	0.000	18.575	0.911	0.000	-0.121	0.246	300.760	542.380	-0.526	231.900	342.560	0.668	53	53	53	56	56	56	159.093	265.268	-0.724	129.443	167.242	-0.318	74.440	128.063	0.098	44.493	68.760	0.277	300.760
1142	uc021yfr.1	PPARGC1B	chr5	+	149151502	149234585	79458	True	-293.676	-292.249	0.000	0.000	13.234	0.257	0.000	-0.142	0.219	36.900	87.160	0.492	83.380	109.460	0.158	319	319	319	179	179	179	12.944	25.860	-0.974	32.796	51.863	-0.649	7.082	13.188	0.459	10.630	15.711	0.322	83.380
1143	uc003adk.3	PITPNB	chr22	-	28247656	28315255	1480	True	-54.262	80.496	0.000	0.000	20.554	0.959	0.000	-0.135	0.084	812.880	1805.400	-0.950	749.380	1339.700	-0.376	49	49	49	74	74	74	335.985	716.305	-1.087	408.982	744.798	-0.868	156.560	339.290	0.078	140.039	247.353	0.116	812.880
1144	uc002fpq.2	DEF8	chr16	+	90030247	90034468	2961	True	-35.861	-36.370	0.000	0.000	6.155	0.672	0.000	-0.186	0.185	50.140	88.840	1.545	119.720	173.960	-0.120	69	69	69	61	61	61	25.999	46.850	-0.730	73.615	111.940	-0.594	11.788	22.581	0.463	17.677	26.839	0.169	119.720
1145	uc002unh.4	SESTD1	chr2	-	179966418	179989285	7160	True	-431.957	-436.446	0.000	0.000	-180.335	0.000	0.000	0.327	-0.085	124.400	240.300	1.071	56.260	109.060	0.895	77	77	77	358	358	358	55.092	100.025	-0.743	18.095	38.686	-1.038	34.437	64.674	0.387	12.547	24.634	0.457	124.400
1146	uc002ial.2	FAM134C	chr17	-	40731525	40761445	1140	True	-78.960	-37.647	0.000	0.000	27.836	0.895	0.000	-0.159	0.312	557.060	1196.800	-0.244	296.780	429.340	0.690	111	111	111	57	57	57	84.793	156.873	-0.829	155.888	201.403	-0.357	86.039	178.729	0.257	56.609	76.319	0.317	557.060
1147	uc021vmp.1	BCL2L11	chr2	+	111878490	111926022	44259	True	-53.979	-54.580	0.000	0.000	-14.998	0.426	0.000	-0.229	0.128	69.860	101.500	0.093	161.920	180.560	0.451	73	73	73	162	162	162	40.422	59.925	-0.523	66.777	73.688	-0.161	13.265	21.881	0.243	25.738	26.153	0.227	161.920
1148	uc021wjt.1	UBE2G2	chr21	-	46188494	46221751	1720	True	-50.258	49.248	0.000	0.000	31.838	0.952	0.000	-0.147	0.172	881.440	2146.540	-0.739	1056.840	1669.940	-0.395	64	64	64	63	63	63	251.043	536.471	-1.057	436.915	791.951	-0.828	122.005	316.364	0.153	198.757	385.212	0.173	1056.840
1149	uc010woc.2	TRIM37	chr17	-	57075560	57184266	900	True	-56.397	24.771	0.000	0.000	36.331	0.956	0.000	-0.097	0.324	183.300	369.820	-0.692	237.420	305.040	-0.201	107	107	107	45	45	45	101.550	208.973	-1.035	123.830	188.808	-0.621	25.149	51.812	0.168	37.329	46.886	0.188	237.420
1150	uc003jkj.4	SLC1A3	chr5	+	36606456	36688436	80210	True	-76.640	-10.036	0.000	0.000	29.075	0.869	0.000	-0.206	0.212	79.600	221.340	-1.091	152.400	314.360	-0.721	81	81	81	84	84	84	46.101	139.232	-1.584	79.841	184.828	-1.220	13.542	35.857	0.234	29.408	58.857	0.205	152.400
1151	uc021qgi.1	API5	chr11	+	43333504	43366080	30578	True	-65.117	43.190	0.000	0.000	-1.349	0.898	0.000	-0.208	0.067	617.100	1412.700	-1.093	796.600	1371.560	-0.604	34	34	34	98	98	98	328.158	756.950	-1.209	395.491	741.752	-0.935	105.671	230.852	0.074	167.476	287.724	0.143	796.600
1152	uc001hel.2	MAPKAPK2	chr1	+	206858364	206907630	48298	True	-81.164	-34.863	0.000	0.000	12.119	0.891	0.000	-0.158	0.234	206.740	396.100	0.667	238.700	363.200	-0.405	97	97	97	46	46	46	87.247	175.624	-1.017	115.730	182.007	-0.649	62.453	125.473	0.325	49.019	75.589	0.134	238.700
1153	uc004ddo.3	PRRG1	chrX	+	37208527	37316548	106841	True	-97.165	-20.298	0.000	0.000	35.198	0.929	0.000	-0.108	0.333	44.760	101.060	-0.576	72.900	124.440	-0.247	155	155	155	56	56	56	22.372	50.519	-1.120	38.540	62.976	-0.681	7.795	19.687	0.264	14.113	24.891	0.203	72.900
1154	uc001exr.3	PI4KB	chr1	-	151264272	151300191	1040	True	-51.920	59.753	0.000	0.000	29.594	1.000	0.000	-0.085	0.228	232.280	493.480	-0.653	285.000	508.100	-0.409	102	102	102	36	36	36	141.134	283.222	-0.996	205.229	337.639	-0.711	36.295	74.891	0.147	39.275	69.307	0.135	285.000
1155	uc002kfq.3	WDR45B	chr17	-	80572437	80606411	1040	True	-36.284	53.452	0.000	0.000	28.032	0.981	0.000	-0.148	0.152	306.180	645.940	-0.724	452.200	853.400	-0.627	50	50	50	52	52	52	179.017	373.957	-1.062	304.208	552.202	-0.844	48.558	102.535	0.104	68.748	144.202	0.121	452.200
1156	uc010tcg.2	ZNF268	chr12	+	133757994	133783697	22175	True	-110.479	-110.825	0.000	0.000	10.164	0.480	0.000	-0.276	0.237	30.460	62.980	0.033	125.580	262.420	1.177	90	90	90	148	148	148	17.589	34.247	-0.896	24.815	34.328	-0.328	4.789	11.113	0.402	15.285	31.050	0.378	125.580
1157	uc002ehi.4	RBL2	chr16	+	53468350	53525560	56251	True	-80.862	55.249	0.000	0.000	33.157	0.935	0.000	-0.088	0.231	270.040	457.160	-0.629	336.220	502.880	-0.416	142	142	142	46	46	46	115.325	241.975	-1.119	190.950	316.178	-0.733	51.787	87.575	0.204	58.930	84.967	0.145	336.220
1158	uc003xkn.2	RAB11FIP1	chr8	-	37716464	37757015	1460	True	-156.321	24.901	0.000	0.000	29.408	0.890	0.000	-0.071	0.209	736.160	1482.940	-0.129	197.220	396.800	-0.433	213	213	213	73	73	73	72.845	151.762	-1.033	118.023	202.198	-0.762	89.793	185.924	0.237	31.348	60.283	0.138	736.160
1159	uc010rfh.1	API5	chr11	+	43333504	43366080	30593	True	-73.493	68.711	0.000	0.000	15.690	0.887	0.000	-0.162	0.083	627.060	1377.420	-0.879	842.560	1457.280	-0.611	54	54	54	97	97	97	323.673	729.948	-1.178	396.465	742.938	-0.934	93.522	198.013	0.097	168.224	289.135	0.143	842.560
1160	uc010hup.3	ZBTB38	chr3	+	141144957	141168632	20053	True	-144.786	-145.087	0.000	0.000	28.528	0.496	0.000	-0.175	0.282	29.200	65.820	-0.519	42.820	98.240	0.168	189	189	189	125	125	125	13.309	33.570	-1.299	23.223	44.518	-0.903	4.872	10.284	0.365	7.591	14.815	0.375	42.820
1161	uc010hqm.2	NAA50	chr3	-	113435306	113458434	4680	True	-51.801	-48.897	0.000	0.000	-71.188	0.134	0.000	-0.199	0.051	630.780	1542.740	-1.085	805.540	1764.720	0.122	42	42	42	194	194	194	386.370	920.610	-1.241	285.007	559.160	-0.857	111.610	283.186	0.070	241.693	480.999	0.266	805.540
1162	uc009xhh.3	ZMYND11	chr10	+	255828	300577	42719	True	-69.122	11.442	0.000	0.000	24.248	0.908	0.000	-0.248	0.145	109.560	143.160	-0.238	120.140	136.700	0.171	57	57	57	98	98	98	58.653	88.864	-0.604	72.654	83.094	-0.205	16.583	21.308	0.174	21.818	22.602	0.183	120.140
1163	uc010phc.2	SLC25A44	chr1	+	156163729	156182587	17101	True	-75.777	-0.180	0.000	0.000	19.960	0.837	0.000	-0.209	0.163	73.940	146.360	-0.367	201.160	283.440	-0.017	68	68	68	86	86	86	43.839	84.541	-0.917	85.600	132.475	-0.634	11.858	24.838	0.213	31.295	43.777	0.214	201.160
1164	uc010wma.2	KAT7	chr17	+	47865980	47906458	39302	True	-49.962	40.417	0.000	0.000	30.358	0.930	0.000	-0.137	0.197	147.260	300.160	-0.802	258.400	404.300	-0.316	68	68	68	57	57	57	96.725	200.778	-1.048	164.041	275.922	-0.745	19.494	38.673	0.139	39.758	67.664	0.166	258.400
1165	uc003cig.3	ACVR2B	chr3	+	38495789	38534633	35139	True	-312.423	14.169	0.000	0.000	29.348	0.623	0.000	-0.081	0.148	152.640	246.480	0.184	389.260	544.020	0.434	339	339	339	183	183	183	68.541	118.173	-0.781	178.279	257.055	-0.521	28.493	49.221	0.225	68.018	95.306	0.211	389.260
1166	uc002wbg.3	SEPT2	chr2	+	242255280	242293441	36121	True	-66.883	73.101	0.000	0.000	-0.280	0.920	0.000	-0.165	0.057	1080.160	2369.040	-1.070	1611.620	3008.180	-0.742	36	36	36	100	100	100	641.017	1459.572	-1.189	917.934	1782.843	-0.972	146.365	316.438	0.077	271.783	455.282	0.105	1611.620
1167	uc002wbh.3	SEPT2	chr2	+	242255280	242293441	36121	True	-67.073	70.193	0.000	0.000	-0.104	0.920	0.000	-0.169	0.057	1080.160	2369.040	-1.070	1611.620	3008.180	-0.742	36	36	36	100	100	100	641.017	1459.572	-1.189	917.934	1782.843	-0.972	146.365	316.438	0.077	271.783	455.282	0.105	1611.620
1168	uc001exu.3	PI4KB	chr1	-	151264272	151300191	1040	True	-50.978	61.719	0.000	0.000	29.961	1.000	0.000	-0.089	0.222	232.280	493.480	-0.653	285.000	508.100	-0.409	101	101	101	36	36	36	141.896	284.481	-0.994	205.229	337.639	-0.711	35.653	74.179	0.145	39.275	69.307	0.135	285.000
1169	uc001ext.3	PI4KB	chr1	-	151264272	151300191	1040	True	-50.978	61.719	0.000	0.000	29.961	1.000	0.000	-0.089	0.222	232.280	493.480	-0.653	285.000	508.100	-0.409	101	101	101	36	36	36	141.896	284.481	-0.994	205.229	337.639	-0.711	35.653	74.179	0.145	39.275	69.307	0.135	285.000
1170	uc010vjv.2	RANBP10	chr16	-	67757004	67840555	3020	True	-39.360	-40.153	0.000	0.000	-1.014	0.715	0.000	-0.263	0.128	37.640	72.740	-0.316	71.740	115.720	-0.168	72	72	72	151	151	151	22.376	45.196	-0.963	46.220	73.937	-0.658	6.488	14.424	0.273	10.517	18.049	0.226	71.740
1171	uc001ghf.3	PRRX1	chr1	+	170633312	170708541	73196	True	-149.945	-150.250	0.000	0.000	19.083	0.270	0.000	-0.385	0.347	10.720	30.140	-0.046	21.660	30.840	0.392	89	89	89	100	100	100	4.863	14.664	-1.450	9.536	16.670	-0.756	2.418	5.515	0.596	3.709	5.652	0.379	21.660
1172	uc003jwu.3	OCLN	chr5	+	68788118	68853931	62378	True	-140.899	-41.326	0.000	0.000	10.554	0.649	0.008	-0.143	0.184	196.600	380.620	0.138	946.800	1959.420	0.307	114	114	114	131	131	131	64.567	126.291	-0.956	121.287	220.009	-0.632	43.241	80.727	0.248	164.854	346.759	0.310	946.800
1173	uc003jwv.4	OCLN	chr5	+	68788589	68853931	61907	True	-141.427	-43.170	0.000	0.000	9.879	0.656	0.008	-0.146	0.181	196.600	380.620	0.138	946.800	1959.420	0.307	114	114	114	131	131	131	64.567	126.291	-0.956	121.287	220.009	-0.632	43.241	80.727	0.248	164.854	346.759	0.310	946.800
1174	uc003kjq.3	POLR3G	chr5	+	89770680	89810369	38009	True	-52.689	28.229	0.000	0.000	28.401	0.912	0.000	-0.180	0.180	162.200	251.540	-0.012	147.880	167.460	0.557	57	57	57	68	68	68	78.761	114.030	-0.478	80.011	84.415	-0.074	30.910	55.541	0.180	26.870	28.761	0.188	162.200
1175	uc011cuc.2	POLR3G	chr5	+	89770680	89810369	38009	True	-52.568	27.855	0.000	0.000	28.634	0.912	0.000	-0.185	0.177	162.200	251.540	-0.012	147.880	167.460	0.557	57	57	57	68	68	68	78.738	114.211	-0.480	80.011	84.415	-0.074	30.898	55.641	0.181	26.870	28.761	0.188	162.200
1176	uc011cdp.2	FAM13A	chr4	-	89647104	89658720	1560	True	-59.845	8.340	0.000	0.000	18.135	0.981	0.000	-0.178	0.201	82.960	191.680	-0.671	97.200	179.140	-0.497	66	66	66	52	52	52	47.681	103.423	-1.107	63.659	107.834	-0.738	12.890	27.676	0.224	14.755	28.715	0.136	97.200
1177	uc003ztt.2	DCAF12	chr9	-	34086380	34126771	1520	True	-61.091	71.547	0.000	0.000	36.333	0.960	0.000	-0.136	0.147	194.940	441.400	-0.870	218.600	411.480	-0.752	74	74	74	75	75	75	111.118	268.316	-1.255	150.695	297.406	-0.982	27.983	72.527	0.146	30.913	54.760	0.116	218.600
1178	uc001hav.4	PPP1R15B	chr1	-	204372491	204380944	1980	True	-124.957	52.342	0.000	0.000	31.247	0.833	0.042	-0.125	0.140	229.960	589.320	-0.803	465.920	1047.480	-0.504	142	142	142	96	96	96	105.800	262.062	-1.289	214.185	436.864	-1.033	38.840	101.283	0.171	79.046	156.388	0.194	465.920
1179	uc010wmb.2	KAT7	chr17	+	47865980	47906458	39302	True	-52.444	36.954	0.000	0.000	30.930	0.930	0.000	-0.138	0.206	147.260	300.160	-0.802	258.400	404.300	-0.316	73	73	73	57	57	57	94.286	196.700	-1.058	164.041	275.922	-0.745	20.924	40.534	0.151	39.758	67.664	0.166	258.400
1180	uc003ojs.2	C6orf106	chr6	-	34555065	34664625	2140	True	-97.025	41.684	0.000	0.000	24.335	0.832	0.000	-0.165	0.122	162.280	344.440	-0.882	252.560	483.760	-0.608	86	86	86	107	107	107	88.177	212.343	-1.280	130.847	260.987	-1.002	26.270	51.193	0.181	48.965	91.047	0.155	252.560
1181	uc002ybc.3	FAM217B	chr20	+	58515443	58523702	5351	True	-46.145	-41.014	0.000	0.000	-6.159	0.601	0.000	-0.199	0.140	57.220	151.580	-0.708	879.140	2049.780	0.108	89	89	89	143	143	143	36.135	83.700	-1.185	110.197	206.134	-0.827	8.293	21.346	0.201	150.050	321.163	0.235	879.140
1182	uc003mcs.4	CPEB4	chr5	+	173315330	173387313	69402	True	-99.125	-90.002	0.000	0.000	27.797	0.630	0.000	-0.129	0.271	50.920	93.420	0.226	78.340	104.540	0.770	172	172	172	127	127	127	20.242	36.568	-0.819	36.481	49.749	-0.424	10.230	18.030	0.306	15.086	21.425	0.294	78.340
1183	uc011bnf.2	TFDP2	chr3	-	141663269	141747507	5620	True	-112.539	-113.288	0.000	0.000	-30.939	0.280	0.012	-0.187	0.085	209.280	479.160	-0.476	1535.900	3350.180	0.134	158	158	158	243	243	243	59.217	138.292	-1.210	162.643	338.420	-0.961	48.606	111.113	0.241	248.846	538.043	0.296	1535.900
1184	uc001bui.3	TXLNA	chr1	+	32645344	32663886	16298	True	-109.695	85.814	0.000	0.000	28.822	0.855	0.000	-0.122	0.116	453.260	770.280	-0.403	500.980	606.640	0.025	108	108	108	110	110	110	176.096	285.145	-0.682	280.294	382.507	-0.437	75.378	127.685	0.132	74.579	108.547	0.149	500.980
1185	uc002jbs.4	CCDC47	chr17	-	61822609	61851088	1520	True	-79.026	-13.940	0.000	0.000	-3.438	0.368	0.000	-0.126	0.137	745.180	1247.100	-0.637	531.880	835.340	1.166	54	54	54	76	76	76	408.837	690.712	-0.759	273.856	399.873	-0.499	120.690	195.786	0.061	81.532	143.785	0.292	745.180
1186	uc010rqk.2	ANO1	chr11	+	69954458	70035652	79845	True	-86.292	-86.541	0.000	0.000	25.303	0.746	0.000	-0.298	0.400	1.240	2.460	1.163	2.800	3.160	1.593	80	80	80	63	63	63	0.210	0.560	-0.301	1.101	0.941	0.139	0.291	0.627	0.622	0.645	0.740	0.689	2.800
1187	uc011bng.2	TFDP2	chr3	-	141663269	141747507	5620	True	-112.967	-113.841	0.000	0.000	-31.197	0.280	0.008	-0.188	0.085	209.280	479.160	-0.476	1535.900	3350.180	0.134	157	157	157	243	243	243	58.528	136.884	-1.211	162.643	338.420	-0.961	47.986	110.053	0.242	248.846	538.043	0.296	1535.900
1188	uc003pbr.2	ELOVL5	chr6	-	53132195	53213977	1280	True	-54.157	53.988	0.000	0.000	20.658	0.968	0.000	-0.137	0.116	352.300	701.820	-0.903	892.680	1628.280	-0.494	54	54	54	62	62	62	234.682	500.185	-1.090	420.029	742.050	-0.815	42.235	84.310	0.133	156.267	275.300	0.116	892.680
1189	uc002zvp.2	PPM1F	chr22	-	22273791	22307250	2040	True	-138.489	-11.280	0.000	0.000	21.578	0.716	0.000	-0.138	0.194	176.200	335.340	-0.551	192.740	264.260	0.875	138	138	138	102	102	102	76.062	145.925	-0.929	102.464	160.766	-0.624	29.306	54.483	0.183	27.813	46.449	0.319	192.740
1190	uc010tbw.2	ZNF268	chr12	+	133757994	133783697	22175	True	-150.739	-151.798	0.000	0.000	-15.567	0.144	0.000	-0.318	0.182	30.460	62.980	0.033	125.580	262.420	1.177	80	80	80	160	160	160	17.594	35.489	-0.953	23.361	32.495	-0.363	4.826	10.956	0.379	15.573	30.556	0.400	125.580
1191	uc010aqz.3	KIAA0247	chr14	+	70078309	70181861	101361	True	-114.838	-92.115	0.000	0.000	23.563	0.694	0.000	-0.201	0.255	27.540	53.000	-0.241	52.620	90.240	0.180	132	132	132	108	108	108	13.986	29.947	-1.060	27.216	43.911	-0.654	4.613	8.566	0.370	7.892	14.097	0.283	52.620
1192	uc010kcc.3	RRAGD	chr6	-	90074334	90121995	1640	True	-73.912	5.169	0.000	0.000	36.354	0.947	0.000	-0.137	0.287	194.740	304.300	0.030	125.380	126.640	0.505	118	118	118	57	57	57	64.358	95.996	-0.552	72.032	78.058	-0.128	46.257	70.668	0.212	23.135	21.630	0.194	194.740
1193	uc010rfi.1	API5	chr11	+	43333504	43366080	31318	True	-73.940	67.964	0.000	0.000	14.095	0.984	0.000	-0.105	0.136	644.540	1412.700	-0.808	796.600	1371.560	-0.604	84	84	84	61	61	61	302.022	656.167	-1.117	476.653	865.198	-0.866	112.241	241.516	0.121	135.547	235.893	0.109	796.600
1194	uc001htb.3	RNF187	chr1	+	228675067	228683889	6556	True	-24.001	43.264	0.000	0.000	26.407	1.000	0.000	-0.229	0.119	908.300	2101.780	-0.933	1598.360	2964.440	-0.737	31	31	31	52	52	52	365.219	811.412	-1.154	661.129	1218.333	-0.881	290.248	643.105	0.112	332.665	609.159	0.046	1598.360
1195	uc001ulh.3	ZNF605	chr12	-	133498018	133532892	1980	True	-124.374	-124.811	0.000	0.000	35.038	0.717	0.000	-0.167	0.317	27.360	52.860	0.351	48.540	46.160	0.559	190	190	190	99	99	99	12.809	23.898	-0.833	20.622	27.099	-0.396	4.679	9.672	0.415	6.842	7.301	0.307	48.540
1196	uc001ulj.3	ZNF605	chr12	-	133498018	133532892	1980	True	-124.381	-124.900	0.000	0.000	34.950	0.717	0.000	-0.167	0.317	27.360	52.860	0.351	48.540	46.160	0.559	190	190	190	99	99	99	12.809	23.898	-0.833	20.622	27.099	-0.396	4.679	9.672	0.415	6.842	7.301	0.307	48.540
1197	uc011akh.2	PITPNB	chr22	-	28247656	28315187	1480	True	-57.391	77.501	0.000	0.000	17.659	0.959	0.000	-0.127	0.087	812.880	1805.400	-0.833	749.380	1339.700	-0.376	50	50	50	74	74	74	318.742	681.560	-1.086	408.982	744.798	-0.868	165.448	360.042	0.084	140.039	247.353	0.116	812.880
1198	uc002ipm.3	KAT7	chr17	+	47865980	47906458	39282	True	-59.999	17.346	0.000	0.000	30.136	0.948	0.000	-0.148	0.229	147.260	300.160	-0.802	258.400	404.300	-0.316	84	84	84	58	58	58	88.723	188.947	-1.102	162.313	273.171	-0.747	24.422	43.258	0.202	41.515	70.222	0.166	258.400
1199	uc003wzp.3	ATP6V1B2	chr8	+	20054703	20079207	23290	True	-42.634	35.321	0.000	0.000	29.418	0.983	0.000	-0.174	0.181	208.440	393.740	-0.494	363.980	502.580	0.079	54	54	54	59	59	59	136.581	237.399	-0.780	186.980	253.675	-0.427	30.872	62.348	0.140	53.045	77.173	0.160	363.980
1200	uc002rzb.3	SMEK2	chr2	-	55775513	55845113	1500	True	-76.409	34.672	0.000	0.000	29.977	0.960	0.000	-0.142	0.172	175.340	384.120	-0.721	254.860	427.480	-0.425	89	89	89	75	75	75	88.801	192.545	-1.124	142.479	250.345	-0.807	33.112	64.745	0.187	35.621	60.548	0.161	254.860
1201	uc021zij.1	MLLT4	chr6	+	168227670	168372700	143811	True	-162.744	95.502	0.000	0.000	25.824	0.949	0.000	-0.049	0.172	376.780	794.980	-0.474	593.680	1092.880	-0.438	240	240	240	59	59	59	174.172	343.961	-0.986	313.207	540.288	-0.770	64.556	119.965	0.182	90.829	174.186	0.114	593.680
1202	uc003ivo.4	WWC2	chr4	+	184203759	184241929	33976	True	-64.935	-44.813	0.000	0.000	22.129	0.750	0.000	-0.229	0.249	56.540	133.000	-0.534	110.980	158.440	0.287	79	79	79	96	96	96	35.996	79.434	-1.112	54.162	86.934	-0.638	9.333	22.488	0.258	18.426	32.360	0.296	110.980
1203	uc003cbe.3	TBC1D5	chr3	-	17198653	17784240	2880	True	-147.840	-59.916	0.000	0.000	21.770	0.729	0.000	-0.198	0.184	60.120	122.560	-0.461	111.320	172.520	-0.205	125	125	125	144	144	144	31.690	63.944	-0.991	54.907	83.871	-0.639	9.518	18.661	0.293	21.845	28.055	0.238	111.320
1204	uc003ldb.1	EGR1	chr5	+	137801180	137805004	2925	True	-55.782	87.469	0.000	0.000	30.664	0.953	0.000	-0.082	0.167	834.180	1436.360	-0.483	871.860	1373.140	-0.169	96	96	96	43	43	43	353.067	590.063	-0.759	596.073	828.817	-0.472	185.556	293.132	0.109	158.359	227.800	0.114	871.860
1205	uc003ecm.3	POGLUT1	chr3	+	119187784	119213554	25004	True	-65.255	-14.076	0.000	0.000	25.580	1.000	0.000	-0.101	0.371	120.900	190.720	0.041	75.420	94.040	0.270	113	113	113	36	36	36	37.578	61.238	-0.699	49.518	58.827	-0.222	14.972	23.057	0.270	13.199	18.207	0.168	120.900
1206	uc001uxl.4	FOXO1	chr13	-	41129800	41240734	2260	True	-85.713	-86.546	0.000	0.000	18.524	0.558	0.000	-0.164	0.211	43.380	91.920	-0.353	76.180	141.600	-0.386	152	152	152	113	113	113	17.961	43.976	-1.237	44.748	80.709	-0.845	9.207	20.766	0.356	13.764	23.636	0.217	76.180
1207	uc002ihk.3	GJC1	chr17	-	42875815	42907607	4860	True	-220.920	-57.415	0.000	0.000	-28.702	0.463	0.000	-0.193	0.088	110.920	254.240	-0.485	1113.640	2465.460	-0.484	124	124	124	242	242	242	55.006	135.498	-1.294	125.320	255.819	-1.019	22.706	53.407	0.224	150.016	313.820	0.227	1113.640
1208	uc003djg.1	SLMAP	chr3	+	57850274	57914894	63348	True	-62.069	66.723	0.000	0.000	30.946	0.935	0.000	-0.118	0.155	184.020	363.040	-0.629	334.200	556.700	-0.458	73	73	73	62	62	62	121.751	249.747	-1.018	162.757	273.999	-0.751	28.262	63.218	0.133	60.724	99.074	0.131	334.200
1209	uc003azl.4	EP300	chr22	+	41488613	41576081	86563	True	-114.445	5.555	0.000	0.000	58.682	0.907	0.000	-0.061	0.459	307.340	486.320	-0.397	215.180	304.720	0.170	312	312	312	43	43	43	95.339	167.389	-0.850	135.551	171.202	-0.318	52.534	82.136	0.224	39.383	55.586	0.261	307.340
1210	uc003ljk.2	PCDHGA2	chr5	+	140718353	140892548	172440	True	-141.807	-51.882	0.000	0.000	0.537	0.384	0.000	-0.128	0.107	18.140	49.400	0.748	47.820	97.200	0.214	135	135	135	86	86	86	1.807	4.383	-0.279	24.920	43.462	-0.742	4.774	11.558	0.498	8.891	18.565	0.282	47.820
1211	uc010usd.2	CHSY1	chr15	-	101715927	101728266	900	True	-69.093	36.065	0.000	0.000	26.745	0.976	0.000	-0.092	0.238	225.200	410.400	-0.476	207.740	297.200	-0.334	116	116	116	41	41	41	89.832	164.155	-0.865	133.154	195.156	-0.548	29.654	53.007	0.200	33.219	46.853	0.100	225.200
1212	uc003uln.4	CYP51A1	chr7	-	91741462	91808845	1260	True	-54.459	49.698	0.000	0.000	26.066	0.921	0.016	-0.148	0.137	437.280	921.640	-0.861	1073.620	2360.860	-0.390	62	62	62	63	63	63	269.007	579.569	-1.100	467.087	884.596	-0.875	77.068	167.970	0.115	195.893	440.629	0.197	1073.620
1213	uc001twz.3	SUDS3	chr12	+	118814357	118855840	39282	True	-96.319	75.258	0.000	0.000	29.758	0.883	0.000	-0.107	0.136	287.300	649.760	-0.776	276.200	513.840	-0.550	99	99	99	94	94	94	143.132	315.464	-1.145	149.915	281.075	-0.910	47.019	97.065	0.145	42.863	76.518	0.150	287.300
1214	uc001lti.4	BRSK2	chr11	+	1411128	1483919	71281	True	-118.954	-120.054	0.000	0.000	11.852	0.164	0.000	-0.205	0.377	132.740	263.180	-0.410	111.020	182.100	2.181	93	93	93	73	73	73	60.453	123.277	-1.072	48.759	69.028	-0.375	33.552	63.973	0.310	24.433	42.161	0.622	132.740
1215	uc002wij.3	C20orf194	chr20	-	3229947	3321608	1760	True	-130.133	-64.271	0.000	0.000	29.389	0.773	0.000	-0.131	0.286	66.920	111.160	0.186	64.420	77.680	0.214	154	154	154	88	88	88	27.625	44.613	-0.686	40.194	48.335	-0.249	10.969	17.055	0.309	11.301	14.109	0.191	66.920
1216	uc010sra.2	TMEM194A	chr12	-	57449425	57472574	3760	True	-134.247	65.334	0.000	0.000	-50.526	0.757	0.000	-0.167	0.049	168.960	379.600	-0.976	288.620	551.520	-0.683	47	47	47	185	185	185	116.195	261.259	-1.156	155.529	301.889	-0.957	31.621	72.844	0.098	46.764	84.772	0.120	288.620
1217	uc004ctb.4	MID1	chrX	-	10413349	10443201	3680	True	-126.770	-1.997	0.000	0.000	-30.000	0.698	0.000	-0.232	0.074	141.040	324.940	-0.738	206.280	372.100	-0.513	57	57	57	172	172	172	90.505	206.327	-1.180	115.548	210.706	-0.875	18.211	41.281	0.189	33.963	54.577	0.147	206.280
1218	uc003xto.3	SDCBP	chr8	+	59465727	59495419	28677	True	-27.595	71.030	0.000	0.000	24.117	1.000	0.000	-0.130	0.098	582.160	1380.240	-1.073	983.780	1814.600	-0.769	36	36	36	46	46	46	389.955	886.831	-1.179	447.842	859.917	-0.943	69.220	173.518	0.068	136.234	250.959	0.076	983.780
1219	uc003xtn.3	SDCBP	chr8	+	59465727	59495419	28677	True	-27.522	71.028	0.000	0.000	24.173	1.000	0.000	-0.130	0.098	582.160	1380.240	-1.073	983.780	1814.600	-0.769	36	36	36	46	46	46	389.038	884.816	-1.179	447.842	859.917	-0.943	69.662	174.757	0.068	136.234	250.959	0.076	983.780
1220	uc003xtr.3	SDCBP	chr8	+	59465727	59495419	28677	True	-27.595	71.031	0.000	0.000	24.118	1.000	0.000	-0.130	0.098	582.160	1380.240	-1.073	983.780	1814.600	-0.769	36	36	36	46	46	46	389.955	886.831	-1.179	447.842	859.917	-0.943	69.220	173.518	0.068	136.234	250.959	0.076	983.780
1221	uc003xtq.3	SDCBP	chr8	+	59465727	59495419	28677	True	-27.518	71.029	0.000	0.000	24.173	1.000	0.000	-0.130	0.098	582.160	1380.240	-1.073	983.780	1814.600	-0.769	36	36	36	46	46	46	389.038	884.816	-1.179	447.842	859.917	-0.943	69.662	174.757	0.068	136.234	250.959	0.076	983.780
1222	uc003xtp.3	SDCBP	chr8	+	59465727	59495419	28677	True	-27.513	71.042	0.000	0.000	24.181	1.000	0.000	-0.131	0.097	582.160	1380.240	-1.073	983.780	1814.600	-0.769	36	36	36	46	46	46	389.038	884.816	-1.179	447.842	859.917	-0.943	69.662	174.757	0.068	136.234	250.959	0.076	983.780
1223	uc001uli.3	ZNF605	chr12	-	133498018	133532892	1900	True	-127.377	-127.912	0.000	0.000	34.947	0.726	0.000	-0.160	0.330	27.360	52.860	0.351	48.540	46.160	0.559	197	197	197	95	95	95	12.777	23.772	-0.832	20.753	27.057	-0.385	4.768	9.676	0.411	6.943	7.438	0.305	48.540
1224	uc010zqm.2	CDC25B	chr20	+	3767577	3786761	18210	True	-39.599	39.542	0.000	0.000	27.284	0.957	0.000	-0.167	0.170	188.440	370.100	-0.632	486.640	813.860	-0.522	57	57	57	47	47	47	113.927	227.622	-0.993	248.710	420.335	-0.759	27.528	52.451	0.142	95.922	155.085	0.116	486.640
1225	uc010jjv.3	CPEB4	chr5	+	173315330	173387313	69402	True	-96.013	-87.358	0.000	0.000	28.079	0.630	0.008	-0.127	0.269	50.920	93.420	0.226	78.340	104.540	0.770	171	171	171	127	127	127	20.303	36.616	-0.815	36.481	49.749	-0.424	10.229	18.072	0.304	15.086	21.425	0.294	78.340
1226	uc011dfg.2	CPEB4	chr5	+	173315330	173387313	69402	True	-96.013	-87.358	0.000	0.000	28.079	0.630	0.008	-0.127	0.269	50.920	93.420	0.226	78.340	104.540	0.770	171	171	171	127	127	127	20.303	36.616	-0.815	36.481	49.749	-0.424	10.229	18.072	0.304	15.086	21.425	0.294	78.340
1227	uc001xth.1	POMT2	chr14	-	77741298	77767506	1980	True	-44.699	-45.278	0.000	0.000	8.059	0.000	0.606	0.284	-0.165	113.620	156.040	-0.366	60.960	100.220	-0.473	61	61	61	99	99	99	71.405	109.987	-0.637	28.766	59.860	-1.070	22.122	29.524	0.152	11.587	16.994	0.304	113.620
1228	uc004bbn.3	RNF20	chr9	+	104296132	104325626	28875	True	-40.197	64.482	0.000	0.000	38.364	1.000	0.000	-0.074	0.318	210.980	422.480	-0.684	181.360	254.480	-0.404	124	124	124	29	29	29	104.845	213.390	-1.023	127.381	198.184	-0.628	38.947	77.194	0.138	23.492	38.684	0.109	210.980
1229	uc003nkn.2	ZKSCAN8	chr6	+	28109687	28127250	12206	True	-112.555	-108.856	0.000	0.000	-73.802	0.177	0.000	-0.227	0.068	95.060	252.540	-1.218	224.940	441.400	-0.496	83	83	83	265	265	265	50.307	146.741	-1.544	83.865	188.694	-1.208	14.369	34.184	0.187	40.010	71.591	0.256	224.940
1230	uc003adl.3	PITPNB	chr22	-	28247656	28315255	1480	True	-54.069	77.002	0.000	0.000	18.561	0.959	0.000	-0.138	0.083	812.880	1805.400	-0.950	749.380	1339.700	-0.376	47	47	47	74	74	74	333.938	712.819	-1.089	408.982	744.798	-0.868	159.534	346.002	0.080	140.039	247.353	0.116	812.880
1231	uc010pzy.2	ZMYND11	chr10	+	255828	300577	42719	True	-70.874	11.806	0.000	0.000	20.902	0.898	0.000	-0.240	0.138	109.560	143.160	-0.238	120.140	136.700	0.171	56	56	56	98	98	98	59.268	89.027	-0.590	72.654	83.094	-0.205	16.315	21.181	0.171	21.818	22.602	0.183	120.140
1232	uc010sup.2	NUDT4	chr12	+	93771700	93797024	22412	True	-89.343	-89.151	0.000	0.000	-48.500	0.058	0.007	-0.137	0.103	147.380	364.160	-1.006	864.860	2235.840	1.078	67	67	67	137	137	137	88.161	212.277	-1.255	125.790	272.666	-0.940	23.763	60.316	0.116	122.630	303.827	0.431	864.860
1233	uc001tcm.3	NUDT4	chr12	+	93771700	93797024	22412	True	-89.183	-89.005	0.000	0.000	-48.380	0.058	0.007	-0.137	0.103	152.320	375.920	-1.006	864.860	2235.840	1.078	67	67	67	137	137	137	88.341	212.702	-1.255	125.790	272.666	-0.940	24.096	61.112	0.116	122.630	303.827	0.431	864.860
1234	uc022ald.1	CALU	chr7	+	128379345	128413477	30211	True	-153.639	25.147	0.000	0.000	-54.588	0.523	0.016	-0.148	0.065	588.360	1176.600	-0.785	523.100	910.460	-0.184	55	55	55	193	193	193	294.792	582.991	-0.961	210.320	355.510	-0.730	122.540	260.453	0.091	144.001	253.189	0.169	588.360
1235	uc001sye.1	OSBPL8	chr12	-	76745577	76953589	3340	True	-162.682	19.993	0.000	0.000	17.867	0.713	0.000	-0.165	0.116	129.620	303.580	-0.859	198.180	362.520	-0.565	127	127	127	167	167	167	65.668	161.975	-1.323	85.859	177.590	-1.045	23.143	43.163	0.208	33.286	64.565	0.185	198.180
1236	uc002ewb.3	ZFP90	chr16	+	68564047	68601039	34499	True	-73.319	-60.093	0.000	0.000	6.159	0.715	0.000	-0.286	0.209	70.160	119.760	-0.736	179.820	281.580	-0.212	63	63	63	123	123	123	34.539	80.804	-1.239	60.966	100.349	-0.746	10.711	16.567	0.263	27.980	39.386	0.249	179.820
1237	uc001dpv.3	FNBP1L	chr1	+	93913687	94020218	105238	True	-65.092	9.537	0.000	0.000	38.192	0.921	0.000	-0.160	0.270	113.280	224.420	-0.673	183.920	343.780	-0.265	101	101	101	63	63	63	58.874	122.956	-1.076	76.533	121.266	-0.643	20.956	36.981	0.195	38.323	67.624	0.202	183.920
1238	uc021wzy.1	ATXN7	chr3	+	63884074	63989136	103471	True	-178.890	-44.895	0.000	0.000	28.903	0.718	0.000	-0.088	0.282	106.680	203.280	-0.099	146.340	208.500	0.077	234	234	234	78	78	78	36.207	72.030	-0.984	49.038	73.484	-0.615	20.841	38.404	0.261	27.392	34.744	0.265	146.340
1239	uc001tlx.3	RIC8B	chr12	+	107168398	107283094	111663	True	-55.031	-23.255	0.000	0.000	29.146	0.960	0.000	-0.208	0.352	68.040	133.240	-0.578	88.500	154.960	-0.176	73	73	73	50	50	50	32.025	73.509	-1.227	49.182	79.658	-0.666	12.619	20.088	0.263	15.363	28.334	0.226	88.500
1240	uc011ldw.2	TCEA1	chr8	-	54879115	54935008	700	True	-27.836	55.815	0.000	0.000	23.660	1.000	0.000	-0.098	0.183	488.980	915.760	-0.710	817.440	1323.620	-0.584	53	53	53	30	30	30	294.071	557.238	-0.915	535.299	872.423	-0.697	109.049	209.503	0.112	146.005	250.900	0.051	817.440
1241	uc003pjy.3	ME1	chr6	-	83920109	84140938	1240	True	-57.997	33.762	0.000	0.000	29.475	0.934	0.000	-0.123	0.212	249.500	414.420	-0.546	219.660	350.240	-0.017	74	74	74	61	61	61	119.275	222.866	-0.904	74.607	107.919	-0.512	42.130	70.711	0.160	35.414	55.977	0.179	249.500
1242	uc011dun.2	TAF8	chr6	+	42018657	42048644	27593	True	-99.356	-35.399	0.000	0.000	8.918	0.681	0.009	-0.229	0.166	598.180	1281.020	-0.472	1207.180	2603.120	0.160	70	70	70	116	116	116	80.641	170.756	-1.044	164.618	313.582	-0.705	106.244	229.473	0.200	226.612	494.839	0.321	1207.180
1243	uc001uqy.3	USP12	chr13	-	27640286	27746033	2700	True	-105.229	-7.672	0.000	0.000	-6.287	0.679	0.000	-0.222	0.111	129.260	254.600	-0.594	164.180	251.940	-0.233	61	61	61	134	134	134	68.661	138.388	-0.999	84.982	135.365	-0.669	16.358	32.910	0.140	28.547	43.343	0.201	164.180
1244	uc003dqn.3	VGLL3	chr3	-	86987122	87040257	5420	True	-463.276	-453.508	0.000	0.000	-34.957	0.007	0.000	-0.262	0.193	69.680	105.920	-0.077	144.340	299.520	0.295	226	226	226	271	271	271	5.990	17.481	-1.490	10.843	23.579	-1.021	6.626	11.342	0.516	16.283	32.551	0.532	144.340
1245	uc001xbw.2	ATG14	chr14	-	55833108	55858020	1000	True	-100.202	-9.760	0.000	0.000	29.920	0.960	0.000	-0.049	0.350	796.260	1650.040	-0.105	137.220	174.660	0.071	157	157	157	50	50	50	64.835	118.648	-0.702	68.165	85.443	-0.309	98.584	207.843	0.286	21.394	28.422	0.161	796.260
1246	uc004bbp.2	GRIN3A	chr9	-	104331633	104500862	3160	True	-284.921	-285.898	0.000	0.000	-5.536	0.177	0.000	-0.177	0.236	2.960	4.540	1.536	5.520	6.200	1.496	184	184	184	158	158	158	0.254	0.663	-0.276	1.402	1.763	-0.209	0.534	1.087	0.594	1.163	1.307	0.714	5.520
1247	uc021wcw.1	TGIF2	chr20	+	35202956	35222355	17656	True	-82.011	15.009	0.000	0.000	14.214	0.855	0.036	-0.166	0.137	155.640	304.040	-0.491	290.700	467.520	-0.097	72	72	72	83	83	83	82.424	160.293	-0.943	146.760	241.408	-0.714	23.131	46.219	0.173	43.915	71.225	0.217	290.700
1248	uc021rvg.1	SLC39A9	chr14	+	69865095	69929107	61984	True	-108.727	31.075	0.000	0.000	24.051	0.879	0.000	-0.143	0.144	155.900	337.640	-0.379	236.260	365.380	-0.469	108	108	108	99	99	99	68.703	139.546	-1.004	118.821	200.654	-0.748	25.332	53.148	0.224	35.726	61.068	0.146	236.260
1249	uc003ean.2	NAA50	chr3	-	113435306	113465120	4680	True	-47.055	-47.293	0.000	0.000	-73.606	0.139	0.005	-0.165	0.044	630.780	1542.740	-1.085	805.540	1764.720	0.122	49	49	49	194	194	194	395.996	937.485	-1.234	285.007	559.160	-0.857	107.370	269.284	0.069	241.693	480.999	0.266	805.540
1250	uc001kez.1	ATAD1	chr10	-	89512874	89577917	1300	True	-45.839	65.093	0.000	0.000	27.716	0.985	0.000	-0.133	0.130	278.940	654.860	-0.933	299.220	525.460	-0.562	50	50	50	65	65	65	179.459	390.189	-1.114	163.386	292.773	-0.833	44.695	100.778	0.106	62.746	113.575	0.127	299.220
1251	uc021uug.1	ACTN4	chr19	+	39138266	39221171	82047	True	-49.544	65.642	0.000	0.000	31.411	1.000	0.000	-0.090	0.208	357.820	722.220	-0.424	627.080	1068.860	-0.127	90	90	90	41	41	41	244.554	473.966	-0.948	339.438	553.012	-0.661	55.376	110.970	0.133	128.586	232.499	0.170	627.080
1252	uc001dde.2	MIER1	chr1	+	67390577	67454302	60737	True	-103.882	58.553	0.000	0.000	25.448	0.877	0.009	-0.140	0.129	205.100	393.300	-0.783	234.940	421.140	-0.256	92	92	92	114	114	114	104.560	224.080	-1.116	114.978	208.282	-0.840	42.982	85.716	0.154	51.667	93.655	0.158	234.940
1253	uc010ouy.2	FAM102B	chr1	+	109102970	109181949	75959	True	-126.712	-44.958	0.000	0.000	11.779	0.682	0.000	-0.254	0.142	50.380	137.460	-1.016	90.600	197.880	-0.290	90	90	90	148	148	148	28.668	85.218	-1.544	44.581	102.222	-1.173	8.035	21.970	0.238	18.254	41.570	0.255	90.600
1254	uc001jkn.3	FAM13C	chr10	-	61005888	61122352	1400	True	-125.683	-126.649	0.000	0.000	17.048	0.224	0.000	-0.420	0.485	8.440	20.900	1.000	13.780	23.700	0.761	67	67	67	67	67	67	3.246	10.105	-1.472	7.560	12.916	-0.612	1.896	3.612	0.664	3.370	6.158	0.551	13.780
1255	uc002xwf.1	ATP9A	chr20	-	50213313	50314042	1360	True	-130.872	8.723	0.000	0.000	29.214	0.882	0.029	-0.076	0.236	193.720	346.880	0.085	165.520	208.280	-0.143	177	177	177	68	68	68	54.778	98.121	-0.831	74.762	105.171	-0.517	25.583	44.707	0.230	34.574	42.724	0.198	193.720
1256	uc003szq.3	CREB5	chr7	+	28452143	28865511	408529	True	-238.830	-32.258	0.000	0.000	-23.839	0.575	0.013	-0.159	0.084	69.080	159.520	-0.498	188.200	298.920	-0.191	147	147	147	240	240	240	32.952	70.140	-1.053	68.368	118.827	-0.809	12.111	26.894	0.214	32.793	52.312	0.219	188.200
1257	uc009xow.2	PRKG1	chr10	+	53806623	54058110	249258	True	-139.368	-31.570	0.000	0.000	29.240	0.807	0.009	-0.147	0.213	34.140	132.580	-0.616	50.340	104.380	-0.475	146	146	146	109	109	109	17.558	50.165	-1.434	27.619	61.854	-1.134	5.688	19.267	0.312	8.052	18.148	0.226	50.340
1258	uc001ssx.3	HMGA2	chr12	+	66218239	66360071	139745	True	-78.686	2.709	0.000	0.000	7.719	0.881	0.000	-0.225	0.134	253.000	605.400	-0.612	430.360	831.080	-0.699	54	54	54	101	101	101	160.473	422.173	-1.393	187.231	380.001	-1.027	47.548	117.745	0.239	68.120	125.571	0.146	430.360
1259	uc011aad.2	MTG2	chr20	+	60758080	60777810	18258	True	-29.650	-29.867	0.000	0.000	6.208	0.000	0.681	0.310	-0.197	102.220	143.680	0.073	846.000	1696.880	-0.622	35	35	35	72	72	72	68.137	93.158	-0.415	139.029	275.977	-0.979	20.775	32.718	0.211	205.454	412.163	0.234	846.000
1260	uc004ctd.4	MID1	chrX	-	10413349	10533112	3860	True	-123.006	-3.228	0.000	0.000	-19.226	0.758	0.000	-0.263	0.092	118.160	272.080	-0.778	206.280	372.100	-0.513	53	53	53	182	182	182	84.513	198.740	-1.233	114.858	210.930	-0.883	18.211	37.025	0.199	33.522	55.108	0.153	206.280
1261	uc004csz.4	MID1	chrX	-	10413349	10443201	3680	True	-125.719	4.028	0.000	0.000	-27.005	0.711	0.000	-0.231	0.075	141.040	324.940	-0.738	206.280	372.100	-0.513	57	57	57	173	173	173	90.505	206.327	-1.180	115.317	210.215	-0.875	18.211	41.281	0.189	34.001	54.797	0.147	206.280
1262	uc002jfc.3	GNA13	chr17	-	63005406	63052920	4040	True	-84.136	-78.359	0.000	0.000	-48.236	0.318	0.000	-0.193	0.097	135.880	312.740	-0.876	276.740	463.820	-0.116	96	96	96	201	201	201	66.480	158.942	-1.266	85.105	169.835	-0.967	26.165	56.301	0.206	52.354	101.865	0.255	276.740
1263	uc010khd.3	GPR126	chr6	+	142623055	142767403	142418	True	-136.679	-135.830	0.000	0.000	18.501	0.436	0.000	-0.141	0.294	18.340	55.760	-0.306	30.500	70.580	0.260	179	179	179	94	94	94	9.251	25.432	-1.384	18.874	37.879	-0.937	3.670	9.003	0.393	4.617	11.280	0.317	30.500
1264	uc010khf.3	GPR126	chr6	+	142623055	142767403	142418	True	-136.434	-135.740	0.000	0.000	18.590	0.436	0.000	-0.141	0.294	18.340	55.760	-0.306	30.500	70.580	0.260	179	179	179	94	94	94	9.251	25.432	-1.384	18.874	37.879	-0.937	3.670	9.003	0.393	4.617	11.280	0.317	30.500
1265	uc002ipl.2	KAT7	chr17	+	47865980	47906458	39282	True	-59.518	16.219	0.000	0.000	29.504	0.948	0.000	-0.150	0.228	147.260	300.160	-0.802	258.400	404.300	-0.316	82	82	82	58	58	58	89.212	189.913	-1.102	162.313	273.171	-0.747	24.511	43.330	0.204	41.515	70.222	0.166	258.400
1266	uc003lqj.3	GRPEL2	chr5	+	148724976	148734146	8124	True	-86.985	74.991	0.000	0.000	32.190	1.000	0.000	-0.074	0.201	166.720	343.140	-0.658	246.980	417.520	-0.480	140	140	140	50	50	50	78.768	161.204	-1.031	163.711	268.702	-0.715	29.060	56.387	0.159	50.152	80.075	0.105	246.980
1267	uc002wbc.3	SEPT2	chr2	+	242254722	242293441	36679	True	-66.861	77.984	0.000	0.000	-0.677	0.930	0.000	-0.162	0.052	1080.160	2369.040	-1.070	1611.620	3008.180	-0.742	36	36	36	100	100	100	641.017	1459.572	-1.189	917.934	1782.843	-0.972	146.365	316.438	0.077	271.783	455.282	0.105	1611.620
1268	uc004fnb.3	BRCC3	chrX	+	154299694	154351349	49923	True	-50.259	29.791	0.000	0.000	7.572	0.953	0.000	-0.245	0.093	146.980	325.000	-1.084	263.880	499.460	-0.458	31	31	31	85	85	85	104.870	245.636	-1.224	151.971	279.360	-0.880	17.577	37.112	0.097	46.649	82.903	0.142	263.880
1269	uc011mzy.2	BRCC3	chrX	+	154299694	154351349	49923	True	-50.120	29.937	0.000	0.000	7.765	0.953	0.000	-0.246	0.094	146.980	325.000	-1.089	263.880	499.460	-0.458	31	31	31	85	85	85	104.719	245.418	-1.224	151.971	279.360	-0.880	17.312	36.851	0.096	46.649	82.903	0.142	263.880
1270	uc001dst.3	HIAT1	chr1	+	100503788	100548929	44330	True	-41.696	67.720	0.000	0.000	26.341	1.000	0.000	-0.088	0.182	271.400	476.400	-0.669	290.300	477.920	-0.265	69	69	69	36	36	36	171.523	317.715	-0.888	199.172	310.880	-0.601	37.824	66.470	0.104	62.589	112.289	0.145	290.300
1271	uc003egv.4	CCDC14	chr3	-	123632273	123674812	1120	True	-47.619	65.867	0.000	0.000	32.657	0.952	0.000	-0.095	0.209	207.120	574.340	-1.166	266.960	597.280	-0.839	88	88	88	42	42	42	149.302	394.223	-1.390	172.792	370.239	-1.086	31.037	85.999	0.114	38.260	92.182	0.135	266.960
1272	uc010ili.4	DNAJB14	chr4	-	100817406	100867883	1100	True	-123.502	-11.315	0.000	0.000	42.094	0.957	0.000	-0.082	0.390	110.100	228.780	-0.450	87.040	143.580	0.073	219	219	219	46	46	46	39.092	84.649	-1.093	56.249	89.541	-0.632	16.482	34.569	0.243	13.155	27.182	0.267	110.100
1273	uc002ung.3	CCDC141	chr2	-	179737747	179914786	4640	True	-157.976	-168.106	0.000	0.000	-110.529	0.000	0.000	0.142	-0.062	2.360	3.860	0.958	0.800	1.560	0.848	90	90	90	232	232	232	0.432	1.113	-0.473	0.018	0.050	-0.033	0.501	1.005	0.806	0.104	0.197	0.235	2.360
1274	uc001ccw.3	AKIRIN1	chr1	+	39456915	39471737	13381	True	-53.044	60.404	0.000	0.000	21.965	0.884	0.029	-0.141	0.115	527.800	1116.580	-0.929	603.360	1168.640	-0.459	50	50	50	69	69	69	255.594	563.164	-1.135	303.934	570.674	-0.877	108.078	234.533	0.079	143.769	284.083	0.160	603.360
1275	uc001uqv.3	WASF3	chr13	+	27131839	27263082	129645	True	-115.703	38.645	0.000	0.000	25.146	0.833	0.000	-0.082	0.180	128.240	260.020	-0.018	148.340	269.640	0.135	136	136	136	78	78	78	63.631	117.244	-0.839	85.898	134.002	-0.609	25.750	48.636	0.226	26.920	46.686	0.224	148.340
1276	uc003wly.3	INSIG1	chr7	+	155089485	155101945	11545	True	-45.518	95.137	0.000	0.000	33.460	1.000	0.000	-0.079	0.164	1113.080	2471.820	-0.915	1983.580	3542.540	-0.480	85	85	85	44	44	44	711.740	1489.166	-1.062	1026.179	1840.233	-0.817	215.971	460.779	0.073	439.031	809.354	0.122	1983.580
1277	uc002lgl.1	WDR7	chr18	+	54318615	54697036	375939	True	-144.654	-145.085	0.000	0.000	20.617	0.541	0.000	-0.199	0.243	22.960	50.720	-0.269	35.320	64.140	0.005	170	170	170	122	122	122	11.266	25.438	-1.148	20.742	36.189	-0.754	4.284	7.510	0.418	6.229	12.115	0.310	35.320
1278	uc002uwc.3	BZW1	chr2	+	201676268	201688569	10761	True	-44.360	92.139	0.000	0.000	32.498	0.972	0.000	-0.136	0.098	882.080	1830.720	-0.844	824.820	1587.620	-0.616	49	49	49	71	71	71	548.419	1133.358	-1.045	600.542	1051.146	-0.806	121.822	256.210	0.086	138.273	240.692	0.098	882.080
1279	uc001nrr.3	CPSF7	chr11	-	61170119	61197464	1280	True	-68.651	100.177	0.000	0.000	32.790	0.952	0.032	-0.089	0.133	412.340	832.500	-0.672	309.620	582.660	-0.566	92	92	92	63	63	63	184.189	368.202	-1.005	199.852	343.683	-0.786	68.933	132.355	0.109	56.656	98.393	0.122	412.340
1280	uc003him.3	THAP6	chr4	+	76439653	76455236	13516	True	-80.503	-33.031	0.000	0.000	13.304	0.761	0.000	-0.283	0.143	75.100	175.820	-0.618	439.300	937.880	-0.183	63	63	63	92	92	92	28.183	65.176	-1.213	67.720	125.451	-0.814	16.532	34.985	0.270	77.887	156.794	0.248	439.300
1281	uc001noc.1	OSBP	chr11	-	59341870	59383617	1700	True	-103.483	59.425	0.000	0.000	32.020	0.953	0.000	-0.117	0.150	182.620	417.880	-0.657	246.660	477.640	-0.651	120	120	120	85	85	85	95.042	217.628	-1.206	143.255	280.385	-0.959	46.675	99.405	0.189	41.027	80.793	0.120	246.660
1282	uc004ezn.2	FHL1	chrX	+	135251454	135293518	41315	True	-30.805	81.350	0.000	0.000	29.240	1.000	0.000	-0.058	0.188	866.120	1847.780	-0.959	1846.940	3376.740	-0.616	62	62	62	35	35	35	591.952	1280.745	-1.111	870.682	1620.163	-0.881	105.237	230.001	0.077	224.809	463.330	0.097	1846.940
1283	uc003ort.3	TAF8	chr6	+	42018250	42048644	27980	True	-105.026	-40.667	0.000	0.000	15.402	0.706	0.000	-0.246	0.164	598.180	1281.020	0.000	1207.180	2603.120	0.160	81	81	81	119	119	119	72.471	154.676	-1.042	161.196	306.828	-0.701	101.053	217.665	0.259	224.760	490.387	0.320	1207.180
1284	uc003wkx.3	KMT2C	chr7	-	151832009	151855010	1140	True	-104.528	99.986	0.000	0.000	36.829	0.947	0.000	-0.066	0.192	291.980	340.480	-0.204	333.000	356.400	-0.007	166	166	166	57	57	57	112.246	165.305	-0.591	171.749	205.775	-0.262	46.080	54.955	0.163	49.649	56.952	0.109	333.000
1285	uc001pkr.4	ZC3H12C	chr11	+	110006578	110042566	31487	True	-330.458	-331.398	0.000	0.000	-3.358	0.152	0.004	-0.229	0.256	24.820	43.820	0.314	56.840	88.820	0.875	199	199	199	223	223	223	8.714	16.039	-0.842	14.801	20.000	-0.381	3.969	5.909	0.434	6.855	10.526	0.534	56.840
1286	uc002tye.3	FMNL2	chr2	+	153191750	153506348	313179	True	-107.453	-17.417	0.000	0.000	28.375	0.899	0.000	-0.117	0.257	113.280	226.920	-0.572	203.600	371.780	-0.259	137	137	137	69	69	69	53.906	116.263	-1.127	90.761	149.315	-0.704	26.283	49.416	0.260	31.277	56.160	0.158	203.600
1287	uc004eof.2	NXT2	chrX	+	108780058	108787927	6297	True	-31.067	-31.307	0.000	0.000	7.596	0.750	0.000	-0.329	0.177	55.480	138.260	-1.088	95.600	159.180	-0.326	38	38	38	76	76	76	29.829	80.325	-1.402	47.959	87.351	-0.886	8.691	21.765	0.174	18.201	26.518	0.270	95.600
1288	uc002gsy.4	SMCR8	chr17	+	18218593	18231370	10037	True	-95.924	-78.185	0.000	0.000	7.144	0.570	0.000	-0.119	0.191	62.920	156.660	-0.099	626.980	1378.000	0.727	250	250	250	135	135	135	26.171	57.045	-1.095	88.166	174.998	-0.832	10.306	22.713	0.257	108.343	258.539	0.303	626.980
1289	uc001dpw.3	FNBP1L	chr1	+	93913687	94020218	105576	True	-116.281	-11.210	0.000	0.000	33.879	0.957	0.000	-0.082	0.350	113.380	227.560	-0.216	181.720	336.760	-0.262	185	185	185	46	46	46	46.900	94.829	-0.993	86.800	133.716	-0.576	22.191	44.197	0.258	39.931	74.616	0.179	181.720
1290	uc001xcv.3	AP5M1	chr14	+	57735605	57756797	20394	True	-46.726	5.891	0.000	0.000	25.060	1.000	0.000	-0.126	0.314	104.740	224.320	-0.910	129.420	218.240	-0.605	78	78	78	37	37	37	65.774	158.616	-1.268	84.169	150.865	-0.840	16.572	33.731	0.219	23.142	39.588	0.106	129.420
1291	uc003xbp.4	SLC39A14	chr8	+	22224761	22280249	52863	True	-53.386	-53.488	0.000	0.000	-18.753	0.178	0.000	-0.146	0.106	158.700	367.500	1.720	213.560	355.960	-0.307	78	78	78	129	129	129	70.593	155.027	-1.013	121.904	223.911	-0.883	32.626	72.308	0.504	37.604	61.742	0.162	213.560
1292	uc002fuw.4	PAFAH1B1	chr17	+	2496922	2588909	90660	True	-112.593	139.800	0.000	0.000	37.156	0.875	0.016	-0.049	0.161	424.500	811.440	-0.608	261.900	435.640	-0.439	167	167	167	64	64	64	152.382	295.672	-0.968	150.100	256.715	-0.761	77.188	141.057	0.120	44.651	78.173	0.130	424.500
1293	uc002jtu.4	SEPT9	chr17	+	75315596	75496678	179148	True	-88.544	28.138	0.000	0.000	8.311	0.821	0.032	-0.126	0.141	235.980	565.920	-0.897	270.340	691.920	-0.340	67	67	67	95	95	95	93.138	217.392	-1.221	127.712	259.507	-0.958	42.089	95.554	0.109	50.916	130.999	0.212	270.340
1294	uc002hhk.1	ZNF207	chr17	+	30677156	30707975	30080	True	-64.233	46.528	0.000	0.000	45.517	1.000	0.000	-0.088	0.388	715.940	1535.160	-0.763	225.300	302.240	-0.246	165	165	165	31	31	31	159.021	371.503	-1.208	126.108	203.374	-0.699	139.599	327.215	0.152	52.511	73.366	0.223	715.940
1295	uc002jny.4	GRB2	chr17	-	73314156	73401790	1400	True	-56.601	50.101	0.000	0.000	30.307	1.000	0.000	-0.121	0.180	663.940	1551.000	-0.767	332.700	533.420	-0.310	65	65	65	69	69	69	222.547	469.720	-1.066	219.272	371.801	-0.760	89.860	211.867	0.142	46.089	75.647	0.148	663.940
1296	uc010hun.3	ZBTB38	chr3	+	141106488	141168632	58522	True	-143.543	-144.027	0.000	0.000	27.090	0.488	0.000	-0.169	0.280	29.200	65.820	-0.519	42.820	98.240	0.168	188	188	188	125	125	125	13.343	33.594	-1.295	23.223	44.518	-0.903	4.863	10.306	0.363	7.591	14.815	0.375	42.820
1297	uc002npw.3	ZNF493	chr19	+	21579920	21610296	28294	True	-159.335	-160.433	0.000	0.000	9.439	0.218	0.000	-0.207	0.273	65.820	115.240	0.761	912.960	1161.060	0.323	132	132	132	101	101	101	18.085	37.599	-1.009	59.266	78.223	-0.530	11.600	22.556	0.540	161.534	201.663	0.284	912.960
1298	uc004fna.3	BRCC3	chrX	+	154299694	154351349	49923	True	-50.701	26.192	0.000	0.000	9.231	0.929	0.000	-0.254	0.096	146.980	325.000	-1.084	263.880	499.460	-0.458	33	33	33	85	85	85	99.363	233.604	-1.252	151.971	279.360	-0.880	27.573	59.478	0.146	46.649	82.903	0.142	263.880
1299	uc004dgx.3	PHF16	chrX	+	46771735	46920641	147133	True	-104.761	-2.597	0.000	0.000	34.842	0.839	0.000	-0.153	0.214	75.820	145.220	-0.664	84.580	154.500	-0.152	124	124	124	87	87	87	33.992	78.715	-1.212	48.474	88.877	-0.848	10.972	19.001	0.221	14.674	29.192	0.236	84.580
1300	uc002tmy.3	CLASP1	chr2	-	122095351	122136216	1420	True	-122.225	17.886	0.000	0.000	4.361	0.845	0.000	-0.092	0.192	156.080	229.780	-0.232	152.520	169.840	-0.115	127	127	127	71	71	71	82.253	129.627	-0.672	81.719	105.878	-0.387	28.438	38.217	0.189	24.864	27.309	0.163	156.080
1301	uc010jqy.2	ZKSCAN8	chr6	+	28109687	28127250	12206	True	-138.198	-137.586	0.000	0.000	-115.248	0.034	0.000	-0.241	0.065	95.060	252.540	-1.281	224.940	441.400	-0.576	59	59	59	264	264	264	53.682	156.532	-1.545	83.950	189.079	-1.211	14.435	33.429	0.159	40.062	71.452	0.252	224.940
1302	uc001ztq.3	CASC4	chr15	+	44580908	44707959	124945	True	-70.238	1.144	0.000	0.000	17.936	0.848	0.000	-0.254	0.148	112.940	261.240	-0.695	466.760	1083.640	-0.150	54	54	54	99	99	99	71.172	156.826	-1.113	133.272	233.384	-0.734	25.065	58.772	0.180	87.807	188.215	0.221	466.760
1303	uc002ksl.1	RNMT	chr18	+	13726703	13764554	33477	True	-158.765	-27.860	0.000	0.000	-36.870	0.542	0.000	-0.249	0.071	73.440	173.180	-0.776	215.760	332.120	-0.329	63	63	63	212	212	212	45.407	100.017	-1.125	65.607	111.693	-0.804	13.471	28.916	0.179	36.760	54.522	0.200	215.760
1304	uc010rwy.2	USP28	chr11	-	113668596	113746256	740	True	-56.610	38.155	0.000	0.000	36.028	0.943	0.000	-0.083	0.330	223.260	458.000	-0.650	389.760	618.540	-0.030	129	129	129	35	35	35	141.539	288.105	-1.033	173.214	266.363	-0.596	38.995	70.418	0.144	74.512	123.046	0.226	389.760
1305	uc001yqy.3	MTA1	chr14	+	105886185	105937057	50216	True	-27.056	36.107	0.000	0.000	27.496	1.000	0.000	-0.121	0.271	573.380	1166.300	-0.737	1200.280	1984.100	-0.373	58	58	58	31	31	31	321.447	655.498	-1.018	460.180	721.210	-0.624	103.518	222.703	0.119	299.792	486.747	0.114	1200.280
1306	uc001nrq.3	CPSF7	chr11	-	61170119	61197464	1280	True	-68.912	102.131	0.000	0.000	33.620	0.952	0.032	-0.088	0.135	412.340	832.500	-0.672	309.620	582.660	-0.566	94	94	94	63	63	63	182.490	365.044	-1.007	199.852	343.683	-0.786	69.247	132.823	0.108	56.656	98.393	0.122	412.340
1307	uc010jld.3	CNOT6	chr5	+	179921432	180005353	80655	True	-155.572	65.325	0.000	0.000	-4.124	0.708	0.012	-0.125	0.085	235.980	455.540	-0.535	371.580	528.040	-0.325	107	107	107	161	161	161	147.884	278.156	-0.901	143.221	224.700	-0.662	34.515	69.449	0.142	73.464	109.345	0.156	371.580
1308	uc003psk.2	FOXO3	chr6	+	108881025	109005971	122044	True	-212.222	-71.178	0.000	0.000	7.356	0.490	0.000	-0.106	0.158	121.200	283.820	0.328	622.420	1419.060	-0.190	200	200	200	143	143	143	56.028	122.421	-1.126	147.451	262.639	-0.793	26.807	55.993	0.296	81.481	178.294	0.204	622.420
1309	uc001cal.1	STK40	chr1	-	36805224	36851485	1060	True	-67.319	66.019	0.000	0.000	30.511	0.943	0.000	-0.094	0.180	112.260	237.700	-0.693	148.660	268.000	-0.537	99	99	99	53	53	53	69.856	150.739	-1.097	92.149	164.882	-0.829	14.532	31.543	0.154	25.491	46.625	0.126	148.660
1310	uc011kgj.1	YWHAG	chr7	-	75956107	75988342	2200	True	-95.031	30.860	0.000	0.000	2.955	0.818	0.000	-0.159	0.104	490.660	891.340	-0.135	889.900	1318.500	0.452	65	65	65	110	110	110	253.981	475.362	-0.900	401.462	633.874	-0.646	97.342	175.499	0.152	173.942	267.861	0.177	889.900
1311	uc001liq.1	C10orf137	chr10	+	127408083	127452712	44106	True	-49.202	-3.752	0.000	0.000	32.051	1.000	0.000	-0.078	0.495	151.160	327.340	-0.673	251.900	426.500	-0.243	141	141	141	24	24	24	75.118	169.092	-1.192	178.907	283.857	-0.640	29.060	54.752	0.230	46.494	84.168	0.156	251.900
1312	uc003lrh.3	SLC26A2	chr5	+	149340299	149366963	21716	True	-171.777	-171.218	0.000	0.000	-29.661	0.245	0.000	-0.234	0.128	37.140	107.720	-1.034	347.460	785.100	-0.495	140	140	140	245	245	245	16.697	53.567	-1.662	53.183	115.939	-1.131	6.823	17.460	0.318	41.782	95.572	0.266	347.460
1313	uc002kxl.3	GAREM	chr18	-	29843483	30050447	2920	True	-178.896	-176.461	0.000	0.000	23.137	0.500	0.000	-0.196	0.264	48.840	68.440	0.335	57.520	63.480	1.422	191	191	191	144	144	144	18.805	32.431	-0.720	25.819	30.828	-0.238	7.534	13.503	0.400	10.880	12.068	0.502	57.520
1314	uc002kxk.2	GAREM	chr18	-	29843483	30050447	2920	True	-178.896	-176.461	0.000	0.000	23.137	0.500	0.000	-0.196	0.264	48.840	68.440	0.335	57.520	63.480	1.422	191	191	191	144	144	144	18.805	32.431	-0.720	25.819	30.828	-0.238	7.534	13.503	0.400	10.880	12.068	0.502	57.520
1315	uc010phe.3	SLC25A44	chr1	+	156163729	156182587	17101	True	-64.021	-6.302	0.000	0.000	6.398	0.814	0.000	-0.268	0.121	72.760	146.360	-0.615	201.160	283.440	-0.017	43	43	43	86	86	86	38.467	75.108	-0.916	85.600	132.475	-0.634	10.327	25.651	0.180	31.295	43.777	0.214	201.160
1316	uc010izm.3	FAM169A	chr5	-	74073398	74191788	1880	True	-153.175	-29.801	0.000	0.000	34.054	0.777	0.000	-0.138	0.228	69.060	146.920	-0.569	142.600	216.300	-0.373	171	171	171	94	94	94	36.799	85.366	-1.203	64.440	119.578	-0.897	12.406	26.461	0.263	23.514	37.764	0.234	142.600
1317	uc021xgq.1	IFT80	chr3	-	159974773	160117320	1360	True	-69.904	6.800	0.000	0.000	30.988	0.894	0.000	-0.142	0.247	114.800	279.600	-0.986	123.000	326.340	-0.508	88	88	88	66	66	66	65.875	172.522	-1.395	65.788	136.367	-0.994	18.123	38.471	0.192	21.175	57.448	0.235	123.000
1318	uc010led.3	SEMA3D	chr7	-	84624871	84783055	1300	True	-174.180	-144.865	0.000	0.000	21.516	0.683	0.000	-0.136	0.425	29.100	61.420	-0.206	32.020	59.900	0.315	212	212	212	60	60	60	12.164	28.869	-1.201	17.873	29.504	-0.653	4.840	10.090	0.418	4.606	10.223	0.334	32.020
1319	uc003szn.3	JAZF1	chr7	-	27870192	28220437	980	True	-59.679	-10.157	0.000	0.000	32.001	0.918	0.000	-0.182	0.317	40.680	90.880	-0.685	74.620	123.680	-0.415	91	91	91	49	49	49	22.937	53.232	-1.184	43.391	74.773	-0.782	7.334	16.082	0.240	12.917	19.936	0.183	74.620
1320	uc001cak.1	STK40	chr1	-	36805224	36851485	1060	True	-65.022	64.864	0.000	0.000	31.801	0.981	0.000	-0.097	0.186	112.260	237.700	-0.693	148.660	268.000	-0.537	98	98	98	53	53	53	70.044	151.185	-1.097	92.149	164.882	-0.829	14.484	31.392	0.155	25.491	46.625	0.126	148.660
1321	uc001csi.4	RNF11	chr1	+	51701944	51739119	36018	True	-40.080	67.657	0.000	0.000	27.559	1.000	0.000	-0.089	0.176	211.000	406.720	-0.565	303.940	483.240	-0.307	66	66	66	41	41	41	140.507	255.013	-0.842	163.702	246.924	-0.575	28.951	61.888	0.116	51.823	84.946	0.108	303.940
1322	uc003yte.3	EFR3A	chr8	+	132916355	133025886	106801	True	-111.178	-35.099	0.000	0.000	12.157	0.775	0.000	-0.233	0.161	71.320	120.940	0.399	122.260	129.600	0.446	81	81	81	129	129	129	40.321	53.432	-0.398	56.600	57.064	-0.010	13.646	19.112	0.286	19.789	20.255	0.205	122.260
1323	uc001lio.1	C10orf137	chr10	+	127408083	127452712	44106	True	-49.094	-5.033	0.000	0.000	31.317	1.000	0.000	-0.079	0.493	151.160	327.340	-0.673	251.900	426.500	-0.243	138	138	138	24	24	24	75.943	170.850	-1.191	178.907	283.857	-0.640	28.816	53.974	0.232	46.494	84.168	0.156	251.900
1324	uc001rls.1	CPNE8	chr12	-	39046001	39299420	1500	True	-45.065	-7.243	0.000	0.000	31.376	0.938	0.000	-0.276	0.244	66.720	137.160	-0.653	92.740	139.440	-0.230	55	55	55	64	64	64	40.748	86.647	-1.090	57.674	85.622	-0.569	11.829	23.023	0.235	15.794	22.596	0.186	92.740
1325	uc002fsg.4	ABR	chr17	-	906757	1012340	2240	True	-110.443	26.128	0.000	0.000	16.571	0.857	0.000	-0.159	0.123	113.480	193.960	-0.572	128.580	228.940	-0.431	94	94	94	112	112	112	47.504	101.466	-1.067	71.406	127.161	-0.820	16.305	36.213	0.229	17.082	31.288	0.158	128.580
1326	uc002tyf.3	FMNL2	chr2	+	153476022	153506348	28907	True	-72.038	21.941	0.000	0.000	30.543	1.000	0.000	-0.164	0.195	113.280	207.140	-0.695	203.600	371.780	-0.259	83	83	83	69	69	69	65.816	136.449	-1.062	90.761	149.315	-0.704	20.526	33.944	0.202	31.277	56.160	0.158	203.600
1327	uc003eul.4	TFDP2	chr3	-	141663269	141747507	5620	True	-110.380	-111.306	0.000	0.000	-29.909	0.288	0.012	-0.182	0.085	209.280	479.160	-0.476	1535.900	3350.180	0.134	162	162	162	243	243	243	60.401	140.490	-1.207	162.643	338.420	-0.961	48.578	110.612	0.240	248.846	538.043	0.296	1535.900
1328	uc002rvl.3	MCFD2	chr2	-	47129008	47143007	2000	True	-105.646	78.307	0.000	0.000	14.685	0.790	0.030	-0.110	0.092	638.460	1076.880	-0.732	420.440	848.440	-0.573	90	90	90	100	100	100	160.305	342.193	-1.111	230.199	433.409	-0.905	92.715	166.896	0.137	72.264	141.850	0.143	638.460
1329	uc021vhb.1	MCFD2	chr2	-	47129008	47143251	2000	True	-105.698	78.214	0.000	0.000	14.566	0.790	0.030	-0.108	0.094	638.460	1076.880	-0.732	420.440	848.440	-0.573	90	90	90	100	100	100	160.305	342.193	-1.111	230.199	433.409	-0.905	92.715	166.896	0.137	72.264	141.850	0.143	638.460
1330	uc002rfe.2	ITSN2	chr2	-	24425734	24583397	660	True	-77.755	24.973	0.000	0.000	35.815	1.000	0.000	-0.065	0.373	115.180	167.620	-0.210	83.180	90.340	-0.011	180	180	180	33	33	33	46.332	78.063	-0.757	50.942	63.487	-0.315	23.130	36.291	0.207	13.111	15.799	0.146	115.180
1331	uc001kza.3	MXI1	chr10	+	111985761	112047123	59740	True	-39.435	35.059	0.000	0.000	27.987	1.000	0.000	-0.149	0.210	213.540	540.440	-0.934	361.300	664.460	-0.539	62	62	62	44	44	44	137.998	337.572	-1.282	179.187	342.327	-0.922	35.451	88.196	0.135	61.440	115.228	0.164	361.300
1332	uc010qrc.2	MXI1	chr10	+	111985761	112047123	59740	True	-39.435	35.059	0.000	0.000	27.987	1.000	0.000	-0.149	0.210	213.540	540.440	-0.934	361.300	664.460	-0.539	62	62	62	44	44	44	137.998	337.572	-1.282	179.187	342.327	-0.922	35.451	88.196	0.135	61.440	115.228	0.164	361.300
1333	uc001aoi.3	CAMTA1	chr1	+	6845383	7829766	982155	True	-136.293	-137.173	0.000	0.000	20.290	0.624	0.000	-0.125	0.219	341.280	739.700	0.832	48.060	61.180	0.676	257	257	257	109	109	109	12.800	23.166	-0.448	27.080	34.503	-0.338	41.135	84.731	0.453	7.882	9.755	0.318	341.280
1334	uc001cam.1	STK40	chr1	-	36805224	36851485	1060	True	-67.017	65.135	0.000	0.000	30.280	0.943	0.000	-0.095	0.179	112.260	237.700	-0.693	148.660	268.000	-0.537	98	98	98	53	53	53	70.044	151.185	-1.097	92.149	164.882	-0.829	14.484	31.392	0.155	25.491	46.625	0.126	148.660
1335	uc002yba.3	FAM217B	chr20	+	58508818	58523702	11976	True	-53.510	-48.295	0.000	0.000	-13.355	0.566	0.000	-0.194	0.136	57.220	151.580	-0.708	879.140	2049.780	0.108	89	89	89	143	143	143	36.135	83.700	-1.185	110.197	206.134	-0.827	8.293	21.346	0.201	150.050	321.163	0.235	879.140
1336	uc010vju.2	RANBP10	chr16	-	67757004	67840555	3020	True	-126.427	-41.119	0.000	0.000	1.249	0.689	0.000	-0.254	0.121	37.640	72.740	-0.316	71.740	115.720	-0.168	81	81	81	151	151	151	19.882	39.559	-0.923	46.220	73.937	-0.658	7.785	16.571	0.293	10.517	18.049	0.226	71.740
1337	uc001siv.3	RAB5B	chr12	+	56367696	56390467	18584	True	-52.881	-52.074	0.000	0.000	-40.793	0.188	0.000	-0.250	0.091	135.120	297.760	-0.716	1121.500	2326.900	0.291	39	39	39	144	144	144	97.356	205.662	-1.073	175.360	309.841	-0.726	22.870	47.196	0.122	160.095	321.733	0.292	1121.500
1338	uc001siw.3	RAB5B	chr12	+	56367794	56390467	18486	True	-53.704	-52.274	0.000	0.000	-41.763	0.194	0.000	-0.248	0.092	135.120	297.760	-0.716	1121.500	2326.900	0.291	39	39	39	144	144	144	97.356	205.662	-1.073	175.360	309.841	-0.726	22.870	47.196	0.122	160.095	321.733	0.292	1121.500
1339	uc003nco.1	KDM1B	chr6	+	18186002	18224084	36997	True	-66.065	18.195	0.000	0.000	33.176	0.962	0.000	-0.123	0.269	114.220	325.920	-0.996	151.440	310.380	-0.436	107	107	107	52	52	52	67.928	174.436	-1.365	86.885	174.024	-0.972	22.482	53.511	0.197	25.989	57.052	0.185	151.440
1340	uc010qka.2	P4HA1	chr10	-	74766979	74856732	760	True	-36.821	38.501	0.000	0.000	27.031	1.000	0.000	-0.123	0.230	375.440	785.880	-0.878	346.740	609.860	-0.420	66	66	66	37	37	37	199.195	436.103	-1.137	234.484	408.782	-0.784	53.949	109.242	0.138	42.911	92.127	0.127	375.440
1341	uc009yrn.1	ADRBK1	chr11	+	67033904	67054029	19112	True	-46.058	9.260	0.000	0.000	28.916	0.898	0.000	-0.139	0.299	239.140	420.320	-0.524	180.840	275.500	0.032	68	68	68	49	49	49	147.890	259.115	-0.815	112.572	154.709	-0.421	44.333	71.721	0.144	26.493	49.643	0.214	239.140
1342	uc001vty.4	TFDP1	chr13	+	114240088	114295788	54566	True	-31.619	64.250	0.000	0.000	27.268	1.000	0.000	-0.138	0.129	390.780	832.980	-0.931	534.200	1046.360	-0.597	44	44	44	49	49	49	270.363	596.698	-1.139	355.335	674.859	-0.879	48.819	105.118	0.089	114.810	255.764	0.160	534.200
1343	uc003ffv.3	MYNN	chr3	+	169490852	169507504	15531	True	-110.764	-110.801	0.000	0.000	32.165	0.000	0.667	0.242	-0.472	101.940	175.360	0.385	51.460	144.540	-0.102	136	136	136	54	54	54	34.202	59.491	-0.713	9.006	23.508	-1.392	26.129	48.130	0.324	13.438	30.578	0.577	101.940
1344	uc001qsw.3	PEX5	chr12	+	7342281	7364079	20736	True	-52.421	6.574	0.000	0.000	26.879	0.936	0.000	-0.155	0.259	136.100	273.200	-0.618	334.000	613.420	0.225	80	80	80	47	47	47	78.378	152.898	-0.977	179.143	279.013	-0.614	21.632	36.515	0.188	70.352	125.018	0.217	334.000
1345	uc010sgd.2	PEX5	chr12	+	7342440	7364079	20577	True	-52.793	7.086	0.000	0.000	26.607	0.936	0.000	-0.161	0.249	136.100	273.200	-0.618	334.000	613.420	0.225	80	80	80	47	47	47	78.378	152.898	-0.977	179.143	279.013	-0.614	21.632	36.515	0.188	70.352	125.018	0.217	334.000
1346	uc021vgz.1	MCFD2	chr2	-	47129008	47143007	2000	True	-108.646	84.551	0.000	0.000	16.772	0.790	0.030	-0.109	0.090	638.460	1076.880	-0.732	420.440	848.440	-0.573	96	96	96	100	100	100	159.526	340.279	-1.108	230.199	433.409	-0.905	90.160	162.936	0.135	72.264	141.850	0.143	638.460
1347	uc002rvk.3	MCFD2	chr2	-	47129008	47143007	2000	True	-108.540	84.514	0.000	0.000	16.771	0.790	0.030	-0.105	0.094	638.460	1076.880	-0.732	420.440	848.440	-0.573	96	96	96	100	100	100	159.526	340.279	-1.108	230.199	433.409	-0.905	90.160	162.936	0.135	72.264	141.850	0.143	638.460
1348	uc021vha.1	MCFD2	chr2	-	47129008	47143251	2000	True	-108.613	84.522	0.000	0.000	16.743	0.790	0.030	-0.103	0.096	638.460	1076.880	-0.732	420.440	848.440	-0.573	96	96	96	100	100	100	159.526	340.279	-1.108	230.199	433.409	-0.905	90.160	162.936	0.135	72.264	141.850	0.143	638.460
1349	uc003vte.4	LUZP6	chr7	-	135611502	135662204	1860	True	-95.097	66.178	0.000	0.000	19.278	0.806	0.000	-0.109	0.134	579.620	1193.120	-0.850	935.940	1556.420	-0.172	78	78	78	93	93	93	375.798	786.360	-1.066	488.944	871.087	-0.830	81.865	163.595	0.098	160.969	275.405	0.171	935.940
1350	uc002ihl.3	GJC1	chr17	-	42875815	42908179	4860	True	-222.965	-59.271	0.000	0.000	-32.133	0.442	0.000	-0.182	0.092	110.920	254.240	-0.485	1113.640	2465.460	-0.484	124	124	124	242	242	242	55.006	135.498	-1.294	125.320	255.819	-1.019	22.706	53.407	0.224	150.016	313.820	0.227	1113.640
1351	uc003dof.3	MITF	chr3	+	69985750	70017488	29007	True	-134.388	-135.343	0.000	0.000	-4.105	0.200	0.000	-0.400	0.202	28.900	44.800	-0.565	55.240	92.520	0.210	65	65	65	135	135	135	10.589	29.971	-1.476	20.999	39.539	-0.880	4.618	7.574	0.436	10.460	18.453	0.341	55.240
1352	uc002odq.4	ZNF146	chr19	+	36705503	36729675	23177	True	-43.471	48.835	0.000	0.000	28.527	1.000	0.000	-0.100	0.212	420.920	893.960	-0.926	506.820	966.640	-0.374	66	66	66	48	48	48	288.704	615.523	-1.093	387.309	668.035	-0.775	50.639	100.980	0.092	59.758	127.964	0.161	506.820
1353	uc010eet.3	ZNF146	chr19	+	36705503	36729675	23177	True	-43.468	48.840	0.000	0.000	28.531	1.000	0.000	-0.101	0.211	420.920	893.960	-0.926	506.820	966.640	-0.374	66	66	66	48	48	48	288.704	615.523	-1.093	387.309	668.035	-0.775	50.639	100.980	0.092	59.758	127.964	0.161	506.820
1354	uc010eeu.3	ZNF146	chr19	+	36705503	36729675	23177	True	-43.471	48.835	0.000	0.000	28.528	1.000	0.000	-0.101	0.211	420.920	893.960	-0.926	506.820	966.640	-0.374	66	66	66	48	48	48	288.704	615.523	-1.093	387.309	668.035	-0.775	50.639	100.980	0.092	59.758	127.964	0.161	506.820
1355	uc003dnz.3	MITF	chr3	+	69788585	70017488	226172	True	-134.270	-135.122	0.000	0.000	2.578	0.267	0.000	-0.380	0.204	28.900	44.800	-0.420	55.240	92.520	0.210	76	76	76	135	135	135	9.943	27.910	-1.434	20.999	39.539	-0.880	4.565	8.769	0.444	10.460	18.453	0.341	55.240
1356	uc002ksm.1	RNMT	chr18	+	13726703	13764554	33477	True	-158.693	-27.467	0.000	0.000	-36.030	0.547	0.000	-0.253	0.067	73.440	173.180	-0.776	215.760	332.120	-0.329	63	63	63	212	212	212	45.407	100.017	-1.125	65.607	111.693	-0.804	13.471	28.916	0.179	36.760	54.522	0.200	215.760
1357	uc001ikk.2	CELF2	chr10	+	11059892	11374605	312056	True	-178.595	-178.422	0.000	0.000	-0.584	0.069	0.000	-0.307	0.246	38.640	97.500	0.547	67.700	123.960	1.240	100	100	100	131	131	131	12.413	31.141	-1.169	29.086	55.626	-0.748	10.483	26.955	0.578	15.551	31.821	0.483	67.700
1358	uc021zfy.1	TXLNB	chr6	-	139561198	139613208	1100	True	-155.952	-155.717	0.000	0.000	35.671	0.824	0.000	-0.217	0.673	7.300	25.520	-0.012	14.220	27.180	-0.105	156	156	156	51	51	51	2.815	11.282	-1.699	7.895	14.932	-0.873	1.528	4.623	0.526	3.396	5.451	0.396	14.220
1359	uc010wfy.2	ACLY	chr17	-	40023178	40075272	700	True	-49.272	114.084	0.000	0.000	28.685	1.000	0.000	-0.056	0.148	1830.660	3020.860	-0.646	1457.940	2204.480	-0.510	96	96	96	35	35	35	674.014	1188.630	-0.841	1018.243	1535.970	-0.590	331.242	530.153	0.102	280.654	429.671	0.045	1830.660
1360	uc001ksf.2	C10orf2	chr10	+	102747292	102754158	6094	True	-61.572	-1.652	0.000	0.000	22.967	0.973	0.000	-0.097	0.319	104.640	184.480	1.016	215.780	291.440	-0.204	100	100	100	37	37	37	63.459	114.718	-0.821	126.564	178.887	-0.487	17.988	33.683	0.284	38.912	56.780	0.157	215.780
1361	uc002jlv.1	GRIN2C	chr17	-	72846694	72856966	3560	True	-265.309	-266.220	0.000	0.000	-53.818	0.000	0.000	-0.639	0.199	0.760	4.340	0.816	5.680	11.720	1.623	48	48	48	178	178	178	0.045	1.111	-0.886	1.629	2.759	-0.436	0.148	0.984	0.699	1.114	2.030	0.736	5.680
1362	uc002chf.3	RAB11FIP3	chr16	+	475667	572481	96318	True	-56.119	-29.814	0.000	0.000	34.158	1.000	0.000	-0.071	0.633	157.900	328.740	-0.165	137.680	139.200	0.278	146	146	146	23	23	23	62.011	110.841	-0.850	82.564	91.752	-0.147	34.103	62.645	0.268	22.162	23.075	0.177	157.900
1363	uc009wdz.3	SASS6	chr1	-	100549101	100598511	700	True	-51.467	53.663	0.000	0.000	30.595	1.000	0.000	-0.029	0.312	178.980	376.160	-0.683	236.120	409.580	-0.219	104	104	104	34	34	34	118.081	237.735	-0.998	161.839	261.167	-0.659	26.172	55.857	0.144	44.362	84.561	0.148	236.120
1364	uc002upt.3	FAM171B	chr2	+	187626549	187630684	2220	True	-94.469	-38.030	0.000	0.000	35.755	0.809	0.000	-0.203	0.271	47.400	78.960	-0.554	66.280	116.580	-0.192	105	105	105	89	89	89	24.364	57.070	-1.208	39.334	67.467	-0.754	6.459	11.961	0.296	12.445	22.299	0.247	66.280
1365	uc001rlr.1	CPNE8	chr12	-	39046001	39115024	1140	True	-36.399	13.831	0.000	0.000	26.004	1.000	0.000	-0.184	0.252	79.960	139.440	-0.481	92.740	135.320	-0.230	51	51	51	46	46	46	44.177	85.484	-0.921	63.630	90.440	-0.495	11.323	24.514	0.210	11.504	17.796	0.143	92.740
1366	uc002rff.2	ITSN2	chr2	-	24425734	24583397	660	True	-77.378	24.130	0.000	0.000	35.488	1.000	0.000	-0.066	0.372	115.180	167.620	-0.210	83.180	90.340	-0.011	178	178	178	33	33	33	46.642	78.590	-0.757	50.942	63.487	-0.315	23.070	36.150	0.208	13.111	15.799	0.146	115.180
1367	uc002thu.3	TTL	chr2	+	113239742	113290222	47615	True	-124.227	34.299	0.000	0.000	9.976	0.754	0.000	-0.146	0.114	137.600	293.380	-0.561	400.780	595.860	0.086	93	93	93	130	130	130	85.189	164.409	-0.939	194.361	313.820	-0.663	23.329	46.511	0.148	84.713	141.329	0.183	400.780
1368	uc010wpn.3	DCAF7	chr17	+	61627795	61671642	40666	True	-159.821	73.355	0.000	0.000	-5.242	0.758	0.019	-0.111	0.087	222.380	482.080	-0.870	765.540	1746.240	-0.517	113	113	113	157	157	157	96.449	218.993	-1.201	190.308	366.353	-0.941	43.839	91.100	0.152	130.890	272.369	0.148	765.540
1369	uc010zco.2	CD302	chr2	-	160625138	160654766	1140	True	-92.245	24.850	0.000	0.000	34.697	0.926	0.000	-0.118	0.255	95.900	201.520	-0.931	163.280	328.620	-0.573	123	123	123	54	54	54	45.361	113.356	-1.305	66.140	127.879	-0.938	15.199	35.998	0.191	29.734	58.728	0.195	163.280
1370	uc011dca.2	GRPEL2	chr5	+	148724976	148734146	8124	True	-86.847	74.206	0.000	0.000	31.531	1.000	0.000	-0.074	0.199	166.720	343.140	-0.658	246.980	417.520	-0.480	138	138	138	50	50	50	78.732	160.892	-1.029	163.711	268.702	-0.715	29.264	56.722	0.159	50.152	80.075	0.105	246.980
1371	uc002yvi.3	MORC3	chr21	+	37692486	37748944	55394	True	-73.178	18.979	0.000	0.000	32.947	0.902	0.000	-0.103	0.278	104.440	197.920	-0.443	96.700	145.860	0.036	122	122	122	51	51	51	49.134	92.505	-0.912	55.416	80.510	-0.517	17.497	30.225	0.181	14.220	23.312	0.235	104.440
1372	uc001bxe.1	PHC2	chr1	-	33789223	33815499	740	True	-33.840	40.091	0.000	0.000	27.696	1.000	0.000	-0.126	0.232	198.080	438.240	-0.857	292.800	417.280	-0.464	63	63	63	36	36	36	139.120	295.350	-1.076	177.723	292.472	-0.720	21.805	51.258	0.125	41.118	62.822	0.107	292.800
1373	uc001iux.3	KIAA1462	chr10	-	30301728	30348488	2980	True	-322.299	-313.900	0.000	0.000	5.637	0.161	0.000	-0.135	0.287	17.540	38.260	0.172	47.280	91.060	0.559	306	306	306	149	149	149	8.048	18.339	-1.128	14.977	25.929	-0.749	3.521	6.615	0.507	6.325	10.558	0.335	47.280
1374	uc001bgt.3	ZNF436	chr1	-	23685940	23694879	1020	True	-85.768	-86.373	0.000	0.000	28.499	0.800	0.000	-0.124	0.470	26.340	59.020	-0.289	27.060	43.480	0.122	142	142	142	50	50	50	13.681	31.161	-1.144	18.349	27.454	-0.533	3.971	8.029	0.394	3.227	6.891	0.279	27.060
1375	uc001syg.1	OSBPL8	chr12	-	76745577	76953589	3340	True	-162.461	18.868	0.000	0.000	15.252	0.713	0.000	-0.160	0.116	129.620	303.580	-0.859	198.180	362.520	-0.565	124	124	124	167	167	167	66.383	163.406	-1.319	85.859	177.590	-1.045	22.954	42.677	0.209	33.286	64.565	0.185	198.180
1376	uc011mwa.1	FHL1	chrX	+	135278912	135293518	13857	True	-32.509	82.186	0.000	0.000	28.311	1.000	0.000	-0.084	0.154	866.120	1847.780	-0.959	1846.940	3376.740	-0.616	63	63	63	35	35	35	588.593	1272.782	-1.110	870.682	1620.163	-0.881	107.696	236.625	0.077	224.809	463.330	0.097	1846.940
1377	uc003frd.3	ST6GAL1	chr3	+	186739664	186796341	54445	True	-85.395	-85.467	0.000	0.000	18.020	0.645	0.000	-0.337	0.209	21.480	74.560	-0.702	72.820	129.200	-0.519	79	79	79	110	110	110	11.578	35.709	-1.552	26.495	58.036	-1.122	3.397	9.654	0.334	10.734	19.849	0.328	72.820
1378	uc002hyg.3	ACLY	chr17	-	40023178	40075272	700	True	-61.673	122.760	0.000	0.000	29.884	1.000	0.000	-0.051	0.164	1830.660	3020.860	-0.646	1457.940	2204.480	-0.510	122	122	122	35	35	35	621.915	1118.587	-0.876	1018.243	1535.970	-0.590	311.969	492.350	0.117	280.654	429.671	0.045	1830.660
1379	uc002hyh.3	ACLY	chr17	-	40023178	40075272	700	True	-61.673	122.760	0.000	0.000	29.884	1.000	0.000	-0.051	0.164	1830.660	3020.860	-0.646	1457.940	2204.480	-0.510	122	122	122	35	35	35	621.915	1118.587	-0.876	1018.243	1535.970	-0.590	311.969	492.350	0.117	280.654	429.671	0.045	1830.660
1380	uc003kvg.1	LYRM7	chr5	+	130506640	130541119	29343	True	-202.375	-204.333	0.000	0.000	-94.302	0.008	0.000	-0.457	0.074	64.280	213.240	-1.250	1262.220	2428.300	-0.234	44	44	44	254	254	254	32.188	106.769	-1.731	97.820	210.741	-1.184	13.748	38.323	0.227	159.588	318.325	0.307	1262.220
1381	uc001ynh.2	BAG5	chr14	-	104022880	104028655	2060	True	-127.662	-11.071	0.000	0.000	21.008	0.680	0.029	-0.123	0.194	124.440	247.020	-0.513	563.160	1197.460	0.419	127	127	127	103	103	103	69.105	145.325	-1.060	96.098	170.709	-0.719	18.301	38.833	0.170	85.692	178.114	0.334	563.160
1382	uc011bfa.1	SLMAP	chr3	+	57875713	57914894	37929	True	-59.222	63.844	0.000	0.000	28.997	0.934	0.000	-0.118	0.149	184.020	363.040	-0.629	334.200	556.700	-0.458	67	67	67	61	61	61	120.113	244.798	-1.008	163.082	274.114	-0.749	28.405	63.427	0.133	61.166	99.879	0.131	334.200
1383	uc003vfm.3	THAP5	chr7	-	108202670	108210167	1000	True	-93.058	-2.504	0.000	0.000	11.819	0.898	0.000	-0.101	0.219	1262.460	1572.120	-0.316	214.980	370.320	-0.288	104	104	104	49	49	49	126.989	236.248	-0.960	107.225	167.585	-0.619	171.452	242.850	0.236	35.099	61.495	0.180	1262.460
1384	uc001uqw.3	WASF3	chr13	+	27131839	27263082	129645	True	-117.973	29.163	0.000	0.000	21.152	0.808	0.000	-0.081	0.176	128.240	260.020	0.018	148.340	269.640	0.135	135	135	135	78	78	78	61.234	112.491	-0.822	85.898	134.002	-0.609	28.002	52.911	0.244	26.920	46.686	0.224	148.340
1385	uc002agt.4	RORA	chr15	-	60780482	60884707	3020	True	-335.202	-332.696	0.000	0.000	26.106	0.428	0.000	-0.141	0.305	70.200	96.780	0.350	52.640	84.080	-0.030	361	361	361	145	145	145	10.259	23.206	-1.139	19.400	33.229	-0.779	6.118	10.270	0.496	9.692	14.374	0.360	70.200
1386	uc010iuj.3	C5orf22	chr5	+	31545752	31555165	8707	True	-45.442	15.871	0.000	0.000	29.984	0.939	0.000	-0.119	0.339	142.460	271.100	-0.152	164.380	222.980	0.657	92	92	92	33	33	33	75.781	129.784	-0.730	98.573	121.544	-0.251	30.902	55.051	0.199	51.018	68.474	0.253	164.380
1387	uc009xqr.3	MCU	chr10	+	74451888	74647452	194094	True	-59.297	-4.092	0.000	0.000	20.069	0.901	0.000	-0.231	0.179	78.180	187.500	-0.625	122.580	178.240	-0.378	55	55	55	71	71	71	47.619	114.388	-1.240	63.886	112.975	-0.832	18.346	44.002	0.234	19.555	28.018	0.194	122.580
1388	uc003afh.3	AP1B1	chr22	-	29723668	29728310	1920	True	-122.297	-122.843	0.000	0.000	1.247	0.094	0.000	-0.501	0.259	248.720	531.900	-0.695	363.620	524.720	0.708	51	51	51	96	96	96	51.844	98.990	-1.468	127.633	199.611	-0.613	87.646	163.439	0.541	111.546	172.739	0.354	363.620
1389	uc010jle.3	CNOT6	chr5	+	179921574	180005353	80513	True	-154.634	65.934	0.000	0.000	-5.046	0.702	0.012	-0.124	0.085	235.980	455.540	-0.535	371.580	528.040	-0.325	105	105	105	161	161	161	148.878	279.846	-0.899	143.221	224.700	-0.662	33.878	68.861	0.141	73.464	109.345	0.156	371.580
1390	uc001xkh.2	ZFP36L1	chr14	-	69254371	69260631	1160	True	-65.970	23.336	0.000	0.000	28.591	0.983	0.000	-0.126	0.223	87.880	202.800	-0.383	190.980	375.620	-0.056	85	85	85	58	58	58	47.032	97.001	-0.982	111.513	199.254	-0.780	14.559	38.284	0.254	46.993	94.790	0.204	190.980
1391	uc002ibp.3	PSME3	chr17	+	40976442	40995777	18012	True	-31.892	87.923	0.000	0.000	26.758	0.974	0.000	-0.084	0.125	522.500	944.000	-0.783	380.280	598.820	-0.468	56	56	56	38	38	38	335.342	623.683	-0.891	288.073	451.511	-0.647	74.000	141.729	0.061	42.072	65.101	0.091	522.500
1392	uc002rmh.3	PPP1CB	chr2	+	28974625	29025806	47839	True	-77.711	68.229	0.000	0.000	9.710	0.832	0.010	-0.145	0.088	421.540	985.900	-1.153	761.360	1606.700	-0.730	51	51	51	101	101	101	243.274	604.554	-1.314	295.062	619.356	-1.069	68.804	163.771	0.061	170.924	353.106	0.131	761.360
1393	uc001erb.4	NBPF14	chr1	-	148250248	148337532	1560	True	-59.143	49.284	0.000	0.000	21.116	0.973	0.000	-0.138	0.139	3353.340	5585.060	-0.584	2134.800	3028.540	-0.239	55	55	55	74	74	74	1385.925	2309.607	-0.787	1080.887	1547.843	-0.508	813.315	1258.409	0.171	461.833	687.630	0.105	3353.340
1394	uc001bre.3	YTHDF2	chr1	+	29063461	29096287	32039	True	-37.283	77.374	0.000	0.000	32.397	1.000	0.000	-0.076	0.206	584.780	1074.600	-0.673	899.620	1415.160	-0.313	79	79	79	37	37	37	354.176	655.091	-0.882	517.030	788.444	-0.602	72.566	142.319	0.084	139.445	225.342	0.127	899.620
1395	uc001ubi.3	SETD1B	chr12	+	122242637	122270562	26274	True	-230.509	-150.589	0.000	0.000	14.107	0.519	0.000	-0.070	0.252	61.400	92.420	1.030	129.300	144.280	0.308	295	295	295	81	81	81	21.451	30.324	-0.495	58.501	64.167	-0.130	13.092	17.838	0.375	27.436	29.699	0.211	129.300
1396	uc011afv.1	LSS	chr21	-	47609037	47648738	1960	True	-84.992	3.659	0.000	0.000	16.072	0.816	0.000	-0.205	0.140	193.660	427.120	-0.731	305.200	532.060	-0.026	69	69	69	98	98	98	89.319	198.063	-1.165	183.624	309.325	-0.732	39.861	78.897	0.194	45.698	87.488	0.160	305.200
1397	uc004dys.2	FOXO4	chrX	+	70315998	70323384	6348	True	-45.068	-45.237	0.000	0.000	25.878	0.820	0.000	-0.205	0.348	52.200	132.060	-0.252	87.280	154.460	0.913	92	92	92	50	50	50	27.039	62.825	-1.170	46.308	79.355	-0.654	9.504	23.932	0.245	18.865	41.102	0.503	87.280
1398	uc003ojr.2	C6orf106	chr6	-	34555065	34664625	2000	True	-103.977	45.428	0.000	0.000	23.447	0.860	0.000	-0.140	0.130	162.980	348.560	-0.882	252.560	483.760	-0.608	101	101	101	100	100	100	91.336	215.879	-1.255	134.017	266.141	-0.993	27.890	53.520	0.180	48.764	91.158	0.154	252.560
1399	uc001str.4	DYRK2	chr12	+	68042511	68056444	12334	True	-169.648	-0.163	0.000	0.000	20.506	0.756	0.000	-0.086	0.265	87.040	198.400	-0.423	123.060	191.940	-0.261	203	203	203	78	78	78	46.484	97.305	-1.020	71.903	115.852	-0.693	14.215	33.609	0.214	25.502	37.549	0.256	123.060
1400	uc003hrw.2	HERC3	chr4	+	89513573	89629693	114629	True	-92.667	-49.703	0.000	0.000	27.620	0.838	0.000	-0.165	0.293	64.520	113.800	-0.518	49.280	82.520	0.005	116	116	116	68	68	68	24.761	59.778	-1.253	30.671	54.142	-0.755	10.389	20.628	0.322	8.537	17.509	0.330	64.520
1401	uc001uso.3	SLC7A1	chr13	-	30083550	30169825	2240	True	-188.028	157.767	0.000	0.000	33.277	0.830	0.027	-0.066	0.119	311.000	583.400	-0.650	577.380	889.980	-0.430	213	213	213	112	112	112	138.989	270.079	-0.976	251.188	412.792	-0.725	61.911	107.095	0.142	84.490	123.613	0.136	577.380
1402	uc002zil.2	LSS	chr21	-	47609037	47648738	1960	True	-85.290	3.895	0.000	0.000	16.677	0.806	0.000	-0.204	0.142	193.660	427.120	-0.731	305.200	532.060	-0.026	70	70	70	98	98	98	88.831	197.357	-1.168	183.624	309.325	-0.732	39.751	78.564	0.193	45.698	87.488	0.160	305.200
1403	uc003fks.3	FXR1	chr3	+	180630233	180700539	63956	True	-42.827	29.034	0.000	0.000	24.062	1.000	0.000	-0.090	0.275	703.540	1135.320	-0.471	487.300	728.400	0.063	67	67	67	35	35	35	448.940	758.701	-0.768	251.081	329.973	-0.342	134.954	218.454	0.145	99.797	160.020	0.166	703.540
1404	uc003ilj.4	NR3C2	chr4	-	148999914	149363672	1540	True	-147.854	-73.142	0.000	0.000	22.827	0.714	0.000	-0.111	0.265	21.180	52.720	-0.276	42.080	92.480	-0.214	185	185	185	77	77	77	11.325	30.170	-1.348	22.425	45.103	-0.974	3.890	9.403	0.319	8.865	17.529	0.268	42.080
1405	uc011app.2	POLDIP3	chr22	-	42979726	42999166	1740	True	-60.435	95.886	0.000	0.000	24.426	1.000	0.000	-0.124	0.097	358.120	801.020	-0.854	495.400	951.240	-0.656	53	53	53	87	87	87	219.377	468.955	-1.088	281.599	516.993	-0.869	62.481	133.447	0.109	83.234	158.672	0.094	495.400
1406	uc009xog.3	OGDHL	chr10	-	50942686	50966753	540	True	-44.072	-15.406	0.000	0.000	31.892	1.000	0.000	-0.134	0.492	65.220	118.720	-0.501	76.780	124.660	0.082	113	113	113	27	27	27	28.117	58.413	-1.055	55.908	77.619	-0.459	13.510	24.938	0.234	11.839	19.112	0.211	76.780
1407	uc011bgb.2	MITF	chr3	+	69812706	70017488	202051	True	-135.094	-135.986	0.000	0.000	-1.589	0.237	0.000	-0.376	0.207	28.900	44.800	-0.420	55.240	92.520	0.210	71	71	71	135	135	135	10.211	28.720	-1.444	20.999	39.539	-0.880	4.591	8.485	0.448	10.460	18.453	0.341	55.240
1408	uc001hem.2	MAPKAPK2	chr1	+	206858364	206907630	48395	True	-44.381	50.185	0.000	0.000	27.462	0.976	0.000	-0.110	0.198	206.740	396.100	-0.767	241.640	366.720	-0.386	72	72	72	42	42	42	119.774	238.600	-0.982	117.119	181.451	-0.624	40.081	83.129	0.118	50.630	78.469	0.120	241.640
1409	uc003uic.3	SEMA3D	chr7	-	84624871	84751247	1300	True	-175.374	-151.914	0.000	0.000	13.875	0.650	0.000	-0.133	0.427	29.100	61.420	-0.206	32.020	59.900	0.315	212	212	212	60	60	60	12.164	28.869	-1.201	17.873	29.504	-0.653	4.840	10.090	0.418	4.606	10.223	0.334	32.020
1410	uc003etw.3	ZBTB38	chr3	+	141043054	141168632	121956	True	-143.638	-144.119	0.000	0.000	26.911	0.488	0.000	-0.169	0.280	29.200	65.820	-0.519	42.820	98.240	0.168	188	188	188	125	125	125	13.343	33.594	-1.295	23.223	44.518	-0.903	4.863	10.306	0.363	7.591	14.815	0.375	42.820
1411	uc002uba.3	CD302	chr2	-	160625138	160654766	1140	True	-83.218	27.563	0.000	0.000	35.413	0.926	0.000	-0.112	0.256	95.900	201.520	-0.931	163.280	328.620	-0.573	130	130	130	54	54	54	46.297	115.182	-1.301	66.140	127.879	-0.938	15.518	35.980	0.189	29.734	58.728	0.195	163.280
1412	uc010opg.1	MIER1	chr1	+	67390577	67454302	60737	True	-94.748	65.483	0.000	0.000	28.465	0.900	0.010	-0.138	0.124	205.100	393.300	-0.783	234.940	421.140	-0.496	92	92	92	100	100	100	104.560	224.080	-1.116	125.630	228.114	-0.857	42.982	85.716	0.154	45.769	81.899	0.135	234.940
1413	uc001ddf.2	MIER1	chr1	+	67390577	67454302	60737	True	-94.733	65.509	0.000	0.000	28.448	0.900	0.010	-0.138	0.124	205.100	393.300	-0.783	234.940	421.140	-0.496	92	92	92	100	100	100	104.560	224.080	-1.116	125.630	228.114	-0.857	42.982	85.716	0.154	45.769	81.899	0.135	234.940
1414	uc004eqs.3	IL13RA1	chrX	+	117861558	117928496	65766	True	-76.520	35.215	0.000	0.000	35.202	0.947	0.000	-0.116	0.235	245.440	628.840	-0.686	198.860	299.180	-0.389	117	117	117	57	57	57	92.730	192.768	-1.035	102.947	160.810	-0.638	33.936	80.087	0.201	33.730	51.166	0.131	245.440
1415	uc003omg.3	STK38	chr6	-	36461668	36508567	1220	True	-67.186	26.663	0.000	0.000	26.895	0.918	0.000	-0.123	0.209	128.980	226.120	-0.440	213.500	344.500	-0.022	78	78	78	61	61	61	75.031	136.464	-0.859	105.703	154.587	-0.534	19.388	34.288	0.180	38.370	61.056	0.182	213.500
1416	uc001hdg.1	SLC41A1	chr1	-	205758220	205764996	1220	True	-58.381	32.585	0.000	0.000	30.918	0.902	0.000	-0.153	0.192	139.720	303.880	-0.660	202.660	359.460	-0.236	77	77	77	61	61	61	75.092	153.501	-1.029	107.089	174.867	-0.697	25.741	51.482	0.149	27.009	47.323	0.189	202.660
1417	uc011ktb.2	CASP2	chr7	+	142996963	143004789	6709	True	-59.468	47.107	0.000	0.000	36.704	0.963	0.000	-0.121	0.229	944.880	1348.640	-0.461	379.160	451.140	-0.181	97	97	97	54	54	54	176.327	312.567	-0.844	178.124	250.458	-0.492	152.737	245.973	0.143	58.051	74.994	0.166	944.880
1418	uc004emy.2	RBM41	chrX	-	106305117	106362057	3580	True	-99.070	-96.881	0.000	0.000	-36.471	0.223	0.000	-0.285	0.099	137.380	320.160	-0.496	1045.640	2057.180	0.017	62	62	62	179	179	179	71.467	162.945	-1.175	104.262	180.754	-0.787	30.854	68.345	0.174	136.219	261.968	0.286	1045.640
1419	uc001cyc.1	DHCR24	chr1	-	55315299	55352921	880	True	-100.399	116.421	0.000	0.000	38.308	0.955	0.000	-0.060	0.199	653.040	1101.240	-0.660	1099.320	1438.720	-0.183	148	148	148	44	44	44	309.466	561.214	-0.869	531.925	780.557	-0.555	110.721	186.048	0.101	174.895	239.547	0.149	1099.320
1420	uc011dey.1	FBXW11	chr5	-	171288555	171423991	1640	True	-91.223	27.641	0.000	0.000	22.463	0.825	0.000	-0.124	0.161	223.540	456.120	-0.765	319.380	635.260	0.569	98	98	98	80	80	80	125.271	267.925	-1.101	185.106	337.030	-0.825	34.476	68.224	0.140	59.671	123.401	0.243	319.380
1421	uc001exs.3	PI4KB	chr1	-	151264272	151300191	1040	True	-52.397	61.773	0.000	0.000	28.896	1.000	0.000	-0.069	0.234	232.280	493.480	-0.653	285.000	508.100	-0.409	101	101	101	36	36	36	141.896	284.481	-0.994	205.229	337.639	-0.711	35.653	74.179	0.145	39.275	69.307	0.135	285.000
[truncated: 42,205 more rows]
