# Supplementary material for: Post-transcriptional 3´-UTR cleavage of mRNA transcripts generates thousands of stable uncapped autonomous RNA fragments
Source: Nat Commun. 2017 Dec 11;8:2029. doi: 10.1038/s41467-017-02099-7 (PMC5725528; doi:10.1038/s41467-017-02099-7)
Supplement: Supplementary file 10 — Supplementary Data 7 [file 41467_2017_2099_MOESM10_ESM.txt]

	name	geneSymbol	chrom	strand	txStart	txEnd	bp	bp in UTR	model_l	path_l	ks_test	t_test	llr_test	freq_down	freq_up	p1	p2	max_body_data	max_body_control	max_body_norm_data	max_tail_data	max_tail_control	max_tail_norm_data	count_body_data	count_body_control	count_body_norm_data	count_tail_data	count_tail_control	count_tail_norm_data	mean_body_data	mean_body_control	mean_body_norm_data	mean_tail_data	mean_tail_control	mean_tail_norm_data	std_body_data	std_body_control	std_body_norm_data	std_tail_data	std_tail_control	std_tail_norm_data	max_coverage
0	uc001hwg.3	IRF2BP2	chr1	-	234740014	234745271	2840	True	-84.126	90.443	0.000	0.000	55.138	1.000	0.000	-0.203	0.124	727.360	1483.700	-0.759	614.440	1143.860	-0.362	87	87	87	142	142	142	239.048	502.525	-1.110	250.017	437.615	-0.782	178.545	357.952	0.152	118.268	220.740	0.121	727.360
1	uc001hwf.3	IRF2BP2	chr1	-	234740014	234745271	2840	True	-83.963	87.407	0.000	0.000	53.224	1.000	0.000	-0.206	0.123	727.360	1483.700	-0.707	614.440	1143.860	-0.362	85	85	85	142	142	142	240.327	505.703	-1.111	250.017	437.615	-0.782	180.639	361.996	0.154	118.268	220.740	0.121	727.360
2	uc010taq.2	SBNO1	chr12	-	123773655	123834988	5580	True	-167.001	-167.508	0.000	0.000	-52.034	0.000	0.212	0.304	-0.105	187.840	252.260	-0.036	626.580	2073.980	0.187	97	97	97	274	274	274	114.283	154.149	-0.419	54.640	117.039	-0.684	26.036	38.432	0.150	74.430	258.335	0.385	626.580
3	uc003qgw.1	BCLAF1	chr6	-	136578000	136610989	3900	True	-77.339	187.570	0.000	0.000	63.102	1.000	0.000	-0.106	0.110	790.560	1468.560	-0.648	1235.740	1862.440	-0.541	108	108	108	110	110	110	400.041	735.946	-0.885	490.102	778.935	-0.669	147.665	260.874	0.099	182.512	282.394	0.066	1235.740
4	uc001pta.3	KMT2A	chr11	+	118307204	118397539	86987	True	-408.805	66.977	0.000	0.000	64.600	0.842	0.018	-0.064	0.195	206.080	376.480	-0.098	242.860	405.820	-0.298	575	575	575	165	165	165	60.797	125.793	-1.055	119.326	203.274	-0.777	38.636	75.489	0.226	40.257	61.064	0.173	242.860
5	uc001ptb.3	KMT2A	chr11	+	118307204	118397539	86987	True	-408.805	66.977	0.000	0.000	64.600	0.842	0.018	-0.064	0.195	206.080	376.480	-0.098	242.860	405.820	-0.298	575	575	575	165	165	165	60.797	125.793	-1.055	119.326	203.274	-0.777	38.636	75.489	0.226	40.257	61.064	0.173	242.860
6	uc021wyd.1	DAG1	chr3	+	49507564	49573051	63345	True	-104.097	26.982	0.000	0.000	57.258	0.943	0.000	-0.169	0.221	119.440	201.900	-0.294	183.480	291.880	0.416	146	146	146	105	105	105	67.795	114.715	-0.751	111.694	153.740	-0.433	18.988	31.402	0.171	35.612	56.871	0.248	183.480
7	uc004dfe.3	DDX3X	chrX	+	41192650	41209524	14542	True	-58.052	206.175	0.000	0.000	61.302	1.000	0.000	-0.107	0.085	1176.320	2351.100	-0.842	1906.260	3349.400	-0.639	78	78	78	112	112	112	810.165	1604.999	-0.985	1038.510	1809.368	-0.797	169.558	338.305	0.070	298.274	533.609	0.059	1906.260
8	uc004dff.3	DDX3X	chrX	+	41192650	41209524	14542	True	-57.978	206.090	0.000	0.000	61.360	1.000	0.000	-0.107	0.085	1176.320	2351.100	-0.842	1906.260	3349.400	-0.639	78	78	78	112	112	112	810.013	1604.926	-0.986	1038.510	1809.368	-0.797	169.613	338.316	0.070	298.274	533.609	0.059	1906.260
9	uc011mkq.2	DDX3X	chrX	+	41192650	41209524	14542	True	-58.052	206.175	0.000	0.000	61.302	1.000	0.000	-0.107	0.085	1176.320	2351.100	-0.842	1906.260	3349.400	-0.639	78	78	78	112	112	112	810.165	1604.999	-0.985	1038.510	1809.368	-0.797	169.558	338.305	0.070	298.274	533.609	0.059	1906.260
10	uc021wyb.1	DAG1	chr3	+	49507564	49573051	63345	True	-104.603	27.957	0.000	0.000	56.792	0.943	0.000	-0.166	0.220	119.440	201.900	-0.294	183.480	291.880	0.416	146	146	146	105	105	105	67.795	114.715	-0.751	111.694	153.740	-0.433	18.988	31.402	0.171	35.612	56.871	0.248	183.480
11	uc003qgx.1	BCLAF1	chr6	-	136578000	136610989	3880	True	-100.497	203.789	0.000	0.000	58.580	1.000	0.000	-0.083	0.111	790.560	1468.560	-0.482	1235.740	1862.440	-0.541	135	135	135	109	109	109	429.784	777.127	-0.862	490.305	778.755	-0.668	150.431	259.175	0.109	183.335	283.680	0.065	1235.740
12	uc011ede.1	BCLAF1	chr6	-	136578000	136610989	3880	True	-100.188	202.513	0.000	0.000	58.326	1.000	0.000	-0.084	0.110	790.560	1468.560	-0.482	1235.740	1862.440	-0.541	134	134	134	109	109	109	431.552	780.381	-0.863	490.305	778.755	-0.668	149.588	257.378	0.109	183.335	283.680	0.065	1235.740
13	uc011mkr.2	DDX3X	chrX	+	41192650	41209524	14542	True	-48.547	189.026	0.000	0.000	58.738	1.000	0.000	-0.124	0.080	1176.320	2351.100	-0.882	1906.260	3349.400	-0.639	63	63	63	112	112	112	816.972	1630.688	-0.998	1038.510	1809.368	-0.797	178.407	348.698	0.066	298.274	533.609	0.059	1906.260
14	uc001bsj.1	PUM1	chr1	-	31404352	31538564	1480	True	-83.673	75.277	0.000	0.000	49.737	0.959	0.000	-0.106	0.217	352.560	718.860	-0.630	611.200	1107.540	0.217	144	144	144	74	74	74	178.699	366.074	-1.033	279.248	477.449	-0.728	67.834	136.286	0.124	120.359	218.420	0.226	611.200
15	uc003qgy.1	BCLAF1	chr6	-	136578000	136610989	3880	True	-99.021	202.184	0.000	0.000	56.409	1.000	0.000	-0.084	0.106	790.560	1468.560	-0.482	1235.740	1862.440	-0.541	129	129	129	109	109	109	427.874	769.888	-0.857	490.305	778.755	-0.668	151.201	256.507	0.108	183.335	283.680	0.065	1235.740
16	uc002igw.2	GPATCH8	chr17	-	42472644	42580957	2000	True	-155.633	76.733	0.000	0.000	51.213	0.890	0.030	-0.093	0.193	134.780	282.620	-0.617	158.860	269.160	-0.429	226	226	226	100	100	100	62.495	122.357	-0.956	96.118	167.848	-0.804	17.728	36.051	0.165	22.937	37.707	0.156	158.860
17	uc010hck.3	SETD5	chr3	+	9483811	9519838	34055	True	-91.038	149.945	0.000	0.000	48.839	0.922	0.044	-0.087	0.130	403.120	747.580	-0.864	578.800	1284.180	-0.758	124	124	124	90	90	90	238.228	493.158	-1.049	389.240	755.946	-0.947	52.628	104.612	0.079	86.430	190.876	0.125	578.800
18	uc001bsh.1	PUM1	chr1	-	31404352	31538564	1440	True	-85.036	76.933	0.000	0.000	50.254	0.972	0.000	-0.101	0.223	352.560	718.860	-0.630	611.200	1107.540	0.217	150	150	150	72	72	72	176.781	361.517	-1.030	279.919	477.455	-0.723	69.464	139.271	0.124	121.945	221.418	0.227	611.200
19	uc001bsi.1	PUM1	chr1	-	31404352	31538564	1440	True	-84.753	76.134	0.000	0.000	50.065	0.972	0.000	-0.102	0.223	352.560	718.860	-0.630	611.200	1107.540	0.217	149	149	149	72	72	72	176.717	361.503	-1.031	279.919	477.455	-0.723	69.694	139.753	0.124	121.945	221.418	0.227	611.200
20	uc002zdl.3	RRP1B	chr21	+	45106012	45115960	8698	True	-47.856	88.262	0.000	0.000	55.457	1.000	0.000	-0.124	0.228	258.940	567.600	-0.909	556.780	1113.500	-0.775	109	109	109	60	60	60	148.163	345.980	-1.219	279.044	534.302	-0.931	37.378	84.183	0.121	70.916	143.084	0.071	556.780
21	uc003cxc.4	DAG1	chr3	+	49507564	49573051	63345	True	-106.515	30.247	0.000	0.000	55.048	0.933	0.000	-0.153	0.222	119.440	201.900	-0.294	183.480	291.880	0.416	146	146	146	105	105	105	67.795	114.715	-0.751	111.694	153.740	-0.433	18.988	31.402	0.171	35.612	56.871	0.248	183.480
22	uc010wiz.2	GPATCH8	chr17	-	42472644	42580957	2000	True	-149.779	99.055	0.000	0.000	54.726	0.890	0.030	-0.086	0.193	134.780	282.620	-0.617	158.860	269.160	-0.429	220	220	220	100	100	100	62.966	123.173	-0.952	96.118	167.848	-0.804	17.505	36.076	0.151	22.937	37.707	0.156	158.860
23	uc003bru.3	SETD5	chr3	+	9471510	9519838	46356	True	-115.420	183.101	0.000	0.000	51.084	0.911	0.056	-0.073	0.128	403.120	747.580	-0.829	578.800	1284.180	-0.758	168	168	168	90	90	90	226.847	470.009	-1.051	389.240	755.946	-0.947	56.776	112.879	0.091	86.430	190.876	0.125	578.800
24	uc002arh.3	FEM1B	chr15	+	68580749	68588021	3000	True	-150.085	96.068	0.000	0.000	2.648	0.840	0.000	-0.178	0.083	254.700	515.540	-0.890	359.040	678.900	-0.471	87	87	87	212	212	212	166.007	358.440	-1.104	184.246	331.004	-0.838	32.627	70.792	0.102	67.275	123.031	0.145	359.040
25	uc021wyi.1	DAG1	chr3	+	49507564	49573051	63345	True	-106.933	30.553	0.000	0.000	54.659	0.933	0.000	-0.152	0.221	119.440	201.900	-0.294	183.480	291.880	0.416	146	146	146	105	105	105	67.795	114.715	-0.751	111.694	153.740	-0.433	18.988	31.402	0.171	35.612	56.871	0.248	183.480
26	uc021wyj.1	DAG1	chr3	+	49507564	49573051	63345	True	-106.933	30.553	0.000	0.000	54.659	0.933	0.000	-0.152	0.221	119.440	201.900	-0.294	183.480	291.880	0.416	146	146	146	105	105	105	67.795	114.715	-0.751	111.694	153.740	-0.433	18.988	31.402	0.171	35.612	56.871	0.248	183.480
27	uc003pvy.4	MARCKS	chr6	+	114178526	114184652	3292	True	-57.734	49.761	0.000	0.000	43.448	1.000	0.000	-0.318	0.114	434.320	828.920	-0.513	1183.400	1951.700	-0.263	51	51	51	138	138	138	185.502	383.471	-1.039	430.368	687.488	-0.619	86.917	178.418	0.205	366.848	602.668	0.120	1183.400
28	uc021wye.1	DAG1	chr3	+	49507564	49573051	63345	True	-108.659	31.253	0.000	0.000	53.171	0.924	0.000	-0.147	0.218	119.440	201.900	-0.294	183.480	291.880	0.416	146	146	146	105	105	105	67.795	114.715	-0.751	111.694	153.740	-0.433	18.988	31.402	0.171	35.612	56.871	0.248	183.480
29	uc021wyk.1	DAG1	chr3	+	49507564	49573051	63345	True	-108.323	31.167	0.000	0.000	53.461	0.933	0.000	-0.138	0.228	119.440	201.900	-0.294	183.480	291.880	0.416	146	146	146	105	105	105	67.795	114.715	-0.751	111.694	153.740	-0.433	18.988	31.402	0.171	35.612	56.871	0.248	183.480
30	uc010mwv.3	PPP6C	chr9	-	127908851	127952218	2320	True	-72.523	19.945	0.000	0.000	45.305	0.983	0.000	-0.215	0.211	539.800	976.000	-0.576	110.040	181.220	-0.254	76	76	76	115	115	115	260.522	478.979	-0.946	65.643	100.835	-0.618	142.962	258.875	0.266	21.735	33.004	0.153	539.800
31	uc010icf.3	WHSC1	chr4	+	1953834	1983934	27510	True	-112.750	70.259	0.000	0.000	45.594	0.913	0.008	-0.147	0.152	346.320	643.120	-0.611	305.380	444.520	-0.158	121	121	121	127	127	127	169.340	307.854	-0.875	146.942	219.143	-0.587	74.899	136.156	0.158	52.998	72.890	0.169	346.320
32	uc004dsg.3	SMC1A	chrX	-	53401069	53449618	5920	True	-96.983	223.356	0.000	0.000	58.638	0.971	0.010	-0.077	0.103	1217.040	2727.180	-0.986	920.760	1835.960	-0.850	137	137	137	104	104	104	468.224	1094.770	-1.215	503.008	1029.406	-1.032	173.300	418.238	0.093	148.577	303.059	0.080	1217.040
33	uc010oga.1	PUM1	chr1	-	31404352	31538564	1440	True	-81.785	67.878	0.000	0.000	46.111	0.958	0.000	-0.108	0.214	352.560	718.860	-0.630	611.200	1107.540	0.217	135	135	135	72	72	72	177.306	361.492	-1.028	279.919	477.455	-0.723	70.609	139.921	0.125	121.945	221.418	0.227	611.200
34	uc003nef.3	ALDH5A1	chr6	+	24495196	24537435	40998	True	-93.598	-3.279	0.000	0.000	46.666	0.983	0.000	-0.116	0.341	467.400	1450.180	-0.333	144.100	183.900	-0.110	174	174	174	60	60	60	64.847	136.712	-0.846	96.447	130.557	-0.430	68.232	219.070	0.280	18.770	26.269	0.142	467.400
35	uc003neg.3	ALDH5A1	chr6	+	24495196	24537435	40998	True	-93.598	-3.279	0.000	0.000	46.666	0.983	0.000	-0.116	0.341	467.400	1450.180	-0.333	144.100	183.900	-0.110	174	174	174	60	60	60	64.847	136.712	-0.846	96.447	130.557	-0.430	68.232	219.070	0.280	18.770	26.269	0.142	467.400
36	uc003fwa.4	TFRC	chr3	-	195776154	195809032	2620	True	-92.037	151.350	0.000	0.000	35.963	0.939	0.015	-0.124	0.084	598.160	1261.840	-0.648	760.860	1283.040	-0.462	80	80	80	131	131	131	351.286	676.392	-0.936	441.453	736.386	-0.728	87.552	185.772	0.100	118.574	212.181	0.098	760.860
37	uc001bsf.1	PUM1	chr1	-	31404352	31465507	1440	True	-73.396	56.867	0.000	0.000	42.122	0.972	0.000	-0.123	0.204	302.060	607.160	-0.748	611.200	1107.540	0.217	113	113	113	72	72	72	167.283	341.283	-1.030	279.919	477.455	-0.723	66.758	131.466	0.121	121.945	221.418	0.227	611.200
38	uc003lrh.3	SLC26A2	chr5	+	149340299	149366963	24276	True	-220.976	-32.649	0.000	0.000	30.806	0.855	0.017	-0.082	0.210	289.760	785.100	-0.279	154.600	236.720	-0.267	268	268	268	117	117	117	39.412	81.861	-0.954	75.900	119.367	-0.655	34.949	94.269	0.271	22.668	33.452	0.192	289.760
39	uc003lbl.1	SMAD5	chr5	+	135468535	135518422	46212	True	-193.370	3.034	0.000	0.000	-41.071	0.731	0.000	-0.128	0.122	694.600	1586.280	-0.301	266.720	390.980	-0.209	137	137	137	182	182	182	114.344	231.267	-0.840	141.788	221.497	-0.630	91.214	255.508	0.300	39.273	64.256	0.136	694.600
40	uc002wjw.4	MAVS	chr20	+	3827445	3856770	23784	True	-344.591	-97.276	0.000	0.000	11.955	0.535	0.000	-0.128	0.140	969.660	3074.880	-0.463	625.280	1875.960	0.610	293	293	293	275	275	275	76.013	199.104	-1.185	108.670	229.879	-0.975	135.700	422.498	0.313	78.836	210.675	0.286	969.660
41	uc003brx.3	SETD5	chr3	+	9484573	9519838	33293	True	-109.348	170.934	0.000	0.000	43.589	0.900	0.056	-0.083	0.104	403.120	747.580	-0.864	578.800	1284.180	-0.758	143	143	143	90	90	90	235.552	489.980	-1.059	389.240	755.946	-0.947	55.342	107.491	0.087	86.430	190.876	0.125	578.800
42	uc021wyf.1	DAG1	chr3	+	49507564	49573051	63365	True	-110.112	31.412	0.000	0.000	51.916	0.923	0.000	-0.134	0.226	119.440	201.900	-0.294	183.480	291.880	0.416	147	147	147	104	104	104	68.045	115.047	-0.751	111.762	153.647	-0.431	19.164	31.551	0.170	35.776	57.136	0.248	183.480
43	uc003eqz.1	PCCB	chr3	+	135969166	136056737	85357	True	-161.450	-161.175	0.000	0.000	21.446	0.358	0.000	-0.195	0.305	285.760	642.800	0.332	107.960	180.260	0.143	162	162	162	109	109	109	54.991	123.801	-1.179	52.278	87.632	-0.683	82.703	184.252	0.496	30.708	50.642	0.224	285.760
44	uc002iow.3	ZNF652	chr17	-	47366567	47439835	5920	True	-208.060	-198.133	0.000	0.000	-10.576	0.253	0.007	-0.165	0.126	361.240	1009.700	0.080	425.440	901.220	-0.048	247	247	247	296	296	296	29.950	71.671	-1.065	49.853	90.819	-0.831	52.125	144.539	0.382	35.609	70.303	0.270	425.440
45	uc002uzf.4	BMPR2	chr2	+	203241049	203432474	188929	True	-277.288	-123.316	0.000	0.000	55.656	0.789	0.000	-0.066	0.325	153.560	588.760	0.334	114.820	180.420	0.192	399	399	399	123	123	123	35.735	71.681	-0.895	47.623	69.427	-0.520	19.580	56.147	0.368	19.760	31.083	0.235	153.560
46	uc021wyc.1	DAG1	chr3	+	49507564	49573051	63365	True	-110.398	31.407	0.000	0.000	51.710	0.923	0.000	-0.144	0.215	119.440	201.900	-0.294	183.480	291.880	0.416	147	147	147	104	104	104	68.045	115.047	-0.751	111.762	153.647	-0.431	19.164	31.551	0.170	35.776	57.136	0.248	183.480
47	uc003lbk.1	SMAD5	chr5	+	135468535	135518422	46212	True	-194.126	2.891	0.000	0.000	-40.485	0.720	0.000	-0.126	0.123	694.600	1586.280	-0.301	266.720	390.980	-0.209	137	137	137	182	182	182	114.344	231.267	-0.840	141.788	221.497	-0.630	91.214	255.508	0.300	39.273	64.256	0.136	694.600
48	uc003gei.4	WHSC1	chr4	+	1941007	1983934	40337	True	-109.026	74.827	0.000	0.000	34.274	0.898	0.016	-0.128	0.147	346.320	643.120	-0.611	305.380	444.520	-0.158	103	103	103	127	127	127	183.938	333.904	-0.853	146.942	219.143	-0.587	67.277	123.890	0.119	52.998	72.890	0.169	346.320
49	uc001skm.4	ANKRD52	chr12	-	56631590	56652143	4480	True	-129.036	-130.029	0.000	0.000	-11.279	0.219	0.000	-0.205	0.148	174.900	329.500	-0.329	319.040	585.820	1.902	148	148	148	224	224	224	78.732	144.669	-0.875	134.219	226.021	-0.647	25.219	44.292	0.196	52.065	108.143	0.469	319.040
50	uc002tuc.2	CCNT2	chr2	+	135676391	135716915	36868	True	-118.947	61.021	0.000	0.000	40.421	0.882	0.035	-0.102	0.187	111.340	240.900	-0.581	200.700	345.340	-0.364	145	145	145	85	85	85	67.124	139.092	-1.042	89.638	151.955	-0.763	16.179	32.732	0.167	32.256	52.474	0.179	200.700
51	uc002yto.3	SLC5A3	chr21	+	35445822	35478561	25159	True	-182.476	-184.123	0.000	0.000	-77.239	0.215	0.000	-0.190	0.101	35.720	93.740	-0.119	133.500	250.840	-0.061	174	174	174	377	377	377	18.272	42.689	-1.165	45.333	85.405	-0.881	6.015	14.645	0.305	20.911	41.212	0.241	133.500
52	uc011dtg.2	SRPK1	chr6	-	35800810	35888957	2060	True	-75.949	136.468	0.000	0.000	39.417	0.942	0.019	-0.122	0.086	503.460	959.720	-0.647	706.620	1239.780	-0.464	77	77	77	103	103	103	275.145	520.333	-0.915	402.100	672.183	-0.744	74.585	144.730	0.073	111.539	181.510	0.099	706.620
53	uc003olj.3	SRPK1	chr6	-	35800810	35888957	2060	True	-75.664	139.173	0.000	0.000	39.855	0.942	0.019	-0.121	0.085	503.460	959.720	-0.647	706.620	1239.780	-0.464	77	77	77	103	103	103	275.715	520.809	-0.912	402.100	672.183	-0.744	73.815	144.154	0.070	111.539	181.510	0.099	706.620
54	uc002wxs.3	ASXL1	chr20	+	30946146	31027122	79488	True	-122.361	63.665	0.000	0.000	59.380	0.958	0.000	-0.045	0.322	234.000	486.500	-0.547	166.880	282.660	-0.182	233	233	233	72	72	72	118.826	246.481	-1.052	96.919	159.378	-0.693	42.463	84.126	0.177	23.803	46.106	0.187	234.000
55	uc021wbw.1	ASXL1	chr20	+	30946146	31027122	79488	True	-122.361	63.665	0.000	0.000	59.380	0.958	0.000	-0.045	0.322	234.000	486.500	-0.547	166.880	282.660	-0.182	233	233	233	72	72	72	118.826	246.481	-1.052	96.919	159.378	-0.693	42.463	84.126	0.177	23.803	46.106	0.187	234.000
56	uc002wjx.4	MAVS	chr20	+	3827445	3856770	23784	True	-337.362	-100.822	0.000	0.000	5.815	0.484	0.000	-0.126	0.138	969.660	3074.880	-0.463	625.280	1875.960	0.610	276	276	276	275	275	275	78.234	205.520	-1.182	108.670	229.879	-0.975	139.489	434.463	0.319	78.836	210.675	0.286	969.660
57	uc003psc.4	SEC63	chr6	-	108188959	108279482	2040	True	-93.391	1.265	0.000	0.000	51.641	0.000	0.838	0.118	-0.340	994.220	1846.680	-0.090	118.600	331.100	-0.321	171	171	171	68	68	68	316.753	544.994	-0.702	25.050	56.704	-1.020	236.106	428.626	0.177	22.735	66.273	0.363	994.220
58	uc010bxm.3	USP31	chr16	-	23072727	23096983	4720	True	-234.897	-215.233	0.000	0.000	6.563	0.360	0.000	-0.237	0.196	27.900	46.400	0.312	82.500	155.560	0.698	186	186	186	236	236	236	13.765	24.093	-0.793	21.104	30.157	-0.416	4.729	6.552	0.399	9.027	17.749	0.409	82.500
59	uc001huq.3	EXOC8	chr1	-	231468481	231473578	2820	True	-124.455	74.813	0.000	0.000	31.679	0.922	0.000	-0.148	0.122	162.680	381.400	-0.898	291.460	623.880	-0.667	110	110	110	141	141	141	72.480	174.327	-1.279	119.002	230.629	-0.955	34.540	75.076	0.171	43.440	85.377	0.122	291.460
60	uc021wyh.1	DAG1	chr3	+	49507564	49573051	63365	True	-113.458	30.742	0.000	0.000	49.187	0.904	0.000	-0.135	0.213	119.440	201.900	-0.294	183.480	291.880	0.416	147	147	147	104	104	104	68.045	115.047	-0.751	111.762	153.647	-0.431	19.164	31.551	0.170	35.776	57.136	0.248	183.480
61	uc002wjy.4	MAVS	chr20	+	3827445	3856770	24484	True	-330.282	-84.672	0.000	0.000	-2.171	0.475	0.013	-0.088	0.154	969.660	3074.880	-0.463	503.500	1229.280	0.610	290	290	290	240	240	240	92.182	238.051	-1.163	100.709	205.492	-0.947	146.114	450.108	0.315	61.590	145.010	0.271	969.660
62	uc001pmo.3	DLAT	chr11	+	111895537	111935002	38172	True	-56.442	66.560	0.000	0.000	42.697	0.968	0.000	-0.130	0.201	327.020	510.320	-0.540	302.980	365.520	-0.267	93	93	93	63	63	63	177.505	310.302	-0.822	141.407	207.049	-0.571	52.811	76.192	0.141	58.226	75.483	0.134	327.020
63	uc001ykp.3	PPP2R5C	chr14	+	102276139	102394328	115878	True	-67.445	87.335	0.000	0.000	39.847	0.960	0.000	-0.143	0.138	532.040	1026.940	-0.817	214.400	381.120	-0.362	70	70	70	101	101	101	230.551	469.797	-1.042	122.999	212.331	-0.781	127.745	250.420	0.106	35.166	60.851	0.128	532.040
64	uc010hzy.3	TFRC	chr3	-	195776154	195809032	2620	True	-95.666	136.246	0.000	0.000	21.232	0.924	0.023	-0.123	0.076	519.340	992.080	-0.648	760.860	1283.040	-0.462	71	71	71	131	131	131	337.352	643.854	-0.928	441.453	736.386	-0.728	72.694	143.762	0.100	118.574	212.181	0.098	760.860
65	uc021wxz.1	DAG1	chr3	+	49506135	49573051	64794	True	-114.282	30.406	0.000	0.000	48.516	0.904	0.000	-0.119	0.226	119.440	201.900	-0.294	183.480	291.880	0.416	147	147	147	104	104	104	68.045	115.047	-0.751	111.762	153.647	-0.431	19.164	31.551	0.170	35.776	57.136	0.248	183.480
66	uc021wyg.1	DAG1	chr3	+	49507564	49573051	63365	True	-115.105	30.013	0.000	0.000	47.845	0.894	0.000	-0.132	0.211	119.440	201.900	-0.294	183.480	291.880	0.416	147	147	147	104	104	104	68.045	115.047	-0.751	111.762	153.647	-0.431	19.164	31.551	0.170	35.776	57.136	0.248	183.480
67	uc003fvz.4	TFRC	chr3	-	195776154	195808961	2620	True	-104.757	125.203	0.000	0.000	19.292	0.924	0.023	-0.118	0.083	598.160	1261.840	-0.648	760.860	1283.040	-0.462	80	80	80	131	131	131	351.286	676.392	-0.936	441.453	736.386	-0.728	87.552	185.772	0.100	118.574	212.181	0.098	760.860
68	uc001kxj.1	SH3PXD2A	chr10	-	105353783	105615164	7680	True	-202.478	-204.466	0.000	0.000	-124.144	0.112	0.000	-0.198	0.075	138.180	350.480	-0.562	199.240	399.320	0.006	134	134	134	384	384	384	63.700	141.682	-1.143	55.142	98.553	-0.834	24.146	53.303	0.180	36.503	66.795	0.276	199.240
69	uc010ftr.3	BMPR2	chr2	+	203241049	203432474	188929	True	-256.742	-132.093	0.000	0.000	45.215	0.748	0.000	-0.074	0.315	153.560	588.760	0.334	114.820	180.420	0.192	337	337	337	123	123	123	33.775	67.809	-0.879	47.623	69.427	-0.520	20.315	59.690	0.389	19.760	31.083	0.235	153.560
70	uc002ggt.1	NLGN2	chr17	+	7311501	7323179	10063	True	-92.732	43.298	0.000	0.000	43.023	0.962	0.000	-0.148	0.189	105.220	193.200	-0.280	295.980	526.520	-0.327	133	133	133	79	79	79	51.631	104.369	-0.971	143.163	254.060	-0.813	24.868	51.159	0.220	65.843	117.035	0.148	295.980
71	uc003xez.2	PNMA2	chr8	-	26362195	26371483	1640	True	-89.588	25.541	0.000	0.000	43.189	0.915	0.000	-0.160	0.210	60.620	136.920	-0.568	635.340	1673.300	-0.405	122	122	122	82	82	82	35.960	77.781	-1.074	99.958	216.542	-0.841	9.641	23.453	0.221	130.304	338.408	0.285	635.340
72	uc003tme.3	PURB	chr7	-	44915891	44924960	7540	True	-258.374	-259.109	0.000	0.000	-172.334	0.011	0.000	-0.334	0.066	107.660	262.020	-0.458	709.100	1944.000	0.019	74	74	74	377	377	377	44.131	108.005	-1.278	89.545	180.243	-0.926	27.064	65.141	0.276	69.532	187.215	0.267	709.100
73	uc002hgo.2	RAB11FIP4	chr17	+	29815075	29865232	45838	True	-153.224	-153.673	0.000	0.000	1.893	0.402	0.000	-0.186	0.197	97.820	268.200	-0.745	624.440	1659.660	-0.082	165	165	165	214	214	214	31.682	88.010	-1.466	36.405	82.092	-1.061	15.525	38.248	0.246	64.010	168.462	0.367	624.440
74	uc002eyh.2	PDPR	chr16	+	70179657	70195184	12360	True	-47.052	-46.996	0.000	0.000	7.524	0.731	0.000	-0.254	0.139	71.140	147.640	-0.655	636.640	1533.580	-0.596	90	90	90	156	156	156	31.066	84.808	-1.463	69.256	151.368	-1.097	10.829	19.417	0.299	70.054	166.312	0.190	636.640
75	uc021wya.1	DAG1	chr3	+	49507564	49573051	63365	True	-115.166	29.973	0.000	0.000	47.781	0.894	0.000	-0.132	0.210	119.440	201.900	-0.294	183.480	291.880	0.416	147	147	147	104	104	104	68.045	115.047	-0.751	111.762	153.647	-0.431	19.164	31.551	0.170	35.776	57.136	0.248	183.480
76	uc001jov.2	DDX21	chr10	+	70715878	70744825	26800	True	-82.766	197.434	0.000	0.000	43.487	0.990	0.000	-0.079	0.077	1056.780	2109.560	-0.758	2183.120	3832.180	-0.525	93	93	93	101	101	101	685.397	1314.542	-0.937	807.569	1406.278	-0.780	156.325	308.037	0.084	357.520	666.772	0.084	2183.120
77	uc003xnz.2	AGPAT6	chr8	+	41435706	41482520	44305	True	-118.952	-118.969	0.000	0.000	17.630	0.000	0.457	0.237	-0.285	315.880	579.900	2.826	153.000	406.540	0.147	120	120	120	81	81	81	142.370	269.757	-0.658	28.644	58.302	-0.704	82.037	163.197	0.753	36.249	92.156	0.387	315.880
78	uc010qqs.1	SH3PXD2A	chr10	-	105353783	105428432	7680	True	-212.305	-214.734	0.000	0.000	-134.573	0.078	0.000	-0.191	0.064	138.180	350.480	-0.562	199.240	399.320	0.006	134	134	134	384	384	384	63.700	141.682	-1.143	55.142	98.553	-0.834	24.146	53.303	0.180	36.503	66.795	0.276	199.240
79	uc003lbj.1	SMAD5	chr5	+	135468535	135518422	46212	True	-198.468	1.576	0.000	0.000	-35.303	0.681	0.000	-0.117	0.122	694.600	1586.280	-0.301	266.720	390.980	-0.209	137	137	137	182	182	182	114.344	231.267	-0.840	141.788	221.497	-0.630	91.214	255.508	0.300	39.273	64.256	0.136	694.600
80	uc002hzh.3	STAT5B	chr17	-	40351194	40428424	2260	True	-102.084	32.368	0.000	0.000	32.744	0.903	0.000	-0.178	0.147	140.800	317.360	-0.498	199.440	332.760	-0.394	99	99	99	113	113	113	72.413	147.526	-1.020	116.290	196.628	-0.747	23.079	47.368	0.206	35.918	60.379	0.163	199.440
81	uc003lfa.3	PURA	chr5	+	139493707	139499001	1580	True	-130.730	9.322	0.000	0.000	0.898	0.826	0.000	-0.246	0.098	185.760	320.120	-0.515	196.760	289.360	-0.229	76	76	76	184	184	184	70.843	133.987	-0.953	90.939	140.478	-0.612	43.351	70.982	0.225	28.520	46.321	0.150	196.760
82	uc001stn.2	CAND1	chr12	+	67663060	67708388	43605	True	-95.025	182.163	0.000	0.000	46.322	0.957	0.000	-0.036	0.159	590.740	1081.340	-0.593	475.160	787.520	-0.444	157	157	157	69	69	69	362.717	660.161	-0.863	185.962	293.585	-0.643	105.435	192.193	0.101	112.025	182.404	0.093	590.740
83	uc001jrb.3	EIF4EBP2	chr10	+	72163860	72188374	20271	True	-215.206	62.581	0.000	0.000	-1.405	0.727	0.015	-0.105	0.108	350.660	925.600	-0.986	285.640	738.160	-0.762	145	145	145	205	205	205	154.962	430.384	-1.446	86.726	190.826	-1.120	76.959	218.960	0.152	32.904	81.307	0.194	350.660
84	uc003oli.3	SRPK1	chr6	-	35800810	35888842	2060	True	-75.546	129.783	0.000	0.000	32.299	0.932	0.019	-0.113	0.089	503.460	959.720	-0.647	706.620	1239.780	-0.464	69	69	69	103	103	103	277.234	523.630	-0.913	402.100	672.183	-0.744	74.553	144.900	0.071	111.539	181.510	0.099	706.620
85	uc022cge.1	FMR1	chrX	+	146993468	147032647	37314	True	-65.629	124.086	0.000	0.000	44.044	0.989	0.000	-0.114	0.115	441.040	734.500	-0.459	495.460	726.100	-0.306	83	83	83	87	87	87	255.378	436.348	-0.766	283.617	410.573	-0.535	72.170	128.496	0.109	89.027	127.234	0.089	495.460
86	uc004eru.3	SEPT6	chrX	-	118750908	118827333	1880	True	-91.661	59.974	0.000	0.000	27.177	0.973	0.000	-0.121	0.131	364.160	650.000	-0.323	228.780	383.340	-0.507	108	108	108	73	73	73	108.760	221.856	-1.056	136.492	240.698	-0.809	82.209	154.740	0.194	42.253	76.672	0.085	364.160
87	uc004esv.3	CUL4B	chrX	-	119658445	119694817	1920	True	-86.951	170.399	0.000	0.000	45.111	0.968	0.000	-0.083	0.101	574.180	1080.500	-0.645	494.980	805.160	-0.476	108	108	108	95	95	95	340.523	632.588	-0.902	315.351	521.508	-0.719	137.185	249.863	0.102	75.636	129.828	0.082	574.180
88	uc010hqg.3	C3orf17	chr3	-	112721291	112738555	2360	True	-105.138	39.350	0.000	0.000	19.418	0.000	0.839	0.152	-0.132	260.060	429.280	-0.597	102.020	188.340	-0.613	88	88	88	118	118	118	155.495	276.183	-0.831	60.355	124.440	-1.040	45.739	78.193	0.117	14.390	27.758	0.196	260.060
89	uc004fcj.3	FMR1	chrX	+	146993468	147032156	37425	True	-55.629	105.626	0.000	0.000	38.322	1.000	0.000	-0.099	0.139	441.040	734.500	-0.459	514.060	737.420	-0.315	86	86	86	61	61	61	254.597	433.139	-0.758	309.264	444.861	-0.522	71.637	128.584	0.113	86.862	126.281	0.083	514.060
90	uc002jgf.3	BPTF	chr17	+	65821779	65980494	156988	True	-216.745	19.752	0.000	0.000	58.634	0.867	0.000	-0.037	0.325	216.640	398.060	-0.384	182.500	294.100	0.038	384	384	384	83	83	83	85.904	172.440	-1.020	49.032	81.843	-0.693	40.194	74.700	0.218	49.197	82.694	0.241	216.640
91	uc010qqu.1	SH3PXD2A	chr10	-	105353783	105496624	7680	True	-213.507	-216.106	0.000	0.000	-134.329	0.070	0.000	-0.190	0.064	138.180	350.480	-0.562	199.240	399.320	0.006	136	136	136	384	384	384	63.429	141.274	-1.146	55.142	98.553	-0.834	24.075	53.017	0.180	36.503	66.795	0.276	199.240
92	uc001swv.3	TBC1D15	chr12	+	72233486	72320629	83896	True	-53.814	-54.151	0.000	0.000	14.988	0.042	0.778	0.199	-0.226	272.200	540.140	-0.568	1062.460	3573.880	1.202	90	90	90	72	72	72	153.117	287.785	-0.899	195.706	605.782	-1.201	55.639	107.288	0.122	295.682	987.124	0.585	1062.460
93	uc001rwp.2	LARP4	chr12	+	50794591	50873788	75237	True	-151.258	75.260	0.000	0.000	-3.892	0.816	0.000	-0.161	0.090	142.240	314.160	-0.652	193.040	351.680	-0.268	89	89	89	196	196	196	91.700	182.843	-0.990	110.010	184.849	-0.739	20.048	39.297	0.135	29.226	51.602	0.142	193.040
94	uc001rws.2	LARP4	chr12	+	50794591	50873788	75237	True	-151.258	75.568	0.000	0.000	-3.741	0.816	0.000	-0.161	0.090	141.840	313.700	-0.652	193.040	351.680	-0.268	89	89	89	196	196	196	91.796	183.045	-0.990	110.010	184.849	-0.739	20.106	39.566	0.135	29.226	51.602	0.142	193.040
95	uc010hoh.2	ROBO1	chr3	-	78646387	78737922	1440	True	-75.369	89.723	0.000	0.000	42.139	0.944	0.000	-0.106	0.168	382.680	730.300	-0.700	405.320	630.260	-0.494	110	110	110	72	72	72	179.001	358.469	-1.023	225.664	377.368	-0.740	79.424	139.233	0.139	66.265	110.284	0.119	405.320
96	uc003ged.4	WHSC1	chr4	+	1894508	1983934	86456	True	-176.824	125.110	0.000	0.000	31.915	0.795	0.041	-0.084	0.121	346.320	643.120	-0.464	313.580	527.560	-0.158	178	178	178	146	146	146	171.314	318.243	-0.877	160.463	246.299	-0.611	57.618	114.263	0.125	61.752	100.027	0.171	346.320
97	uc002ezj.3	MTSS1L	chr16	-	70695106	70719954	2120	True	-99.052	-35.071	0.000	0.000	35.250	0.736	0.000	-0.193	0.256	105.240	251.160	-0.711	173.240	315.160	0.472	104	104	104	106	106	106	49.813	106.096	-1.086	91.049	153.208	-0.645	18.840	40.440	0.177	43.173	83.353	0.328	173.240
98	uc010puk.1	RAB3GAP2	chr1	-	220321609	220445843	2880	True	-152.518	65.946	0.000	0.000	27.708	0.844	0.014	-0.124	0.128	191.620	349.520	-0.529	182.160	268.120	-0.183	144	144	144	141	141	141	95.509	193.782	-1.022	96.118	161.806	-0.750	32.002	61.790	0.164	31.223	49.327	0.172	191.620
99	uc021pjf.1	RAB3GAP2	chr1	-	220321609	220445843	2880	True	-152.366	65.950	0.000	0.000	27.772	0.844	0.014	-0.124	0.128	191.620	349.520	-0.512	182.160	268.120	-0.183	144	144	144	141	141	141	95.490	193.798	-1.023	96.118	161.806	-0.750	31.998	61.794	0.164	31.223	49.327	0.172	191.620
100	uc010rwr.2	DLAT	chr11	+	111895537	111935002	38192	True	-50.966	70.668	0.000	0.000	39.369	0.968	0.000	-0.131	0.178	327.020	510.320	-0.540	302.980	365.520	-0.267	79	79	79	62	62	62	183.887	315.183	-0.791	140.813	205.808	-0.569	53.974	79.953	0.121	58.503	75.448	0.134	327.020
101	uc021qxv.1	LARP4	chr12	+	50821547	50873788	48281	True	-147.919	76.342	0.000	0.000	-10.475	0.837	0.000	-0.165	0.081	134.220	249.100	-0.652	193.040	351.680	-0.268	81	81	81	196	196	196	91.169	181.196	-0.986	110.010	184.849	-0.739	19.208	36.479	0.135	29.226	51.602	0.142	193.040
102	uc001vka.1	KCTD12	chr13	-	77455987	77460540	2320	True	-93.164	-16.110	0.000	0.000	6.164	0.836	0.000	-0.258	0.113	319.640	596.460	-0.460	440.840	738.680	1.259	62	62	62	116	116	116	88.789	175.650	-0.942	239.174	371.959	-0.613	63.507	131.658	0.193	69.500	119.419	0.232	440.840
103	uc003yqf.3	ZHX1	chr8	-	124260689	124286727	1580	True	-80.820	68.256	0.000	0.000	47.934	0.938	0.000	-0.086	0.252	229.360	431.300	-0.543	149.200	237.260	-0.140	145	145	145	65	65	65	97.995	176.223	-0.857	87.996	128.118	-0.548	40.393	68.491	0.145	27.873	38.503	0.179	229.360
104	uc002kwu.4	DSG2	chr18	+	29078026	29128814	49697	True	-110.344	126.037	0.000	0.000	34.949	0.962	0.000	-0.047	0.185	972.640	3040.240	-0.893	697.060	1347.740	-0.761	189	189	189	53	53	53	322.757	762.751	-1.217	351.700	695.146	-0.972	111.565	333.682	0.160	116.718	240.554	0.097	972.640
105	uc002vvm.4	ARL4C	chr2	-	235401685	235405233	2180	True	-71.658	30.571	0.000	0.000	25.710	0.954	0.000	-0.240	0.123	93.920	223.400	-0.873	118.300	244.560	-0.536	56	56	56	109	109	109	48.380	122.279	-1.318	72.917	145.729	-0.971	16.169	41.056	0.167	18.866	43.998	0.172	118.300
106	uc003kos.4	PJA2	chr5	-	108670409	108745675	1660	True	-92.934	113.552	0.000	0.000	46.985	0.976	0.000	-0.089	0.165	250.640	485.100	-0.480	251.500	457.900	-0.277	134	134	134	83	83	83	134.367	275.226	-1.020	160.334	275.594	-0.768	40.196	84.786	0.128	41.302	76.790	0.152	251.500
107	uc002tub.2	CCNT2	chr2	+	135676391	135716915	36879	True	-120.808	54.742	0.000	0.000	35.898	0.881	0.036	-0.103	0.183	115.920	244.120	-0.598	197.960	333.140	-0.367	138	138	138	84	84	84	67.667	139.939	-1.039	90.027	152.572	-0.763	16.315	33.092	0.169	32.263	52.489	0.182	197.960
108	uc002dzz.1	FBXL19	chr16	+	30934391	30960104	24461	True	-46.405	-10.876	0.000	0.000	34.520	0.951	0.000	-0.200	0.350	146.920	358.640	1.175	244.920	492.120	2.099	64	64	64	61	61	61	91.328	198.769	-1.052	118.741	187.017	-0.155	26.041	66.207	0.336	66.596	148.216	0.868	244.920
109	uc001efl.3	CSDE1	chr1	-	115259533	115300671	1200	True	-41.572	148.297	0.000	0.000	41.609	0.960	0.000	-0.061	0.126	2720.060	5191.460	-0.824	2225.120	3576.280	-0.593	83	83	83	50	50	50	1779.588	3412.555	-0.939	1412.710	2344.883	-0.730	393.517	752.631	0.049	369.390	617.053	0.073	2720.060
110	uc001pxu.3	SC5D	chr11	+	121163387	121184119	15958	True	-109.770	-5.972	0.000	0.000	14.391	0.000	0.638	0.165	-0.147	541.820	860.760	-0.299	760.200	2695.500	-0.213	95	95	95	105	105	105	280.857	417.904	-0.567	106.272	242.080	-0.769	78.494	118.267	0.095	135.859	449.720	0.349	760.200
111	uc004eaa.2	OGT	chrX	+	70752911	70795747	41098	True	-99.005	209.625	0.000	0.000	44.348	0.929	0.000	-0.050	0.107	1174.680	2176.960	-0.767	771.380	1469.020	-0.621	134	134	134	85	85	85	449.120	893.654	-1.010	385.298	705.003	-0.878	195.948	360.079	0.094	117.382	210.075	0.089	1174.680
112	uc010yqc.2	CEP68	chr2	+	65283549	65314142	27263	True	-70.327	-70.998	0.000	0.000	12.461	0.671	0.006	-0.249	0.168	43.160	94.500	-0.595	773.800	2319.120	-0.193	105	105	105	164	164	164	21.675	50.756	-1.196	66.661	149.066	-0.843	7.053	15.508	0.270	117.924	348.056	0.314	773.800
113	uc002saf.1	BCL11A	chr2	-	60684328	60780633	3120	True	-160.891	-161.180	0.000	0.000	22.940	0.481	0.000	-0.318	0.262	79.540	127.320	0.498	52.220	49.880	0.789	121	121	121	156	156	156	18.443	30.798	-0.623	22.738	23.826	-0.056	18.508	33.391	0.439	9.161	9.749	0.372	79.540
114	uc003cod.3	ZDHHC3	chr3	-	44956752	45017674	4200	True	-416.312	-332.482	0.000	0.000	18.573	0.000	0.355	0.122	-0.259	435.000	1386.040	0.523	47.380	104.280	-0.166	397	397	397	197	197	197	43.514	96.039	-0.887	16.812	42.992	-1.254	63.059	173.191	0.455	10.114	25.281	0.390	435.000
115	uc002vay.3	NRP2	chr2	+	206547223	206662857	113994	True	-129.467	-54.244	0.000	0.000	40.856	0.887	0.000	-0.122	0.331	36.140	72.680	-0.439	53.360	99.940	-0.201	178	178	178	80	80	80	15.050	36.419	-1.224	24.300	44.122	-0.815	4.913	10.837	0.320	8.655	16.666	0.260	53.360
116	uc002zdk.3	RRP1B	chr21	+	45079431	45115960	35339	True	-94.095	139.141	0.000	0.000	39.287	0.982	0.000	-0.062	0.161	349.940	745.220	-0.909	556.780	1113.500	-0.775	159	159	159	57	57	57	154.006	354.962	-1.206	279.672	532.963	-0.924	48.268	101.227	0.119	72.543	146.502	0.065	556.780
117	uc003kii.3	VCAN	chr5	+	82767492	82878122	108973	True	-258.184	-259.666	0.000	0.000	8.874	0.346	0.000	-0.033	0.243	183.660	300.400	0.950	208.000	311.660	-0.160	494	494	494	81	81	81	48.659	88.885	-0.871	115.305	174.766	-0.585	37.332	66.262	0.398	37.719	60.424	0.150	208.000
118	uc001bsd.2	SDC3	chr1	-	31342312	31351587	2340	True	-124.649	22.407	0.000	0.000	31.476	0.846	0.000	-0.149	0.158	101.200	243.800	-0.647	164.820	249.400	-0.329	125	125	125	117	117	117	42.866	104.091	-1.263	66.392	130.453	-0.984	19.257	46.037	0.200	24.772	40.321	0.187	164.820
119	uc004eab.2	OGT	chrX	+	70752911	70795747	41098	True	-98.714	211.138	0.000	0.000	44.122	0.929	0.000	-0.049	0.106	1174.680	2176.960	-0.767	771.380	1469.020	-0.621	133	133	133	85	85	85	450.315	895.222	-1.008	385.298	705.003	-0.878	196.284	361.292	0.092	117.382	210.075	0.089	1174.680
120	uc002vcc.3	CREB1	chr2	+	208394615	208470284	68982	True	-82.857	-82.857	0.000	0.000	7.963	0.678	0.000	-0.185	0.201	529.440	1605.240	-0.284	144.620	226.800	-0.005	127	127	127	208	208	208	59.562	134.505	-0.947	50.622	75.653	-0.543	80.361	234.849	0.358	24.836	39.004	0.220	529.440
121	uc002vcd.3	CREB1	chr2	+	208394615	208470284	68982	True	-82.857	-82.857	0.000	0.000	7.963	0.678	0.000	-0.185	0.201	529.440	1605.240	-0.284	144.620	226.800	-0.005	127	127	127	208	208	208	59.562	134.505	-0.947	50.622	75.653	-0.543	80.361	234.849	0.358	24.836	39.004	0.220	529.440
122	uc001rwr.2	LARP4	chr12	+	50794591	50873788	75237	True	-147.924	61.971	0.000	0.000	-13.021	0.806	0.000	-0.171	0.087	142.240	314.160	-0.652	193.040	351.680	-0.268	80	80	80	196	196	196	90.946	181.992	-0.996	110.010	184.849	-0.739	20.425	39.647	0.139	29.226	51.602	0.142	193.040
123	uc004epr.3	AMOT	chrX	-	112018104	112066372	3620	True	-206.436	98.097	0.000	0.000	-20.795	0.669	0.017	-0.080	0.063	628.740	1311.640	-0.738	1452.360	2526.620	0.429	144	144	144	181	181	181	260.981	552.447	-1.079	682.205	1250.426	-0.861	135.019	284.329	0.100	198.752	379.670	0.162	1452.360
124	uc002jhh.4	PRKAR1A	chr17	+	66508519	66529570	18438	True	-60.893	73.627	0.000	0.000	30.504	0.968	0.000	-0.147	0.138	530.380	934.500	-0.644	512.180	838.100	-0.290	57	57	57	95	95	95	276.713	499.830	-0.855	274.649	411.978	-0.574	91.927	157.746	0.109	90.183	143.153	0.121	530.380
125	uc002jhi.4	PRKAR1A	chr17	+	66508519	66529570	18438	True	-60.925	73.822	0.000	0.000	30.540	0.968	0.000	-0.151	0.134	530.380	934.500	-0.644	512.180	838.100	-0.290	57	57	57	95	95	95	276.713	499.830	-0.855	274.649	411.978	-0.574	91.927	157.746	0.109	90.183	143.153	0.121	530.380
126	uc002axd.3	ISLR2	chr15	+	74421714	74429143	5773	True	-110.579	-110.656	0.000	0.000	24.921	0.630	0.000	-0.208	0.358	1.040	2.140	0.681	110.840	291.500	1.163	119	119	119	81	81	81	0.079	0.412	-0.340	12.014	32.338	-0.128	0.205	0.467	0.462	25.445	73.688	0.807	110.840
127	uc004fck.4	FMR1	chrX	+	146993468	147032647	37314	True	-63.837	125.616	0.000	0.000	43.041	0.989	0.000	-0.114	0.109	441.040	734.500	-0.507	495.460	726.100	-0.306	79	79	79	87	87	87	253.726	431.336	-0.759	283.617	410.573	-0.535	73.191	128.623	0.104	89.027	127.234	0.089	495.460
128	uc010obp.1	SPEN	chr1	+	16200609	16266950	65581	True	-210.454	264.004	0.000	0.000	48.176	1.000	0.000	-0.019	0.278	321.860	694.740	-0.454	512.720	770.820	-0.512	526	526	526	36	36	36	130.820	273.935	-1.058	325.752	549.445	-0.758	49.214	102.817	0.149	90.657	140.677	0.117	512.720
129	uc001pfj.4	SESN3	chr11	-	94898676	94964246	7460	True	-211.740	-212.818	0.000	0.000	-161.750	0.032	0.000	-0.314	0.067	105.820	122.700	0.342	376.520	318.720	1.215	70	70	70	373	373	373	57.092	63.917	-0.165	98.998	84.365	0.219	23.519	25.980	0.236	58.539	48.044	0.232	376.520
130	uc001hoy.3	LBR	chr1	-	225589203	225615815	1740	True	-58.747	101.485	0.000	0.000	35.455	0.989	0.000	-0.130	0.111	621.720	1494.060	-1.013	1217.180	2365.840	-0.657	66	66	66	87	87	87	396.862	908.848	-1.202	520.250	1022.430	-0.961	96.000	200.309	0.098	231.855	471.835	0.103	1217.180
131	uc001nmx.4	ZFP91	chr11	+	58346586	58389023	39442	True	-131.664	69.698	0.000	0.000	8.800	0.870	0.016	-0.112	0.093	335.080	598.180	-0.185	446.740	696.260	-0.416	108	108	108	123	123	123	146.434	258.590	-0.801	229.397	354.572	-0.636	70.653	125.170	0.182	80.291	120.745	0.121	446.740
132	uc001nmy.4	ZFP91	chr11	+	58346586	58389023	39442	True	-131.693	69.769	0.000	0.000	8.680	0.870	0.016	-0.112	0.093	335.080	591.200	-0.185	446.740	696.260	-0.416	108	108	108	123	123	123	146.425	258.473	-0.801	229.397	354.572	-0.636	70.664	125.055	0.181	80.291	120.745	0.121	446.740
133	uc002vaw.3	NRP2	chr2	+	206547223	206662857	113994	True	-130.790	-56.073	0.000	0.000	39.857	0.887	0.000	-0.121	0.328	38.380	72.680	-0.439	53.360	99.940	-0.201	179	179	179	80	80	80	15.181	36.578	-1.222	24.300	44.122	-0.815	5.198	11.014	0.322	8.655	16.666	0.260	53.360
134	uc002vax.3	NRP2	chr2	+	206547223	206662857	113994	True	-130.790	-56.073	0.000	0.000	39.857	0.887	0.000	-0.121	0.328	38.380	72.680	-0.439	53.360	99.940	-0.201	179	179	179	80	80	80	15.181	36.578	-1.222	24.300	44.122	-0.815	5.198	11.014	0.322	8.655	16.666	0.260	53.360
135	uc003ivd.1	TENM3	chr4	+	183245098	183724177	476510	True	-286.692	-182.001	0.000	0.000	29.392	0.690	0.040	-0.080	0.273	51.220	90.480	0.010	73.740	121.320	0.546	359	359	359	126	126	126	22.259	42.753	-0.930	21.273	31.683	-0.434	9.878	17.372	0.315	18.064	31.133	0.421	73.740
136	uc002iov.4	ZNF652	chr17	-	47366567	47439476	5900	True	-211.109	-206.877	0.000	0.000	-18.916	0.193	0.007	-0.143	0.123	425.440	1009.700	0.080	316.060	574.520	-0.048	248	248	248	295	295	295	31.544	75.016	-1.065	48.579	88.072	-0.830	57.742	153.528	0.381	28.152	52.205	0.270	425.440
137	uc031qul.1	PRKXP1	chr15	-	101087956	101099488	5800	True	-471.071	-421.966	0.000	0.000	-13.650	0.097	0.000	-0.212	0.203	33.000	83.020	0.369	356.480	629.360	0.420	285	285	285	290	290	290	10.355	27.498	-1.276	30.322	57.583	-0.914	7.890	18.983	0.500	50.289	92.528	0.444	356.480
138	uc002dll.3	USP31	chr16	-	23072727	23160591	4720	True	-291.329	-289.635	0.000	0.000	15.362	0.292	0.000	-0.197	0.222	39.600	46.420	0.897	82.500	155.560	0.698	267	267	267	236	236	236	13.485	23.719	-0.786	21.104	30.157	-0.416	6.540	10.262	0.428	9.027	17.749	0.409	82.500
139	uc002sad.1	BCL11A	chr2	-	60684328	60763325	3120	True	-169.588	-170.010	0.000	0.000	9.135	0.346	0.000	-0.337	0.235	60.460	108.300	0.498	52.220	49.880	0.789	106	106	106	156	156	156	13.017	20.604	-0.593	22.738	23.826	-0.056	11.425	18.823	0.458	9.161	9.749	0.372	60.460
140	uc002sae.1	BCL11A	chr2	-	60684328	60780633	3120	True	-160.713	-160.963	0.000	0.000	23.739	0.481	0.000	-0.311	0.262	79.540	127.320	0.498	52.220	49.880	0.789	124	124	124	156	156	156	19.014	31.658	-0.624	22.738	23.826	-0.056	18.639	33.445	0.434	9.161	9.749	0.372	79.540
141	uc002jhl.4	PRKAR1A	chr17	+	66510961	66529570	15996	True	-60.892	75.733	0.000	0.000	32.020	0.968	0.000	-0.165	0.120	530.380	934.500	-0.644	512.180	838.100	-0.290	58	58	58	95	95	95	275.277	498.314	-0.859	274.649	411.978	-0.574	91.769	156.769	0.112	90.183	143.153	0.121	530.380
142	uc001imh.3	SEPHS1	chr10	-	13359437	13378793	1540	True	-40.232	35.577	0.000	0.000	33.259	1.000	0.000	-0.220	0.174	352.380	643.540	-0.697	269.360	401.700	0.006	44	44	44	77	77	77	233.394	439.056	-0.907	133.499	195.361	-0.527	55.878	103.544	0.113	38.057	64.509	0.154	352.380
143	uc001det.3	SRSF11	chr1	+	70671364	70717701	45269	True	-36.826	86.241	0.000	0.000	30.729	1.000	0.000	-0.105	0.128	3364.180	6823.040	-0.837	1775.660	3145.060	-0.718	56	56	56	51	51	51	1288.687	2648.198	-1.054	1094.578	1939.019	-0.827	783.707	1575.366	0.108	298.091	520.625	0.050	3364.180
144	uc003ddl.2	WDR82	chr3	-	52288437	52312659	2400	True	-57.317	-58.670	0.000	0.000	-25.621	0.150	0.000	-0.157	0.121	392.940	768.580	-0.772	850.940	2078.120	0.894	65	65	65	120	120	120	234.653	480.370	-1.038	377.889	678.451	-0.780	67.935	128.248	0.096	141.912	347.252	0.331	850.940
145	uc001efn.3	CSDE1	chr1	-	115259533	115300671	1200	True	-42.422	149.072	0.000	0.000	40.912	0.960	0.000	-0.070	0.114	2720.060	5191.460	-0.824	2225.120	3576.280	-0.593	83	83	83	50	50	50	1779.588	3412.555	-0.939	1412.710	2344.883	-0.730	393.517	752.631	0.049	369.390	617.053	0.073	2720.060
146	uc003wly.3	INSIG1	chr7	+	155089485	155101945	11185	True	-54.469	106.264	0.000	0.000	30.436	1.000	0.000	-0.093	0.105	1441.420	2270.900	-0.589	2424.560	3542.540	-0.331	67	67	67	62	62	62	829.562	1395.267	-0.777	1256.760	1839.781	-0.553	303.703	461.444	0.114	490.799	693.443	0.071	2424.560
147	uc001dbz.3	AK4	chr1	+	65613512	65697828	78933	True	-189.384	-17.178	0.000	0.000	-98.654	0.477	0.000	-0.207	0.070	401.160	735.400	-0.833	315.960	503.740	-0.371	55	55	55	264	264	264	209.458	426.618	-1.056	107.932	189.144	-0.810	82.028	144.786	0.135	48.856	83.421	0.160	401.160
148	uc002zaa.4	ZBTB21	chr21	-	43406939	43430496	3800	True	-205.580	-60.763	0.000	0.000	13.672	0.592	0.000	-0.148	0.170	68.180	144.580	-0.307	101.120	207.020	-0.042	172	172	172	184	184	184	36.031	74.175	-1.029	45.527	76.531	-0.706	11.957	22.525	0.250	20.433	38.829	0.269	101.120
149	uc003yqe.3	ZHX1	chr8	-	124260689	124286727	1580	True	-82.270	69.512	0.000	0.000	46.885	0.938	0.000	-0.084	0.247	229.360	431.300	-0.543	149.200	237.260	-0.140	145	145	145	65	65	65	97.995	176.223	-0.857	87.996	128.118	-0.548	40.393	68.491	0.145	27.873	38.503	0.179	229.360
150	uc010mdi.3	ZHX1	chr8	-	124260689	124287781	1580	True	-82.275	69.505	0.000	0.000	46.892	0.938	0.000	-0.081	0.250	229.360	431.300	-0.543	149.200	237.260	-0.140	145	145	145	65	65	65	97.995	176.223	-0.857	87.996	128.118	-0.548	40.393	68.491	0.145	27.873	38.503	0.179	229.360
151	uc009vzh.3	ZYG11B	chr1	+	53262405	53293013	27865	True	-163.530	-2.611	0.000	0.000	32.539	0.821	0.015	-0.135	0.177	838.220	2570.060	-0.158	233.200	356.780	-0.002	168	168	168	134	134	134	76.670	170.114	-0.848	94.592	142.499	-0.590	106.583	331.309	0.316	34.433	51.541	0.179	838.220
152	uc002tud.2	CCNT2	chr2	+	135676391	135716915	36868	True	-106.219	48.480	0.000	0.000	28.313	0.857	0.036	-0.084	0.191	111.340	240.900	-0.581	200.700	345.340	-0.364	111	111	111	84	84	84	69.588	143.241	-1.032	90.135	152.761	-0.763	15.538	31.580	0.165	32.123	52.259	0.180	200.700
153	uc010ooi.1	DHCR24	chr1	-	55315299	55331353	1600	True	-66.644	104.103	0.000	0.000	30.992	0.975	0.000	-0.114	0.099	352.800	763.640	-0.748	880.340	1438.720	-0.664	71	71	71	80	80	80	245.161	506.553	-1.041	411.534	779.655	-0.922	46.489	100.286	0.097	118.942	210.209	0.107	880.340
154	uc003ldu.3	MATR3	chr5	+	138609440	138667366	55713	True	-57.816	157.187	0.000	0.000	38.394	0.957	0.000	-0.022	0.157	1712.940	3595.220	-0.857	2187.800	3568.400	-0.598	103	103	103	47	47	47	883.156	1789.606	-1.016	1084.608	1942.243	-0.844	386.983	789.208	0.060	318.167	518.520	0.089	2187.800
155	uc010aeu.1	KCTD12	chr13	-	77454303	77460540	4000	True	-175.659	-0.927	0.000	0.000	-17.780	0.695	0.000	-0.192	0.077	366.340	697.420	-0.470	595.540	843.600	1.211	99	99	99	200	200	200	122.779	222.349	-0.861	264.121	400.936	-0.593	87.026	155.646	0.197	84.748	129.222	0.187	595.540
156	uc001rij.3	KLHL42	chr12	+	27933186	27955973	19661	True	-170.063	-45.048	0.000	0.000	30.596	0.734	0.013	-0.173	0.183	68.840	141.180	-0.504	207.320	427.320	0.028	159	159	159	154	154	154	28.176	62.017	-1.099	40.694	70.716	-0.756	10.708	24.719	0.277	23.484	47.687	0.255	207.320
157	uc010zbf.2	CCNT2	chr2	+	135676391	135716915	36879	True	-112.837	53.636	0.000	0.000	31.790	0.857	0.036	-0.093	0.182	115.920	244.120	-0.598	197.960	333.140	-0.367	124	124	124	84	84	84	70.169	144.904	-1.036	90.027	152.572	-0.763	14.564	29.954	0.166	32.263	52.489	0.182	197.960
158	uc001uys.2	AKAP11	chr13	+	42846288	42897403	47635	True	-273.623	-4.094	0.000	0.000	28.763	0.645	0.012	-0.090	0.160	102.400	206.900	-0.343	170.800	300.740	0.472	292	292	292	172	172	172	44.397	85.705	-0.942	72.343	124.107	-0.717	19.246	35.541	0.239	37.658	66.723	0.253	170.800
159	uc001rwq.2	LARP4	chr12	+	50794591	50873788	75237	True	-149.936	66.253	0.000	0.000	-15.074	0.796	0.000	-0.163	0.084	142.240	314.160	-0.652	193.040	351.680	-0.268	80	80	80	196	196	196	94.209	187.227	-0.986	110.010	184.849	-0.739	19.434	38.150	0.133	29.226	51.602	0.142	193.040
160	uc010qqt.1	SH3PXD2A	chr10	-	105353783	105452934	7680	True	-220.705	-223.303	0.000	0.000	-141.506	0.055	0.000	-0.184	0.060	138.180	350.480	-0.562	199.240	399.320	0.006	134	134	134	384	384	384	63.700	141.682	-1.143	55.142	98.553	-0.834	24.146	53.303	0.180	36.503	66.795	0.276	199.240
161	uc021ulp.1	ZNF516	chr18	-	74069636	74207146	3560	True	-157.779	-158.509	0.000	0.000	31.290	0.578	0.000	-0.193	0.223	56.320	137.880	-0.640	53.500	125.580	-0.282	228	228	228	147	147	147	17.149	45.817	-1.390	30.875	67.453	-1.087	10.074	24.798	0.383	11.330	25.953	0.282	56.320
162	uc003xee.4	NEFL	chr8	-	24808468	24814383	1560	True	-77.595	77.826	0.000	0.000	30.975	0.872	0.026	-0.098	0.148	406.200	915.680	-1.006	392.460	827.860	-0.660	89	89	89	78	78	78	186.648	441.482	-1.257	119.377	245.766	-1.049	87.765	191.602	0.110	68.755	140.500	0.164	406.200
163	uc009xxn.1	SH3PXD2A	chr10	-	105353783	105453381	7680	True	-221.981	-224.464	0.000	0.000	-142.327	0.049	0.000	-0.184	0.059	138.180	350.480	-0.562	199.240	399.320	0.006	134	134	134	384	384	384	63.700	141.682	-1.143	55.142	98.553	-0.834	24.146	53.303	0.180	36.503	66.795	0.276	199.240
164	uc001des.3	SRSF11	chr1	+	70671364	70717701	45266	True	-37.203	87.226	0.000	0.000	31.095	1.000	0.000	-0.106	0.127	3341.900	6772.440	-0.842	1868.020	3307.480	-0.720	56	56	56	52	52	52	1292.124	2655.218	-1.054	1093.812	1938.016	-0.827	784.798	1577.113	0.108	296.682	517.887	0.050	3341.900
165	uc010leq.3	CLDN12	chr7	+	90032647	90045268	10250	True	-66.091	34.183	0.000	0.000	20.333	0.931	0.000	-0.255	0.122	81.020	240.260	-1.227	147.720	343.040	-0.875	45	45	45	116	116	116	50.963	143.987	-1.487	82.898	184.797	-1.151	13.158	33.691	0.131	25.427	55.089	0.138	147.720
166	uc003uks.3	CLDN12	chr7	+	90032647	90045268	10250	True	-65.988	34.271	0.000	0.000	20.415	0.931	0.000	-0.254	0.124	81.020	240.260	-1.227	147.720	343.040	-0.875	45	45	45	116	116	116	50.963	143.987	-1.487	82.898	184.797	-1.151	13.158	33.691	0.131	25.427	55.089	0.138	147.720
167	uc003ukr.3	CLDN12	chr7	+	90032647	90045268	10250	True	-66.091	34.183	0.000	0.000	20.333	0.931	0.000	-0.255	0.122	81.020	240.260	-1.227	147.720	343.040	-0.875	45	45	45	116	116	116	50.963	143.987	-1.487	82.898	184.797	-1.151	13.158	33.691	0.131	25.427	55.089	0.138	147.720
168	uc011ddv.2	CLINT1	chr5	-	157212750	157286183	1860	True	-58.088	96.539	0.000	0.000	31.576	0.968	0.000	-0.080	0.140	390.420	825.860	-0.879	475.680	922.720	-0.771	76	76	76	62	62	62	209.497	461.763	-1.143	257.000	491.002	-0.929	56.316	115.980	0.108	86.411	167.799	0.076	475.680
169	uc001xmo.2	PCNX	chr14	+	71374121	71582099	204110	True	-323.292	-48.685	0.000	0.000	37.323	0.660	0.000	-0.080	0.193	127.520	261.600	-0.123	97.600	174.980	-0.005	356	356	356	191	191	191	45.026	88.310	-0.979	44.705	73.535	-0.703	24.168	43.693	0.264	17.180	28.584	0.228	127.520
170	uc021rdt.1	ATP2A2	chr12	+	110729824	110788897	54461	True	-53.173	99.347	0.000	0.000	34.992	1.000	0.000	-0.074	0.183	620.640	1351.700	-0.840	799.660	1422.120	-0.620	105	105	105	41	41	41	350.697	769.866	-1.135	412.531	764.806	-0.875	80.428	168.114	0.110	165.977	314.870	0.098	799.660
171	uc009zlr.1	LARP4	chr12	+	50831517	50873788	38311	True	-142.681	63.545	0.000	0.000	-25.555	0.801	0.000	-0.185	0.064	134.220	249.100	-0.652	193.040	351.680	-0.268	67	67	67	196	196	196	92.575	184.869	-0.990	110.010	184.849	-0.739	19.240	37.828	0.126	29.226	51.602	0.142	193.040
172	uc002yim.4	PCMTD2	chr20	+	62887047	62907579	18146	True	-68.903	35.955	0.000	0.000	22.762	0.907	0.000	-0.221	0.127	118.740	225.900	-0.559	201.380	294.940	-0.171	54	54	54	107	107	107	84.857	158.276	-0.890	104.439	152.233	-0.532	17.998	32.886	0.152	35.135	53.608	0.160	201.380
173	uc003pbr.2	ELOVL5	chr6	-	53132195	53213977	1120	True	-48.495	107.264	0.000	0.000	30.661	0.981	0.000	-0.078	0.117	430.380	820.620	-0.847	869.360	1628.280	-0.662	62	62	62	54	54	54	270.184	524.302	-0.956	433.997	750.192	-0.785	55.841	103.073	0.081	165.053	293.125	0.072	869.360
174	uc001axk.1	SPEN	chr1	+	16174358	16266950	91832	True	-224.269	270.672	0.000	0.000	45.169	1.000	0.000	-0.016	0.269	321.860	694.740	-0.454	512.720	770.820	-0.512	534	534	534	36	36	36	130.097	272.380	-1.056	325.752	549.445	-0.758	49.095	102.795	0.147	90.657	140.677	0.117	512.720
175	uc022cgc.1	FMR1	chrX	+	146993468	147032647	37314	True	-62.123	119.572	0.000	0.000	40.235	0.989	0.000	-0.120	0.102	370.740	700.640	-0.507	495.460	726.100	-0.306	72	72	72	87	87	87	240.167	406.518	-0.756	283.617	410.573	-0.535	70.766	122.092	0.106	89.027	127.234	0.089	495.460
176	uc004fcl.4	FMR1	chrX	+	147009187	147032647	21715	True	-63.337	124.110	0.000	0.000	39.590	0.988	0.000	-0.064	0.148	441.040	734.500	-0.459	495.460	726.100	-0.306	78	78	78	81	81	81	259.918	438.242	-0.742	288.693	416.052	-0.527	69.840	127.291	0.107	89.587	128.943	0.086	495.460
177	uc011btr.2	TFRC	chr3	-	195776154	195809032	2620	True	-86.902	107.339	0.000	0.000	5.882	0.931	0.000	-0.143	0.073	519.340	992.080	-0.738	760.860	1283.040	-0.462	51	51	51	131	131	131	345.466	666.930	-0.945	441.453	736.386	-0.728	67.190	134.616	0.100	118.574	212.181	0.098	760.860
178	uc002uni.4	SESTD1	chr2	-	179966418	180129350	7360	True	-184.404	-185.205	0.000	0.000	-77.428	0.000	0.141	0.223	-0.101	132.720	240.300	-0.281	56.680	109.060	-0.237	116	116	116	326	326	326	63.696	117.551	-0.852	20.215	42.844	-1.028	26.352	49.016	0.197	10.530	22.577	0.319	132.720
179	uc004eqd.3	PLS3	chrX	+	114795176	114885179	88992	True	-34.072	124.614	0.000	0.000	37.820	1.000	0.000	-0.092	0.118	3431.200	5597.900	-0.590	4128.940	5315.040	-0.362	80	80	80	40	40	40	1878.811	3063.847	-0.704	1775.978	2503.782	-0.516	476.150	787.344	0.046	702.603	872.368	0.091	4128.940
180	uc003lxj.2	CLINT1	chr5	-	157212750	157286183	1860	True	-57.086	94.485	0.000	0.000	31.333	0.968	0.000	-0.082	0.139	390.420	825.860	-0.879	475.680	922.720	-0.771	74	74	74	62	62	62	210.719	465.207	-1.146	257.000	491.002	-0.929	56.380	115.278	0.108	86.411	167.799	0.076	475.680
181	uc002sdp.3	ACTR2	chr2	+	65454828	65498390	41429	True	-95.441	-21.767	0.000	0.000	-4.442	0.402	0.000	-0.160	0.140	1459.340	2790.560	-0.720	1349.760	2473.200	0.608	63	63	63	97	97	97	868.215	1610.248	-0.885	731.036	1160.100	-0.605	221.013	433.666	0.083	232.371	452.831	0.260	1459.340
182	uc002sdq.3	ACTR2	chr2	+	65454828	65498390	41429	True	-95.441	-21.767	0.000	0.000	-4.442	0.402	0.000	-0.160	0.140	1459.340	2790.560	-0.720	1349.760	2473.200	0.608	63	63	63	97	97	97	868.215	1610.248	-0.885	731.036	1160.100	-0.605	221.013	433.666	0.083	232.371	452.831	0.260	1459.340
183	uc001eqa.3	NBPF24	chr1	-	147574322	147599459	1460	True	-83.772	78.650	0.000	0.000	28.164	1.000	0.000	-0.093	0.136	1898.280	3863.220	-0.876	1482.400	3014.980	-0.614	104	104	104	69	69	69	494.267	1110.094	-1.176	715.256	1426.325	-0.980	338.475	718.598	0.161	308.896	641.288	0.098	1898.280
184	uc003ukp.3	CLDN12	chr7	+	90013034	90045268	29863	True	-66.072	36.278	0.000	0.000	20.138	0.931	0.000	-0.296	0.076	81.020	240.260	-1.227	147.720	343.040	-0.875	45	45	45	116	116	116	50.963	143.987	-1.487	82.898	184.797	-1.151	13.158	33.691	0.131	25.427	55.089	0.138	147.720
185	uc003ldz.3	MATR3	chr5	+	138629438	138667366	35735	True	-53.163	160.274	0.000	0.000	37.938	0.957	0.000	-0.044	0.132	1712.940	3595.220	-0.857	2187.800	3568.400	-0.598	104	104	104	46	46	46	884.654	1791.518	-1.015	1085.602	1941.240	-0.842	385.418	785.644	0.060	321.535	524.081	0.089	2187.800
186	uc003jqw.4	MAP3K1	chr5	+	56110899	56191978	78718	True	-124.338	-125.406	0.000	0.000	34.508	0.681	0.000	-0.188	0.275	36.760	96.760	-0.227	55.400	102.180	-0.429	194	194	194	116	116	116	14.066	36.887	-1.310	26.907	54.140	-0.968	6.863	18.525	0.407	10.218	20.928	0.250	55.400
187	uc022cgf.1	FMR1	chrX	+	146993468	147032647	37314	True	-61.923	119.706	0.000	0.000	39.732	0.989	0.000	-0.118	0.101	370.740	700.640	-0.507	495.460	726.100	-0.306	71	71	71	87	87	87	242.948	411.132	-0.754	283.617	410.573	-0.535	67.243	116.550	0.106	89.027	127.234	0.089	495.460
188	uc001gfc.4	GPR161	chr1	-	168048779	168105945	1300	True	-212.897	-42.737	0.000	0.000	40.746	0.889	0.000	-0.068	0.337	774.320	2230.140	-0.397	63.800	89.560	-0.137	306	306	306	63	63	63	38.155	85.369	-0.998	35.833	54.008	-0.583	70.444	200.047	0.287	10.364	14.303	0.215	774.320
189	uc003lxi.2	CLINT1	chr5	-	157212750	157286183	1860	True	-56.309	103.897	0.000	0.000	31.724	0.968	0.000	-0.071	0.137	390.420	825.860	-0.879	475.680	922.720	-0.771	73	73	73	62	62	62	213.324	468.437	-1.134	257.000	491.002	-0.929	54.072	113.280	0.101	86.411	167.799	0.076	475.680
190	uc001rwt.2	LARP4	chr12	+	50794591	50873788	75237	True	-146.650	51.924	0.000	0.000	-25.400	0.755	0.000	-0.174	0.080	142.240	314.160	-0.652	193.040	351.680	-0.268	71	71	71	196	196	196	93.677	186.824	-0.992	110.010	184.849	-0.739	19.892	38.496	0.136	29.226	51.602	0.142	193.040
191	uc003fgh.3	SEC62	chr3	+	169684579	169716161	29662	True	-110.797	-18.895	0.000	0.000	18.254	0.062	0.738	0.060	-0.328	628.220	1135.600	-0.458	502.220	1392.040	-0.156	215	215	215	65	65	65	167.339	314.427	-0.859	63.369	161.885	-1.200	129.857	257.411	0.161	108.753	289.953	0.381	628.220
192	uc003ldx.3	MATR3	chr5	+	138629332	138667366	35841	True	-53.864	158.779	0.000	0.000	38.395	0.957	0.000	-0.035	0.144	1712.940	3595.220	-0.857	2187.800	3568.400	-0.598	104	104	104	46	46	46	884.654	1791.518	-1.015	1085.602	1941.240	-0.842	385.418	785.644	0.060	321.535	524.081	0.089	2187.800
193	uc002sdl.4	CEP68	chr2	+	65283494	65314142	27318	True	-76.541	-77.329	0.000	0.000	6.749	0.634	0.006	-0.235	0.169	43.160	94.500	-0.595	773.800	2319.120	-0.193	105	105	105	164	164	164	21.675	50.756	-1.196	66.661	149.066	-0.843	7.053	15.508	0.270	117.924	348.056	0.314	773.800
194	uc003jkj.4	SLC1A3	chr5	+	36606456	36688436	81150	True	-94.469	39.392	0.000	0.000	26.249	1.000	0.000	-0.075	0.286	156.820	314.360	-0.256	198.960	291.960	-0.414	128	128	128	37	37	37	73.585	146.742	-0.984	136.294	216.767	-0.658	21.296	43.120	0.184	31.255	52.536	0.110	198.960
195	uc003egx.4	CCDC14	chr3	-	123632273	123677747	1140	True	-58.803	128.978	0.000	0.000	33.358	1.000	0.000	-0.057	0.148	265.340	574.340	-0.796	309.620	597.280	-0.699	111	111	111	43	43	43	176.443	374.526	-1.077	200.880	368.322	-0.873	42.745	93.659	0.091	49.599	91.947	0.086	309.620
196	uc003pbs.2	ELOVL5	chr6	-	53132195	53213977	1000	True	-42.929	108.176	0.000	0.000	29.988	1.000	0.000	-0.069	0.123	430.380	820.620	-0.811	869.360	1628.280	-0.662	64	64	64	48	48	48	277.667	532.987	-0.941	446.658	767.823	-0.773	57.886	104.370	0.078	170.326	305.778	0.067	869.360
197	uc001bjo.2	CLIC4	chr1	+	25071759	25170815	96064	True	-93.782	127.763	0.000	0.000	-6.450	0.959	0.000	-0.146	0.055	285.800	553.940	-0.709	489.320	777.160	-0.522	46	46	46	148	148	148	212.691	404.933	-0.929	265.247	441.177	-0.727	43.660	78.339	0.095	82.728	142.146	0.081	489.320
198	uc004dzj.2	ZMYM3	chrX	-	70459473	70475047	1260	True	-111.762	77.354	0.000	0.000	29.595	0.968	0.000	-0.043	0.199	131.960	291.500	-0.456	192.480	362.180	-0.722	159	159	159	63	63	63	67.630	142.649	-1.059	119.630	229.514	-0.934	20.613	44.357	0.186	30.068	56.510	0.087	192.480
199	uc003kua.2	PHAX	chr5	+	125936606	125962944	24280	True	-90.408	-1.554	0.000	0.000	8.997	0.010	0.765	0.188	-0.132	280.940	496.300	-0.496	787.580	2064.540	-0.136	68	68	68	98	98	98	171.567	298.838	-0.782	153.223	360.199	-1.075	45.253	87.669	0.128	136.328	382.828	0.322	787.580
200	uc001qip.4	WNK1	chr12	+	862088	1020618	156212	True	-206.178	155.141	0.000	0.000	49.060	0.807	0.000	-0.069	0.147	445.680	1106.220	-0.687	479.140	753.200	-0.399	285	285	285	114	114	114	142.348	291.360	-1.034	253.545	443.806	-0.801	67.930	146.919	0.159	63.273	114.422	0.153	479.140
201	uc002ivj.3	SRSF1	chr17	-	56078279	56084707	4520	True	-51.857	110.098	0.000	0.000	24.606	1.000	0.000	-0.154	0.068	1484.000	3397.980	-0.758	2702.100	5162.780	-0.682	42	42	42	96	96	96	801.616	1694.528	-1.055	1088.623	1977.191	-0.846	438.166	956.795	0.116	481.514	922.961	0.075	2702.100
202	uc003kij.3	VCAN	chr5	+	82767492	82878122	108973	True	-227.557	98.029	0.000	0.000	40.212	0.889	0.012	-0.042	0.208	183.660	300.400	-0.268	208.000	311.660	-0.160	348	348	348	81	81	81	67.302	122.598	-0.865	115.305	174.766	-0.585	28.300	48.813	0.189	37.719	60.424	0.150	208.000
203	uc001sww.3	TBC1D15	chr12	+	72233486	72320629	83896	True	-58.817	-59.371	0.000	0.000	2.988	0.042	0.597	0.184	-0.222	272.200	540.140	-0.686	1062.460	3573.880	1.202	66	66	66	72	72	72	155.772	298.663	-0.924	195.706	605.782	-1.201	57.560	113.944	0.097	295.682	987.124	0.585	1062.460
204	uc010lzt.4	ZBTB10	chr8	+	81398447	81438500	37830	True	-269.070	14.138	0.000	0.000	42.195	0.083	0.725	0.056	-0.230	204.160	372.620	-0.282	40.100	83.460	-0.543	346	346	346	109	109	109	72.213	134.174	-0.885	18.828	43.706	-1.197	34.294	62.836	0.201	7.477	13.413	0.286	204.160
205	uc003gwn.3	BEND4	chr4	-	42112869	42154895	5960	True	-277.254	-278.977	0.000	0.000	-91.265	0.003	0.000	-0.309	0.088	25.520	68.420	-0.180	72.500	140.620	0.037	108	108	108	295	295	295	12.264	33.001	-1.388	28.579	64.540	-1.143	5.838	14.120	0.398	12.460	26.564	0.339	72.500
206	uc001dvw.4	PRPF38B	chr1	+	109234931	109244422	7872	True	-34.627	92.442	0.000	0.000	34.139	1.000	0.000	-0.060	0.185	1396.120	2564.140	-0.601	361.720	552.140	-0.352	67	67	67	43	43	43	618.274	1114.967	-0.840	245.554	372.069	-0.593	287.313	532.817	0.075	59.337	93.876	0.082	1396.120
207	uc010gsm.4	ZNF74	chr22	+	20748404	20762753	13562	True	-53.827	27.988	0.000	0.000	38.653	1.000	0.000	-0.093	0.360	167.700	382.700	-0.809	91.740	146.680	-0.520	124	124	124	37	37	37	52.368	119.954	-1.198	48.442	81.552	-0.739	28.183	61.186	0.187	15.836	26.172	0.122	167.700
208	uc002zsh.4	ZNF74	chr22	+	20748404	20762753	13562	True	-53.699	27.968	0.000	0.000	38.737	1.000	0.000	-0.092	0.362	167.700	382.700	-0.809	91.740	146.680	-0.520	124	124	124	37	37	37	52.368	119.954	-1.198	48.442	81.552	-0.739	28.183	61.186	0.187	15.836	26.172	0.122	167.700
209	uc003vvt.2	MKRN1	chr7	-	140152839	140179369	1020	True	-56.970	77.111	0.000	0.000	26.717	1.000	0.000	-0.087	0.147	447.540	920.700	-0.678	626.800	1036.660	-0.573	80	80	80	51	51	51	264.089	509.445	-0.962	319.068	531.208	-0.729	97.266	186.362	0.140	113.675	193.197	0.070	626.800
210	uc003ybx.5	ZBTB10	chr8	+	81398447	81438500	37830	True	-269.000	14.182	0.000	0.000	42.248	0.083	0.725	0.056	-0.230	204.160	372.620	-0.282	40.100	83.460	-0.543	346	346	346	109	109	109	72.174	134.112	-0.885	18.828	43.706	-1.197	34.265	62.788	0.201	7.477	13.413	0.286	204.160
211	uc022awq.2	ZBTB10	chr8	+	81398447	81438500	37830	True	-262.820	16.482	0.000	0.000	42.226	0.083	0.725	0.056	-0.227	204.160	372.620	-0.282	40.100	83.460	-0.543	340	340	340	109	109	109	72.158	134.395	-0.889	18.828	43.706	-1.197	34.522	63.166	0.199	7.477	13.413	0.286	204.160
212	uc003dvx.3	ALCAM	chr3	+	105085556	105295757	209124	True	-81.104	113.827	0.000	0.000	32.731	0.962	0.000	-0.032	0.188	277.780	428.920	-0.420	463.560	669.960	-0.291	127	127	127	52	52	52	148.078	234.187	-0.664	277.335	392.699	-0.489	43.041	63.611	0.124	85.626	128.687	0.096	463.560
213	uc003dvy.3	ALCAM	chr3	+	105085556	105295757	209124	True	-81.104	113.827	0.000	0.000	32.731	0.962	0.000	-0.032	0.188	277.780	428.920	-0.420	463.560	669.960	-0.291	127	127	127	52	52	52	148.078	234.187	-0.664	277.335	392.699	-0.489	43.041	63.611	0.124	85.626	128.687	0.096	463.560
214	uc001gpa.2	GLUL	chr1	-	182350838	182360539	2580	True	-44.570	135.247	0.000	0.000	31.977	0.957	0.000	-0.078	0.083	1463.140	2954.060	-0.891	1844.360	3301.540	-0.676	50	50	50	70	70	70	863.795	1785.395	-1.046	767.020	1406.718	-0.875	224.068	466.823	0.049	258.542	471.952	0.072	1844.360
215	uc003gwm.3	BEND4	chr4	-	42112869	42154895	5960	True	-277.444	-279.153	0.000	0.000	-96.935	0.000	0.000	-0.304	0.084	25.520	68.420	-0.180	72.500	140.620	0.037	104	104	104	295	295	295	12.379	33.124	-1.376	28.579	64.540	-1.143	5.808	14.168	0.398	12.460	26.564	0.339	72.500
216	uc011dvf.2	SRF	chr6	+	43140127	43149244	7785	True	-66.423	-6.186	0.000	0.000	30.246	0.831	0.000	-0.168	0.257	108.200	259.680	-0.236	226.080	478.220	1.985	85	85	85	65	65	65	67.785	153.057	-1.128	111.555	232.124	-0.800	16.170	46.781	0.254	50.150	120.273	0.766	226.080
217	uc002axe.3	ISLR2	chr15	+	74421995	74429143	5492	True	-113.262	-113.418	0.000	0.000	22.649	0.580	0.000	-0.219	0.335	1.040	2.140	0.681	110.840	291.500	1.163	119	119	119	81	81	81	0.079	0.412	-0.340	12.014	32.338	-0.128	0.205	0.467	0.462	25.445	73.688	0.807	110.840
218	uc010bjg.3	ISLR2	chr15	+	74422589	74429143	4898	True	-113.868	-114.024	0.000	0.000	22.384	0.580	0.000	-0.224	0.330	1.040	2.140	0.681	110.840	291.500	1.163	119	119	119	81	81	81	0.079	0.412	-0.340	12.014	32.338	-0.128	0.205	0.467	0.462	25.445	73.688	0.807	110.840
219	uc010bjf.3	ISLR2	chr15	+	74422742	74429143	4745	True	-113.682	-113.829	0.000	0.000	22.440	0.580	0.000	-0.222	0.331	1.040	2.140	0.681	110.840	291.500	1.163	119	119	119	81	81	81	0.079	0.412	-0.340	12.014	32.338	-0.128	0.205	0.467	0.462	25.445	73.688	0.807	110.840
220	uc003mli.3	TBC1D9B	chr5	-	179289070	179334856	840	True	-74.137	125.253	0.000	0.000	43.043	1.000	0.000	-0.059	0.218	376.900	740.620	-0.665	412.040	670.960	-0.508	165	165	165	42	42	42	176.606	347.839	-0.985	201.055	329.403	-0.705	56.955	103.312	0.122	74.291	124.421	0.096	412.040
221	uc004bbp.2	GRIN3A	chr9	-	104331633	104500862	3000	True	-188.697	-188.820	0.000	0.000	10.870	0.333	0.000	-0.164	0.220	2.420	4.540	0.589	4.560	6.200	1.249	192	192	192	150	150	150	0.236	0.681	-0.304	1.346	1.798	-0.218	0.451	1.071	0.496	0.951	1.328	0.563	4.560
222	uc004dys.2	FOXO4	chrX	+	70315998	70323384	6468	True	-43.837	-44.635	0.000	0.000	30.225	0.909	0.000	-0.200	0.423	55.340	132.060	0.401	98.500	154.460	0.985	98	98	98	44	44	44	31.746	64.147	-0.963	54.973	78.665	-0.370	10.367	24.556	0.313	22.712	42.779	0.487	98.500
223	uc004ezn.2	FHL1	chrX	+	135251454	135293518	40835	True	-29.736	96.271	0.000	0.000	29.761	1.000	0.000	-0.103	0.105	946.000	1847.780	-0.786	2328.300	3376.740	-0.485	38	38	38	59	59	59	688.746	1287.043	-0.899	912.300	1478.037	-0.701	115.627	226.111	0.051	288.064	423.559	0.072	2328.300
224	uc003mlj.3	TBC1D9B	chr5	-	179289070	179334856	840	True	-73.690	124.447	0.000	0.000	43.048	1.000	0.000	-0.059	0.218	376.900	740.620	-0.665	412.040	670.960	-0.508	164	164	164	42	42	42	175.973	346.833	-0.985	201.055	329.403	-0.705	56.547	102.819	0.122	74.291	124.421	0.096	412.040
225	uc003ukq.3	CLDN12	chr7	+	90013034	90045268	29863	True	-66.397	38.671	0.000	0.000	19.659	0.931	0.000	-0.290	0.075	81.020	240.260	-1.227	147.720	343.040	-0.875	45	45	45	116	116	116	50.963	143.987	-1.487	82.898	184.797	-1.151	13.158	33.691	0.131	25.427	55.089	0.138	147.720
226	uc011cox.2	SLC1A3	chr5	+	36606456	36688436	81150	True	-85.485	39.891	0.000	0.000	28.850	1.000	0.000	-0.071	0.277	156.820	314.360	-0.256	198.960	291.960	-0.414	115	115	115	38	38	38	73.719	145.914	-0.973	133.836	212.809	-0.657	22.146	44.856	0.189	34.273	57.158	0.109	198.960
227	uc010ukd.1	TLE3	chr15	-	70340542	70389061	980	True	-83.533	71.840	0.000	0.000	28.646	0.980	0.000	-0.078	0.190	248.720	515.660	-0.630	180.060	339.000	-0.306	122	122	122	49	49	49	108.872	219.439	-1.011	117.149	196.561	-0.737	46.051	89.893	0.147	33.540	59.122	0.134	248.720
228	uc010cnx.4	MYH10	chr17	-	8377522	8534079	660	True	-93.217	240.721	0.000	0.000	48.123	1.000	0.000	-0.024	0.219	586.740	1326.720	-0.775	626.100	1136.240	-0.647	265	265	265	33	33	33	254.125	534.044	-1.063	387.922	691.043	-0.825	78.032	170.139	0.106	122.855	226.237	0.078	626.100
229	uc002gll.4	MYH10	chr17	-	8377522	8534079	660	True	-93.217	240.721	0.000	0.000	48.123	1.000	0.000	-0.024	0.219	586.740	1326.720	-0.775	626.100	1136.240	-0.647	265	265	265	33	33	33	254.125	534.044	-1.063	387.922	691.043	-0.825	78.032	170.139	0.106	122.855	226.237	0.078	626.100
230	uc001eox.3	NBPF24	chr1	-	146032541	146057622	1520	True	-85.252	95.258	0.000	0.000	26.743	1.000	0.000	-0.085	0.119	1540.320	3451.740	-0.799	1447.680	3006.700	-0.618	101	101	101	72	72	72	490.551	1087.147	-1.154	690.616	1379.011	-0.977	302.492	645.846	0.143	312.248	658.319	0.099	1540.320
231	uc002zsi.4	ZNF74	chr22	+	20748404	20762753	13562	True	-52.071	-0.865	0.000	0.000	9.572	1.000	0.000	-0.092	0.358	167.700	382.700	-0.809	91.740	146.680	-0.520	122	122	122	37	37	37	52.900	121.071	-1.196	48.442	81.552	-0.739	28.103	61.054	0.188	15.836	26.172	0.122	167.700
232	uc001dvv.4	PRPF38B	chr1	+	109234931	109244422	7852	True	-80.456	73.606	0.000	0.000	16.940	0.853	0.067	-0.091	0.116	1396.120	2564.140	-0.601	412.840	683.160	-0.352	78	78	78	75	75	75	548.349	993.268	-0.872	188.239	291.038	-0.656	317.482	578.684	0.115	91.137	135.868	0.142	1396.120
233	uc002lpp.2	PTBP1	chr19	+	797391	812327	13662	True	-65.570	73.528	0.000	0.000	14.463	0.935	0.000	-0.093	0.113	1187.900	2536.820	-0.986	1631.320	3375.420	-0.136	71	71	71	62	62	62	680.558	1503.950	-1.148	911.239	1796.902	-0.950	187.899	390.956	0.081	374.905	785.607	0.163	1631.320
234	uc003tff.3	ANLN	chr7	+	36429431	36493400	62834	True	-77.072	70.260	0.000	0.000	32.728	0.980	0.000	-0.080	0.202	397.780	769.560	-0.622	363.600	615.780	-0.475	127	127	127	51	51	51	169.636	335.027	-0.994	208.775	344.669	-0.713	65.919	122.362	0.158	71.468	121.705	0.104	397.780
235	uc001nsw.1	INCENP	chr11	+	61891444	61920635	28509	True	-63.726	50.179	0.000	0.000	28.672	1.000	0.000	-0.062	0.282	268.280	661.460	-0.769	219.740	411.220	-0.582	131	131	131	32	32	32	125.133	288.442	-1.198	152.006	277.163	-0.853	43.387	102.698	0.173	29.674	63.468	0.117	268.280
236	uc001nsx.1	INCENP	chr11	+	61891444	61920635	28509	True	-63.726	50.179	0.000	0.000	28.672	1.000	0.000	-0.062	0.282	268.280	661.460	-0.769	219.740	411.220	-0.582	131	131	131	32	32	32	125.133	288.442	-1.198	152.006	277.163	-0.853	43.387	102.698	0.173	29.674	63.468	0.117	268.280
237	uc004ezp.2	FHL1	chrX	+	135279054	135293518	13235	True	-31.518	87.453	0.000	0.000	28.760	1.000	0.000	-0.129	0.093	946.000	1847.780	-0.786	2328.300	3376.740	-0.485	39	39	39	59	59	59	681.203	1274.019	-0.901	912.300	1478.037	-0.701	123.245	237.195	0.052	288.064	423.559	0.072	2328.300
238	uc001gpb.2	GLUL	chr1	-	182350838	182360924	2580	True	-42.490	134.564	0.000	0.000	33.353	0.986	0.000	-0.067	0.100	1463.140	2954.060	-0.891	1844.360	3301.540	-0.676	50	50	50	70	70	70	863.795	1785.395	-1.046	767.020	1406.718	-0.875	224.068	466.823	0.049	258.542	471.952	0.072	1844.360
239	uc003wlz.3	INSIG1	chr7	+	155089485	155101945	11185	True	-58.180	90.976	0.000	0.000	21.627	1.000	0.000	-0.099	0.096	1441.420	2270.900	-0.589	2424.560	3542.540	-0.331	57	57	57	62	62	62	824.318	1381.516	-0.776	1256.760	1839.781	-0.553	326.387	495.278	0.122	490.799	693.443	0.071	2424.560
240	uc010rug.2	SESN3	chr11	-	94898676	94965705	7460	True	-269.525	-270.943	0.000	0.000	-210.133	0.005	0.000	-0.326	0.071	105.820	122.700	0.166	376.520	318.720	1.215	56	56	56	373	373	373	61.877	70.280	-0.187	98.998	84.365	0.219	22.472	24.325	0.212	58.539	48.044	0.232	376.520
241	uc003crq.2	SMARCC1	chr3	-	47627377	47823405	1980	True	-121.909	175.711	0.000	0.000	26.874	0.869	0.061	-0.064	0.085	733.620	1781.480	-0.908	658.780	1506.100	-0.774	130	130	130	99	99	99	336.211	795.487	-1.229	441.113	940.474	-1.083	153.543	378.771	0.095	101.447	230.982	0.116	733.620
242	uc002zgt.2	ADARB1	chr21	+	46494492	46646478	149680	True	-116.793	-117.316	0.000	0.000	26.039	0.628	0.000	-0.108	0.303	54.640	99.580	1.073	112.320	166.760	1.049	192	192	192	113	113	113	24.639	49.312	-0.956	40.505	66.576	-0.553	8.523	16.927	0.392	23.203	40.916	0.515	112.320
243	uc001yfq.3	PAPOLA	chr14	+	96968712	97033453	62919	True	-80.380	159.273	0.000	0.000	30.171	0.944	0.000	-0.082	0.073	549.040	1101.260	-0.799	937.760	1623.020	-0.666	83	83	83	89	89	89	383.408	760.937	-0.992	468.499	832.020	-0.833	81.712	152.029	0.096	157.603	271.120	0.074	937.760
244	uc001yfr.3	PAPOLA	chr14	+	96968712	97033453	62919	True	-80.366	159.357	0.000	0.000	30.229	0.944	0.000	-0.082	0.073	549.040	1101.260	-0.799	937.760	1623.020	-0.666	83	83	83	89	89	89	383.439	760.993	-0.992	468.499	832.020	-0.833	81.694	152.013	0.096	157.603	271.120	0.074	937.760
245	uc003ybr.1	TPD52	chr8	-	80947104	80993010	680	True	-59.216	-39.298	0.000	0.000	47.199	0.000	0.912	0.093	-0.659	405.180	890.800	0.517	27.280	57.400	-0.649	151	151	151	34	34	34	165.108	338.819	-0.898	14.105	37.678	-1.375	119.112	253.435	0.351	4.598	9.372	0.308	405.180
246	uc022awn.1	TPD52	chr8	-	80947104	80993010	680	True	-59.216	-39.298	0.000	0.000	47.199	0.000	0.912	0.093	-0.659	405.180	890.800	0.517	27.280	57.400	-0.649	151	151	151	34	34	34	165.108	338.819	-0.898	14.105	37.678	-1.375	119.112	253.435	0.351	4.598	9.372	0.308	405.180
247	uc022awo.1	TPD52	chr8	-	80947104	80993010	680	True	-59.216	-39.298	0.000	0.000	47.199	0.000	0.912	0.093	-0.659	405.180	890.800	0.517	27.280	57.400	-0.649	151	151	151	34	34	34	165.108	338.819	-0.898	14.105	37.678	-1.375	119.112	253.435	0.351	4.598	9.372	0.308	405.180
248	uc022awp.1	TPD52	chr8	-	80947104	80993010	680	True	-59.216	-39.298	0.000	0.000	47.199	0.000	0.912	0.093	-0.659	405.180	890.800	0.517	27.280	57.400	-0.649	151	151	151	34	34	34	165.108	338.819	-0.898	14.105	37.678	-1.375	119.112	253.435	0.351	4.598	9.372	0.308	405.180
249	uc011dgv.2	TBC1D9B	chr5	-	179289070	179299274	840	True	-41.982	73.940	0.000	0.000	31.768	1.000	0.000	-0.081	0.199	376.900	740.620	-0.683	412.040	670.960	-0.514	77	77	77	41	41	41	208.492	405.612	-0.962	203.147	333.430	-0.709	56.115	102.151	0.101	73.958	123.195	0.092	412.040
250	uc001gfd.4	GPR161	chr1	-	168048779	168106905	1300	True	-205.288	-44.796	0.000	0.000	41.352	0.889	0.000	-0.049	0.362	774.320	2230.140	-0.397	63.800	89.560	-0.137	306	306	306	63	63	63	38.155	85.369	-0.998	35.833	54.008	-0.583	70.444	200.047	0.287	10.364	14.303	0.215	774.320
251	uc010gsn.4	ZNF74	chr22	+	20748404	20762753	13562	True	-53.578	24.928	0.000	0.000	36.687	1.000	0.000	-0.087	0.362	167.700	382.700	-0.809	91.740	146.680	-0.520	118	118	118	37	37	37	52.756	120.800	-1.197	48.442	81.552	-0.739	28.499	61.911	0.191	15.836	26.172	0.122	167.700
252	uc002zsg.4	ZNF74	chr22	+	20748404	20762753	13562	True	-53.414	24.902	0.000	0.000	36.791	1.000	0.000	-0.094	0.356	167.700	382.700	-0.809	91.740	146.680	-0.520	118	118	118	37	37	37	52.756	120.800	-1.197	48.442	81.552	-0.739	28.499	61.911	0.191	15.836	26.172	0.122	167.700
253	uc021onc.1	ATPAF1	chr1	-	47098410	47101972	2280	True	-85.239	-85.985	0.000	0.000	-16.748	0.000	0.088	0.286	-0.123	362.100	732.180	1.145	148.640	348.340	-0.737	57	57	57	114	114	114	188.697	394.588	-0.888	82.272	196.788	-1.272	95.786	200.406	0.544	26.778	61.073	0.253	362.100
254	uc003eix.2	ZXDC	chr3	-	126169958	126194762	4480	True	-408.119	-409.291	0.000	0.000	7.793	0.062	0.000	-0.123	0.213	96.920	207.340	0.725	88.680	220.400	1.301	395	395	395	224	224	224	36.815	76.076	-1.100	49.438	88.281	-0.764	21.018	40.335	0.473	16.717	35.963	0.400	96.920
255	uc003qmu.2	LATS1	chr6	-	149979288	150039392	3380	True	-194.497	-33.976	0.000	0.000	13.061	0.651	0.000	-0.140	0.151	145.160	242.760	-0.549	155.800	273.040	-0.109	167	167	167	166	166	166	56.423	114.222	-1.037	78.911	132.793	-0.742	21.107	33.055	0.238	31.091	52.015	0.235	155.800
256	uc003egy.4	CCDC14	chr3	-	123632273	123680255	1140	True	-60.801	125.078	0.000	0.000	32.178	1.000	0.000	-0.058	0.147	265.340	574.340	-0.796	309.620	597.280	-0.699	111	111	111	43	43	43	176.443	374.526	-1.077	200.880	368.322	-0.873	42.745	93.659	0.091	49.599	91.947	0.086	309.620
257	uc003tfg.3	ANLN	chr7	+	36429431	36493400	62834	True	-76.372	67.225	0.000	0.000	31.542	0.980	0.000	-0.081	0.199	397.780	769.560	-0.622	363.600	615.780	-0.475	123	123	123	51	51	51	170.386	336.068	-0.992	208.775	344.669	-0.713	66.828	124.159	0.160	71.468	121.705	0.104	397.780
258	uc010kxe.3	ANLN	chr7	+	36429431	36493400	62834	True	-76.470	67.150	0.000	0.000	31.475	0.980	0.000	-0.081	0.199	391.420	756.040	-0.622	363.600	615.780	-0.475	123	123	123	51	51	51	170.304	335.829	-0.992	208.775	344.669	-0.713	66.746	123.937	0.161	71.468	121.705	0.104	391.420
259	uc001cfb.2	PPT1	chr1	-	40538381	40563142	1180	True	-33.152	84.017	0.000	0.000	27.133	1.000	0.000	-0.131	0.089	457.480	914.440	-0.680	730.420	1213.360	-0.537	39	39	39	59	59	59	282.228	548.918	-0.943	392.017	665.018	-0.750	104.362	207.802	0.106	132.761	236.594	0.085	730.420
260	uc010pln.3	GPR161	chr1	-	168048779	168106905	1300	True	-203.626	-46.566	0.000	0.000	41.122	0.889	0.000	-0.046	0.366	774.320	2230.140	-0.397	63.800	89.560	-0.137	306	306	306	63	63	63	38.155	85.369	-0.998	35.833	54.008	-0.583	70.444	200.047	0.287	10.364	14.303	0.215	774.320
261	uc010twv.2	PAPOLA	chr14	+	96968712	97033453	62919	True	-80.569	157.887	0.000	0.000	29.050	0.944	0.000	-0.082	0.072	549.040	1101.260	-0.799	937.760	1623.020	-0.666	82	82	82	89	89	89	381.691	757.009	-0.992	468.499	832.020	-0.833	80.706	148.708	0.096	157.603	271.120	0.074	937.760
262	uc003dqd.2	ROBO1	chr3	-	78646387	79068609	1440	True	-135.953	118.838	0.000	0.000	36.113	0.889	0.000	-0.062	0.162	382.680	730.300	-0.571	405.320	630.260	-0.494	196	196	196	72	72	72	148.659	294.796	-0.993	225.664	377.368	-0.740	70.692	130.603	0.149	66.265	110.284	0.119	405.320
263	uc003dqb.2	ROBO1	chr3	-	78646387	79068609	1440	True	-135.953	118.838	0.000	0.000	36.113	0.889	0.000	-0.062	0.162	382.680	730.300	-0.571	405.320	630.260	-0.494	196	196	196	72	72	72	148.659	294.796	-0.993	225.664	377.368	-0.740	70.692	130.603	0.149	66.265	110.284	0.119	405.320
264	uc001hmg.2	RAB3GAP2	chr1	-	220321609	220445843	2880	True	-143.672	57.021	0.000	0.000	3.658	0.752	0.021	-0.087	0.129	191.620	349.520	-0.529	182.160	268.120	-0.183	107	107	107	141	141	141	105.535	211.556	-0.998	96.118	161.806	-0.750	29.130	57.173	0.155	31.223	49.327	0.172	191.620
265	uc001yfo.3	PAPOLA	chr14	+	96968712	97001935	30299	True	-118.239	-117.845	0.000	0.000	1.060	0.000	0.266	0.342	-0.222	561.420	1129.260	1.187	509.300	1426.260	-0.492	74	74	74	109	109	109	168.072	332.709	-0.696	54.009	136.922	-1.207	180.944	362.879	0.586	106.524	278.887	0.296	561.420
266	uc002mpo.3	ILF3	chr19	+	10764936	10803095	35178	True	-154.649	140.274	0.000	0.000	-5.012	0.707	0.041	-0.067	0.072	1139.840	2483.500	-0.832	1036.900	1693.040	-0.538	108	108	108	147	147	147	679.481	1437.359	-1.075	293.723	522.434	-0.848	249.719	536.417	0.078	172.846	284.945	0.130	1139.840
267	uc003kil.3	VCAN	chr5	+	82831432	82878122	45033	True	-201.947	93.015	0.000	0.000	41.067	0.901	0.012	-0.040	0.216	183.660	300.400	-0.256	208.000	311.660	-0.160	306	306	306	81	81	81	71.819	130.832	-0.867	115.305	174.766	-0.585	27.037	46.116	0.186	37.719	60.424	0.150	208.000
268	uc003cfq.4	UBP1	chr3	-	33429828	33481870	1460	True	-70.852	43.165	0.000	0.000	26.380	0.903	0.000	-0.145	0.148	286.640	577.040	-0.598	457.820	791.280	-0.542	79	79	79	72	72	72	165.438	331.726	-1.014	268.324	463.722	-0.781	53.681	102.604	0.140	104.261	179.261	0.118	457.820
269	uc004dyt.2	FOXO4	chrX	+	70315998	70323384	6468	True	-40.707	-41.226	0.000	0.000	28.183	0.955	0.000	-0.213	0.400	55.340	132.060	0.401	98.500	154.460	0.985	88	88	88	44	44	44	32.872	66.616	-0.973	54.973	78.665	-0.370	9.796	23.758	0.317	22.712	42.779	0.487	98.500
270	uc009wvo.4	GPR161	chr1	-	168048779	168106811	1300	True	-207.376	-44.301	0.000	0.000	41.316	0.891	0.000	-0.061	0.346	774.320	2230.140	-0.397	63.800	89.560	-0.137	306	306	306	64	64	64	38.155	85.369	-0.998	35.516	53.583	-0.586	70.444	200.047	0.287	10.586	14.585	0.214	774.320
271	uc003ddk.2	WDR82	chr3	-	52288437	52302154	2400	True	-65.859	-67.790	0.000	0.000	-36.472	0.058	0.000	-0.159	0.100	392.940	768.580	-0.772	850.940	2078.120	0.894	56	56	56	120	120	120	246.283	500.003	-1.022	377.889	678.451	-0.780	65.245	124.380	0.103	141.912	347.252	0.331	850.940
272	uc004eww.3	MBNL3	chrX	-	131503342	131623996	6440	True	-257.232	-257.830	0.000	0.000	-50.007	0.134	0.022	-0.125	0.111	70.140	116.900	-0.186	115.520	187.260	0.359	224	224	224	320	320	320	25.027	50.044	-0.960	36.904	62.497	-0.711	10.329	21.038	0.266	29.233	49.572	0.393	115.520
273	uc011muz.2	MBNL3	chrX	-	131503342	131547636	6440	True	-258.998	-259.172	0.000	0.000	-52.317	0.138	0.022	-0.134	0.099	70.140	116.900	-0.186	115.520	187.260	0.359	224	224	224	320	320	320	25.027	50.044	-0.960	36.904	62.497	-0.711	10.329	21.038	0.266	29.233	49.572	0.393	115.520
274	uc003htk.4	PDLIM5	chr4	+	95373007	95589378	213581	True	-154.942	-33.009	0.000	0.000	13.653	0.693	0.000	-0.155	0.157	674.500	1610.000	1.098	355.240	628.000	-0.210	134	134	134	137	137	137	76.577	179.811	-0.997	70.658	120.957	-0.751	100.566	258.016	0.452	42.089	76.612	0.211	674.500
275	uc003fhy.3	FNDC3B	chr3	+	171757417	172118492	357876	True	-120.649	-122.312	0.000	0.000	9.046	0.513	0.006	-0.216	0.204	40.440	90.080	-0.243	53.600	73.880	0.847	134	134	134	158	158	158	18.188	34.907	-0.910	25.720	37.321	-0.501	6.958	13.160	0.303	9.165	14.174	0.369	53.600
276	uc002igv.2	GPATCH8	chr17	-	42472644	42542461	1720	True	-163.754	138.675	0.000	0.000	42.519	0.884	0.035	-0.059	0.163	134.780	282.620	-0.617	158.860	269.160	-0.429	234	234	234	86	86	86	64.207	125.169	-0.949	98.139	169.691	-0.789	17.878	36.162	0.149	23.720	39.630	0.158	158.860
277	uc003qxb.3	C6orf120	chr6	+	170102256	170106402	2340	True	-96.833	85.878	0.000	0.000	30.667	0.898	0.000	-0.101	0.138	445.580	917.180	-0.945	415.480	799.360	-0.582	102	102	102	88	88	88	133.315	295.452	-1.175	120.780	231.914	-0.941	75.068	150.419	0.131	96.837	186.436	0.145	445.580
278	uc002mpn.3	ILF3	chr19	+	10764936	10803095	35178	True	-154.108	138.844	0.000	0.000	-5.504	0.707	0.041	-0.067	0.072	1139.840	2483.500	-0.832	1036.900	1693.040	-0.538	107	107	107	147	147	147	679.079	1436.292	-1.074	293.723	522.434	-0.848	250.973	539.084	0.078	172.846	284.945	0.130	1139.840
279	uc002hue.3	CASC3	chr17	+	38296506	38328431	30533	True	-78.867	98.091	0.000	0.000	31.244	0.912	0.029	-0.085	0.132	331.400	702.180	-0.532	535.100	893.560	-0.479	99	99	99	68	68	68	167.883	316.399	-0.887	311.312	507.255	-0.692	66.093	133.877	0.134	73.377	134.551	0.122	535.100
280	uc002vvn.3	ARL4C	chr2	-	235401685	235405693	1820	True	-88.589	23.135	0.000	0.000	24.452	0.890	0.000	-0.148	0.169	101.920	223.400	-0.667	118.300	244.560	-0.536	86	86	86	91	91	91	55.486	132.797	-1.260	71.353	139.216	-0.937	21.087	45.487	0.190	18.772	42.804	0.158	118.300
281	uc003jtk.3	SREK1IP1	chr5	-	64013977	64064496	5300	True	-39.330	-39.020	0.000	0.000	-29.195	0.000	0.397	0.152	-0.132	298.440	672.480	-0.891	676.680	1924.440	-0.784	62	62	62	146	146	146	97.799	224.124	-1.170	48.175	132.942	-1.413	78.394	179.358	0.107	83.800	240.009	0.257	676.680
282	uc001rta.4	KMT2D	chr12	-	49412757	49449107	1760	True	-377.558	-208.204	0.000	0.000	82.701	0.705	0.000	-0.052	0.459	209.080	452.580	-0.207	236.800	548.160	1.012	772	772	772	88	88	88	39.472	91.378	-1.234	92.735	168.804	-0.704	32.389	69.874	0.277	59.087	133.322	0.455	236.800
283	uc011bvh.2	WHSC1	chr4	+	1952798	1983934	28186	True	-123.291	39.608	0.000	0.000	-13.636	0.703	0.021	-0.137	0.090	346.320	643.120	-0.646	313.580	527.560	-0.158	66	66	66	145	145	145	186.792	349.595	-0.896	160.115	245.425	-0.609	60.888	117.224	0.104	61.821	99.814	0.171	346.320
284	uc002txo.3	RIF1	chr2	+	152266603	152333860	65407	True	-220.646	126.954	0.000	0.000	40.000	0.856	0.011	-0.048	0.176	238.100	393.500	-0.336	196.080	304.260	-0.223	322	322	322	90	90	90	100.981	175.860	-0.803	125.229	186.225	-0.577	44.822	76.414	0.178	39.574	56.391	0.151	238.100
285	uc001ahe.4	SLC35E2B	chr1	-	1592938	1601578	1500	True	-146.079	59.767	0.000	0.000	12.952	0.947	0.000	-0.066	0.123	255.520	624.300	-0.119	289.500	488.520	-0.527	164	164	164	75	75	75	83.219	164.399	-0.952	166.463	289.904	-0.799	40.550	91.017	0.214	46.947	79.844	0.091	289.500
286	uc001gfb.4	GPR161	chr1	-	168048779	168105674	1300	True	-178.973	-38.742	0.000	0.000	39.266	0.889	0.000	-0.059	0.341	774.320	2230.140	-0.397	63.800	89.560	-0.137	287	287	287	63	63	63	38.854	86.780	-0.986	35.833	54.008	-0.583	72.669	206.451	0.284	10.364	14.303	0.215	774.320
287	uc001bov.2	PPP1R8	chr1	+	28157251	28178183	20072	True	-38.961	24.876	0.000	0.000	19.571	1.000	0.000	-0.118	0.223	387.480	836.440	-0.080	431.580	765.360	-0.633	59	59	59	34	34	34	223.134	480.386	-1.093	303.261	517.540	-0.769	67.624	147.609	0.209	67.364	116.719	0.072	431.580
288	uc003brt.3	SETD5	chr3	+	9439402	9519838	78464	True	-147.314	216.624	0.000	0.000	28.170	0.844	0.089	-0.054	0.081	403.120	747.580	-0.829	578.800	1284.180	-0.758	178	178	178	90	90	90	222.463	460.933	-1.051	389.240	755.946	-0.947	58.141	116.112	0.089	86.430	190.876	0.125	578.800
289	uc003wzp.3	ATP6V1B2	chr8	+	20054703	20079207	23270	True	-45.364	42.379	0.000	0.000	26.974	1.000	0.000	-0.155	0.159	203.880	393.740	-0.591	279.020	502.580	-0.250	53	53	53	60	60	60	118.885	237.099	-0.989	155.615	253.668	-0.680	31.174	62.895	0.159	38.772	76.527	0.146	279.020
290	uc003htl.4	PDLIM5	chr4	+	95505551	95589378	81057	True	-128.238	-28.046	0.000	0.000	13.057	0.757	0.000	-0.194	0.159	674.500	1610.000	-0.196	355.240	628.000	-0.210	100	100	100	136	136	136	93.569	222.471	-1.136	69.901	118.986	-0.748	111.085	286.130	0.286	41.303	73.353	0.209	674.500
291	uc001jmg.3	ADO	chr10	+	64564515	64568239	1340	True	-74.834	7.227	0.000	0.000	16.784	0.897	0.000	-0.311	0.095	70.360	185.760	-0.777	210.780	371.540	-0.516	51	51	51	117	117	117	37.229	91.711	-1.265	100.950	182.487	-0.855	13.013	34.061	0.209	37.646	65.529	0.158	210.780
292	uc003dqc.2	ROBO1	chr3	-	78646387	79068609	1440	True	-133.772	113.744	0.000	0.000	34.091	0.889	0.014	-0.062	0.157	382.680	730.300	-0.571	405.320	630.260	-0.494	188	188	188	72	72	72	149.674	296.084	-0.989	225.664	377.368	-0.740	71.939	133.108	0.150	66.265	110.284	0.119	405.320
293	uc010pll.3	GPR161	chr1	-	168048779	168105945	1300	True	-201.508	-41.932	0.000	0.000	37.993	0.862	0.000	-0.076	0.312	774.320	2230.140	-0.397	63.800	89.560	-0.137	292	292	292	65	65	65	38.279	85.472	-0.985	35.079	52.956	-0.589	72.177	204.916	0.285	11.072	15.316	0.214	774.320
294	uc002zgy.2	ADARB1	chr21	+	46494492	46646478	149680	True	-122.576	-123.165	0.000	0.000	23.685	0.566	0.000	-0.103	0.298	208.080	404.740	1.073	112.320	166.760	1.049	196	196	196	113	113	113	26.801	53.566	-0.958	40.505	66.576	-0.553	19.638	38.213	0.388	23.203	40.916	0.515	208.080
295	uc003apg.3	MYH9	chr22	-	36677322	36784063	520	True	-82.189	182.210	0.000	0.000	46.541	1.000	0.000	-0.025	0.291	603.200	1444.660	-0.856	497.680	859.840	-0.695	259	259	259	26	26	26	217.670	497.594	-1.182	290.288	529.168	-0.869	94.497	221.044	0.124	84.282	145.160	0.092	603.200
296	uc003yky.3	AZIN1	chr8	-	103838535	103876397	2040	True	-63.530	111.666	0.000	0.000	25.673	0.963	0.000	-0.072	0.116	439.980	879.800	-0.819	483.640	812.920	-0.347	63	63	63	80	80	80	289.765	567.046	-0.968	199.528	338.820	-0.741	66.028	126.433	0.077	87.109	158.083	0.116	483.640
297	uc001pxv.3	SC5D	chr11	+	121163576	121184119	15769	True	-117.588	-14.360	0.000	0.000	6.390	0.000	0.467	0.149	-0.132	541.820	860.760	-0.299	760.200	2695.500	-0.213	95	95	95	105	105	105	280.857	417.904	-0.567	106.272	242.080	-0.769	78.494	118.267	0.095	135.859	449.720	0.349	760.200
298	uc010jld.3	CNOT6	chr5	+	179921432	180005353	80375	True	-159.427	106.318	0.000	0.000	-15.819	0.726	0.023	-0.112	0.061	242.560	455.540	-0.659	350.020	528.040	-0.387	93	93	93	175	175	175	154.469	287.200	-0.889	139.144	224.169	-0.691	35.430	67.260	0.097	68.513	105.904	0.142	350.020
299	uc001obr.3	MEN1	chr11	-	64570985	64578766	700	True	-37.903	72.033	0.000	0.000	30.384	1.000	0.000	-0.097	0.191	172.580	321.960	-0.691	307.620	564.340	-0.619	80	80	80	34	34	34	107.971	217.513	-1.002	202.308	354.558	-0.799	32.382	63.674	0.117	43.550	82.741	0.076	307.620
300	uc009wan.3	AK4	chr1	+	65613352	65697828	79093	True	-199.135	-24.918	0.000	0.000	-132.181	0.242	0.000	-0.179	0.042	401.160	735.400	-0.833	315.960	503.740	-0.371	49	49	49	264	264	264	224.335	451.977	-1.023	107.932	189.144	-0.810	73.806	131.616	0.099	48.856	83.421	0.160	401.160
301	uc010fch.3	PAPOLG	chr2	+	61009019	61029221	17737	True	-144.213	-143.331	0.000	0.000	25.118	0.000	0.425	0.204	-0.280	85.440	158.660	0.248	182.000	470.180	-0.002	162	162	162	120	120	120	35.762	64.140	-0.764	30.854	80.680	-1.252	22.367	40.357	0.342	33.682	98.985	0.466	182.000
302	uc003onk.3	PIM1	chr6	+	37137921	37143204	4548	True	-35.562	14.154	0.000	0.000	26.725	1.000	0.000	-0.150	0.307	101.220	237.820	-0.461	149.900	228.980	-0.540	67	67	67	34	34	34	52.095	117.465	-1.135	88.521	146.493	-0.720	21.658	51.741	0.211	17.360	28.144	0.119	149.900
303	uc003vvs.2	MKRN1	chr7	-	140152839	140174569	1020	True	-47.352	108.552	0.000	0.000	30.569	1.000	0.000	-0.079	0.118	447.540	920.700	-0.678	626.800	1036.660	-0.573	71	71	71	50	50	50	286.824	548.908	-0.927	321.782	535.656	-0.729	76.973	157.225	0.094	113.158	192.516	0.070	626.800
304	uc003oui.3	SRF	chr6	+	43138919	43149244	8893	True	-88.376	-89.665	0.000	0.000	10.405	0.229	0.000	-0.106	0.334	108.200	259.680	-0.561	226.080	478.220	1.985	108	108	108	70	70	70	61.352	141.254	-1.158	106.710	220.003	-0.776	23.233	58.789	0.228	51.443	123.974	0.744	226.080
305	uc002lzi.3	ZBTB7A	chr19	-	4045215	4066816	1860	True	-78.259	-78.825	0.000	0.000	13.493	0.452	0.000	-0.157	0.233	77.260	123.560	1.153	168.480	270.840	0.537	118	118	118	93	93	93	27.374	45.474	-0.694	47.088	62.059	-0.323	13.388	20.911	0.380	34.693	51.855	0.305	168.480
306	uc002yil.4	PCMTD2	chr20	+	62887047	62907579	18226	True	-74.763	36.647	0.000	0.000	21.215	0.893	0.000	-0.193	0.132	118.740	225.900	-0.537	201.380	294.940	-0.171	62	62	62	103	103	103	83.889	153.430	-0.856	105.370	153.048	-0.525	17.255	33.825	0.170	35.466	54.387	0.159	201.380
307	uc003ykx.3	AZIN1	chr8	-	103838535	103876397	2040	True	-64.001	111.854	0.000	0.000	25.090	0.950	0.000	-0.072	0.115	439.980	879.800	-0.819	483.640	812.920	-0.347	63	63	63	80	80	80	289.765	567.046	-0.968	199.528	338.820	-0.741	66.028	126.433	0.077	87.109	158.083	0.116	483.640
308	uc003brv.3	SETD5	chr3	+	9475676	9519838	42190	True	-142.493	203.767	0.000	0.000	26.386	0.844	0.089	-0.054	0.082	403.120	747.580	-0.829	578.800	1284.180	-0.758	168	168	168	90	90	90	226.847	470.009	-1.051	389.240	755.946	-0.947	56.776	112.879	0.091	86.430	190.876	0.125	578.800
309	uc003cfr.4	UBP1	chr3	-	33429828	33481870	1460	True	-68.241	55.899	0.000	0.000	26.836	0.889	0.000	-0.131	0.141	286.640	577.040	-0.598	457.820	791.280	-0.542	75	75	75	72	72	72	170.895	341.245	-1.000	268.324	463.722	-0.781	49.314	96.101	0.129	104.261	179.261	0.118	457.820
310	uc001obo.3	MEN1	chr11	-	64570985	64578213	700	True	-39.301	75.779	0.000	0.000	29.220	1.000	0.000	-0.141	0.130	172.580	321.960	-0.691	307.620	564.340	-0.619	80	80	80	34	34	34	107.971	217.513	-1.002	202.308	354.558	-0.799	32.382	63.674	0.117	43.550	82.741	0.076	307.620
311	uc010swq.3	TXNRD1	chr12	+	104680459	104744085	61951	True	-70.386	102.121	0.000	0.000	24.867	0.927	0.024	-0.090	0.109	653.440	1394.080	-0.767	484.620	857.880	-0.619	67	67	67	82	82	82	311.364	653.293	-1.074	297.310	545.101	-0.873	100.411	200.682	0.102	98.892	180.757	0.106	653.440
312	uc021rcy.2	TXNRD1	chr12	+	104680459	104744085	61951	True	-70.273	102.216	0.000	0.000	25.064	0.927	0.024	-0.090	0.109	653.440	1394.080	-0.767	484.620	857.880	-0.619	67	67	67	82	82	82	311.364	653.293	-1.074	297.310	545.101	-0.873	100.411	200.682	0.102	98.892	180.757	0.106	653.440
313	uc001jwx.2	SAMD8	chr10	+	76871392	76941881	67893	True	-197.247	-19.325	0.000	0.000	16.048	0.758	0.039	-0.101	0.159	368.000	1098.820	-0.457	532.460	1333.300	-0.139	197	197	197	128	128	128	53.136	111.548	-1.008	106.537	200.917	-0.794	39.494	114.369	0.248	71.830	187.132	0.265	532.460
314	uc021wcw.1	TGIF2	chr20	+	35202956	35222355	17156	True	-76.715	8.842	0.000	0.000	0.615	0.852	0.000	-0.247	0.098	109.520	246.340	-0.591	260.880	467.520	-0.452	47	47	47	108	108	108	67.932	144.870	-1.068	129.627	229.343	-0.808	18.025	40.753	0.174	36.877	69.175	0.188	260.880
315	uc004ewt.3	MBNL3	chrX	-	131503342	131547603	6440	True	-269.965	-270.101	0.000	0.000	-55.299	0.127	0.025	-0.132	0.094	70.140	116.900	-0.186	115.520	187.260	0.359	227	227	227	322	322	322	24.921	49.793	-0.958	36.689	62.166	-0.716	10.304	21.018	0.269	29.269	49.596	0.397	115.520
316	uc004ewx.2	MBNL3	chrX	-	131503342	131547603	6440	True	-269.965	-270.101	0.000	0.000	-55.299	0.127	0.025	-0.132	0.094	70.140	116.900	-0.186	115.520	187.260	0.359	227	227	227	322	322	322	24.921	49.793	-0.958	36.689	62.166	-0.716	10.304	21.018	0.269	29.269	49.596	0.397	115.520
317	uc021owp.2	NBPF14	chr1	-	148250248	148346791	1540	True	-218.574	258.218	0.000	0.000	21.573	0.822	0.027	-0.026	0.102	3258.880	6902.740	-0.743	1521.820	3028.540	-0.712	306	306	306	73	73	73	1246.856	2715.145	-1.135	768.539	1557.414	-0.999	714.881	1530.509	0.121	322.503	687.412	0.106	3258.880
318	uc003kjr.3	LYSMD3	chr5	-	89811444	89825401	2280	True	-101.510	47.886	0.000	0.000	18.156	0.885	0.019	-0.137	0.119	118.040	262.280	-0.492	163.940	275.500	-0.292	88	88	88	104	104	104	71.541	135.501	-0.905	82.480	128.097	-0.647	18.636	37.555	0.177	32.573	49.730	0.149	163.940
319	uc001rao.2	DUSP16	chr12	-	12626215	12715448	3320	True	-123.547	44.094	0.000	0.000	12.560	0.800	0.017	-0.106	0.139	95.860	232.360	-0.947	179.480	484.100	-0.597	102	102	102	120	120	120	56.956	138.478	-1.265	96.274	209.662	-1.089	14.164	35.751	0.159	29.907	75.299	0.212	179.480
320	uc002asl.2	TLE3	chr15	-	70340542	70388943	980	True	-84.761	77.473	0.000	0.000	29.108	0.980	0.000	-0.072	0.188	248.720	515.660	-0.630	180.060	339.000	-0.306	124	124	124	49	49	49	107.507	216.129	-1.002	117.149	196.561	-0.737	46.695	92.013	0.145	33.540	59.122	0.134	248.720
321	uc002gbz.3	DHX33	chr17	-	5344231	5364683	2300	True	-127.293	-45.664	0.000	0.000	9.745	0.696	0.009	-0.171	0.167	162.980	334.700	-0.454	641.700	1679.280	2.255	105	105	105	115	115	115	83.750	167.308	-0.986	152.112	287.421	-0.758	28.623	59.678	0.240	84.339	217.142	0.537	641.700
322	uc001bzf.2	PSMB2	chr1	-	36065142	36107445	3580	True	-55.248	-56.091	0.000	0.000	-21.765	0.000	0.269	0.353	-0.108	995.740	2076.320	-0.906	869.860	2191.600	-0.550	28	28	28	104	104	104	696.450	1507.317	-1.114	154.854	381.404	-1.279	167.285	356.098	0.107	159.179	371.584	0.290	995.740
323	uc010jaz.2	LYSMD3	chr5	-	89811444	89825401	2280	True	-81.777	44.236	0.000	0.000	18.048	0.923	0.010	-0.177	0.113	118.040	262.280	-0.546	163.940	275.500	-0.292	64	64	64	104	104	104	70.529	136.994	-0.936	82.480	128.097	-0.647	19.987	41.925	0.157	32.573	49.730	0.149	163.940
324	uc002zvn.3	MAPK1	chr22	-	22113946	22221970	3600	True	-127.765	84.958	0.000	0.000	-4.475	0.830	0.015	-0.102	0.091	260.260	544.620	-0.739	343.300	578.780	-0.435	87	87	87	135	135	135	164.357	333.752	-1.025	183.916	327.631	-0.832	42.501	87.092	0.133	58.108	102.949	0.129	343.300
325	uc002ict.3	BRCA1	chr17	-	41196311	41277500	520	True	-151.465	66.117	0.000	0.000	36.204	1.000	0.000	-0.043	0.395	490.780	1376.960	-0.431	250.400	367.280	-0.343	280	280	280	26	26	26	97.758	192.376	-0.939	182.828	272.316	-0.572	58.730	147.981	0.194	46.258	67.885	0.117	490.780
326	uc021zba.2	DST	chr6	-	56322784	56819426	940	True	-409.914	-222.551	0.000	0.000	15.788	0.872	0.000	-0.024	0.319	216.880	457.760	0.839	241.500	459.160	-0.274	659	659	659	47	47	47	46.169	102.427	-1.138	144.891	267.951	-0.863	43.514	93.122	0.348	62.352	119.790	0.169	241.500
327	uc003jhp.1	GOLPH3	chr5	-	32124823	32174425	620	True	-41.807	44.342	0.000	0.000	30.990	1.000	0.000	-0.061	0.322	284.060	540.140	-0.727	347.040	582.120	-0.424	84	84	84	31	31	31	134.689	275.894	-1.055	155.062	253.993	-0.686	56.400	104.691	0.144	85.350	146.845	0.098	347.040
328	uc003egv.4	CCDC14	chr3	-	123632273	123674812	1140	True	-50.772	95.216	0.000	0.000	30.348	1.000	0.000	-0.082	0.148	265.340	574.340	-0.894	309.620	597.280	-0.699	87	87	87	43	43	43	184.892	395.446	-1.092	200.880	368.322	-0.873	40.166	85.728	0.091	49.599	91.947	0.086	309.620
329	uc001edq.3	RSBN1	chr1	-	114304453	114355070	3360	True	-101.717	-102.374	0.000	0.000	2.899	0.452	0.000	-0.186	0.162	71.320	169.300	0.737	89.100	146.520	0.223	147	147	147	168	168	168	33.170	73.197	-1.075	41.909	71.136	-0.743	14.823	36.059	0.360	14.928	25.338	0.269	89.100
330	uc002eer.2	NETO2	chr16	-	47115430	47177936	1040	True	-57.837	76.063	0.000	0.000	34.267	0.955	0.000	-0.049	0.239	269.900	474.540	-0.608	158.940	241.780	-0.201	93	93	93	44	44	44	150.256	269.300	-0.841	93.565	135.548	-0.519	54.466	93.186	0.113	26.558	41.779	0.129	269.900
331	uc010vgf.2	NETO2	chr16	-	47115430	47177936	1040	True	-57.837	76.063	0.000	0.000	34.267	0.955	0.000	-0.049	0.239	269.900	474.540	-0.608	158.940	241.780	-0.201	93	93	93	44	44	44	150.256	269.300	-0.841	93.565	135.548	-0.519	54.466	93.186	0.113	26.558	41.779	0.129	269.900
332	uc011czb.2	MATR3	chr5	+	138629438	138667366	35735	True	-41.882	108.369	0.000	0.000	26.477	0.957	0.000	-0.058	0.114	1712.940	3595.220	-0.857	2187.800	3568.400	-0.598	61	61	61	46	46	46	1097.296	2220.465	-1.016	1085.602	1941.240	-0.842	351.034	717.338	0.058	321.535	524.081	0.089	2187.800
333	uc001mwu.4	RAG1	chr11	+	36589562	36601310	8538	True	-297.265	-297.651	0.000	0.000	18.593	0.171	0.000	-0.340	0.355	2.820	8.000	1.131	5.920	12.540	1.573	162	162	162	158	158	158	0.660	2.762	-1.133	2.095	3.903	-0.651	0.566	1.547	0.746	1.341	2.252	0.705	5.920
334	uc001ryw.4	SCN8A	chr12	+	51985019	52206648	216526	True	-409.183	-410.978	0.000	0.000	-10.806	0.051	0.000	-0.184	0.208	16.780	31.400	1.227	21.160	31.960	0.251	264	264	264	253	253	253	4.159	9.809	-1.025	8.037	14.453	-0.782	2.636	5.652	0.608	3.415	5.650	0.480	21.160
335	uc021zaz.2	DST	chr6	-	56322784	56708463	920	True	-378.004	-118.918	0.000	0.000	21.362	0.913	0.000	-0.037	0.302	216.880	457.760	0.170	241.500	459.160	-0.274	640	640	640	46	46	46	47.781	106.054	-1.167	143.867	265.066	-0.859	43.807	93.467	0.290	62.635	119.460	0.168	241.500
336	uc003byk.2	TMEM43	chr3	+	14166439	14185180	17273	True	-54.657	66.640	0.000	0.000	29.002	0.957	0.000	-0.136	0.126	193.520	386.720	-0.654	304.460	516.640	-0.262	60	60	60	69	69	69	105.849	204.154	-0.935	186.360	296.553	-0.676	23.496	49.316	0.117	43.961	63.514	0.132	304.460
337	uc010vls.1	PDPR	chr16	+	70179657	70195184	12140	True	-173.234	-87.848	0.000	0.000	-45.217	0.096	0.000	-0.226	0.109	71.140	147.640	-0.655	636.640	1533.580	-0.596	79	79	79	167	167	167	30.738	84.757	-1.484	66.895	147.008	-1.111	11.453	20.111	0.309	68.294	161.614	0.196	636.640
338	uc001qir.4	WNK1	chr12	+	970178	1020618	48222	True	-178.195	123.215	0.000	0.000	33.978	0.780	0.009	-0.068	0.137	445.680	1106.220	-0.687	479.140	753.200	-0.399	219	219	219	109	109	109	165.258	335.478	-1.012	251.560	438.740	-0.797	64.912	144.052	0.154	63.922	114.110	0.155	479.140
339	uc002faz.3	AP1G1	chr16	-	71762904	71781154	3680	True	-129.433	12.393	0.000	0.000	-50.534	0.696	0.000	-0.233	0.048	146.700	285.580	-0.596	346.940	600.000	-0.387	43	43	43	184	184	184	98.810	185.377	-0.900	148.637	236.042	-0.665	21.771	42.303	0.129	56.022	90.260	0.133	346.940
340	uc003dtt.4	TBC1D23	chr3	+	99979660	100044096	63150	True	-63.130	42.709	0.000	0.000	29.560	0.919	0.000	-0.129	0.179	189.240	391.900	-0.845	188.520	330.500	-0.573	82	82	82	62	62	62	97.066	215.554	-1.147	118.105	211.908	-0.841	31.947	67.940	0.168	26.428	45.757	0.129	189.240
341	uc003dts.4	TBC1D23	chr3	+	99979660	100044096	63150	True	-63.130	42.709	0.000	0.000	29.560	0.919	0.000	-0.129	0.179	189.240	391.900	-0.845	188.520	330.500	-0.573	82	82	82	62	62	62	97.066	215.554	-1.147	118.105	211.908	-0.841	31.947	67.940	0.168	26.428	45.757	0.129	189.240
342	uc010pmj.2	PRRC2C	chr1	+	171548966	171562650	12439	True	-51.415	75.823	0.000	0.000	27.951	0.966	0.000	-0.108	0.130	551.880	1374.240	-0.495	849.560	1502.840	-0.474	63	63	63	59	59	59	345.448	708.699	-1.006	459.037	809.479	-0.792	75.397	217.484	0.155	141.943	279.368	0.151	849.560
343	uc011lio.1	MTSS1	chr8	-	125563027	125581045	2180	True	-79.654	-81.373	0.000	0.000	3.427	0.477	0.000	-0.267	0.168	17.540	41.980	-0.504	41.620	79.420	0.314	85	85	85	109	109	109	8.330	21.716	-1.312	18.949	38.473	-0.948	3.752	8.240	0.288	6.202	14.335	0.344	41.620
344	uc003oyw.3	CD2AP	chr6	+	47445524	47594996	148317	True	-125.691	80.859	0.000	0.000	21.735	1.000	0.000	-0.042	0.181	208.420	409.160	-0.284	258.620	421.300	-0.242	157	157	157	50	50	50	100.947	175.367	-0.782	157.758	249.186	-0.624	38.075	67.417	0.170	44.843	85.011	0.162	258.620
345	uc010pee.3	SLC39A1	chr1	-	153931574	153936117	1080	True	-25.411	55.695	0.000	0.000	30.417	1.000	0.000	-0.202	0.124	323.840	773.560	-0.996	663.020	1318.200	-0.572	36	36	36	54	54	54	205.729	458.719	-1.151	392.436	739.504	-0.897	55.623	126.903	0.065	100.991	211.474	0.121	663.020
346	uc010plm.3	GPR161	chr1	-	168048779	168106811	1300	True	-178.217	-39.386	0.000	0.000	39.083	0.891	0.000	-0.062	0.334	774.320	2230.140	-0.397	63.800	89.560	-0.137	287	287	287	64	64	64	38.854	86.780	-0.986	35.516	53.583	-0.586	72.669	206.451	0.284	10.586	14.585	0.214	774.320
347	uc010cyx.3	BRCA1	chr17	-	41196311	41277468	520	True	-145.599	69.527	0.000	0.000	40.141	1.000	0.000	-0.042	0.391	490.780	1376.960	-0.431	250.400	367.280	-0.343	275	275	275	26	26	26	98.179	193.131	-0.939	182.828	272.316	-0.572	59.084	148.952	0.194	46.258	67.885	0.117	490.780
348	uc003cnf.2	ZNF445	chr3	-	44481261	44519162	3580	True	-308.986	-43.661	0.000	0.000	7.286	0.547	0.028	-0.080	0.140	275.860	725.100	-0.065	632.640	1187.300	-0.076	306	306	306	179	179	179	38.764	80.438	-0.993	74.330	146.551	-0.823	29.640	75.143	0.270	86.099	204.205	0.259	632.640
349	uc011azw.1	ZNF445	chr3	-	44481261	44561226	3580	True	-309.159	-43.680	0.000	0.000	7.249	0.536	0.028	-0.083	0.136	275.860	725.100	-0.065	632.640	1187.300	-0.076	306	306	306	179	179	179	38.764	80.438	-0.993	74.330	146.551	-0.823	29.640	75.143	0.270	86.099	204.205	0.259	632.640
350	uc011azv.1	ZNF445	chr3	-	44481261	44497188	3580	True	-307.559	-41.209	0.000	0.000	7.833	0.553	0.028	-0.083	0.136	275.860	725.100	-0.065	632.640	1187.300	-0.076	304	304	304	179	179	179	38.941	80.774	-0.992	74.330	146.551	-0.823	29.657	75.274	0.270	86.099	204.205	0.259	632.640
351	uc011lhj.1	KLF10	chr8	-	103661004	103666168	1160	True	-60.610	39.394	0.000	0.000	26.307	0.966	0.000	-0.138	0.163	120.140	252.000	-0.735	166.660	291.500	-0.470	75	75	75	58	58	58	66.442	149.775	-1.167	94.434	178.219	-0.909	16.175	32.933	0.174	22.913	43.733	0.130	166.660
352	uc002jhk.4	PRKAR1A	chr17	+	66508519	66529570	18438	True	-64.825	54.989	0.000	0.000	6.788	0.947	0.000	-0.130	0.134	530.380	934.500	-0.644	512.180	838.100	-0.290	42	42	42	95	95	95	295.064	526.051	-0.832	274.649	411.978	-0.574	96.326	167.232	0.106	90.183	143.153	0.121	530.380
353	uc001pha.3	TMEM123	chr11	-	102267055	102323775	2500	True	-75.583	49.322	0.000	0.000	-28.276	0.936	0.000	-0.209	0.061	518.260	1001.460	-0.893	642.940	1009.940	-0.517	26	26	26	125	125	125	330.735	655.833	-1.015	385.416	644.518	-0.743	122.981	220.453	0.104	102.754	165.247	0.101	642.940
354	uc002lhz.3	LMAN1	chr18	-	56995055	57026508	2980	True	-111.984	144.519	0.000	0.000	-1.994	0.966	0.000	-0.119	0.054	354.760	679.560	-0.724	507.900	878.440	-0.568	67	67	67	148	148	148	214.367	415.773	-0.958	274.430	470.825	-0.778	68.725	133.025	0.119	97.254	167.177	0.076	507.900
355	uc003egz.2	CCDC14	chr3	-	123632574	123680255	760	True	-47.658	103.995	0.000	0.000	28.110	1.000	0.000	-0.065	0.141	265.340	574.340	-0.796	310.620	600.860	-0.696	85	85	85	38	38	38	166.042	350.410	-1.066	209.216	381.046	-0.859	43.396	97.000	0.093	46.615	90.141	0.080	310.620
356	uc003olv.4	BRPF3	chr6	+	36164549	36200567	34213	True	-136.715	-43.938	0.000	0.000	35.106	0.795	0.023	-0.141	0.249	47.960	87.920	-0.259	81.160	115.520	0.109	175	175	175	88	88	88	22.409	42.137	-0.876	45.824	66.006	-0.529	6.517	12.924	0.282	15.746	21.044	0.268	81.160
357	uc011kqs.2	LUC7L2	chr7	+	139025104	139108203	82184	True	-24.799	61.331	0.000	0.000	23.626	1.000	0.000	-0.081	0.182	1133.720	2113.880	-0.863	735.500	1242.780	-0.386	52	52	52	30	30	30	718.213	1388.625	-0.952	518.965	856.107	-0.712	201.713	381.987	0.047	106.630	194.567	0.119	1133.720
358	uc003vux.4	LUC7L2	chr7	+	139044591	139108203	62697	True	-24.831	60.455	0.000	0.000	23.703	1.000	0.000	-0.069	0.197	1133.720	2113.880	-0.863	735.500	1242.780	-0.386	52	52	52	30	30	30	718.213	1388.625	-0.952	518.965	856.107	-0.712	201.713	381.987	0.047	106.630	194.567	0.119	1133.720
359	uc001vsi.4	ATP11A	chr13	+	113344642	113541482	192787	True	-100.506	-100.768	0.000	0.000	11.698	0.544	0.000	-0.190	0.149	54.020	99.140	-0.442	82.080	137.160	-0.075	173	173	173	193	193	193	21.194	46.274	-1.112	31.568	54.339	-0.783	8.159	14.886	0.275	13.458	21.055	0.291	82.080
360	uc001dsn.1	AGL	chr1	+	100326765	100389579	61544	True	-157.243	61.602	0.000	0.000	23.252	0.902	0.033	-0.057	0.178	209.000	386.260	-0.428	230.120	407.880	-0.603	221	221	221	61	61	61	77.435	152.274	-0.984	141.541	249.808	-0.808	35.129	63.833	0.195	42.585	75.408	0.124	230.120
361	uc010jcj.3	SEMA6A	chr5	-	115779250	115815973	2420	True	-129.736	-22.046	0.000	0.000	7.937	0.683	0.000	-0.159	0.147	80.100	145.140	-0.281	109.680	168.100	0.198	107	107	107	120	120	120	35.755	66.829	-0.894	47.791	72.533	-0.594	13.031	22.343	0.207	17.266	26.340	0.254	109.680
362	uc004ewv.4	MBNL3	chrX	-	131503342	131574342	6380	True	-278.491	-279.149	0.000	0.000	-45.832	0.135	0.025	-0.110	0.133	70.140	116.900	-0.186	115.520	187.260	0.359	239	239	239	318	318	318	24.425	48.778	-0.962	36.718	62.138	-0.713	11.019	22.142	0.289	29.369	49.753	0.398	115.520
363	uc021orj.2	CSF1	chr1	+	110453232	110473616	18961	True	-89.752	-89.372	0.000	0.000	20.764	0.565	0.000	-0.392	0.388	12.420	29.260	-0.447	18.340	34.840	0.277	60	60	60	69	69	69	6.618	17.807	-1.334	11.799	18.417	-0.561	2.345	4.890	0.580	2.900	6.295	0.364	18.340
364	uc002ixy.4	RPS6KB1	chr17	+	57970406	58027786	54985	True	-120.364	40.519	0.000	0.000	27.027	0.789	0.009	-0.123	0.159	190.660	354.440	-0.229	201.500	199.940	0.060	109	109	109	114	114	114	120.360	195.539	-0.669	89.152	107.803	-0.290	38.969	72.081	0.203	30.012	30.678	0.162	201.500
365	uc021pgb.2	ARPC5	chr1	-	183595327	183605076	1040	True	-24.584	55.341	0.000	0.000	25.354	1.000	0.000	-0.144	0.145	954.020	2212.360	-0.960	806.540	1413.140	-0.636	33	33	33	49	49	49	451.926	978.677	-1.091	460.816	806.719	-0.812	190.121	447.923	0.094	158.675	270.174	0.069	954.020
366	uc001gql.4	ARPC5	chr1	-	183595327	183605076	1040	True	-24.584	55.341	0.000	0.000	25.354	1.000	0.000	-0.144	0.145	954.020	2212.360	-0.960	806.540	1413.140	-0.636	33	33	33	49	49	49	451.926	978.677	-1.091	460.816	806.719	-0.812	190.121	447.923	0.094	158.675	270.174	0.069	954.020
367	uc003xuh.3	CLVS1	chr8	+	62200524	62414204	211789	True	-97.254	-99.608	0.000	0.000	-19.955	0.108	0.000	-0.223	0.169	0.960	1.720	0.754	210.000	339.440	1.536	56	56	56	93	93	93	0.086	0.124	-0.031	46.848	78.466	-0.175	0.238	0.344	0.272	57.631	99.042	0.744	210.000
368	uc010hrt.3	CCDC14	chr3	-	123632273	123680255	1040	True	-69.049	102.363	0.000	0.000	30.171	1.000	0.000	-0.042	0.196	265.340	574.340	-0.796	309.620	597.280	-0.234	127	127	127	41	41	41	167.139	353.439	-1.070	196.580	356.747	-0.833	50.169	109.185	0.093	61.593	118.594	0.138	309.620
369	uc002dcj.3	MKL2	chr16	+	14341267	14360630	17558	True	-191.595	-14.317	0.000	0.000	27.946	0.784	0.000	-0.084	0.225	59.940	109.760	-0.079	124.100	189.060	-0.240	220	220	220	88	88	88	24.275	46.533	-0.917	51.858	86.310	-0.725	9.295	16.951	0.261	20.197	32.151	0.188	124.100
370	uc003kjq.3	POLR3G	chr5	+	89770680	89810369	38029	True	-51.489	34.650	0.000	0.000	29.858	0.970	0.000	-0.166	0.179	143.320	251.540	-0.322	119.620	167.460	-0.072	58	58	58	67	67	67	65.681	112.746	-0.731	66.312	85.084	-0.352	28.450	55.907	0.217	21.310	28.444	0.123	143.320
371	uc011cuc.2	POLR3G	chr5	+	89770680	89810369	38029	True	-51.653	34.057	0.000	0.000	29.814	0.985	0.000	-0.170	0.177	143.320	251.540	-0.322	119.620	167.460	-0.072	58	58	58	67	67	67	65.726	112.923	-0.732	66.312	85.084	-0.352	28.454	56.009	0.218	21.310	28.444	0.123	143.320
372	uc002uuy.2	SATB2	chr2	-	200134222	200322819	2520	True	-127.037	-25.859	0.000	0.000	12.404	0.619	0.000	-0.168	0.165	88.960	141.760	-0.381	111.620	170.740	0.755	103	103	103	126	126	126	42.687	72.008	-0.758	64.502	89.795	-0.437	13.184	19.458	0.185	22.669	36.812	0.279	111.620
373	uc010won.3	RPS6KB1	chr17	+	57970406	58027786	54985	True	-120.466	39.470	0.000	0.000	26.433	0.789	0.009	-0.124	0.159	190.660	354.440	-0.229	201.500	199.940	0.060	108	108	108	114	114	114	119.960	194.739	-0.668	89.152	107.803	-0.290	38.925	71.931	0.204	30.012	30.678	0.162	201.500
374	uc004dda.1	DMD	chrX	-	31137344	33229673	1540	True	-349.734	-6.518	0.000	0.000	6.204	0.519	0.039	-0.033	0.138	51.340	97.620	1.333	55.320	114.200	-0.425	455	455	455	77	77	77	6.764	15.348	-0.323	37.621	76.803	-1.010	12.227	27.468	0.557	8.331	17.234	0.224	55.320
375	uc001euz.3	MCL1	chr1	-	150547026	150552214	2340	True	-114.353	38.592	0.000	0.000	-15.494	0.709	0.009	-0.121	0.074	596.880	1118.640	-0.756	649.440	1241.300	0.233	73	73	73	117	117	117	261.241	511.715	-1.027	399.072	696.363	-0.785	146.873	260.223	0.158	99.927	202.829	0.152	649.440
376	uc011atr.2	TATDN2	chr3	+	10290176	10322906	31488	True	-111.994	49.764	0.000	0.000	17.957	0.933	0.000	-0.074	0.152	208.160	456.440	0.399	242.040	409.320	-0.439	139	139	139	60	60	60	92.759	186.571	-0.988	131.341	230.351	-0.804	31.512	66.658	0.217	28.066	49.308	0.121	242.040
377	uc011cdx.2	PDLIM5	chr4	+	95373007	95589378	214588	True	-81.621	20.536	0.000	0.000	15.000	0.885	0.000	-0.158	0.141	112.760	208.780	-0.450	123.840	207.380	-0.218	69	69	69	87	87	87	55.173	111.764	-1.008	67.096	110.874	-0.704	16.793	32.837	0.188	21.261	35.824	0.197	123.840
378	uc004dcy.1	DMD	chrX	-	31137344	33146545	1540	True	-349.009	-7.405	0.000	0.000	6.163	0.519	0.039	-0.033	0.137	51.340	97.620	1.333	55.320	114.200	-0.425	454	454	454	77	77	77	6.779	15.382	-0.324	37.621	76.803	-1.010	12.237	27.489	0.558	8.331	17.234	0.224	55.320
379	uc002pdp.1	SYMPK	chr19	-	46322170	46366548	2060	True	-120.884	-38.606	0.000	0.000	17.678	0.022	0.640	0.122	-0.220	281.940	502.060	0.559	37.520	68.360	0.304	125	125	125	89	89	89	125.380	268.157	-0.947	18.356	35.052	-0.893	59.992	131.485	0.428	6.700	11.815	0.334	281.940
380	uc002ydr.2	DIDO1	chr20	-	61509089	61557903	1400	True	-199.459	-72.469	0.000	0.000	36.834	0.814	0.000	-0.067	0.327	206.660	426.740	-0.042	99.400	156.100	-0.113	313	313	313	70	70	70	46.098	96.971	-1.015	50.905	80.228	-0.611	33.937	75.599	0.314	19.201	34.006	0.264	206.660
381	uc003ivo.4	WWC2	chr4	+	184203759	184241929	34036	True	-90.351	2.156	0.000	0.000	18.708	0.817	0.000	-0.169	0.166	70.780	136.840	-0.636	93.580	158.440	0.182	82	82	82	93	93	93	38.930	80.822	-1.043	51.476	85.953	-0.709	12.218	23.352	0.197	18.664	32.305	0.227	93.580
382	uc002bvg.3	MEF2A	chr15	+	100106132	100256629	147782	True	-133.409	44.580	0.000	0.000	3.025	0.836	0.000	-0.109	0.135	135.480	259.180	-0.648	166.780	321.040	-0.275	104	104	104	134	134	134	65.657	136.318	-1.049	85.631	152.992	-0.815	27.367	54.862	0.186	30.426	56.271	0.155	166.780
383	uc010bos.3	MEF2A	chr15	+	100106132	100256629	147782	True	-133.702	43.879	0.000	0.000	2.054	0.836	0.000	-0.124	0.119	135.480	259.180	-0.648	166.780	321.040	-0.275	104	104	104	134	134	134	65.657	136.318	-1.049	85.631	152.992	-0.815	27.367	54.862	0.186	30.426	56.271	0.155	166.780
384	uc002bve.3	MEF2A	chr15	+	100106132	100256629	147782	True	-133.754	43.791	0.000	0.000	1.953	0.843	0.000	-0.120	0.122	135.480	259.180	-0.648	166.780	321.040	-0.275	104	104	104	134	134	134	65.657	136.318	-1.049	85.631	152.992	-0.815	27.367	54.862	0.186	30.426	56.271	0.155	166.780
385	uc002bvi.3	MEF2A	chr15	+	100138634	100256629	115280	True	-133.771	43.745	0.000	0.000	1.897	0.851	0.000	-0.128	0.114	135.480	259.180	-0.648	166.780	321.040	-0.275	104	104	104	134	134	134	65.657	136.318	-1.049	85.631	152.992	-0.815	27.367	54.862	0.186	30.426	56.271	0.155	166.780
386	uc001vsj.4	ATP11A	chr13	+	113344642	113541482	192787	True	-98.429	-99.059	0.000	0.000	11.668	0.544	0.005	-0.186	0.147	54.020	99.140	-0.442	82.080	137.160	-0.075	174	174	174	193	193	193	21.246	46.263	-1.107	31.568	54.339	-0.783	8.082	14.817	0.274	13.458	21.055	0.291	82.080
387	uc004ddb.1	DMD	chrX	-	31137344	33357726	1540	True	-349.241	-9.446	0.000	0.000	6.162	0.519	0.039	-0.034	0.137	51.340	97.620	1.333	55.320	114.200	-0.425	453	453	453	77	77	77	6.794	15.416	-0.324	37.621	76.803	-1.010	12.246	27.510	0.558	8.331	17.234	0.224	55.320
388	uc003psk.2	FOXO3	chr6	+	108881025	109005971	120024	True	-91.997	-95.291	0.000	0.000	-79.996	0.107	0.000	-0.179	0.062	88.100	203.940	-0.570	491.560	1419.060	-0.140	99	99	99	244	244	244	36.372	85.951	-1.243	108.847	219.395	-0.972	20.186	44.039	0.266	56.699	148.297	0.206	491.560
389	uc011kaz.2	ANLN	chr7	+	36429431	36493400	62834	True	-71.001	80.646	0.000	0.000	30.665	0.960	0.000	-0.073	0.182	397.780	769.560	-0.622	363.600	615.780	-0.475	113	113	113	50	50	50	179.575	351.116	-0.970	211.268	348.768	-0.713	62.936	119.787	0.141	69.949	119.379	0.105	397.780
390	uc003eao.3	ATP6V1A	chr3	+	113465865	113530905	63336	True	-114.082	47.281	0.000	0.000	12.509	0.964	0.000	-0.087	0.124	604.320	1868.560	-0.718	649.700	1148.280	-0.615	113	113	113	83	83	83	238.359	508.707	-1.077	330.228	599.016	-0.863	79.399	212.554	0.214	107.948	189.483	0.088	649.700
391	uc021wcu.1	TGIF2	chr20	+	35201875	35222355	18237	True	-79.204	7.396	0.000	0.000	-2.644	0.852	0.000	-0.237	0.096	109.520	246.340	-0.591	260.880	467.520	-0.452	47	47	47	108	108	108	67.932	144.870	-1.068	129.627	229.343	-0.808	18.025	40.753	0.174	36.877	69.175	0.188	260.880
392	uc021wcv.1	TGIF2	chr20	+	35201875	35222355	18237	True	-81.578	5.610	0.000	0.000	-5.915	0.833	0.000	-0.226	0.096	109.520	246.340	-0.591	260.880	467.520	-0.452	47	47	47	108	108	108	67.932	144.870	-1.068	129.627	229.343	-0.808	18.025	40.753	0.174	36.877	69.175	0.188	260.880
393	uc002kfn.3	FOXK2	chr17	+	80477593	80562483	82185	True	-135.734	-5.105	0.000	0.000	-1.911	0.647	0.000	-0.156	0.111	230.220	544.320	-0.695	240.040	479.880	-0.188	98	98	98	133	133	133	105.911	243.919	-1.183	116.379	218.477	-0.913	46.365	106.284	0.169	50.461	93.793	0.234	240.040
394	uc002knr.2	SOGA2	chr18	+	8717368	8832775	114276	True	-136.851	-79.438	0.000	0.000	28.921	0.855	0.000	-0.095	0.359	42.400	99.860	0.249	83.440	134.240	-0.369	214	214	214	55	55	55	15.583	38.821	-1.226	37.154	68.187	-0.878	6.047	16.749	0.374	14.511	22.637	0.211	83.440
395	uc002evt.2	SLC7A6	chr16	+	68298418	68335726	32978	True	-82.552	-85.785	0.000	0.000	-72.028	0.075	0.000	-0.210	0.078	81.700	235.500	-0.905	168.220	360.840	1.270	68	68	68	214	214	214	52.766	128.389	-1.267	104.096	219.113	-1.053	14.326	35.652	0.170	25.268	51.135	0.267	168.220
396	uc001sxd.4	ATXN7L3B	chr12	+	74931550	74935232	2200	True	-79.455	128.853	0.000	0.000	28.980	0.875	0.028	-0.073	0.100	313.100	630.320	-0.839	551.360	867.020	-0.596	92	92	92	72	72	72	192.716	390.187	-1.021	259.929	461.573	-0.837	54.555	101.807	0.097	89.200	141.661	0.105	551.360
397	uc002qfw.2	LENG8	chr19	+	54960064	54973196	12081	True	-68.261	-30.556	0.000	0.000	21.749	0.745	0.000	-0.134	0.307	355.340	780.660	-0.826	619.900	915.320	1.274	93	93	93	51	51	51	183.201	398.743	-1.121	254.244	411.839	-0.678	66.110	140.229	0.124	100.278	163.021	0.411	619.900
398	uc003uno.3	PEG10	chr7	+	94285636	94299006	9565	True	-332.254	-333.007	0.000	0.000	-9.183	0.011	0.000	-0.448	0.319	1.640	4.020	1.084	7.120	6.540	2.014	114	114	114	188	188	188	0.363	1.144	-0.612	1.652	1.776	-0.092	0.423	0.815	0.692	1.358	1.242	0.871	7.120
399	uc010gnb.3	HLCS	chr21	-	38123188	38338956	3180	True	-61.048	-61.964	0.000	0.000	0.859	0.572	0.000	-0.166	0.195	55.260	103.780	-0.389	68.780	97.940	-0.143	102	102	102	159	159	159	23.987	48.590	-1.018	35.827	58.001	-0.676	8.739	13.985	0.298	10.108	16.768	0.226	68.780
400	uc002yds.2	DIDO1	chr20	-	61509089	61569304	1400	True	-199.525	-72.537	0.000	0.000	36.769	0.814	0.000	-0.066	0.327	206.660	426.740	-0.042	99.400	156.100	-0.113	313	313	313	70	70	70	46.098	96.971	-1.015	50.905	80.228	-0.611	33.937	75.599	0.314	19.201	34.006	0.264	206.660
401	uc010jck.3	SEMA6A	chr5	-	115779250	115910551	2380	True	-154.597	-22.915	0.000	0.000	22.130	0.686	0.025	-0.121	0.183	85.440	145.300	-0.281	109.680	168.100	0.198	156	156	156	118	118	118	35.389	66.343	-0.901	47.165	71.314	-0.591	13.295	22.319	0.221	16.722	24.825	0.255	109.680
402	uc001ine.4	HSPA14	chr10	+	14880158	14888998	5811	True	-89.950	-93.354	0.000	0.000	-72.977	0.007	0.000	-0.258	0.089	241.180	526.340	-1.081	575.940	1480.280	-0.272	34	34	34	149	149	149	85.469	201.324	-1.262	95.914	194.350	-0.908	51.881	109.486	0.142	82.699	225.944	0.260	575.940
403	uc004ewu.4	MBNL3	chrX	-	131503342	131574342	6380	True	-287.717	-287.271	0.000	0.000	-49.055	0.119	0.022	-0.108	0.131	70.140	116.900	0.631	115.520	187.260	0.359	235	235	235	318	318	318	24.441	48.916	-0.960	36.718	62.138	-0.713	11.196	22.469	0.307	29.369	49.753	0.398	115.520
404	uc009yxc.3	TMEM123	chr11	-	102267055	102323775	2500	True	-76.648	46.568	0.000	0.000	-32.204	0.928	0.000	-0.207	0.059	518.260	1001.460	-0.893	642.940	1009.940	-0.517	25	25	25	125	125	125	334.933	662.395	-1.011	385.416	644.518	-0.743	123.577	222.315	0.104	102.754	165.247	0.101	642.940
405	uc003dgj.3	RFT1	chr3	-	53122500	53164470	2080	True	-69.143	-69.715	0.000	0.000	9.789	0.020	0.500	0.168	-0.190	231.820	406.300	-0.259	728.020	1886.320	-0.031	123	123	123	100	100	100	77.601	144.594	-0.894	76.747	199.559	-1.239	59.187	105.548	0.240	145.553	395.832	0.366	728.020
406	uc002lzh.3	ZBTB7A	chr19	-	4045215	4065487	1860	True	-71.452	-72.389	0.000	0.000	17.537	0.602	0.000	-0.172	0.230	77.260	123.560	1.153	168.480	270.840	0.537	118	118	118	93	93	93	27.374	45.474	-0.694	47.088	62.059	-0.323	13.388	20.911	0.380	34.693	51.855	0.305	168.480
407	uc003vfm.3	THAP5	chr7	-	108202670	108210167	960	True	-72.575	14.389	0.000	0.000	23.174	0.936	0.000	-0.093	0.243	1030.740	1572.120	-0.596	222.040	370.320	-0.336	106	106	106	47	47	47	117.670	235.735	-0.984	106.418	165.821	-0.630	134.670	240.577	0.243	38.150	62.180	0.119	1030.740
408	uc001rat.2	CDKN1B	chr12	+	12870301	12875305	4028	True	-28.810	29.233	0.000	0.000	28.518	1.000	0.000	-0.192	0.217	216.580	772.460	-0.954	224.100	479.260	-0.807	43	43	43	47	47	47	115.222	318.560	-1.436	138.097	279.636	-1.016	38.970	128.073	0.153	39.625	78.798	0.109	224.100
409	uc002xwq.4	ZNF217	chr20	-	52183609	52199707	1760	True	-148.520	-18.177	0.000	0.000	17.601	0.762	0.025	-0.086	0.194	71.140	134.440	0.098	98.560	140.540	0.031	174	174	174	80	80	80	28.440	47.807	-0.703	51.837	71.718	-0.471	9.475	19.169	0.274	19.822	26.126	0.223	98.560
410	uc004dcz.2	DMD	chrX	-	31137344	33146544	1540	True	-343.917	-11.133	0.000	0.000	5.726	0.519	0.039	-0.033	0.137	51.340	97.620	1.333	55.320	114.200	-0.425	444	444	444	77	77	77	6.931	15.727	-0.329	37.621	76.803	-1.010	12.331	27.699	0.562	8.331	17.234	0.224	55.320
411	uc002zzw.3	SPECC1L	chr22	+	24666789	24813708	143892	True	-159.212	79.593	0.000	0.000	13.707	0.786	0.032	-0.085	0.104	177.320	399.080	-0.698	252.020	580.880	-0.395	145	145	145	126	126	126	99.295	217.690	-1.136	117.735	229.991	-0.949	27.557	55.370	0.164	40.187	88.112	0.165	252.020
412	uc003kpd.3	WDR36	chr5	+	110427869	110466200	35182	True	-164.633	25.822	0.000	0.000	-2.433	0.703	0.013	-0.127	0.097	124.320	250.700	-0.247	158.560	276.720	-0.103	119	119	119	155	155	155	60.584	118.760	-0.978	75.720	128.674	-0.754	22.984	40.422	0.187	34.972	58.965	0.188	158.560
413	uc010fsq.2	SATB2	chr2	-	200134222	200320819	2540	True	-119.889	-29.103	0.000	0.000	10.050	0.630	0.000	-0.203	0.145	67.240	118.180	-0.427	111.620	170.740	0.755	91	91	91	127	127	127	42.061	71.519	-0.768	64.694	90.204	-0.439	12.603	18.902	0.188	22.683	36.954	0.279	111.620
414	uc001hef.3	RASSF5	chr1	+	206730491	206762616	31006	True	-66.493	-16.953	0.000	0.000	26.238	0.833	0.000	-0.176	0.267	36.100	87.760	-0.706	56.600	77.540	-0.286	91	91	91	54	54	54	19.779	47.490	-1.226	32.743	56.621	-0.804	6.136	13.890	0.250	10.057	12.588	0.243	56.600
415	uc003bvf.3	TATDN2	chr3	+	10290176	10322906	31488	True	-113.532	49.645	0.000	0.000	17.324	0.933	0.000	-0.072	0.150	208.160	456.440	0.399	242.040	409.320	-0.439	141	141	141	60	60	60	92.789	186.211	-0.985	131.341	230.351	-0.804	31.336	66.400	0.218	28.066	49.308	0.121	242.040
416	uc010kif.2	LATS1	chr6	-	149979288	150037561	3380	True	-190.379	-45.243	0.000	0.000	2.311	0.578	0.000	-0.134	0.148	145.160	242.760	-0.549	155.800	273.040	-0.109	151	151	151	166	166	166	57.021	114.725	-1.030	78.911	132.793	-0.742	22.647	36.217	0.247	31.091	52.015	0.235	155.800
417	uc021rcz.2	TXNRD1	chr12	+	104680459	104744085	61951	True	-70.449	95.290	0.000	0.000	19.995	0.927	0.024	-0.094	0.102	653.440	1394.080	-0.767	484.620	857.880	-0.619	62	62	62	82	82	82	320.236	671.147	-1.071	297.310	545.101	-0.873	97.667	195.218	0.105	98.892	180.757	0.106	653.440
418	uc021rda.2	TXNRD1	chr12	+	104680459	104744085	61951	True	-70.215	95.348	0.000	0.000	20.343	0.927	0.024	-0.090	0.107	653.440	1394.080	-0.767	484.620	857.880	-0.619	62	62	62	82	82	82	320.236	671.147	-1.071	297.310	545.101	-0.873	97.667	195.218	0.105	98.892	180.757	0.106	653.440
419	uc021rdb.2	TXNRD1	chr12	+	104680459	104744085	61951	True	-70.449	95.289	0.000	0.000	19.995	0.927	0.024	-0.097	0.099	653.440	1394.080	-0.767	484.620	857.880	-0.619	62	62	62	82	82	82	320.236	671.147	-1.071	297.310	545.101	-0.873	97.667	195.218	0.105	98.892	180.757	0.106	653.440
420	uc010jle.3	CNOT6	chr5	+	179921574	180005353	80233	True	-164.063	97.680	0.000	0.000	-25.060	0.669	0.023	-0.105	0.054	242.560	455.540	-0.659	350.020	528.040	-0.387	91	91	91	175	175	175	155.571	289.349	-0.889	139.144	224.169	-0.691	34.751	66.220	0.095	68.513	105.904	0.142	350.020
421	uc003bxt.3	IQSEC1	chr3	-	12938541	13008960	2280	True	-134.266	2.145	0.000	0.000	8.826	0.755	0.009	-0.128	0.120	64.560	135.200	-0.200	156.040	296.480	-0.338	119	119	119	106	106	106	29.480	59.693	-0.975	76.381	130.875	-0.778	13.257	27.840	0.253	33.320	56.833	0.178	156.040
422	uc021zzk.1	LOC100131257	chr7	-	7115400	7136417	6420	True	-779.020	-738.620	0.000	0.000	-13.265	0.003	0.120	0.014	-0.227	3194.960	5377.540	2.506	571.980	1504.320	0.880	723	723	723	317	317	317	111.098	181.689	-0.421	16.847	40.582	-0.574	298.686	486.886	0.571	68.403	177.995	0.624	3194.960
423	uc001eqf.4	NBPF8	chr1	-	147574322	148346929	1480	True	-102.905	59.998	0.000	0.000	15.002	0.957	0.000	-0.083	0.120	3698.060	8041.240	-0.743	1482.400	3014.980	-0.614	113	113	113	70	70	70	667.232	1484.658	-1.179	708.314	1412.597	-0.981	658.548	1389.674	0.191	312.056	646.823	0.097	3698.060
424	uc001tzv.3	CAMKK2	chr12	-	121675494	121736111	2860	True	-46.243	-45.814	0.000	0.000	-1.126	0.580	0.000	-0.222	0.170	90.120	164.200	-0.167	194.780	273.600	-0.025	67	67	67	143	143	143	43.203	73.184	-0.737	105.647	150.319	-0.509	18.059	32.486	0.302	30.057	40.665	0.211	194.780
425	uc001tzx.3	CAMKK2	chr12	-	121675494	121736111	2860	True	-46.445	-45.872	0.000	0.000	-1.184	0.580	0.000	-0.222	0.170	90.120	164.200	-0.167	194.780	273.600	-0.025	67	67	67	143	143	143	43.203	73.184	-0.737	105.647	150.319	-0.509	18.059	32.486	0.302	30.057	40.665	0.211	194.780
426	uc002fku.2	ZNF469	chr16	+	88493878	88507165	12663	True	-358.134	-357.435	0.000	0.000	83.444	1.000	0.000	-0.047	1.313	2.600	7.600	1.848	6.480	6.700	1.432	626	626	626	23	23	23	0.272	0.436	-0.142	2.590	1.368	0.755	0.421	0.659	0.619	1.469	1.779	0.484	6.480
427	uc002lgo.3	ONECUT2	chr18	+	55102916	55158530	45592	True	-414.541	-414.664	0.000	0.000	-133.387	0.012	0.000	-0.119	0.070	32.440	63.540	-0.008	75.280	157.920	-0.262	301	301	301	499	499	499	11.555	28.698	-1.243	33.147	68.218	-1.028	5.708	12.839	0.387	12.061	23.606	0.288	75.280
428	uc002jni.2	GGA3	chr17	-	73232693	73257707	900	True	-79.924	4.596	0.000	0.000	20.428	1.000	0.000	-0.096	0.240	118.340	336.360	0.666	142.300	297.040	-0.842	113	113	113	45	45	45	60.355	158.043	-1.340	103.085	220.868	-1.091	22.023	61.424	0.301	21.715	45.878	0.124	142.300
429	uc011mvc.1	HS6ST2	chrX	-	131760037	132092021	2080	True	-92.995	43.036	0.000	0.000	9.684	0.893	0.000	-0.155	0.101	99.220	185.480	-0.674	203.760	360.380	-0.485	72	72	72	103	103	103	61.026	122.860	-1.014	119.024	200.015	-0.731	16.674	28.038	0.187	37.042	68.026	0.120	203.760
430	uc002rva.3	RHOQ	chr2	+	46769866	46811827	40540	True	-96.159	69.320	0.000	0.000	25.771	0.000	0.978	0.081	-0.174	818.740	1505.280	-0.380	77.220	126.720	-0.551	132	132	132	46	46	46	308.484	537.790	-0.787	57.155	97.867	-0.775	159.077	290.784	0.120	10.126	13.676	0.169	818.740
431	uc001gyq.5	ADIPOR1	chr1	-	202909959	202927524	700	True	-26.814	40.896	0.000	0.000	24.488	1.000	0.000	-0.128	0.207	436.240	1000.460	-1.069	502.960	909.600	-0.694	47	47	47	35	35	35	263.524	635.965	-1.273	347.769	663.397	-0.937	65.014	147.934	0.116	74.100	125.430	0.098	502.960
432	uc002ial.2	FAM134C	chr17	-	40731525	40761445	1100	True	-84.544	-15.786	0.000	0.000	24.057	0.927	0.000	-0.123	0.261	483.100	1196.800	-0.622	208.020	429.340	-0.353	113	113	113	55	55	55	64.575	156.357	-1.199	110.689	204.083	-0.851	68.141	177.183	0.293	34.959	76.364	0.186	483.100
433	uc003tvw.4	AUTS2	chr7	+	69063904	70257885	1192449	True	-121.648	-22.136	0.000	0.000	36.709	0.827	0.000	-0.129	0.260	87.880	197.980	-0.334	173.520	323.540	-0.104	174	174	174	75	75	75	36.148	76.522	-1.089	101.505	167.847	-0.697	21.450	42.839	0.262	24.094	49.386	0.216	173.520
434	uc011kgj.1	YWHAG	chr7	-	75956107	75988342	2420	True	-108.883	14.820	0.000	0.000	-27.823	0.653	0.017	-0.125	0.078	414.920	891.340	-0.176	749.420	1318.500	0.384	54	54	54	121	121	121	226.653	455.508	-0.982	355.067	628.324	-0.800	86.427	184.654	0.163	139.171	256.561	0.187	749.420
435	uc001rmt.4	GXYLT1	chr12	-	42475647	42538673	2500	True	-196.007	-0.288	0.000	0.000	31.754	0.704	0.008	-0.109	0.172	91.380	260.440	-0.833	215.560	419.180	-0.425	222	222	222	125	125	125	41.864	108.770	-1.369	69.160	153.289	-1.107	16.207	42.100	0.228	33.152	77.837	0.232	215.560
436	uc002dlk.3	USP31	chr16	-	23072727	23083869	4720	True	-280.959	-246.365	0.000	0.000	-15.654	0.203	0.000	-0.217	0.180	27.900	40.860	0.312	82.500	155.560	0.698	186	186	186	236	236	236	13.378	23.125	-0.770	21.104	30.157	-0.416	5.185	7.475	0.384	9.027	17.749	0.409	82.500
437	uc001lcu.3	HSPA12A	chr10	-	118430702	118609716	3520	True	-52.745	-53.188	0.000	0.000	-14.567	0.494	0.000	-0.256	0.113	51.740	102.840	-0.615	91.580	176.820	-0.273	74	74	74	176	176	176	25.302	58.709	-1.191	48.362	88.282	-0.833	7.230	15.407	0.298	14.997	30.754	0.196	91.580
438	uc003hpc.3	WDFY3	chr4	-	85590692	85603804	780	True	-89.606	20.155	0.000	0.000	36.145	0.947	0.000	-0.065	0.366	80.360	138.880	-0.239	94.980	106.600	0.000	162	162	162	38	38	38	46.994	80.237	-0.754	45.979	57.776	-0.302	13.898	24.611	0.208	18.468	23.914	0.199	94.980
439	uc011kap.2	BMPER	chr7	+	33944522	34195484	248521	True	-100.377	-99.176	0.000	0.000	25.995	0.537	0.000	-0.266	0.495	10.400	23.340	-0.153	32.500	69.340	1.014	80	80	80	67	67	67	4.162	9.988	-1.097	7.235	9.968	-0.280	1.852	4.017	0.449	5.331	11.161	0.472	32.500
440	uc001keh.3	GLUD1	chr10	-	88809958	88854776	1160	True	-59.937	56.658	0.000	0.000	21.368	0.978	0.000	-0.082	0.165	794.700	1728.460	-0.868	427.020	814.960	-0.733	80	80	80	45	45	45	297.982	648.911	-1.152	313.906	588.815	-0.908	172.178	361.995	0.145	77.648	144.601	0.075	794.700
441	uc001skt.1	CS	chr12	-	56665482	56694175	800	True	-42.413	124.883	0.000	0.000	28.064	0.975	0.000	-0.055	0.107	1018.180	2178.600	-0.902	1247.160	2448.840	-0.689	72	72	72	40	40	40	641.509	1343.579	-1.071	737.170	1403.762	-0.907	164.494	324.035	0.061	278.314	568.227	0.082	1247.160
442	uc003kon.4	FBXL17	chr5	-	107213951	107703654	1420	True	-61.207	-62.384	0.000	0.000	21.838	0.000	0.960	0.159	-0.735	31.780	65.140	0.880	0.000	2.400	0.000	97	97	97	25	25	25	7.133	12.204	-0.093	0.000	0.855	-0.826	10.821	19.830	0.541	0.000	0.573	0.434	31.780
443	uc003yvo.3	PTK2	chr8	-	141668480	141774522	840	True	-45.111	55.230	0.000	0.000	29.433	1.000	0.000	-0.111	0.197	229.360	481.760	-0.672	262.920	491.560	-0.540	77	77	77	42	42	42	138.018	288.257	-1.050	197.035	344.125	-0.790	29.755	66.323	0.161	37.876	76.829	0.115	262.920
444	uc002iqt.3	LRRC59	chr17	-	48458593	48474914	1580	True	-66.398	6.719	0.000	0.000	2.680	0.899	0.000	-0.162	0.148	472.240	1148.140	-0.800	532.220	1037.240	1.570	44	44	44	79	79	79	311.716	684.362	-1.127	397.707	752.106	-0.830	88.417	204.721	0.129	100.392	225.314	0.418	532.220
445	uc002wyh.3	MAPRE1	chr20	+	31407698	31438211	29099	True	-45.149	72.623	0.000	0.000	22.138	0.985	0.000	-0.130	0.105	670.180	1023.680	-0.386	849.460	990.600	-0.096	42	42	42	67	67	67	436.658	636.950	-0.547	401.310	483.177	-0.267	95.736	135.524	0.098	152.502	176.502	0.095	849.460
446	uc011bjx.2	CCDC14	chr3	-	123632273	123680255	1040	True	-75.614	100.242	0.000	0.000	27.523	1.000	0.000	-0.038	0.192	265.340	574.340	-0.796	309.620	597.280	-0.234	131	131	131	41	41	41	165.209	348.309	-1.063	196.580	356.747	-0.833	50.650	111.402	0.100	61.593	118.594	0.138	309.620
447	uc004elw.3	FAM199X	chrX	+	103411155	103440582	23693	True	-205.736	4.901	0.000	0.000	-101.659	0.563	0.000	-0.202	0.057	356.940	610.520	-0.716	337.400	527.660	-0.390	66	66	66	284	284	284	173.580	345.555	-1.017	159.839	269.491	-0.760	63.901	114.028	0.178	56.997	88.444	0.139	356.940
448	uc003ooc.3	GLO1	chr6	-	38643701	38670952	1180	True	-34.287	74.570	0.000	0.000	11.955	1.000	0.000	-0.117	0.076	1940.980	4165.720	-1.053	2417.440	4340.560	-0.809	27	27	27	58	58	58	1433.726	3119.021	-1.133	1393.943	2685.179	-0.947	376.495	755.594	0.097	345.300	642.691	0.061	2417.440
449	uc003tvx.4	AUTS2	chr7	+	69063904	70257885	1192449	True	-121.086	-22.926	0.000	0.000	36.257	0.813	0.000	-0.130	0.259	87.880	197.980	-0.334	173.520	323.540	-0.104	172	172	172	75	75	75	36.061	76.327	-1.089	101.505	167.847	-0.697	21.554	43.032	0.264	24.094	49.386	0.216	173.520
450	uc001sks.1	CS	chr12	-	56665482	56694175	800	True	-46.254	128.374	0.000	0.000	28.237	0.975	0.000	-0.052	0.113	1018.180	2178.600	-0.892	1247.160	2448.840	-0.689	79	79	79	40	40	40	619.959	1299.657	-1.070	737.170	1403.762	-0.907	172.859	345.496	0.070	278.314	568.227	0.082	1247.160
451	uc001gys.5	ADIPOR1	chr1	-	202909959	202927700	700	True	-27.278	38.418	0.000	0.000	24.055	1.000	0.000	-0.135	0.205	436.240	1000.460	-1.069	502.960	909.600	-0.694	47	47	47	35	35	35	263.524	635.965	-1.273	347.769	663.397	-0.937	65.014	147.934	0.116	74.100	125.430	0.098	502.960
452	uc010kvp.3	SCRN1	chr7	-	29959718	30008887	2420	True	-136.990	118.696	0.000	0.000	15.520	0.835	0.025	-0.089	0.085	280.100	580.200	-0.694	358.420	684.520	-0.556	120	120	120	121	121	121	144.136	296.698	-1.036	230.701	438.300	-0.922	46.352	96.151	0.147	58.007	111.728	0.112	358.420
453	uc003mne.2	TRIM41	chr5	+	180650262	180662808	11911	True	-70.968	-12.390	0.000	0.000	14.809	1.000	0.000	-0.110	0.275	151.140	373.880	0.002	199.500	406.500	-0.576	105	105	105	30	30	30	78.226	166.750	-1.034	140.678	260.379	-0.860	24.031	65.652	0.357	29.414	68.941	0.137	199.500
454	uc003wqo.3	AGPAT5	chr8	+	6565877	6619021	50806	True	-139.878	-20.500	0.000	0.000	14.243	0.670	0.017	-0.092	0.215	144.120	290.340	-0.587	115.620	195.580	-0.013	129	129	129	115	115	115	68.500	138.857	-1.016	41.619	64.571	-0.587	29.174	55.522	0.191	24.910	43.067	0.286	144.120
455	uc003frb.3	ST6GAL1	chr3	+	186648314	186796341	145775	True	-74.765	-75.692	0.000	0.000	-4.890	0.468	0.009	-0.265	0.113	25.400	74.560	-0.750	64.140	129.200	-0.086	78	78	78	111	111	111	13.870	35.433	-1.287	28.638	58.028	-1.014	3.338	9.401	0.270	10.776	19.759	0.329	64.140
456	uc010ozx.2	NBPF24	chr1	-	147574322	147599571	1480	True	-97.017	86.956	0.000	0.000	19.707	0.971	0.000	-0.073	0.120	1898.280	3863.220	-0.876	1482.400	3014.980	-0.614	111	111	111	70	70	70	486.357	1091.192	-1.172	708.314	1412.597	-0.981	333.217	709.378	0.159	312.056	646.823	0.097	1898.280
457	uc010bil.1	TLE3	chr15	-	70340542	70390256	960	True	-77.036	68.737	0.000	0.000	30.817	0.938	0.000	-0.040	0.240	248.720	515.660	-0.630	180.060	339.000	-0.306	126	126	126	48	48	48	107.486	216.323	-1.008	116.543	195.145	-0.735	46.731	91.329	0.147	33.621	58.907	0.134	248.720
458	uc002asm.2	TLE3	chr15	-	70340542	70390256	960	True	-77.073	68.631	0.000	0.000	30.775	0.938	0.000	-0.040	0.240	248.720	515.660	-0.630	180.060	339.000	-0.306	126	126	126	48	48	48	107.259	215.893	-1.009	116.543	195.145	-0.735	46.875	91.616	0.148	33.621	58.907	0.134	248.720
459	uc001dev.3	SRSF11	chr1	+	70695960	70717701	20730	True	-28.731	113.528	0.000	0.000	27.995	1.000	0.000	-0.063	0.096	3341.900	6772.440	-0.883	1868.020	3307.480	-0.720	41	41	41	49	49	49	1559.012	3150.175	-1.003	1118.908	1978.918	-0.823	743.108	1540.726	0.057	287.033	505.166	0.049	3341.900
460	uc003ldt.3	MATR3	chr5	+	138609440	138667366	55733	True	-50.720	107.325	0.000	0.000	25.036	0.935	0.000	-0.023	0.144	1712.940	3595.220	-0.857	2187.800	3568.400	-0.598	60	60	60	46	46	46	1100.617	2225.861	-1.015	1085.602	1941.240	-0.842	352.995	722.063	0.058	321.535	524.081	0.089	2187.800
461	uc001lct.3	HSPA12A	chr10	-	118430702	118502085	3520	True	-67.813	-67.709	0.000	0.000	-20.786	0.347	0.000	-0.221	0.111	51.740	102.840	-0.186	91.580	176.820	-0.273	81	81	81	176	176	176	24.490	56.478	-1.180	48.362	88.282	-0.833	7.639	16.772	0.318	14.997	30.754	0.196	91.580
462	uc003yrk.2	MTSS1	chr8	-	125563027	125740730	2180	True	-85.688	-87.424	0.000	0.000	2.556	0.450	0.000	-0.242	0.184	17.540	41.980	-0.504	41.620	79.420	0.314	90	90	90	109	109	109	8.787	23.141	-1.333	18.949	38.473	-0.948	3.477	7.277	0.304	6.202	14.335	0.344	41.620
463	uc003yrl.2	MTSS1	chr8	-	125563027	125740730	2180	True	-85.688	-87.424	0.000	0.000	2.556	0.450	0.000	-0.242	0.184	17.540	41.980	-0.504	41.620	79.420	0.314	90	90	90	109	109	109	8.787	23.141	-1.333	18.949	38.473	-0.948	3.477	7.277	0.304	6.202	14.335	0.344	41.620
464	uc001rms.4	GXYLT1	chr12	-	42475647	42538673	2500	True	-197.985	-0.607	0.000	0.000	31.301	0.696	0.008	-0.107	0.172	91.380	260.440	-0.833	215.560	419.180	-0.425	225	225	225	125	125	125	41.514	107.764	-1.365	69.160	153.289	-1.107	16.385	42.720	0.230	33.152	77.837	0.232	215.560
465	uc001huu.3	EGLN1	chr1	-	231499496	231556057	1660	True	-73.178	56.202	0.000	0.000	13.934	0.914	0.000	-0.135	0.099	442.200	883.280	-0.773	592.000	992.260	-0.470	61	61	61	81	81	81	222.111	430.893	-0.954	293.700	487.061	-0.731	84.198	160.291	0.156	93.167	147.885	0.124	592.000
466	uc003vfl.3	THAP5	chr7	-	108202670	108209897	960	True	-71.281	11.908	0.000	0.000	22.422	0.936	0.000	-0.096	0.242	1030.740	1572.120	-0.596	222.040	370.320	-0.336	102	102	102	47	47	47	120.568	241.722	-0.987	106.418	165.821	-0.630	136.448	243.241	0.247	38.150	62.180	0.119	1030.740
467	uc001xmc.4	SYNJ2BP	chr14	-	70833212	70883807	3240	True	-99.983	-47.717	0.000	0.000	-36.231	0.435	0.068	-0.086	0.098	544.540	1297.180	-0.270	603.260	1024.560	-0.284	180	180	180	161	161	161	59.492	122.991	-0.968	81.104	145.587	-0.817	57.848	144.001	0.223	63.564	116.311	0.273	603.260
468	uc010iuy.3	SLC1A3	chr5	+	36608430	36688436	79176	True	-95.595	41.088	0.000	0.000	22.568	0.973	0.000	-0.073	0.238	156.820	314.360	-0.256	198.960	291.960	-0.414	123	123	123	37	37	37	74.816	148.736	-0.977	136.294	216.767	-0.658	20.797	42.796	0.183	31.255	52.536	0.110	198.960
469	uc010ojf.1	PPT1	chr1	-	40538381	40558179	1180	True	-31.127	74.552	0.000	0.000	21.761	1.000	0.000	-0.148	0.078	457.480	914.440	-0.803	730.420	1213.360	-0.537	31	31	31	59	59	59	308.648	606.544	-0.972	392.017	665.018	-0.750	85.129	165.532	0.089	132.761	236.594	0.085	730.420
470	uc003dwt.1	CD47	chr3	-	107761940	107809935	1960	True	-111.567	14.789	0.000	0.000	34.953	0.787	0.013	-0.099	0.234	456.720	843.900	-0.414	118.920	189.920	-0.122	143	143	143	80	80	80	104.435	193.924	-0.914	65.843	101.146	-0.599	108.469	198.337	0.201	19.130	32.687	0.226	456.720
471	uc003dwv.1	CD47	chr3	-	107761940	107809935	1960	True	-111.567	14.789	0.000	0.000	34.953	0.787	0.013	-0.099	0.234	456.720	843.900	-0.414	118.920	189.920	-0.122	143	143	143	80	80	80	104.435	193.924	-0.914	65.843	101.146	-0.599	108.469	198.337	0.201	19.130	32.687	0.226	456.720
472	uc002yse.1	SON	chr21	+	34915349	34949812	33521	True	-193.769	143.539	0.000	0.000	28.081	0.978	0.000	-0.027	0.208	619.660	1321.940	-0.612	706.640	1189.400	-0.550	348	348	348	45	45	45	255.682	512.531	-1.003	428.554	727.088	-0.756	124.800	254.778	0.170	134.121	231.355	0.097	706.640
473	uc001dce.2	DNAJC6	chr1	+	65775217	65881552	103889	True	-142.132	-35.432	0.000	0.000	5.154	0.644	0.010	-0.119	0.151	103.200	189.020	1.176	106.580	211.580	0.000	129	129	129	104	104	104	33.703	73.750	-1.030	49.468	89.448	-0.783	16.943	35.845	0.436	24.085	45.539	0.256	106.580
474	uc010avr.3	CCDC85C	chr14	-	99977602	100070727	3400	True	-45.287	-46.004	0.000	0.000	-20.069	0.465	0.018	-0.219	0.073	87.840	202.160	-0.639	442.260	746.420	-0.240	82	82	82	170	170	170	36.525	86.712	-1.208	90.127	175.989	-0.977	19.383	46.401	0.209	66.869	115.773	0.239	442.260
475	uc010rdm.2	NAV2	chr11	+	19734880	20143147	405038	True	-355.693	-357.261	0.000	0.000	7.376	0.094	0.000	-0.148	0.272	13.380	27.480	0.782	29.680	52.600	0.258	300	300	300	159	159	159	4.002	8.938	-0.951	11.567	19.856	-0.709	2.510	5.631	0.593	4.159	7.772	0.427	29.680
476	uc031pzj.1	NAV2	chr11	+	19734880	20143147	405038	True	-355.693	-357.261	0.000	0.000	7.376	0.094	0.000	-0.148	0.272	13.380	27.480	0.782	29.680	52.600	0.258	300	300	300	159	159	159	4.002	8.938	-0.951	11.567	19.856	-0.709	2.510	5.631	0.593	4.159	7.772	0.427	29.680
477	uc001qng.3	KCNA6	chr12	+	4918341	4960278	3700	True	-248.664	-248.931	0.000	0.000	31.397	0.245	0.000	-0.313	0.571	3.320	6.720	1.275	6.640	8.120	2.850	141	141	141	110	110	110	0.764	1.790	-0.626	2.419	2.177	0.185	0.717	1.308	0.802	1.585	1.821	0.868	6.640
478	uc002asp.2	TLE3	chr15	-	70340542	70390256	960	True	-76.370	71.314	0.000	0.000	30.987	0.938	0.000	-0.038	0.238	248.720	515.660	-0.630	180.060	339.000	-0.306	125	125	125	48	48	48	107.963	217.009	-1.005	116.543	195.145	-0.735	46.598	91.341	0.143	33.621	58.907	0.134	248.720
479	uc002aso.2	TLE3	chr15	-	70340542	70390256	960	True	-76.411	71.206	0.000	0.000	30.944	0.938	0.000	-0.038	0.238	248.720	515.660	-0.630	180.060	339.000	-0.306	125	125	125	48	48	48	107.735	216.575	-1.005	116.543	195.145	-0.735	46.745	91.633	0.143	33.621	58.907	0.134	248.720
480	uc003vuy.4	LUC7L2	chr7	+	139044591	139108203	62697	True	-37.184	63.242	0.000	0.000	20.452	0.947	0.053	-0.069	0.157	1133.720	2113.880	-0.863	735.500	1242.780	-0.386	53	53	53	38	38	38	705.579	1364.408	-0.954	457.334	767.347	-0.761	219.592	416.720	0.051	153.154	244.838	0.151	1133.720
481	uc001ayw.4	NBPF1	chr1	-	16888921	16940100	660	True	-111.742	18.021	0.000	0.000	24.141	1.000	0.000	-0.035	0.348	3371.980	8314.620	-0.624	540.380	929.960	-0.600	172	172	172	33	33	33	478.518	1087.635	-1.200	258.414	461.809	-0.843	542.084	1242.232	0.214	134.361	240.567	0.127	3371.980
482	uc003tav.3	NOD1	chr7	-	30464142	30518393	560	True	-88.625	-88.797	0.000	0.000	15.133	1.000	0.000	-0.088	0.480	26.520	66.740	0.556	38.120	68.460	-0.407	150	150	150	28	28	28	9.941	26.027	-1.261	26.282	46.903	-0.805	5.396	14.521	0.450	8.635	15.263	0.151	38.120
483	uc004feu.3	VMA21	chrX	+	150565656	150577836	9611	True	-88.007	-50.387	0.000	0.000	-20.139	0.437	0.040	-0.125	0.119	682.260	1858.980	-0.348	563.480	1518.940	-0.376	97	97	97	126	126	126	116.135	242.575	-0.931	188.962	333.552	-0.772	95.296	264.117	0.299	73.717	187.360	0.278	682.260
484	uc009wgu.3	NRAS	chr1	-	115247084	115259515	3220	True	-113.340	33.528	0.000	0.000	-46.395	0.727	0.000	-0.202	0.050	173.500	494.620	-1.206	403.980	838.460	-0.801	37	37	37	161	161	161	138.590	363.067	-1.387	171.054	378.307	-1.135	26.003	65.823	0.105	56.492	126.675	0.137	403.980
485	uc011bmb.1	MSL2	chr3	-	135867759	135913310	2060	True	-76.860	59.072	0.000	0.000	24.630	0.829	0.000	-0.108	0.143	143.360	290.280	-0.631	199.380	364.360	-0.338	85	85	85	70	70	70	80.480	156.527	-0.963	110.730	188.330	-0.737	19.313	31.872	0.136	35.522	69.856	0.170	199.380
486	uc010snl.3	SCN8A	chr12	+	51985019	52206648	216526	True	-402.468	-404.420	0.000	0.000	-11.132	0.051	0.000	-0.184	0.203	16.780	31.400	0.568	21.160	31.960	0.251	260	260	260	253	253	253	4.209	9.956	-1.050	8.037	14.453	-0.782	2.624	5.568	0.574	3.415	5.650	0.480	21.160
487	uc021xgg.1	TIPARP	chr3	+	156394452	156424557	28520	True	-87.365	43.444	0.000	0.000	23.542	0.844	0.026	-0.111	0.156	125.880	238.500	-0.485	178.080	261.520	0.034	92	92	92	77	77	77	77.387	156.995	-1.005	94.564	159.591	-0.741	18.373	38.893	0.186	23.890	40.809	0.186	178.080
488	uc002yzo.3	PRDM15	chr21	-	43218384	43299591	1220	True	-125.608	-125.673	0.000	0.000	29.542	0.803	0.000	-0.114	0.398	35.640	70.780	-0.099	49.440	74.300	0.059	218	218	218	61	61	61	15.387	34.280	-1.126	25.010	40.445	-0.660	6.234	11.495	0.403	8.079	13.246	0.304	49.440
489	uc003myr.3	TFAP2A	chr6	-	10396915	10415470	1560	True	-68.183	25.079	0.000	0.000	19.190	0.905	0.000	-0.174	0.132	403.880	737.540	-0.669	322.740	561.600	-0.422	64	64	64	74	74	74	122.777	248.947	-1.059	165.796	277.952	-0.748	88.949	167.333	0.192	77.849	130.817	0.162	403.880
490	uc002mpp.3	ILF3	chr19	+	10787838	10796441	6994	True	-76.697	37.551	0.000	0.000	13.200	0.859	0.013	-0.134	0.117	1139.840	2483.500	-0.743	1054.600	1742.360	-0.242	65	65	65	78	78	78	682.704	1443.033	-1.091	550.647	979.662	-0.839	306.249	652.360	0.146	279.712	482.756	0.172	1139.840
491	uc002udg.3	CSRNP3	chr2	+	166428845	166545917	109765	True	-622.471	-596.069	0.000	0.000	-166.836	0.000	0.000	-0.271	0.128	23.620	29.540	0.170	28.720	58.760	0.419	199	199	199	363	363	363	4.165	11.354	-1.336	8.948	21.312	-1.148	2.835	4.272	0.576	4.647	10.748	0.483	28.720
492	uc002asn.2	TLE3	chr15	-	70340542	70390256	960	True	-76.321	66.987	0.000	0.000	30.534	0.938	0.000	-0.041	0.240	248.720	515.660	-0.630	180.060	339.000	-0.306	124	124	124	48	48	48	107.905	217.232	-1.009	116.543	195.145	-0.735	46.943	91.669	0.149	33.621	58.907	0.134	248.720
493	uc011kvu.2	INSIG1	chr7	+	155089485	155101945	11205	True	-46.828	103.821	0.000	0.000	22.061	1.000	0.000	-0.086	0.082	1441.420	2270.900	-0.589	2424.560	3542.540	-0.331	49	49	49	61	61	61	949.459	1563.669	-0.731	1254.193	1834.388	-0.552	267.149	414.513	0.080	494.392	697.813	0.071	2424.560
494	uc004agz.2	FXN	chr9	+	71650478	71693993	37629	True	-334.042	-342.963	0.000	0.000	-147.573	0.000	0.000	0.410	-0.079	214.640	372.980	-0.494	594.020	1480.680	0.643	44	44	44	236	236	236	107.479	181.366	-0.763	52.088	132.419	-1.077	45.972	76.798	0.160	102.561	274.404	0.530	594.020
495	uc004aha.2	FXN	chr9	+	71650478	71693993	37629	True	-334.061	-342.990	0.000	0.000	-147.601	0.000	0.000	0.410	-0.079	214.640	372.980	-0.494	594.020	1480.680	0.643	44	44	44	236	236	236	107.479	181.366	-0.763	52.088	132.419	-1.077	45.972	76.798	0.160	102.561	274.404	0.530	594.020
496	uc003uky.2	CDK14	chr7	+	90225719	90839904	611540	True	-49.728	-49.600	0.000	0.000	-1.635	0.569	0.000	-0.205	0.138	53.800	87.580	-0.085	85.580	107.260	0.169	82	82	82	130	130	130	26.810	45.648	-0.767	38.042	51.357	-0.425	10.261	15.588	0.277	12.065	15.027	0.237	85.580
497	uc031sjm.1	CCNB1	chr5	+	68462836	68474070	10609	True	-34.364	65.691	0.000	0.000	18.056	1.000	0.000	-0.060	0.158	1078.480	2009.800	-0.762	712.440	1249.520	-0.582	61	61	61	27	27	27	610.328	1191.078	-0.983	168.730	285.429	-0.747	273.395	524.552	0.101	132.348	231.458	0.066	1078.480
498	uc001uga.3	ZNF664	chr12	+	124457761	124499986	41451	True	-72.143	91.004	0.000	0.000	25.470	1.000	0.000	-0.034	0.203	916.200	1754.840	-0.416	1117.320	1609.680	-0.388	126	126	126	37	37	37	471.726	811.995	-0.763	701.941	1003.003	-0.510	143.803	289.051	0.123	190.313	280.202	0.072	1117.320
499	uc002ghd.4	ZBTB4	chr17	-	7362684	7387568	2180	True	-167.376	-75.419	0.000	0.000	11.767	0.532	0.000	-0.133	0.175	38.180	77.380	0.503	83.760	145.660	-0.013	168	168	168	109	109	109	19.065	38.619	-0.968	50.883	83.669	-0.697	7.258	14.945	0.348	13.018	23.065	0.213	83.760
500	uc003fix.4	TBL1XR1	chr3	-	176738541	176915048	4540	True	-51.749	-57.565	0.000	0.000	-101.185	0.141	0.000	-0.171	0.060	99.100	181.420	-0.400	223.700	386.280	0.026	61	61	61	227	227	227	53.509	97.847	-0.856	79.319	125.300	-0.634	15.736	29.391	0.146	34.449	58.968	0.202	223.700
501	uc004aol.3	GOLM1	chr9	-	88641057	88714510	1240	True	-59.192	85.159	0.000	0.000	24.612	0.919	0.016	-0.090	0.115	793.400	1645.560	-0.732	556.480	940.680	-0.494	65	65	65	62	62	62	422.739	815.308	-0.951	383.999	650.454	-0.761	149.654	279.632	0.098	86.530	141.320	0.115	793.400
502	uc002jnj.2	GGA3	chr17	-	73232693	73257707	900	True	-79.316	3.206	0.000	0.000	19.578	1.000	0.000	-0.097	0.236	118.340	336.360	0.666	142.300	297.040	-0.842	110	110	110	45	45	45	59.799	156.183	-1.336	103.085	220.868	-1.091	22.002	61.164	0.304	21.715	45.878	0.124	142.300
503	uc001smy.3	TMEM194A	chr12	-	57449425	57472574	4060	True	-158.277	71.591	0.000	0.000	-60.839	0.672	0.000	-0.140	0.042	166.720	383.660	-0.730	294.960	551.520	-0.614	60	60	60	201	201	201	116.697	253.748	-1.090	154.853	294.799	-0.922	26.529	72.372	0.154	45.870	87.231	0.123	294.960
504	uc004enk.3	MID2	chrX	+	107069083	107174867	103297	True	-175.894	59.419	0.000	0.000	29.605	0.820	0.008	-0.102	0.137	140.260	216.020	-0.430	119.100	188.000	-0.224	190	190	190	122	122	122	55.957	100.968	-0.847	64.151	99.042	-0.614	24.608	40.156	0.207	13.623	22.278	0.161	140.260
505	uc002pdo.1	SYMPK	chr19	-	46322170	46359060	2060	True	-124.757	-41.091	0.000	0.000	14.974	0.022	0.618	0.120	-0.207	281.940	502.060	0.559	37.520	68.360	0.304	127	127	127	89	89	89	124.501	266.747	-0.953	18.356	35.052	-0.893	59.964	131.039	0.428	6.700	11.815	0.334	281.940
506	uc001mpr.4	NAV2	chr11	+	19734880	20143147	405038	True	-353.982	-355.600	0.000	0.000	6.112	0.082	0.000	-0.148	0.268	13.380	27.480	0.384	29.680	52.600	0.258	296	296	296	159	159	159	4.039	9.036	-0.963	11.567	19.856	-0.709	2.507	5.603	0.585	4.159	7.772	0.427	29.680
507	uc021qew.1	NAV2	chr11	+	19734880	20143147	405038	True	-353.982	-355.600	0.000	0.000	6.112	0.082	0.000	-0.148	0.268	13.380	27.480	0.384	29.680	52.600	0.258	296	296	296	159	159	159	4.039	9.036	-0.963	11.567	19.856	-0.709	2.507	5.603	0.585	4.159	7.772	0.427	29.680
508	uc004emy.2	RBM41	chrX	-	106305117	106362057	3620	True	-51.201	-51.787	0.000	0.000	-24.601	0.420	0.000	-0.262	0.087	154.280	320.160	-0.787	698.080	2057.180	-0.149	60	60	60	181	181	181	78.807	165.469	-1.092	95.673	179.721	-0.713	35.431	68.024	0.164	87.348	260.701	0.280	698.080
509	uc010swp.3	TXNRD1	chr12	+	104680459	104744085	61951	True	-68.707	89.759	0.000	0.000	17.551	0.926	0.025	-0.099	0.098	653.440	1394.080	-0.767	484.620	857.880	-0.619	58	58	58	81	81	81	327.700	687.536	-1.075	298.081	547.091	-0.875	96.499	190.919	0.107	99.255	180.974	0.105	653.440
510	uc002xho.4	RPRD1B	chr20	+	36661947	36720766	57240	True	-78.514	6.480	0.000	0.000	22.534	0.844	0.000	-0.172	0.170	103.340	249.040	-0.709	172.020	321.440	0.377	82	82	82	77	77	77	62.304	136.939	-1.129	94.266	171.511	-0.832	19.963	42.600	0.172	28.888	60.511	0.263	172.020
511	uc002uth.4	SLC39A10	chr2	+	196521851	196602426	79135	True	-129.312	120.868	0.000	0.000	32.818	0.971	0.000	-0.058	0.150	368.480	648.320	-0.563	493.540	751.960	-0.449	168	168	168	70	70	70	172.059	317.355	-0.879	266.381	420.448	-0.653	49.616	91.708	0.148	67.560	111.157	0.090	493.540
512	uc002gge.4	KCTD11	chr17	+	7255207	7258262	2000	True	-38.395	-38.442	0.000	0.000	24.299	0.844	0.000	-0.401	0.352	11.860	36.740	-0.639	62.840	150.060	-0.043	47	47	47	45	45	45	8.069	23.308	-1.426	22.858	43.349	-0.793	2.102	5.608	0.334	11.879	30.275	0.346	62.840
513	uc009xmh.1	HNRNPF	chr10	-	43881064	43892279	1000	True	-25.702	79.100	0.000	0.000	25.644	1.000	0.000	-0.065	0.177	1145.220	2591.780	-0.945	898.080	1649.880	-0.688	64	64	64	26	26	26	641.758	1372.909	-1.090	598.835	1072.776	-0.834	169.315	389.455	0.065	142.702	276.464	0.109	1145.220
514	uc001jau.2	HNRNPF	chr10	-	43881064	43904696	1000	True	-25.672	78.972	0.000	0.000	25.657	1.000	0.000	-0.066	0.177	1145.220	2591.780	-0.945	898.080	1649.880	-0.688	64	64	64	26	26	26	641.758	1372.909	-1.090	598.835	1072.776	-0.834	169.315	389.455	0.065	142.702	276.464	0.109	1145.220
515	uc009yal.3	CTBP2	chr10	-	126676417	126849103	1060	True	-34.212	67.921	0.000	0.000	28.494	1.000	0.000	-0.085	0.216	399.300	808.920	-0.887	356.220	703.920	-0.584	81	81	81	28	28	28	192.520	409.444	-1.099	238.519	422.151	-0.799	70.736	137.694	0.103	71.387	146.113	0.108	399.300
516	uc003mdy.3	KIAA1191	chr5	-	175773065	175788809	1140	True	-48.546	50.654	0.000	0.000	23.095	1.000	0.000	-0.128	0.142	1362.260	3829.760	-0.895	815.660	1535.340	-0.767	53	53	53	57	57	57	366.222	903.068	-1.184	498.387	958.687	-0.943	242.916	766.424	0.224	135.380	257.637	0.071	1362.260
517	uc003lec.3	MATR3	chr5	+	138648192	138667366	16961	True	-66.798	92.559	0.000	0.000	9.890	0.936	0.000	0.015	0.181	1712.940	3595.220	-0.857	2187.800	3568.400	-0.598	60	60	60	47	47	47	1090.072	2206.733	-1.017	1084.608	1942.243	-0.844	364.121	743.504	0.057	318.167	518.520	0.089	2187.800
518	uc001pqe.2	PAFAH1B2	chr11	+	117014999	117041761	24837	True	-97.867	55.776	0.000	0.000	22.840	0.968	0.000	-0.107	0.143	911.840	2576.720	-0.405	385.560	619.220	-0.281	96	96	96	93	93	93	208.543	418.273	-0.886	232.118	364.858	-0.638	124.594	368.053	0.280	59.822	101.468	0.117	911.840
519	uc001dyw.4	CSF1	chr1	+	110453232	110473616	18961	True	-126.173	-126.358	0.000	0.000	19.991	0.420	0.000	-0.246	0.413	14.480	29.260	0.312	18.340	34.840	0.277	104	104	104	69	69	69	6.689	15.849	-1.154	11.799	18.417	-0.561	2.543	5.060	0.617	2.900	6.295	0.364	18.340
520	uc001djq.3	PRKACB	chr1	+	84630648	84704181	70874	True	-104.957	-8.853	0.000	0.000	-5.833	0.672	0.000	-0.227	0.099	59.640	142.440	-0.697	120.440	191.660	-0.209	57	57	57	131	131	131	40.688	88.329	-1.092	59.340	102.976	-0.782	7.396	17.676	0.199	19.881	34.076	0.207	120.440
521	uc001bow.2	PPP1R8	chr1	+	28157324	28178183	19999	True	-35.671	12.752	0.000	0.000	14.302	1.000	0.000	-0.128	0.215	387.480	836.440	-0.080	431.580	765.360	-0.633	43	43	43	34	34	34	225.138	490.200	-1.107	303.261	517.540	-0.769	73.330	159.301	0.239	67.364	116.719	0.072	431.580
522	uc001vln.3	SLITRK5	chr13	+	88324869	88331870	5986	True	-114.436	44.460	0.000	0.000	22.374	0.898	0.000	-0.053	0.212	109.800	236.200	-0.658	124.880	228.720	-0.443	160	160	160	49	49	49	54.746	128.185	-1.220	76.005	143.763	-0.931	21.377	47.236	0.178	26.930	45.356	0.143	124.880
523	uc010pbf.2	LOC388692	chr1	+	149279475	149291742	2140	True	-813.233	-817.562	0.000	0.000	-229.917	0.000	0.000	-0.552	0.117	5.760	18.940	0.139	37.900	97.520	1.903	106	106	106	504	504	504	2.632	7.146	-1.179	7.507	13.710	-0.638	1.301	2.962	0.700	6.598	13.460	0.706	37.900
524	uc010aur.3	BTBD7	chr14	-	93703895	93761283	3660	True	-196.331	-36.110	0.000	0.000	-5.448	0.519	0.000	-0.144	0.119	57.840	122.780	-0.249	118.880	172.640	0.357	140	140	140	183	183	183	25.754	52.101	-0.974	41.144	68.966	-0.743	8.933	19.200	0.232	17.593	25.885	0.247	118.880
525	uc003pyy.1	SERINC1	chr6	-	122764492	122792952	1680	True	-87.745	42.548	0.000	0.000	-15.283	0.738	0.131	-0.085	0.053	475.620	1094.640	-0.848	834.840	1798.760	-0.666	51	51	51	84	84	84	343.151	729.793	-1.079	510.434	1018.133	-0.982	61.987	150.103	0.086	138.622	305.826	0.186	834.840
526	uc001hed.3	RASSF5	chr1	+	206680878	206762616	80899	True	-85.222	-48.476	0.000	0.000	22.079	0.925	0.000	-0.127	0.367	38.580	87.760	0.880	56.600	77.540	-0.286	127	127	127	40	40	40	16.741	39.096	-1.035	35.733	59.581	-0.738	9.785	22.074	0.487	9.058	11.478	0.192	56.600
527	uc010ral.2	ARFIP2	chr11	-	6495912	6502709	1800	True	-35.865	-35.391	0.000	0.000	24.834	0.000	0.805	0.248	-0.399	299.180	592.760	-0.468	627.300	2131.680	-0.666	66	66	66	41	41	41	191.717	391.515	-1.001	101.676	320.621	-1.478	58.085	128.031	0.156	153.619	514.684	0.441	627.300
528	uc010ied.1	TAPT1	chr4	-	16162127	16228161	1740	True	-69.517	1.907	0.000	0.000	29.638	0.936	0.000	-0.113	0.304	113.900	204.320	-0.366	75.680	106.980	0.042	112	112	112	47	47	47	47.171	85.543	-0.861	50.963	68.733	-0.419	23.096	39.982	0.208	11.076	16.029	0.183	113.900
529	uc003bfr.3	NUP50	chr22	+	45559725	45583890	21868	True	-122.253	96.422	0.000	0.000	20.714	0.832	0.000	-0.095	0.111	383.700	690.380	-0.469	423.520	719.760	-0.298	110	110	110	113	113	113	176.248	316.283	-0.837	214.134	334.012	-0.638	51.677	93.436	0.146	75.801	121.115	0.123	423.520
530	uc001vqi.3	EFNB2	chr13	-	107142078	107187388	2680	True	-53.877	-54.181	0.000	0.000	3.640	0.598	0.000	-0.267	0.145	42.340	115.240	-0.725	112.020	209.060	-0.300	73	73	73	132	132	132	27.994	70.991	-1.318	56.319	110.219	-0.940	6.636	15.416	0.292	19.527	40.668	0.246	112.020
531	uc003bgj.1	FBLN1	chr22	+	45898718	45997014	97628	True	-36.486	34.255	0.000	0.000	26.423	1.000	0.000	-0.063	0.315	213.320	359.460	-0.559	135.960	203.440	-0.242	73	73	73	31	31	31	122.432	229.287	-0.899	86.840	125.719	-0.518	51.307	94.609	0.148	24.844	39.606	0.131	213.320
532	uc010ram.2	ARFIP2	chr11	-	6495912	6502709	1800	True	-36.393	-35.934	0.000	0.000	24.089	0.000	0.805	0.262	-0.397	299.180	592.760	-0.468	627.300	2131.680	-0.666	62	62	62	41	41	41	190.974	387.261	-0.990	101.676	320.621	-1.478	59.050	129.606	0.154	153.619	514.684	0.441	627.300
533	uc003eun.4	TFDP2	chr3	-	141663269	141868386	7740	True	-268.825	-266.784	0.000	0.000	-213.471	0.000	0.000	0.208	-0.039	229.740	479.160	-0.330	1173.500	3350.180	0.017	58	58	58	349	349	349	137.018	261.394	-0.889	107.025	259.139	-1.034	50.757	107.649	0.180	168.631	465.016	0.335	1173.500
534	uc001afa.3	MXRA8	chr1	-	1288070	1297157	800	True	-39.516	-23.015	0.000	0.000	20.974	0.925	0.000	-0.251	0.318	22.240	69.160	-0.487	29.140	60.180	-0.087	55	55	55	40	40	40	10.263	25.620	-1.201	20.980	39.298	-0.831	4.037	12.083	0.350	4.309	11.581	0.314	29.140
535	uc002ymf.3	ADAMTS1	chr21	-	28208605	28217728	1080	True	-83.250	105.177	0.000	0.000	34.871	0.963	0.000	-0.057	0.184	1024.240	1448.080	-0.128	953.940	1168.440	0.279	140	140	140	54	54	54	387.667	535.775	-0.499	539.393	652.229	-0.249	246.586	323.724	0.119	241.603	291.117	0.148	1024.240
536	uc004cyb.3	SCML1	chrX	+	17755591	17773105	15966	True	-45.804	73.591	0.000	0.000	20.670	1.000	0.000	-0.147	0.098	444.160	1128.520	-1.068	681.880	1376.060	-0.660	40	40	40	75	75	75	297.096	691.152	-1.221	344.774	686.345	-0.974	77.599	174.297	0.102	135.678	286.387	0.105	681.880
537	uc002nvg.2	GPI	chr19	+	34856031	34893318	35614	True	-79.643	-17.861	0.000	0.000	16.476	0.077	0.692	0.154	-0.210	1423.620	2800.460	-0.605	1107.300	3636.760	-0.439	83	83	83	65	65	65	603.368	1236.671	-0.995	277.618	779.601	-1.278	325.616	684.286	0.117	265.513	901.515	0.416	1423.620
538	uc003leb.3	MATR3	chr5	+	138647450	138667366	17703	True	-66.563	85.998	0.000	0.000	3.660	0.915	0.000	-0.004	0.161	1712.940	3595.220	-0.857	2187.800	3568.400	-0.598	59	59	59	47	47	47	1101.663	2229.887	-1.017	1084.608	1942.243	-0.844	355.882	727.488	0.058	318.167	518.520	0.089	2187.800
539	uc010oys.2	TXNIP	chr1	+	145439346	145442628	1956	True	-51.169	25.988	0.000	0.000	10.931	0.953	0.000	-0.177	0.120	113.040	272.060	-0.957	224.360	421.300	-0.600	40	40	40	64	64	64	79.262	192.247	-1.272	111.333	223.514	-0.978	17.846	40.436	0.188	41.572	88.610	0.132	224.360
540	uc003yrz.2	FAM84B	chr8	-	127564682	127570711	3120	True	-56.825	-56.525	0.000	0.000	-24.652	0.374	0.000	-0.164	0.096	109.360	212.680	-0.478	564.240	1556.080	-0.260	92	92	92	155	155	155	40.067	81.913	-1.034	100.139	186.644	-0.788	19.210	36.346	0.246	65.098	183.058	0.250	564.240
541	uc003bzl.3	MRPS25	chr3	-	15090018	15106816	760	True	-109.812	68.087	0.000	0.000	25.150	1.000	0.000	-0.049	0.230	476.600	1141.480	-0.298	280.280	540.080	-0.621	178	178	178	37	37	37	148.545	335.519	-1.160	213.812	400.001	-0.899	97.621	219.248	0.186	41.516	80.357	0.102	476.600
542	uc003que.3	QKI	chr6	+	163835674	163999628	152517	True	-272.937	-272.886	0.000	0.000	-63.200	0.069	0.003	-0.105	0.153	359.040	740.840	0.385	440.160	855.680	0.929	208	208	208	332	332	332	50.699	103.995	-0.796	119.382	220.346	-0.634	80.892	175.831	0.414	118.020	230.608	0.408	440.160
543	uc001krj.4	HIF1AN	chr10	+	102295640	102313681	14829	True	-201.431	16.093	0.000	0.000	-3.334	0.019	0.623	0.102	-0.111	158.600	274.300	-0.402	97.440	261.940	-0.617	167	167	167	159	159	159	61.451	123.980	-0.998	48.716	115.014	-1.205	27.985	55.080	0.197	18.794	48.424	0.222	158.600
544	uc001dsu.3	SASS6	chr1	-	100549101	100598511	760	True	-71.013	52.576	0.000	0.000	24.074	0.946	0.000	-0.066	0.223	197.160	376.160	-0.492	256.340	409.580	-0.454	118	118	118	37	37	37	116.555	230.866	-0.999	156.937	255.467	-0.698	33.457	58.580	0.173	51.550	83.451	0.112	256.340
545	uc010jha.2	CSNK1A1	chr5	-	148875456	148931115	860	True	-24.699	58.027	0.000	0.000	22.912	1.000	0.000	-0.092	0.165	767.940	1475.920	-0.781	717.420	1064.820	-0.541	38	38	38	38	38	38	389.273	748.296	-0.948	413.696	662.582	-0.693	155.103	284.986	0.088	129.028	179.090	0.079	767.940
546	uc001dbj.3	ROR1	chr1	+	64239689	64647179	405281	True	-102.105	-102.694	0.000	0.000	5.248	0.519	0.028	-0.105	0.249	67.860	132.420	-0.297	47.580	73.020	0.297	146	146	146	108	108	108	19.077	37.840	-0.944	25.522	38.348	-0.581	7.810	15.542	0.295	12.826	18.354	0.377	67.860
547	uc004cbj.3	SETX	chr9	-	135136826	135205886	1560	True	-253.200	38.098	0.000	0.000	32.611	0.821	0.026	-0.045	0.217	145.980	279.920	-0.275	129.740	166.900	-0.236	376	376	376	78	78	78	50.134	95.628	-0.901	71.325	113.721	-0.671	22.563	44.558	0.237	17.676	25.542	0.192	145.980
548	uc001pog.3	USP28	chr11	-	113668596	113700189	960	True	-61.535	73.675	0.000	0.000	32.063	0.915	0.000	-0.081	0.197	190.460	458.000	-1.052	267.940	618.540	-0.526	103	103	103	47	47	47	119.098	297.857	-1.318	129.495	270.258	-1.041	30.078	70.644	0.111	51.457	112.235	0.164	267.940
549	uc002kxg.3	RNF138	chr18	+	29671817	29711524	37404	True	-71.569	52.368	0.000	0.000	-19.898	0.897	0.000	-0.164	0.067	698.460	1160.680	-0.700	834.180	1225.280	-0.388	28	28	28	107	107	107	428.360	755.736	-0.832	367.865	563.147	-0.618	142.266	226.813	0.077	161.825	240.418	0.112	834.180
550	uc002sdk.4	CEP68	chr2	+	65283494	65314142	27318	True	-84.572	-90.197	0.000	0.000	-26.296	0.390	0.000	-0.225	0.137	43.160	88.380	-0.595	773.800	2319.120	-0.193	85	85	85	164	164	164	20.780	46.777	-1.147	66.661	149.066	-0.843	6.763	13.378	0.251	117.924	348.056	0.314	773.800
551	uc002kok.3	VAPA	chr18	+	9913954	9960018	41395	True	-71.881	-64.136	0.000	0.000	-8.646	0.021	0.412	0.149	-0.185	460.940	1014.160	-0.278	322.980	565.920	0.730	85	85	85	97	97	97	187.168	389.089	-0.943	43.602	87.048	-0.957	123.300	268.748	0.230	46.830	94.503	0.370	460.940
552	uc009zza.3	ZNF84	chr12	+	133614412	133639885	21767	True	-123.069	-122.592	0.000	0.000	5.472	0.065	0.467	0.108	-0.263	69.280	118.480	-0.170	390.540	1045.400	0.775	139	139	139	92	92	92	44.562	72.625	-0.686	27.392	69.218	-0.877	12.151	20.550	0.237	70.591	190.732	0.581	390.540
553	uc004ead.3	OGT	chrX	+	70767070	70795747	26919	True	-96.068	172.539	0.000	0.000	18.915	0.895	0.047	-0.051	0.072	1174.680	2176.960	-0.767	771.380	1469.020	-0.621	93	93	93	86	86	86	511.094	1010.096	-0.995	386.635	707.899	-0.878	195.705	356.956	0.079	117.346	210.551	0.089	1174.680
554	uc003bfs.3	NUP50	chr22	+	45559725	45583890	21868	True	-123.774	94.064	0.000	0.000	18.964	0.832	0.000	-0.092	0.115	383.700	690.380	-0.469	423.520	719.760	-0.298	108	108	108	113	113	113	175.110	314.436	-0.838	214.134	334.012	-0.638	51.455	93.274	0.147	75.801	121.115	0.123	423.520
555	uc003ket.3	AGGF1	chr5	+	76326209	76361058	32927	True	-92.726	34.200	0.000	0.000	15.966	0.833	0.000	-0.115	0.149	242.940	440.580	-0.737	133.760	218.080	-0.238	83	83	83	90	90	90	104.473	206.335	-1.005	70.306	116.303	-0.711	47.224	87.233	0.165	23.619	40.421	0.174	242.940
556	uc010xrw.2	GPI	chr19	+	34856031	34893318	35614	True	-78.626	-18.835	0.000	0.000	16.009	0.062	0.692	0.157	-0.210	1423.620	2800.460	-0.605	1107.300	3636.760	-0.439	81	81	81	65	65	65	601.942	1230.757	-0.991	277.618	779.601	-1.278	329.455	691.534	0.116	265.513	901.515	0.416	1423.620
557	uc002wfw.4	STK35	chr20	+	2082527	2129198	43582	True	-136.867	-127.021	0.000	0.000	-30.362	0.125	0.000	-0.116	0.120	52.920	114.780	1.476	299.560	495.500	-0.494	159	159	159	152	152	152	27.945	60.661	-1.036	65.054	121.106	-0.912	12.452	26.669	0.437	48.309	80.403	0.204	299.560
558	uc011kie.2	PEG10	chr7	+	94285681	94299006	9504	True	-340.241	-341.197	0.000	0.000	-8.092	0.021	0.000	-0.402	0.308	1.640	3.840	1.138	7.000	6.640	1.986	127	127	127	189	189	189	0.395	1.075	-0.525	1.642	1.776	-0.097	0.446	0.833	0.707	1.356	1.238	0.872	7.000
559	uc011avl.2	MRPS25	chr3	-	15090018	15106816	760	True	-111.594	66.587	0.000	0.000	24.998	1.000	0.000	-0.050	0.230	476.600	1141.480	-0.298	280.280	540.080	-0.621	176	176	176	37	37	37	145.220	328.018	-1.160	213.812	400.001	-0.899	92.975	208.782	0.187	41.516	80.357	0.102	476.600
560	uc002bll.3	PDE8A	chr15	+	85663421	85682376	18066	True	-25.011	29.900	0.000	0.000	25.248	1.000	0.000	-0.164	0.229	167.280	358.260	-0.899	215.740	334.800	-0.432	38	38	38	41	41	41	114.129	251.379	-1.131	119.891	194.288	-0.699	16.739	37.924	0.106	30.672	44.698	0.122	215.740
561	uc010ojg.1	PPT1	chr1	-	40538381	40563142	1160	True	-30.721	85.870	0.000	0.000	22.338	1.000	0.000	-0.128	0.071	457.480	914.440	-0.680	730.420	1213.360	-0.537	31	31	31	58	58	58	274.226	524.674	-0.914	393.082	666.143	-0.748	108.092	216.107	0.086	133.650	238.468	0.084	730.420
562	uc003krw.4	SEMA6A	chr5	-	115779250	115814414	2420	True	-129.812	-20.270	0.000	0.000	1.387	0.617	0.017	-0.152	0.130	80.100	145.140	-0.281	109.680	168.100	0.198	100	100	100	120	120	120	36.302	66.693	-0.869	47.791	72.533	-0.594	13.244	22.640	0.197	17.266	26.340	0.254	109.680
563	uc031qsg.1	GCOM1	chr15	+	57884101	58009755	123712	True	-109.663	-111.110	0.000	0.000	-0.239	0.179	0.000	-0.127	0.192	170.820	553.480	0.564	104.760	172.320	-0.108	132	132	132	95	95	95	51.243	106.839	-0.970	56.102	90.054	-0.670	39.226	91.576	0.465	20.752	33.904	0.184	170.820
564	uc009zkz.3	CCNT1	chr12	-	49082240	49110781	5600	True	-251.409	-236.114	0.000	0.000	-192.505	0.007	0.000	-0.279	0.059	93.520	249.920	-0.848	218.120	374.300	1.412	35	35	35	280	280	280	57.587	132.552	-1.188	97.593	178.325	-0.857	15.060	36.098	0.162	40.899	72.085	0.272	218.120
565	uc001lih.4	CTBP2	chr10	-	126676417	126849624	1060	True	-33.446	68.485	0.000	0.000	28.645	1.000	0.000	-0.087	0.214	399.300	808.920	-0.887	356.220	703.920	-0.584	81	81	81	28	28	28	192.520	409.444	-1.099	238.519	422.151	-0.799	70.736	137.694	0.103	71.387	146.113	0.108	399.300
566	uc002kak.2	ACTG1	chr17	-	79476996	79479892	600	True	-28.240	96.715	0.000	0.000	21.974	1.000	0.000	-0.048	0.114	6369.980	14906.020	-1.148	8771.100	19724.320	-0.936	52	52	52	30	30	30	3585.297	8606.464	-1.257	6218.276	13430.224	-1.111	824.212	2144.192	0.055	1294.853	2795.855	0.069	8771.100
567	uc002kal.2	ACTG1	chr17	-	79476996	79479892	600	True	-27.266	95.975	0.000	0.000	22.845	1.000	0.000	-0.056	0.112	6369.980	14906.020	-1.148	8771.100	19724.320	-0.936	52	52	52	30	30	30	3585.297	8606.464	-1.257	6218.276	13430.224	-1.111	824.212	2144.192	0.055	1294.853	2795.855	0.069	8771.100
568	uc002bvf.3	MEF2A	chr15	+	100106132	100256629	147782	True	-136.764	41.897	0.000	0.000	-0.185	0.799	0.000	-0.115	0.119	135.480	259.180	-0.648	166.780	321.040	-0.275	104	104	104	134	134	134	63.424	131.008	-1.037	85.631	152.992	-0.815	28.431	57.362	0.193	30.426	56.271	0.155	166.780
569	uc010urw.2	MEF2A	chr15	+	100161068	100256629	92846	True	-136.160	42.930	0.000	0.000	1.196	0.806	0.000	-0.116	0.120	135.480	259.180	-0.648	166.780	321.040	-0.275	104	104	104	134	134	134	63.424	131.008	-1.037	85.631	152.992	-0.815	28.431	57.362	0.193	30.426	56.271	0.155	166.780
570	uc001hee.3	RASSF5	chr1	+	206680878	206762616	80899	True	-83.944	-49.278	0.000	0.000	21.387	0.925	0.000	-0.130	0.365	38.580	87.760	0.880	56.600	77.540	-0.286	123	123	123	40	40	40	16.716	39.102	-1.033	35.733	59.581	-0.738	9.934	22.391	0.494	9.058	11.478	0.192	56.600
571	uc021plo.1	CEP170	chr1	-	243287729	243418708	1580	True	-172.513	167.724	0.000	0.000	25.800	0.848	0.000	-0.044	0.121	465.000	931.300	-0.563	395.800	681.340	-0.579	224	224	224	79	79	79	133.921	258.383	-0.942	219.029	380.845	-0.801	60.071	115.948	0.143	60.209	98.922	0.102	465.000
572	uc003mdx.3	KIAA1191	chr5	-	175773065	175788809	1140	True	-48.817	48.308	0.000	0.000	21.280	1.000	0.000	-0.127	0.141	1362.260	3829.760	-0.895	815.660	1535.340	-0.767	51	51	51	57	57	57	371.926	918.844	-1.184	498.387	958.687	-0.943	245.864	777.049	0.229	135.380	257.637	0.071	1362.260
573	uc001cbd.2	MEAF6	chr1	-	37955560	37979867	3180	True	-150.724	-152.079	0.000	0.000	-43.599	0.000	0.032	0.244	-0.159	341.540	625.920	-0.574	420.320	1303.540	0.374	62	62	62	158	158	158	186.255	369.086	-0.970	53.400	133.764	-1.038	72.129	138.441	0.151	91.923	245.109	0.463	420.320
574	uc003nel.3	C6orf62	chr6	-	24705089	24719403	920	True	-32.953	94.029	0.000	0.000	22.597	1.000	0.000	-0.076	0.090	515.280	909.280	-0.667	583.820	980.640	-0.500	45	45	45	41	41	41	375.557	660.036	-0.812	416.411	653.435	-0.645	80.204	140.612	0.058	74.803	127.587	0.075	583.820
575	uc003urj.3	ZNF655	chr7	+	99156447	99174076	16960	True	-105.444	35.564	0.000	0.000	22.150	1.000	0.000	-0.025	0.303	689.500	1776.200	-0.464	201.360	310.380	-0.303	181	181	181	31	31	31	126.542	261.945	-0.934	129.030	196.620	-0.601	97.835	274.842	0.221	33.357	50.522	0.122	689.500
576	uc010urv.2	MEF2A	chr15	+	100106132	100256629	147782	True	-131.110	32.985	0.000	0.000	-5.466	0.799	0.000	-0.128	0.115	135.480	259.180	-0.648	166.780	321.040	-0.275	96	96	96	134	134	134	62.619	129.668	-1.047	85.631	152.992	-0.815	26.193	51.705	0.193	30.426	56.271	0.155	166.780
577	uc010bot.3	MEF2A	chr15	+	100173182	100256629	80732	True	-131.235	32.892	0.000	0.000	-5.588	0.799	0.000	-0.136	0.106	135.480	259.180	-0.648	166.780	321.040	-0.275	96	96	96	134	134	134	62.619	129.668	-1.047	85.631	152.992	-0.815	26.193	51.705	0.193	30.426	56.271	0.155	166.780
578	uc011dtw.2	PIM1	chr6	+	37140232	37143204	2237	True	-45.272	-15.779	0.000	0.000	12.024	0.971	0.029	-0.201	0.217	101.220	237.820	0.732	149.900	228.980	-0.540	53	53	53	35	35	35	49.329	109.537	-1.054	86.218	142.998	-0.742	29.634	69.094	0.349	21.750	34.421	0.174	149.900
579	uc003xex.1	BNIP3L	chr8	+	26240522	26270644	27597	True	-84.143	31.481	0.000	0.000	-32.147	0.806	0.000	-0.185	0.075	248.440	452.700	-0.854	250.280	442.260	-0.498	30	30	30	124	124	124	150.631	299.189	-0.996	127.713	217.098	-0.757	40.230	70.922	0.098	41.781	71.648	0.122	250.280
580	uc010mzt.3	SETX	chr9	-	135136826	135205886	1560	True	-250.701	38.623	0.000	0.000	32.292	0.808	0.026	-0.045	0.216	145.980	279.920	-0.275	129.740	166.900	-0.236	371	371	371	78	78	78	49.659	94.563	-0.899	71.325	113.721	-0.671	21.728	42.845	0.237	17.676	25.542	0.192	145.980
581	uc010wff.1	SMARCE1	chr17	-	38783975	38804103	680	True	-41.246	90.225	0.000	0.000	20.639	1.000	0.000	-0.060	0.118	682.840	1413.040	-0.772	414.660	793.840	-0.755	63	63	63	34	34	34	386.894	813.900	-1.066	302.419	554.140	-0.865	142.469	311.129	0.090	49.746	105.958	0.054	682.840
582	uc021yla.1	RREB1	chr6	+	7182102	7252213	67361	True	-42.682	-42.936	0.000	0.000	-14.525	0.489	0.000	-0.215	0.107	143.480	330.900	-0.202	105.940	188.860	-0.338	67	67	67	135	135	135	32.334	71.459	-1.110	55.790	97.080	-0.784	22.398	50.782	0.297	18.541	32.932	0.192	143.480
583	uc010zgp.2	SLC39A10	chr2	+	196521851	196602426	79135	True	-98.228	109.443	0.000	0.000	24.948	0.943	0.000	-0.065	0.129	368.480	648.320	-0.563	493.540	751.960	-0.449	106	106	106	70	70	70	185.428	339.143	-0.863	266.381	420.448	-0.653	51.135	96.083	0.120	67.560	111.157	0.090	493.540
584	uc001tzw.3	CAMKK2	chr12	-	121675494	121736111	2860	True	-50.451	-49.977	0.000	0.000	-5.231	0.545	0.000	-0.228	0.167	77.620	139.220	-0.167	194.780	273.600	-0.025	63	63	63	143	143	143	41.172	69.404	-0.732	105.647	150.319	-0.509	16.132	28.714	0.311	30.057	40.665	0.211	194.780
585	uc001tzy.3	CAMKK2	chr12	-	121675494	121736111	2860	True	-50.819	-50.088	0.000	0.000	-5.342	0.545	0.000	-0.228	0.167	77.620	139.220	-0.167	194.780	273.600	-0.025	63	63	63	143	143	143	41.172	69.404	-0.732	105.647	150.319	-0.509	16.132	28.714	0.311	30.057	40.665	0.211	194.780
586	uc003lqx.2	CSNK1A1	chr5	-	148875456	148931115	860	True	-23.960	57.057	0.000	0.000	22.913	1.000	0.000	-0.095	0.166	767.940	1475.920	-0.779	717.420	1064.820	-0.541	37	37	37	38	38	38	386.706	745.676	-0.952	413.696	662.582	-0.693	150.996	279.815	0.087	129.028	179.090	0.079	767.940
587	uc011cwe.2	SEMA6A	chr5	-	115779250	115785342	2540	True	-122.520	-35.721	0.000	0.000	-3.462	0.638	0.000	-0.198	0.121	56.640	98.300	-0.281	109.680	168.100	0.198	84	84	84	127	127	127	33.226	60.566	-0.860	48.851	75.108	-0.604	8.898	13.291	0.198	17.942	29.222	0.254	109.680
588	uc010mpk.3	PRUNE2	chr9	-	79226291	79521003	2500	True	-481.305	-482.184	0.000	0.000	14.437	0.144	0.000	-0.102	0.315	18.640	43.440	1.271	25.080	49.720	-0.168	462	462	462	125	125	125	2.386	6.320	-0.887	12.483	23.600	-0.867	3.858	9.982	0.685	4.544	8.541	0.334	25.080
589	uc001yah.2	CPSF2	chr14	+	92588297	92630543	40978	True	-94.267	26.937	0.000	0.000	34.336	0.036	0.800	0.102	-0.249	425.800	798.360	-0.459	543.860	1475.220	-0.387	150	150	150	55	55	55	196.428	348.333	-0.812	155.794	379.712	-1.138	78.988	149.017	0.160	110.110	310.314	0.373	543.860
590	uc010wgq.1	FAM134C	chr17	-	40731525	40761445	1100	True	-74.269	-6.182	0.000	0.000	20.690	0.926	0.000	-0.105	0.255	483.100	1196.800	-0.622	208.020	429.340	-0.353	92	92	92	54	54	54	71.710	174.112	-1.190	111.889	206.702	-0.858	73.492	191.778	0.285	34.142	74.581	0.179	483.100
591	uc002kwk.4	DSC2	chr18	-	28645941	28682388	1840	True	-116.813	22.984	0.000	0.000	16.172	0.772	0.022	-0.095	0.164	154.360	261.200	-0.217	176.160	250.000	0.061	115	115	115	92	92	92	83.745	145.990	-0.803	90.362	132.579	-0.544	28.440	47.696	0.193	31.376	45.556	0.199	176.160
592	uc002kwl.4	DSC2	chr18	-	28645941	28682388	1840	True	-116.778	22.968	0.000	0.000	16.156	0.772	0.022	-0.095	0.164	154.360	261.200	-0.217	176.160	250.000	0.061	115	115	115	92	92	92	83.745	145.990	-0.803	90.362	132.579	-0.544	28.440	47.696	0.193	31.376	45.556	0.199	176.160
593	uc010iha.2	KIAA1211	chr4	+	57138486	57196890	55783	True	-178.219	-179.304	0.000	0.000	-0.268	0.216	0.032	-0.115	0.215	33.500	64.020	1.387	55.860	69.480	0.933	183	183	183	125	125	125	15.024	26.914	-0.715	26.952	37.706	-0.479	6.075	12.446	0.489	10.945	15.672	0.424	55.860
594	uc004ekw.3	MORF4L2	chrX	-	102930425	102941155	600	True	-23.761	89.581	0.000	0.000	22.619	1.000	0.000	-0.037	0.135	3496.220	6653.280	-0.839	3391.700	5758.120	-0.685	46	46	46	28	28	28	2346.804	4536.939	-0.953	2449.340	4228.138	-0.781	544.720	1021.273	0.051	612.583	1105.596	0.051	3496.220
595	uc010ort.2	PRKACB	chr1	+	84630064	84704181	71458	True	-106.798	-5.214	0.000	0.000	-3.536	0.679	0.000	-0.218	0.100	68.120	142.440	-0.697	120.440	191.660	-0.209	60	60	60	131	131	131	41.585	89.723	-1.086	59.340	102.976	-0.782	8.466	18.888	0.196	19.881	34.076	0.207	120.440
596	uc001djn.3	PRKACB	chr1	+	84630064	84704181	71458	True	-106.798	-5.214	0.000	0.000	-3.536	0.679	0.000	-0.218	0.100	68.120	142.440	-0.697	120.440	191.660	-0.209	60	60	60	131	131	131	41.585	89.723	-1.086	59.340	102.976	-0.782	8.466	18.888	0.196	19.881	34.076	0.207	120.440
597	uc010oru.2	PRKACB	chr1	+	84630064	84704181	71458	True	-106.798	-5.214	0.000	0.000	-3.536	0.679	0.000	-0.218	0.100	68.120	142.440	-0.697	120.440	191.660	-0.209	60	60	60	131	131	131	41.585	89.723	-1.086	59.340	102.976	-0.782	8.466	18.888	0.196	19.881	34.076	0.207	120.440
598	uc001djp.3	PRKACB	chr1	+	84630648	84704181	70874	True	-106.798	-5.214	0.000	0.000	-3.536	0.679	0.000	-0.218	0.100	68.120	142.440	-0.697	120.440	191.660	-0.209	60	60	60	131	131	131	41.585	89.723	-1.086	59.340	102.976	-0.782	8.466	18.888	0.196	19.881	34.076	0.207	120.440
599	uc010wfg.1	SMARCE1	chr17	-	38783975	38804103	680	True	-40.825	90.042	0.000	0.000	20.359	1.000	0.000	-0.058	0.118	682.840	1413.040	-0.772	414.660	793.840	-0.755	62	62	62	34	34	34	390.534	821.292	-1.065	302.419	554.140	-0.865	140.676	308.091	0.091	49.746	105.958	0.054	682.840
600	uc011lwu.2	PTBP3	chr9	-	114979994	115095944	5280	True	-201.169	16.223	0.000	0.000	-41.799	0.455	0.000	-0.130	0.065	87.260	179.200	-0.160	205.620	372.880	-0.224	98	98	98	220	220	220	49.869	93.319	-0.886	96.557	162.926	-0.732	18.591	34.613	0.199	41.893	73.360	0.183	205.620
601	uc010zbu.2	KIF5C	chr2	+	149632791	149883273	246960	True	-155.903	-13.389	0.000	0.000	-0.908	0.638	0.000	-0.188	0.111	58.340	101.220	-0.099	102.900	149.820	-0.076	99	99	99	174	174	174	32.504	58.981	-0.841	50.812	76.572	-0.581	11.717	20.895	0.241	16.755	25.284	0.196	102.900
602	uc003dqk.3	CADM2	chr3	+	85008132	86123579	1108502	True	-616.742	-630.939	0.000	0.000	-215.391	0.000	0.000	0.463	-0.117	10.200	14.160	0.526	9.320	20.620	1.322	78	78	78	344	344	344	4.342	6.237	-0.457	1.640	3.278	-0.658	1.878	2.468	0.647	1.250	2.422	0.758	10.200
603	uc002ius.1	DGKE	chr17	+	54912138	54943437	30322	True	-113.340	-103.498	0.000	0.000	15.429	0.809	0.000	-0.084	0.361	53.260	81.400	0.589	72.780	101.480	0.036	201	201	201	47	47	47	22.464	41.321	-0.862	29.852	41.231	-0.419	10.847	18.192	0.386	13.581	20.623	0.202	72.780
604	uc003lqy.2	CSNK1A1	chr5	-	148875456	148931115	860	True	-23.921	55.719	0.000	0.000	22.314	1.000	0.000	-0.096	0.165	767.940	1475.920	-0.791	717.420	1064.820	-0.541	36	36	36	38	38	38	400.554	770.338	-0.951	413.696	662.582	-0.693	153.670	279.970	0.090	129.028	179.090	0.079	767.940
605	uc002xli.1	JPH2	chr20	-	42740336	42816218	1120	True	-87.178	-34.568	0.000	0.000	31.414	0.750	0.000	-0.125	0.348	1.160	0.860	1.111	1.720	1.280	1.322	129	129	129	56	56	56	0.059	0.125	-0.078	0.508	0.152	0.365	0.179	0.228	0.337	0.417	0.266	0.466	1.720
606	uc003myt.3	TFAP2A	chr6	-	10396915	10419797	1560	True	-68.296	19.844	0.000	0.000	16.980	0.907	0.000	-0.181	0.131	403.880	737.540	-0.669	322.740	561.600	-0.422	61	61	61	75	75	75	125.649	255.080	-1.065	163.842	274.825	-0.753	90.138	169.040	0.195	79.134	132.696	0.167	403.880
607	uc001uas.3	KDM2B	chr12	-	121866899	122018364	780	True	-105.890	21.547	0.000	0.000	16.300	1.000	0.000	-0.063	0.213	221.460	490.400	-0.405	212.660	410.940	-0.593	155	155	155	39	39	39	55.117	123.429	-1.126	130.729	249.911	-0.917	40.285	91.204	0.236	42.579	83.968	0.113	221.460
608	uc021rfd.1	KDM2B	chr12	-	121866899	122018364	780	True	-106.125	20.977	0.000	0.000	16.145	1.000	0.000	-0.063	0.213	221.460	490.400	-0.420	212.660	410.940	-0.593	155	155	155	39	39	39	55.151	123.467	-1.126	130.729	249.911	-0.917	40.274	91.178	0.237	42.579	83.968	0.113	221.460
609	uc001ugb.3	ZNF664	chr12	+	124457761	124499986	41451	True	-76.388	84.330	0.000	0.000	22.475	1.000	0.000	-0.033	0.197	916.200	1754.840	-0.416	1117.320	1609.680	-0.388	126	126	126	37	37	37	471.726	811.995	-0.763	701.941	1003.003	-0.510	143.803	289.051	0.123	190.313	280.202	0.072	1117.320
610	uc004cyc.3	SCML1	chrX	+	17755591	17773105	15966	True	-46.528	73.761	0.000	0.000	17.438	0.987	0.000	-0.141	0.094	444.160	1128.520	-1.068	681.880	1376.060	-0.660	38	38	38	75	75	75	307.881	715.485	-1.217	344.774	686.345	-0.974	63.194	141.546	0.102	135.678	286.387	0.105	681.880
611	uc001yga.3	BCL11B	chr14	-	99635624	99737822	4440	True	-389.180	-390.388	0.000	0.000	-25.817	0.000	0.000	-0.335	0.230	8.140	10.740	1.295	23.120	54.920	1.499	149	149	149	222	222	222	1.776	2.892	-0.494	8.269	9.208	-0.079	1.636	2.209	0.726	3.620	5.920	0.538	23.120
612	uc031qqh.1	BCL11B	chr14	-	99635624	99737822	4440	True	-389.180	-390.388	0.000	0.000	-25.817	0.000	0.000	-0.335	0.230	8.140	10.740	1.295	23.120	54.920	1.499	149	149	149	222	222	222	1.776	2.892	-0.494	8.269	9.208	-0.079	1.636	2.209	0.726	3.620	5.920	0.538	23.120
613	uc003mdw.3	KIAA1191	chr5	-	175773065	175788809	1140	True	-49.088	49.907	0.000	0.000	22.498	1.000	0.000	-0.125	0.143	1362.260	3829.760	-0.895	815.660	1535.340	-0.767	53	53	53	57	57	57	366.222	903.068	-1.184	498.387	958.687	-0.943	242.916	766.424	0.224	135.380	257.637	0.071	1362.260
614	uc003sjk.3	SUN1	chr7	+	891883	914557	21468	True	-64.021	96.058	0.000	0.000	14.331	0.966	0.000	-0.050	0.102	366.360	731.080	-0.637	435.180	787.740	-0.631	64	64	64	58	58	58	188.622	375.466	-0.988	282.338	505.409	-0.834	64.614	130.035	0.113	63.957	118.204	0.076	435.180
615	uc001jar.2	HNRNPF	chr10	-	43881064	43892794	1000	True	-26.459	80.745	0.000	0.000	25.354	1.000	0.000	-0.060	0.175	1145.220	2591.780	-0.945	898.080	1649.880	-0.688	64	64	64	26	26	26	641.758	1372.909	-1.090	598.835	1072.776	-0.834	169.315	389.455	0.065	142.702	276.464	0.109	1145.220
616	uc001jat.2	HNRNPF	chr10	-	43881064	43904332	1000	True	-27.338	81.820	0.000	0.000	24.921	1.000	0.000	-0.054	0.175	1145.220	2591.780	-0.945	898.080	1649.880	-0.688	64	64	64	26	26	26	641.758	1372.909	-1.090	598.835	1072.776	-0.834	169.315	389.455	0.065	142.702	276.464	0.109	1145.220
617	uc003faw.3	TIPARP	chr3	+	156392714	156424557	30258	True	-89.030	39.568	0.000	0.000	21.583	0.844	0.013	-0.107	0.159	125.880	238.500	-0.485	178.080	261.520	0.034	92	92	92	77	77	77	77.387	156.995	-1.005	94.564	159.591	-0.741	18.373	38.893	0.186	23.890	40.809	0.186	178.080
618	uc021tie.1	SALL1	chr16	-	51169885	51185183	1300	True	-120.429	15.422	0.000	0.000	36.032	0.892	0.000	-0.089	0.255	61.780	147.260	-0.742	69.500	136.840	-0.444	186	186	186	65	65	65	33.459	84.860	-1.320	43.509	87.455	-0.980	11.723	28.562	0.229	13.021	27.053	0.193	69.500
619	uc001pkk.3	EXPH5	chr11	-	108376157	108464374	4060	True	-300.695	-301.522	0.000	0.000	3.021	0.197	0.000	-0.137	0.210	21.900	43.240	0.278	649.260	1743.340	0.859	290	290	290	203	203	203	9.678	20.457	-0.997	67.668	153.039	-0.796	3.801	7.940	0.429	119.482	305.912	0.498	649.260
620	uc003eqx.1	MSL2	chr3	-	135867759	135914688	2040	True	-85.064	63.369	0.000	0.000	21.906	0.870	0.014	-0.107	0.123	190.820	364.360	-0.631	199.380	337.320	-0.338	95	95	95	69	69	69	79.315	154.355	-0.963	109.569	185.779	-0.734	22.771	39.620	0.134	34.436	67.045	0.170	199.380
621	uc001vom.1	ZIC5	chr13	-	100615274	100624178	2120	True	-117.190	-118.240	0.000	0.000	-12.669	0.000	0.000	-0.097	0.170	135.280	270.120	1.678	185.480	266.800	-0.021	110	110	110	106	106	106	36.750	65.727	-0.518	105.373	156.003	-0.553	40.927	76.985	0.648	27.616	43.491	0.171	185.480
622	uc001mdk.3	ARFIP2	chr11	-	6495912	6502709	1800	True	-36.137	-35.651	0.000	0.000	24.880	0.000	0.805	0.236	-0.398	299.180	592.760	-0.468	627.300	2131.680	-0.666	69	69	69	41	41	41	191.160	394.234	-1.016	101.676	320.621	-1.478	56.899	125.996	0.167	153.619	514.684	0.441	627.300
623	uc002sbs.3	B3GNT2	chr2	+	62423261	62451866	27445	True	-58.583	-5.804	0.000	0.000	21.296	0.893	0.000	-0.181	0.228	53.620	103.160	-0.275	91.240	126.780	-0.298	67	67	67	56	56	56	34.123	69.632	-1.026	45.253	69.444	-0.618	9.537	15.488	0.255	13.351	18.052	0.174	91.240
624	uc003mkx.3	SQSTM1	chr5	+	179249484	179265077	14831	True	-35.730	84.205	0.000	0.000	26.158	0.000	1.000	0.052	-0.189	566.620	1008.740	-0.576	167.740	366.900	-0.988	77	77	77	28	28	28	332.990	588.588	-0.823	135.639	290.418	-1.094	97.319	170.418	0.094	21.267	43.367	0.076	566.620
625	uc004exj.3	PHF6	chrX	+	133507341	133562822	53209	True	-104.734	140.235	0.000	0.000	7.362	0.841	0.037	-0.070	0.069	412.160	818.660	-0.797	575.620	1051.000	-0.417	78	78	78	107	107	107	260.783	513.879	-0.976	273.455	488.078	-0.833	58.831	115.918	0.081	93.969	170.258	0.106	575.620
626	uc003doj.3	FOXP1	chr3	-	71003864	71180092	4400	True	-191.005	-192.486	0.000	0.000	-50.567	0.064	0.000	-0.316	0.111	79.260	175.560	0.000	381.940	560.980	0.776	77	77	77	220	220	220	38.025	87.066	-1.202	52.906	94.614	-0.789	22.311	47.573	0.282	47.870	77.910	0.384	381.940
627	uc011bnf.2	TFDP2	chr3	-	141663269	141747507	7740	True	-287.061	-286.413	0.000	0.000	-233.347	0.000	0.000	0.209	-0.043	229.740	479.160	-0.330	1173.500	3350.180	0.017	52	52	52	349	349	349	137.386	262.433	-0.884	107.025	259.139	-1.034	52.511	112.961	0.182	168.631	465.016	0.335	1173.500
628	uc004ezl.2	FHL1	chrX	+	135229558	135293518	62731	True	-38.924	90.392	0.000	0.000	18.821	1.000	0.000	-0.091	0.088	946.000	1847.780	-0.786	2328.300	3376.740	-0.485	38	38	38	59	59	59	688.746	1287.043	-0.899	912.300	1478.037	-0.701	115.627	226.111	0.051	288.064	423.559	0.072	2328.300
629	uc001rgq.1	KRAS	chr12	-	25358179	25403854	3440	True	-157.585	3.889	0.000	0.000	-29.299	0.494	0.023	-0.136	0.068	119.300	223.720	-0.671	214.340	533.200	-0.005	76	76	76	172	172	172	68.919	133.845	-0.945	108.292	188.113	-0.767	18.535	36.261	0.133	36.504	76.265	0.224	214.340
630	uc011kwm.2	AGPAT5	chr8	+	6565877	6619021	50806	True	-133.870	-28.071	0.000	0.000	6.944	0.635	0.017	-0.096	0.206	144.120	290.340	-0.587	115.620	195.580	-0.013	113	113	113	115	115	115	69.990	140.752	-1.005	41.619	64.571	-0.587	30.134	56.919	0.198	24.910	43.067	0.286	144.120
631	uc004cbk.3	SETX	chr9	-	135136826	135230372	1560	True	-281.613	13.894	0.000	0.000	29.140	0.769	0.026	-0.040	0.222	145.980	279.920	-0.275	129.740	166.900	-0.236	415	415	415	78	78	78	47.555	90.740	-0.904	71.325	113.721	-0.671	23.051	45.177	0.247	17.676	25.542	0.192	145.980
632	uc001hxc.3	B3GALNT2	chr1	-	235610504	235667781	2940	True	-63.662	-69.245	0.000	0.000	-52.515	0.083	0.007	-0.166	0.084	213.760	458.900	-0.674	833.000	2386.360	-0.307	54	54	54	145	145	145	108.351	230.633	-1.092	189.574	364.412	-0.856	34.394	74.582	0.175	142.628	332.439	0.274	833.000
633	uc031tfb.1	NR5A1	chr9	-	127243514	127254130	1040	True	-78.664	-78.415	0.000	0.000	23.056	0.673	0.000	-0.463	0.493	1.700	4.740	0.000	4.500	3.300	2.007	50	50	50	52	52	52	0.237	1.261	-0.780	1.673	1.421	0.127	0.455	1.157	0.445	1.104	0.939	0.608	4.500
634	uc001ymu.3	EIF5	chr14	+	103801285	103811361	6274	True	-75.714	117.895	0.000	0.000	9.525	0.937	0.011	-0.069	0.094	653.240	1362.900	-0.827	568.460	1022.840	-0.617	55	55	55	95	95	95	405.528	818.465	-1.007	279.054	504.230	-0.849	92.384	198.452	0.082	91.607	166.714	0.089	653.240
635	uc004cer.3	VAV2	chr9	-	136627015	136857446	900	True	-67.312	-67.415	0.000	0.000	26.998	0.800	0.000	-0.127	0.439	91.820	178.940	-0.583	126.960	237.220	0.964	134	134	134	45	45	45	36.798	84.182	-1.209	55.543	96.828	-0.643	14.668	29.263	0.265	26.970	61.148	0.494	126.960
636	uc011krd.1	MKRN1	chr7	-	140152839	140179369	1020	True	-40.087	85.305	0.000	0.000	24.528	1.000	0.000	-0.057	0.143	447.540	920.700	-0.678	626.800	1036.660	-0.573	49	49	49	50	50	50	270.183	517.494	-0.928	321.782	535.656	-0.729	71.772	147.985	0.099	113.158	192.516	0.070	626.800
637	uc003yvs.3	PTK2	chr8	-	141668480	141900868	900	True	-65.384	71.468	0.000	0.000	26.804	0.978	0.000	-0.077	0.177	229.360	481.760	-0.741	262.920	491.560	-0.540	103	103	103	45	45	45	125.511	264.430	-1.067	192.810	338.206	-0.799	34.629	73.566	0.137	39.995	77.749	0.116	262.920
638	uc001nfp.3	CELF1	chr11	-	47487488	47574792	5540	True	-79.121	-79.066	0.000	0.000	-105.217	0.083	0.000	-0.158	0.057	161.400	312.420	-0.670	423.280	718.880	0.446	83	83	83	277	277	277	91.787	179.474	-0.967	162.757	271.333	-0.731	27.144	53.272	0.136	67.764	116.029	0.218	423.280
639	uc001gnt.3	CEP350	chr1	+	179923907	180084015	157964	True	-352.468	-75.027	0.000	0.000	24.282	0.695	0.000	-0.057	0.202	123.160	263.260	-0.291	173.040	302.300	-0.203	472	472	472	105	105	105	45.089	90.478	-1.021	95.357	160.251	-0.737	24.928	47.095	0.285	29.171	51.985	0.188	173.040
640	uc003mlg.3	TBC1D9B	chr5	-	179289070	179298805	840	True	-45.594	84.923	0.000	0.000	28.763	1.000	0.000	-0.078	0.160	376.900	740.620	-0.683	412.040	670.960	-0.514	77	77	77	41	41	41	208.492	405.612	-0.962	203.147	333.430	-0.709	56.115	102.151	0.101	73.958	123.195	0.092	412.040
641	uc004bfx.3	PTBP3	chr9	-	114979994	115095944	5280	True	-201.980	17.194	0.000	0.000	-41.500	0.455	0.000	-0.129	0.065	87.260	179.200	-0.160	205.620	372.880	-0.224	99	99	99	220	220	220	49.751	93.007	-0.884	96.557	162.926	-0.732	18.534	34.576	0.199	41.893	73.360	0.183	205.620
642	uc004bfw.3	PTBP3	chr9	-	114979994	115095944	5280	True	-202.076	17.267	0.000	0.000	-41.510	0.455	0.000	-0.128	0.065	87.260	179.200	-0.160	205.620	372.880	-0.224	99	99	99	220	220	220	49.847	93.169	-0.884	96.557	162.926	-0.732	18.577	34.639	0.199	41.893	73.360	0.183	205.620
643	uc010mdg.3	SNTB1	chr8	-	121547984	121824309	2780	True	-192.336	-193.293	0.000	0.000	-5.811	0.072	0.000	-0.350	0.271	18.480	45.160	-0.010	29.600	45.180	0.977	87	87	87	139	139	139	7.959	21.212	-1.264	12.418	19.400	-0.647	4.077	10.794	0.479	5.326	6.495	0.504	29.600
644	uc003hvn.1	H2AFZ	chr4	-	100869242	100871512	880	True	-30.720	42.280	0.000	0.000	21.088	1.000	0.000	-0.149	0.145	5596.020	11607.720	-1.007	4612.340	8349.400	-0.659	38	38	38	44	44	44	1190.723	2526.231	-1.171	2065.095	3737.827	-0.855	1790.113	3759.090	0.131	1595.796	2906.781	0.103	5596.020
645	uc004det.3	ATP6AP2	chrX	+	40440215	40465888	24957	True	-30.166	56.720	0.000	0.000	20.620	1.000	0.000	-0.098	0.148	494.540	965.520	-0.834	460.020	776.300	-0.522	46	46	46	34	34	34	259.842	527.478	-1.021	322.841	555.315	-0.774	80.007	155.941	0.096	77.387	138.811	0.089	494.540
646	uc001uar.3	KDM2B	chr12	-	121866899	121947842	780	True	-87.771	34.617	0.000	0.000	16.142	1.000	0.000	-0.062	0.195	221.460	490.400	-0.602	212.660	410.940	-0.593	127	127	127	39	39	39	62.563	144.077	-1.188	130.729	249.911	-0.917	44.608	99.814	0.201	42.579	83.968	0.113	221.460
647	uc002jsv.3	SRSF2	chr17	-	74730196	74733493	1920	True	-68.454	66.663	0.000	0.000	-10.132	0.937	0.000	-0.135	0.067	951.400	1850.160	-0.957	1987.280	3630.180	-0.548	38	38	38	95	95	95	453.043	959.112	-1.088	658.967	1204.555	-0.885	211.960	423.463	0.100	503.003	921.929	0.103	1987.280
648	uc001ikx.3	PROSER2	chr10	+	11865396	11914276	47972	True	-63.485	-63.968	0.000	0.000	24.344	0.000	0.791	0.167	-0.429	76.180	156.960	0.292	27.540	66.900	-0.922	109	109	109	43	43	43	23.555	43.363	-0.809	14.442	39.419	-1.423	15.503	30.298	0.397	5.137	10.575	0.246	76.180
649	uc003vrz.3	CALD1	chr7	+	134464163	134655480	189527	True	-114.199	121.901	0.000	0.000	22.203	0.871	0.024	-0.070	0.102	405.720	743.800	-0.489	400.220	687.140	-0.614	123	123	123	85	85	85	174.403	338.689	-0.949	253.103	443.932	-0.809	85.969	165.115	0.139	56.837	97.569	0.102	405.720
650	uc003eul.4	TFDP2	chr3	-	141663269	141747507	7740	True	-271.953	-268.773	0.000	0.000	-216.664	0.000	0.000	0.199	-0.044	229.740	479.160	-0.330	1173.500	3350.180	0.017	56	56	56	349	349	349	135.599	259.925	-0.893	107.025	259.139	-1.034	51.026	109.265	0.181	168.631	465.016	0.335	1173.500
651	uc003eum.4	TFDP2	chr3	-	141663269	141868386	7740	True	-271.063	-267.232	0.000	0.000	-215.084	0.000	0.000	0.202	-0.039	229.740	479.160	-0.330	1173.500	3350.180	0.017	56	56	56	349	349	349	135.599	259.925	-0.893	107.025	259.139	-1.034	51.026	109.265	0.181	168.631	465.016	0.335	1173.500
652	uc031poi.1	NBPF12	chr1	+	146373856	146467744	92501	True	-135.596	106.231	0.000	0.000	20.072	0.909	0.015	-0.045	0.135	5495.160	11591.040	-0.591	1585.920	2992.640	-0.755	174	174	174	66	66	66	672.583	1485.387	-1.143	630.979	1248.304	-0.960	687.457	1478.949	0.161	359.838	725.550	0.107	5495.160
653	uc001rgp.1	KRAS	chr12	-	25358179	25403854	3260	True	-167.482	2.934	0.000	0.000	-24.917	0.497	0.025	-0.120	0.079	127.660	223.720	0.400	214.340	533.200	-0.005	89	89	89	163	163	163	68.282	130.756	-0.887	109.295	189.670	-0.763	24.248	45.688	0.256	36.669	77.427	0.229	214.340
654	uc002jsy.4	SRSF2	chr17	-	74730196	74733493	960	True	-29.697	67.976	0.000	0.000	21.863	1.000	0.000	-0.120	0.101	1593.660	3165.440	-0.958	1987.280	3630.180	-0.721	35	35	35	47	47	47	551.605	1160.066	-1.091	1048.878	1890.376	-0.841	304.882	587.879	0.103	339.304	643.880	0.060	1987.280
655	uc003ktx.3	ALDH7A1	chr5	-	125877532	125931082	2900	True	-38.949	25.858	0.000	0.000	24.934	0.000	0.925	0.154	-0.223	460.180	945.380	-0.722	110.240	179.560	-0.427	58	58	58	40	40	40	304.640	586.095	-0.944	39.553	82.757	-1.022	101.957	197.907	0.101	16.915	36.484	0.209	460.180
656	uc001jas.2	HNRNPF	chr10	-	43881064	43903299	920	True	-24.066	71.847	0.000	0.000	26.549	1.000	0.000	-0.083	0.201	1145.220	2591.780	-0.918	898.080	1473.580	-0.688	68	68	68	22	22	22	648.331	1379.041	-1.083	570.712	999.252	-0.810	167.253	380.819	0.070	134.146	223.682	0.100	1145.220
657	uc011dih.2	TFAP2A	chr6	-	10396915	10415470	1560	True	-66.581	20.730	0.000	0.000	16.626	0.905	0.000	-0.183	0.127	403.880	737.540	-0.669	322.740	561.600	-0.422	59	59	59	74	74	74	110.484	225.780	-1.067	165.796	277.952	-0.748	80.993	152.654	0.198	77.849	130.817	0.162	403.880
658	uc003ygf.3	PDP1	chr8	+	94929082	94938296	8501	True	-94.883	27.359	0.000	0.000	25.208	1.000	0.000	-0.052	0.304	79.160	157.700	-0.412	118.900	211.380	-0.198	167	167	167	33	33	33	45.257	84.969	-0.895	71.570	111.363	-0.581	11.578	21.744	0.216	21.299	44.337	0.203	118.900
659	uc001bzd.2	PSMB2	chr1	-	36035412	36107445	7510	True	-491.342	-491.607	0.000	0.000	-182.027	0.000	0.000	0.904	-0.154	896.960	2076.320	2.014	11.940	15.220	1.203	24	24	24	242	242	242	470.243	1077.575	-0.476	2.251	5.043	-0.903	333.526	771.590	1.192	1.978	3.119	0.790	896.960
660	uc003qui.3	QKI	chr6	+	163835674	163999628	156371	True	-110.993	50.593	0.000	0.000	-23.304	0.799	0.007	-0.089	0.124	421.960	885.980	-0.917	435.420	817.420	-0.265	52	52	52	139	139	139	211.837	456.698	-1.113	232.795	436.568	-0.894	82.254	167.780	0.131	77.015	149.398	0.143	435.420
661	uc003myq.3	TFAP2A	chr6	-	10396915	10412607	1580	True	-69.258	18.374	0.000	0.000	16.938	0.893	0.000	-0.129	0.183	403.880	737.540	-0.669	322.740	561.600	-0.422	62	62	62	75	75	75	123.770	252.111	-1.078	164.391	275.838	-0.751	90.488	169.213	0.203	78.267	131.208	0.163	403.880
662	uc003vdf.2	ATXN7L1	chr7	-	105245220	105319609	2560	True	-194.153	-194.807	0.000	0.000	0.121	0.109	0.000	-0.261	0.260	11.820	28.080	0.956	72.340	142.360	1.468	120	120	120	128	128	128	5.817	12.284	-0.937	10.603	16.346	-0.475	2.152	4.660	0.553	9.017	17.814	0.592	72.340
663	uc001enn.4	TXNIP	chr1	+	145438461	145442628	2821	True	-53.366	29.621	0.000	0.000	14.068	0.950	0.000	-0.146	0.139	113.040	272.060	-0.957	224.360	421.300	-0.600	48	48	48	60	60	60	81.188	198.497	-1.288	115.532	233.269	-0.999	16.212	34.117	0.185	39.381	82.602	0.119	224.360
664	uc001spr.3	AGAP2	chr12	-	58118075	58135944	540	True	-129.857	-130.024	0.000	0.000	36.237	0.000	0.889	0.134	-0.906	65.960	96.700	1.277	4.360	10.220	-0.449	175	175	175	27	27	27	14.857	24.263	-0.470	1.829	5.599	-1.267	11.961	22.774	0.547	1.107	2.028	0.391	65.960
665	uc003djg.1	SLMAP	chr3	+	57850274	57914894	63348	True	-67.566	81.950	0.000	0.000	19.636	0.952	0.000	-0.089	0.106	190.220	363.040	-0.619	306.740	556.700	-0.501	73	73	73	62	62	62	131.767	249.747	-0.917	162.804	273.999	-0.728	33.415	63.218	0.140	52.882	99.074	0.105	306.740
666	uc002jbx.3	DDX42	chr17	+	61882867	61896677	13126	True	-45.584	72.864	0.000	0.000	29.140	1.000	0.000	-0.054	0.234	481.220	1024.060	-0.664	383.480	653.100	-0.609	92	92	92	32	32	32	245.924	521.333	-1.071	261.613	450.444	-0.780	74.153	168.668	0.122	76.652	130.078	0.102	481.220
667	uc002scz.3	AFTPH	chr2	+	64751438	64820138	68063	True	-75.354	7.230	0.000	0.000	21.402	1.000	0.000	-0.069	0.322	135.240	248.140	-0.415	153.300	222.240	-0.212	140	140	140	29	29	29	50.348	95.342	-0.913	89.619	133.790	-0.578	17.862	31.977	0.232	28.468	41.058	0.134	153.300
668	uc009zyz.3	ZNF84	chr12	+	133613979	133639885	22200	True	-125.914	-124.205	0.000	0.000	2.331	0.065	0.435	0.104	-0.242	69.280	118.480	-0.170	390.540	1045.400	0.775	139	139	139	92	92	92	44.562	72.625	-0.686	27.392	69.218	-0.877	12.151	20.550	0.237	70.591	190.732	0.581	390.540
669	uc003kfx.4	JMY	chr5	+	78531924	78623038	87084	True	-102.063	-97.661	0.000	0.000	-19.760	0.347	0.000	-0.123	0.109	97.980	172.460	-0.087	127.240	239.200	-0.204	207	207	207	199	199	199	32.079	58.912	-0.892	63.819	98.635	-0.613	20.126	35.162	0.329	21.498	34.981	0.178	127.240
670	uc010tvt.3	STON2	chr14	-	81726993	81745162	4920	True	-524.604	-466.868	0.000	0.000	-48.640	0.000	0.000	-0.108	0.140	184.840	688.120	1.577	426.540	1158.900	0.060	354	354	354	246	246	246	10.475	25.423	-0.885	35.145	75.556	-0.963	21.953	64.631	0.680	51.965	132.374	0.349	426.540
671	uc011bng.2	TFDP2	chr3	-	141663269	141747507	7740	True	-289.205	-288.212	0.000	0.000	-235.725	0.000	0.000	0.210	-0.041	229.740	479.160	-0.330	1173.500	3350.180	0.017	51	51	51	349	349	349	136.046	260.534	-0.886	107.025	259.139	-1.034	52.135	113.237	0.184	168.631	465.016	0.335	1173.500
672	uc011bxe.1	TAPT1	chr4	-	16162127	16228161	1740	True	-63.782	10.465	0.000	0.000	27.458	0.936	0.000	-0.090	0.299	113.900	204.320	-0.427	75.680	106.980	0.042	97	97	97	47	47	47	51.386	93.007	-0.857	50.963	68.733	-0.419	21.665	37.215	0.202	11.076	16.029	0.183	113.900
673	uc003qnd.3	PCMT1	chr6	+	150070830	150132557	61061	True	-19.289	49.406	0.000	0.000	20.175	1.000	0.000	-0.114	0.152	1236.760	2302.320	-0.870	688.840	1151.200	-0.573	33	33	33	31	31	31	770.268	1499.217	-0.972	440.058	710.363	-0.687	262.630	491.623	0.084	116.804	194.788	0.060	1236.760
674	uc002ghc.4	ZBTB4	chr17	-	7362684	7382944	2180	True	-170.359	-77.910	0.000	0.000	8.535	0.486	0.000	-0.123	0.170	38.180	77.380	0.503	83.760	145.660	-0.013	168	168	168	109	109	109	19.065	38.619	-0.968	50.883	83.669	-0.697	7.258	14.945	0.348	13.018	23.065	0.213	83.760
675	uc021tid.1	SALL1	chr16	-	51169885	51184508	1300	True	-116.293	14.115	0.000	0.000	34.481	0.815	0.000	-0.081	0.260	61.780	147.260	-0.742	69.500	136.840	-0.444	175	175	175	65	65	65	34.198	86.743	-1.321	43.509	87.455	-0.980	11.602	28.243	0.227	13.021	27.053	0.193	69.500
676	uc002sda.3	AFTPH	chr2	+	64751438	64820138	68063	True	-73.510	8.286	0.000	0.000	21.675	1.000	0.000	-0.068	0.324	135.240	248.140	-0.415	153.300	222.240	-0.212	138	138	138	29	29	29	50.994	96.552	-0.913	89.619	133.790	-0.578	17.160	30.573	0.233	28.468	41.058	0.134	153.300
677	uc011ljr.2	PTK2	chr8	-	141668480	142011412	900	True	-70.808	68.792	0.000	0.000	25.449	0.978	0.000	-0.069	0.183	229.360	481.760	-0.735	262.920	491.560	-0.540	109	109	109	45	45	45	124.388	261.930	-1.067	192.810	338.206	-0.799	34.306	72.757	0.145	39.995	77.749	0.116	262.920
678	uc010hdv.1	VGLL4	chr3	-	11597543	11610398	2420	True	-65.901	-66.714	0.000	0.000	-35.352	0.083	0.000	-0.382	0.091	70.980	228.100	-0.878	257.120	512.380	0.552	28	28	28	121	121	121	52.783	129.212	-1.242	130.658	247.186	-0.878	9.799	38.881	0.240	36.774	85.508	0.281	257.120
679	uc001sut.4	CPSF6	chr12	+	69633316	69668138	32915	True	-189.258	114.001	0.000	0.000	19.715	0.804	0.054	-0.048	0.132	564.620	1126.320	-0.388	206.760	334.400	-0.239	210	210	210	92	92	92	174.131	346.776	-0.955	110.019	180.835	-0.714	112.291	235.538	0.157	40.514	66.883	0.183	564.620
680	uc003buv.3	FANCD2	chr3	+	10068112	10083246	13672	True	-105.658	-106.100	0.000	0.000	-1.086	0.000	0.000	0.619	-0.321	192.700	372.720	1.045	7.260	13.660	1.363	33	33	33	64	64	64	77.967	150.801	-0.373	1.824	5.407	-1.038	67.029	133.280	0.749	1.682	4.009	0.782	192.700
681	uc003yge.3	PDP1	chr8	+	94929082	94938296	8501	True	-91.401	26.811	0.000	0.000	24.687	1.000	0.000	-0.050	0.304	79.160	157.700	-0.412	118.900	211.380	-0.198	164	164	164	33	33	33	45.511	85.366	-0.893	71.570	111.363	-0.581	11.527	21.738	0.217	21.299	44.337	0.203	118.900
682	uc010pqd.3	ADIPOR1	chr1	-	202909959	202917557	700	True	-24.892	38.605	0.000	0.000	20.434	1.000	0.000	-0.141	0.169	436.240	1000.460	-1.069	502.960	909.600	-0.694	37	37	37	35	35	35	287.879	686.580	-1.250	347.769	663.397	-0.937	48.943	117.577	0.113	74.100	125.430	0.098	502.960
683	uc001ybp.3	BTBD7	chr14	-	93703895	93799385	3660	True	-206.848	-36.561	0.000	0.000	-6.123	0.497	0.000	-0.138	0.109	57.840	122.780	-0.249	118.880	172.640	0.357	152	152	152	183	183	183	25.225	50.729	-0.966	41.144	68.966	-0.743	8.967	19.193	0.233	17.593	25.885	0.247	118.880
684	uc004ela.3	MORF4L2	chrX	-	102930425	102941746	600	True	-23.860	90.757	0.000	0.000	22.560	1.000	0.000	-0.053	0.116	3496.220	6653.280	-0.839	3391.700	5758.120	-0.685	46	46	46	28	28	28	2346.804	4536.939	-0.953	2449.340	4228.138	-0.781	544.720	1021.273	0.051	612.583	1105.596	0.051	3496.220
685	uc004elb.3	MORF4L2	chrX	-	102930425	102941746	600	True	-23.861	90.757	0.000	0.000	22.559	1.000	0.000	-0.053	0.116	3496.220	6653.280	-0.839	3391.700	5758.120	-0.685	46	46	46	28	28	28	2346.804	4536.939	-0.953	2449.340	4228.138	-0.781	544.720	1021.273	0.051	612.583	1105.596	0.051	3496.220
686	uc004ekx.3	MORF4L2	chrX	-	102930425	102941746	600	True	-23.872	90.770	0.000	0.000	22.553	1.000	0.000	-0.047	0.122	3496.220	6653.280	-0.839	3391.700	5758.120	-0.685	46	46	46	28	28	28	2346.804	4536.939	-0.953	2449.340	4228.138	-0.781	544.720	1021.273	0.051	612.583	1105.596	0.051	3496.220
687	uc004eky.3	MORF4L2	chrX	-	102930425	102941746	600	True	-23.867	90.764	0.000	0.000	22.555	1.000	0.000	-0.051	0.118	3496.220	6653.280	-0.839	3391.700	5758.120	-0.685	46	46	46	28	28	28	2346.804	4536.939	-0.953	2449.340	4228.138	-0.781	544.720	1021.273	0.051	612.583	1105.596	0.051	3496.220
688	uc010nos.3	MORF4L2	chrX	-	102930425	102941746	600	True	-23.872	90.770	0.000	0.000	22.553	1.000	0.000	-0.047	0.122	3496.220	6653.280	-0.839	3391.700	5758.120	-0.685	46	46	46	28	28	28	2346.804	4536.939	-0.953	2449.340	4228.138	-0.781	544.720	1021.273	0.051	612.583	1105.596	0.051	3496.220
689	uc004ekz.3	MORF4L2	chrX	-	102930425	102941746	600	True	-23.861	90.757	0.000	0.000	22.559	1.000	0.000	-0.053	0.116	3496.220	6653.280	-0.839	3391.700	5758.120	-0.685	46	46	46	28	28	28	2346.804	4536.939	-0.953	2449.340	4228.138	-0.781	544.720	1021.273	0.051	612.583	1105.596	0.051	3496.220
690	uc011mry.2	MORF4L2	chrX	-	102930425	102941746	600	True	-23.867	90.764	0.000	0.000	22.555	1.000	0.000	-0.051	0.118	3496.220	6653.280	-0.839	3391.700	5758.120	-0.685	46	46	46	28	28	28	2346.804	4536.939	-0.953	2449.340	4228.138	-0.781	544.720	1021.273	0.051	612.583	1105.596	0.051	3496.220
691	uc011mrz.2	MORF4L2	chrX	-	102930425	102941746	600	True	-23.860	90.757	0.000	0.000	22.560	1.000	0.000	-0.053	0.116	3496.220	6653.280	-0.839	3391.700	5758.120	-0.685	46	46	46	28	28	28	2346.804	4536.939	-0.953	2449.340	4228.138	-0.781	544.720	1021.273	0.051	612.583	1105.596	0.051	3496.220
692	uc004elc.3	MORF4L2	chrX	-	102930425	102943086	600	True	-23.778	90.498	0.000	0.000	22.633	1.000	0.000	-0.052	0.117	3496.220	6653.280	-0.839	3391.700	5758.120	-0.685	46	46	46	28	28	28	2346.804	4536.939	-0.953	2449.340	4228.138	-0.781	544.720	1021.273	0.051	612.583	1105.596	0.051	3496.220
693	uc004ele.3	MORF4L2	chrX	-	102930425	102943086	600	True	-23.774	90.470	0.000	0.000	22.636	1.000	0.000	-0.059	0.111	3496.220	6653.280	-0.839	3391.700	5758.120	-0.685	46	46	46	28	28	28	2346.804	4536.939	-0.953	2449.340	4228.138	-0.781	544.720	1021.273	0.051	612.583	1105.596	0.051	3496.220
694	uc004elf.3	MORF4L2	chrX	-	102930425	102943086	600	True	-23.778	90.498	0.000	0.000	22.633	1.000	0.000	-0.052	0.117	3496.220	6653.280	-0.839	3391.700	5758.120	-0.685	46	46	46	28	28	28	2346.804	4536.939	-0.953	2449.340	4228.138	-0.781	544.720	1021.273	0.051	612.583	1105.596	0.051	3496.220
695	uc011msa.2	MORF4L2	chrX	-	102930425	102943086	600	True	-23.776	90.485	0.000	0.000	22.634	1.000	0.000	-0.056	0.114	3496.220	6653.280	-0.839	3391.700	5758.120	-0.685	46	46	46	28	28	28	2346.804	4536.939	-0.953	2449.340	4228.138	-0.781	544.720	1021.273	0.051	612.583	1105.596	0.051	3496.220
696	uc011msb.2	MORF4L2	chrX	-	102930425	102943086	600	True	-23.774	90.470	0.000	0.000	22.636	1.000	0.000	-0.059	0.111	3496.220	6653.280	-0.839	3391.700	5758.120	-0.685	46	46	46	28	28	28	2346.804	4536.939	-0.953	2449.340	4228.138	-0.781	544.720	1021.273	0.051	612.583	1105.596	0.051	3496.220
697	uc011msc.2	MORF4L2	chrX	-	102930425	102943086	600	True	-23.776	90.485	0.000	0.000	22.634	1.000	0.000	-0.056	0.114	3496.220	6653.280	-0.839	3391.700	5758.120	-0.685	46	46	46	28	28	28	2346.804	4536.939	-0.953	2449.340	4228.138	-0.781	544.720	1021.273	0.051	612.583	1105.596	0.051	3496.220
698	uc011msd.2	MORF4L2	chrX	-	102930425	102943086	600	True	-23.774	90.469	0.000	0.000	22.636	1.000	0.000	-0.059	0.111	3496.220	6653.280	-0.839	3391.700	5758.120	-0.685	46	46	46	28	28	28	2346.804	4536.939	-0.953	2449.340	4228.138	-0.781	544.720	1021.273	0.051	612.583	1105.596	0.051	3496.220
699	uc004eld.3	MORF4L2	chrX	-	102930425	102943086	600	True	-23.774	90.469	0.000	0.000	22.636	1.000	0.000	-0.059	0.111	3496.220	6653.280	-0.839	3391.700	5758.120	-0.685	46	46	46	28	28	28	2346.804	4536.939	-0.953	2449.340	4228.138	-0.781	544.720	1021.273	0.051	612.583	1105.596	0.051	3496.220
700	uc001oka.3	KDM2A	chr11	+	67019808	67025550	3856	True	-100.339	17.034	0.000	0.000	19.171	0.772	0.000	-0.131	0.162	137.580	280.300	-0.592	318.760	607.140	-0.275	94	94	94	92	92	92	76.636	159.376	-1.056	128.189	221.416	-0.749	26.547	49.917	0.186	66.684	125.314	0.184	318.760
701	uc011dgs.2	SQSTM1	chr5	+	179234002	179265077	30313	True	-36.100	84.506	0.000	0.000	25.868	0.000	1.000	0.052	-0.187	566.620	1008.740	-0.576	167.740	366.900	-0.988	77	77	77	28	28	28	332.990	588.588	-0.823	135.639	290.418	-1.094	97.319	170.418	0.094	21.267	43.367	0.076	566.620
702	uc001cjk.3	SZT2	chr1	+	43855555	43919918	60872	True	-356.912	-156.450	0.000	0.000	6.954	0.457	0.012	-0.069	0.156	70.680	182.740	-0.007	127.620	263.160	-0.133	381	381	381	173	173	173	27.180	62.219	-1.187	50.893	95.948	-0.939	15.213	32.825	0.329	29.421	52.994	0.247	127.620
703	uc002ywa.3	TTC3	chr21	+	38455246	38575408	119134	True	-140.809	164.414	0.000	0.000	29.629	0.857	0.020	-0.034	0.164	493.360	876.880	-0.643	739.120	1377.840	-0.670	233	233	233	49	49	49	197.588	398.140	-1.000	318.233	588.469	-0.872	85.235	167.726	0.129	157.365	296.521	0.104	739.120
704	uc003urh.3	ZNF655	chr7	+	99156044	99174076	17363	True	-104.772	25.001	0.000	0.000	20.549	1.000	0.000	-0.011	0.321	689.500	1776.200	-0.464	201.360	310.380	-0.303	181	181	181	31	31	31	126.542	261.945	-0.934	129.030	196.620	-0.601	97.835	274.842	0.221	33.357	50.522	0.122	689.500
705	uc010ran.2	ARFIP2	chr11	-	6495912	6502709	1800	True	-37.551	-37.066	0.000	0.000	24.886	0.000	0.786	0.220	-0.383	299.180	592.760	-0.468	627.300	2131.680	-0.666	76	76	76	42	42	42	180.536	373.585	-1.018	102.106	317.984	-1.462	64.914	140.327	0.172	151.804	508.800	0.448	627.300
706	uc003ybv.5	ZBTB10	chr8	+	81397853	81438500	36844	True	-260.414	-7.008	0.000	0.000	-4.848	0.048	0.508	0.081	-0.108	161.940	269.320	-0.361	204.160	372.620	-0.543	221	221	221	187	187	187	74.549	134.256	-0.844	50.303	102.150	-1.096	25.997	44.342	0.195	44.296	82.692	0.261	204.160
707	uc001ccw.3	AKIRIN1	chr1	+	39456915	39471737	14141	True	-50.999	30.620	0.000	0.000	20.611	0.968	0.000	-0.074	0.256	556.460	1168.640	-0.877	527.860	971.840	-0.509	88	88	88	31	31	31	292.677	627.866	-1.121	230.241	396.210	-0.758	123.977	250.003	0.172	124.150	226.481	0.131	556.460
708	uc003mlf.3	TBC1D9B	chr5	-	179289070	179293872	840	True	-72.557	4.012	0.000	0.000	0.867	0.714	0.000	-0.039	0.166	376.900	740.620	0.105	412.040	670.960	-0.508	72	72	72	42	42	42	188.834	366.318	-0.907	201.055	329.403	-0.705	83.673	159.830	0.271	74.291	124.421	0.096	412.040
709	uc011edv.2	GPR126	chr6	+	142738245	142767403	27168	True	-73.453	-73.365	0.000	0.000	12.872	0.608	0.000	-0.290	0.219	27.940	55.760	-0.039	38.400	70.580	0.163	73	73	73	97	97	97	14.982	31.350	-1.019	24.874	37.854	-0.569	4.564	8.608	0.335	6.683	11.113	0.366	38.400
710	uc003bfz.4	FAM118A	chr22	+	45705080	45737836	32066	True	-51.969	34.193	0.000	0.000	20.629	1.000	0.000	-0.073	0.247	367.120	1061.180	-0.862	97.020	195.540	-0.786	82	82	82	32	32	32	75.110	192.456	-1.298	74.790	147.693	-0.974	69.020	194.291	0.173	12.261	22.942	0.110	367.120
711	uc001umy.3	GJB2	chr13	-	20761603	20767114	1360	True	-51.214	-51.246	0.000	0.000	19.473	0.774	0.000	-0.521	0.272	11.560	32.380	-0.939	27.360	59.680	-0.020	36	36	36	62	62	62	7.763	22.852	-1.451	18.848	31.699	-0.703	1.905	4.599	0.355	3.816	8.377	0.329	27.360
712	uc001fmi.1	KIAA0907	chr1	-	155882835	155904188	520	True	-53.398	93.763	0.000	0.000	20.824	1.000	0.000	-0.045	0.165	578.080	1127.440	-0.576	685.840	1141.480	-0.571	95	95	95	26	26	26	300.466	580.072	-0.933	455.856	760.359	-0.731	127.420	256.076	0.113	93.913	169.221	0.062	685.840
713	uc001uxu.1	KBTBD6	chr13	-	41701708	41706936	2120	True	-148.728	-21.051	0.000	0.000	12.037	0.689	0.000	-0.095	0.163	664.680	1844.760	-0.107	393.100	637.180	-0.507	141	141	141	106	106	106	73.047	173.377	-1.042	98.582	173.665	-0.821	99.057	296.769	0.322	50.498	84.013	0.165	664.680
714	uc001xjx.4	RDH11	chr14	-	68143518	68162510	540	True	-52.004	51.622	0.000	0.000	14.660	1.000	0.000	-0.045	0.201	601.440	918.280	-0.349	473.160	692.280	-0.322	76	76	76	23	23	23	279.610	456.995	-0.697	304.061	419.871	-0.451	85.230	144.081	0.142	128.352	181.774	0.076	601.440
715	uc001eva.3	MCL1	chr1	-	150547026	150552214	2540	True	-109.888	20.976	0.000	0.000	-26.870	0.567	0.000	-0.147	0.060	535.180	1019.780	-0.756	649.440	1241.300	0.233	53	53	53	127	127	127	209.728	423.486	-1.070	405.464	710.857	-0.792	122.544	222.831	0.163	102.338	207.803	0.148	649.440
716	uc009wdz.3	SASS6	chr1	-	100549101	100598511	760	True	-65.348	43.647	0.000	0.000	21.310	0.946	0.000	-0.063	0.223	197.160	376.160	-0.492	256.340	409.580	-0.454	101	101	101	37	37	37	121.146	239.127	-0.989	156.937	255.467	-0.698	31.675	56.003	0.174	51.550	83.451	0.112	256.340
717	uc011mks.2	DDX3X	chrX	+	41192650	41209524	14542	True	-59.816	121.096	0.000	0.000	-16.164	0.982	0.000	-0.135	0.042	1176.320	2351.100	-0.882	1906.260	3349.400	-0.639	22	22	22	112	112	112	918.502	1807.175	-0.974	1038.510	1809.368	-0.797	202.714	407.793	0.056	298.274	533.609	0.059	1906.260
718	uc001qez.3	ARHGAP32	chr11	-	128834954	128894088	2940	True	-259.980	-130.969	0.000	0.000	16.846	0.571	0.029	-0.105	0.190	42.420	81.240	-0.042	116.620	201.760	0.190	283	283	283	140	140	140	21.028	39.011	-0.866	29.152	45.479	-0.613	7.749	13.755	0.332	14.391	23.830	0.321	116.620
719	uc003kdp.3	HMGCR	chr5	+	74632992	74657926	23480	True	-87.580	105.520	0.000	0.000	27.665	0.864	0.030	-0.064	0.131	247.900	457.700	-0.706	293.560	476.140	-0.404	111	111	111	66	66	66	153.925	304.762	-0.986	152.109	264.112	-0.793	38.712	73.098	0.112	55.857	94.388	0.140	293.560
720	uc010dmw.3	RPRD1A	chr18	-	33569791	33647373	3100	True	-108.950	74.850	0.000	0.000	-39.860	0.843	0.000	-0.154	0.050	715.400	1373.600	-0.885	847.240	1494.000	-0.571	39	39	39	153	153	153	404.816	834.077	-1.036	343.983	608.984	-0.817	169.974	356.198	0.102	132.814	239.184	0.106	847.240
721	uc001xut.3	DIO2	chr14	-	80663867	80677868	2800	True	-282.951	-283.879	0.000	0.000	4.009	0.094	0.000	-0.250	0.291	4.360	6.480	1.394	38.000	102.120	1.747	166	166	166	138	138	138	0.518	1.059	-0.397	1.791	2.807	0.076	0.779	1.176	0.673	4.542	12.353	0.760	38.000
722	uc010ddj.3	RPS6KB1	chr17	+	57970406	58027786	54981	True	-87.489	6.566	0.000	0.000	12.902	0.809	0.000	-0.215	0.141	190.660	354.440	-0.270	195.420	196.260	0.089	60	60	60	115	115	115	111.228	184.275	-0.698	89.161	107.703	-0.288	44.646	81.908	0.218	29.836	30.530	0.165	195.420
723	uc004eom.3	TMEM164	chrX	+	109246341	109421016	170931	True	-151.995	-31.127	0.000	0.000	-46.563	0.378	0.000	-0.203	0.069	65.180	168.720	-0.915	115.600	240.340	-0.229	63	63	63	185	185	185	40.001	98.677	-1.289	62.952	130.169	-1.028	13.336	31.608	0.158	21.180	43.845	0.210	115.600
724	uc004bfy.3	PTBP3	chr9	-	114979994	115095944	5280	True	-198.301	13.847	0.000	0.000	-47.784	0.414	0.000	-0.129	0.061	87.260	179.200	-0.160	205.620	372.880	-0.224	91	91	91	220	220	220	50.051	93.505	-0.880	96.557	162.926	-0.732	18.970	35.691	0.196	41.893	73.360	0.183	205.620
725	uc010xhl.2	DOHH	chr19	-	3490818	3500938	540	True	-15.088	-15.873	0.000	0.000	22.468	1.000	0.000	-0.263	0.454	79.700	126.580	-0.594	141.860	143.600	0.249	47	47	47	27	27	27	34.183	71.174	-1.058	80.301	91.941	-0.229	11.934	20.469	0.194	27.986	24.516	0.232	141.860
726	uc010ozg.2	NBPF24	chr1	-	146032541	146057734	1540	True	-97.268	105.234	0.000	0.000	19.655	0.959	0.000	-0.068	0.107	1540.320	3451.740	-0.799	1447.680	3006.700	-0.618	108	108	108	73	73	73	484.481	1072.261	-1.150	684.470	1366.808	-0.978	298.431	638.779	0.140	314.457	661.943	0.098	1540.320
727	uc003hrw.2	HERC3	chr4	+	89513573	89629693	115249	True	-94.278	-41.144	0.000	0.000	23.122	0.865	0.054	-0.063	0.414	54.920	113.800	-0.248	52.500	80.900	0.376	147	147	147	37	37	37	28.978	60.150	-1.011	33.472	47.942	-0.492	8.432	19.085	0.282	12.277	19.186	0.380	54.920
728	uc001xag.3	DDHD1	chr14	-	53503457	53560382	6620	True	-351.506	-316.897	0.000	0.000	-93.403	0.003	0.067	0.130	-0.119	98.420	231.720	0.177	198.920	304.680	0.132	222	222	222	330	330	330	32.703	68.255	-1.046	24.611	57.699	-1.238	15.095	32.054	0.285	21.003	39.739	0.349	198.920
729	uc003qnb.3	PCMT1	chr6	+	150070830	150132557	61081	True	-20.994	52.338	0.000	0.000	20.329	1.000	0.000	-0.101	0.156	1236.760	2302.320	-0.780	688.840	1151.200	-0.573	37	37	37	30	30	30	740.062	1432.360	-0.958	440.669	709.156	-0.683	263.200	503.487	0.091	118.686	197.894	0.055	1236.760
730	uc003quj.3	QKI	chr6	+	163835674	163999628	156371	True	-110.960	48.854	0.000	0.000	-24.752	0.770	0.007	-0.089	0.124	421.960	885.980	-0.917	435.420	817.420	-0.265	51	51	51	139	139	139	212.631	458.340	-1.113	232.795	436.568	-0.894	82.864	169.008	0.132	77.015	149.398	0.143	435.420
731	uc004exq.3	FAM122B	chrX	-	133903595	133930385	2500	True	-87.608	32.323	0.000	0.000	-41.246	0.736	0.000	-0.194	0.042	250.060	516.060	-0.779	435.160	746.060	-0.428	26	26	26	125	125	125	167.219	331.024	-0.976	205.041	342.783	-0.740	54.217	109.476	0.084	67.030	112.384	0.125	435.160
732	uc003yvt.3	PTK2	chr8	-	141668480	142011412	900	True	-71.800	69.113	0.000	0.000	25.110	0.978	0.000	-0.066	0.184	229.360	481.760	-0.735	262.920	491.560	-0.540	110	110	110	45	45	45	123.356	259.231	-1.059	192.810	338.206	-0.799	35.641	76.563	0.147	39.995	77.749	0.116	262.920
733	uc003fav.3	TIPARP	chr3	+	156392204	156424557	30768	True	-91.724	32.145	0.000	0.000	18.502	0.844	0.013	-0.078	0.187	125.880	238.500	-0.485	178.080	261.520	0.034	92	92	92	77	77	77	77.387	156.995	-1.005	94.564	159.591	-0.741	18.373	38.893	0.186	23.890	40.809	0.186	178.080
734	uc002fur.3	MNT	chr17	-	2287353	2304258	640	True	-109.807	-100.218	0.000	0.000	-8.335	0.875	0.000	-0.079	0.462	94.180	186.040	0.536	80.300	127.080	0.105	188	188	188	32	32	32	27.081	58.677	-1.020	33.717	48.238	-0.432	16.885	36.259	0.396	19.164	30.391	0.293	94.180
735	uc001khl.2	HECTD2	chr10	+	93170095	93274520	102245	True	-55.698	-56.232	0.000	0.000	20.739	0.713	0.000	-0.212	0.265	40.740	88.100	-0.426	52.620	69.720	0.246	81	81	81	94	94	94	23.338	47.768	-1.009	28.829	41.358	-0.525	6.156	12.299	0.287	10.084	12.230	0.297	52.620
736	uc010qnm.1	HECTD2	chr10	+	93170095	93274520	102245	True	-55.698	-56.232	0.000	0.000	20.739	0.713	0.000	-0.212	0.265	40.740	88.100	-0.426	52.620	69.720	0.246	81	81	81	94	94	94	23.338	47.768	-1.009	28.829	41.358	-0.525	6.156	12.299	0.287	10.084	12.230	0.297	52.620
737	uc003xzu.4	UBE2W	chr8	-	74698454	74791145	4000	True	-258.931	-256.940	0.000	0.000	-16.552	0.005	0.211	0.159	-0.162	103.100	143.940	0.359	261.500	502.940	0.505	209	209	209	199	199	199	35.240	48.724	-0.447	18.577	35.274	-0.765	18.152	26.479	0.329	32.426	70.263	0.474	261.500
738	uc003xzv.4	UBE2W	chr8	-	74698454	74791145	4000	True	-258.931	-256.940	0.000	0.000	-16.552	0.005	0.211	0.159	-0.162	103.100	143.940	0.359	261.500	502.940	0.505	209	209	209	199	199	199	35.240	48.724	-0.447	18.577	35.274	-0.765	18.152	26.479	0.329	32.426	70.263	0.474	261.500
739	uc002hdy.4	NUFIP2	chr17	-	27582853	27621166	8060	True	-77.018	-104.726	0.000	0.000	-235.971	0.007	0.005	-0.096	0.040	276.360	506.040	-0.725	371.740	626.200	1.014	125	125	125	402	402	402	173.331	344.779	-0.987	166.352	297.125	-0.823	41.457	82.165	0.115	52.846	97.810	0.212	371.740
740	uc002fsj.3	YWHAE	chr17	-	1247833	1303556	840	True	-25.072	73.819	0.000	0.000	22.197	1.000	0.000	-0.104	0.100	7417.200	13487.960	-0.792	4991.220	7772.080	-0.528	32	32	32	42	42	42	3355.348	6119.311	-0.874	3156.449	5050.086	-0.674	1552.149	2786.310	0.049	1006.008	1678.071	0.075	7417.200
741	uc001hfe.1	YOD1	chr1	-	207217193	207224422	3400	True	-194.084	37.544	0.000	0.000	-53.243	0.606	0.000	-0.106	0.079	104.100	254.980	-0.711	223.420	422.480	-0.684	137	137	137	170	170	170	60.809	136.057	-1.152	106.857	211.705	-0.978	20.524	46.032	0.175	38.595	76.085	0.138	223.420
742	uc003vva.3	LUC7L2	chr7	+	139059418	139108203	47950	True	-23.722	61.261	0.000	0.000	21.617	1.000	0.000	-0.046	0.207	1133.720	2113.880	-0.801	735.500	1242.780	-0.386	52	52	52	25	25	25	716.978	1379.662	-0.940	535.183	872.726	-0.690	201.181	390.506	0.056	109.556	208.892	0.118	1133.720
743	uc002kzg.3	RPRD1A	chr18	-	33569791	33647373	3100	True	-106.890	85.706	0.000	0.000	-25.191	0.869	0.000	-0.166	0.047	715.400	1373.600	-0.885	847.240	1494.000	-0.571	44	44	44	153	153	153	396.626	824.823	-1.051	343.983	608.984	-0.817	157.241	325.707	0.107	132.814	239.184	0.106	847.240
744	uc003dpe.3	RYBP	chr3	-	72423743	72495774	2940	True	-126.389	5.314	0.000	0.000	-18.603	0.692	0.000	-0.176	0.081	123.860	263.960	-0.467	216.480	363.720	-0.369	67	67	67	146	146	146	65.239	140.797	-1.084	106.019	186.341	-0.815	24.128	53.085	0.204	37.006	63.948	0.164	216.480
745	uc011bfa.1	SLMAP	chr3	+	57875713	57914894	37909	True	-64.167	75.151	0.000	0.000	17.838	0.935	0.000	-0.090	0.109	190.220	363.040	-0.619	306.740	556.700	-0.501	66	66	66	62	62	62	128.893	244.462	-0.918	162.804	273.999	-0.728	33.527	63.846	0.144	52.882	99.074	0.105	306.740
746	uc001tmb.3	C12orf23	chr12	+	107349543	107367813	15759	True	-75.802	34.669	0.000	0.000	-43.302	0.844	0.000	-0.205	0.063	268.560	566.680	-1.004	350.400	624.140	-0.612	21	21	21	122	122	122	206.388	444.800	-1.117	191.554	346.648	-0.857	44.308	78.027	0.080	58.486	101.125	0.107	350.400
747	uc001tmc.3	C12orf23	chr12	+	107349543	107367813	15759	True	-75.957	34.594	0.000	0.000	-43.554	0.844	0.000	-0.208	0.060	268.560	566.680	-1.004	350.400	624.140	-0.612	21	21	21	122	122	122	206.388	444.800	-1.117	191.554	346.648	-0.857	44.308	78.027	0.080	58.486	101.125	0.107	350.400
748	uc001bjp.1	CLIC4	chr1	+	25071877	25169078	95946	True	-41.705	87.012	0.000	0.000	23.222	1.000	0.000	-0.110	0.089	285.800	553.940	-0.709	371.560	617.100	-0.525	42	42	42	60	60	60	221.131	421.310	-0.931	239.220	398.668	-0.731	35.519	60.020	0.098	54.871	94.858	0.074	371.560
749	uc010lga.3	ZNF655	chr7	+	99156044	99174076	17363	True	-109.995	20.463	0.000	0.000	20.454	1.000	0.000	-0.013	0.325	689.500	1776.200	-0.464	201.360	310.380	-0.303	184	184	184	31	31	31	124.894	258.686	-0.939	129.030	196.620	-0.601	97.875	273.765	0.223	33.357	50.522	0.122	689.500
750	uc021rxa.1	DIO2	chr14	-	80663867	80677868	2800	True	-281.668	-282.595	0.000	0.000	2.665	0.087	0.000	-0.254	0.287	4.360	6.480	1.394	38.000	102.120	1.747	161	161	161	138	138	138	0.529	1.084	-0.406	1.791	2.807	0.076	0.788	1.184	0.681	4.542	12.353	0.760	38.000
751	uc002rau.3	PDIA6	chr2	-	10923516	10952960	800	True	-30.546	86.849	0.000	0.000	22.975	1.000	0.000	-0.065	0.117	1436.380	2890.100	-0.815	1288.960	2200.400	-0.612	45	45	45	39	39	39	909.846	1799.841	-0.976	641.480	1097.914	-0.759	223.590	486.171	0.085	263.690	475.974	0.063	1436.380
752	uc002hra.3	LASP1	chr17	+	37026111	37078023	49906	True	-94.132	16.167	0.000	0.000	8.055	0.827	0.000	-0.143	0.145	88.300	190.280	-0.688	168.080	360.040	-0.535	76	76	76	98	98	98	52.123	118.975	-1.194	103.667	212.079	-1.016	14.167	26.741	0.212	28.242	62.393	0.156	168.080
753	uc010oip.2	AKIRIN1	chr1	+	39456915	39471737	14141	True	-49.681	27.630	0.000	0.000	20.148	0.968	0.000	-0.079	0.257	556.460	1168.640	-0.877	527.860	971.840	-0.509	83	83	83	31	31	31	294.926	633.808	-1.126	230.241	396.210	-0.758	127.137	255.222	0.174	124.150	226.481	0.131	556.460
754	uc010oiq.2	AKIRIN1	chr1	+	39456915	39471737	14141	True	-50.088	27.292	0.000	0.000	20.109	0.968	0.000	-0.079	0.257	556.460	1168.640	-0.877	527.860	971.840	-0.509	83	83	83	31	31	31	295.731	636.196	-1.127	230.241	396.210	-0.758	126.869	254.724	0.175	124.150	226.481	0.131	556.460
755	uc002bdy.3	CHRNA5	chr15	+	78857861	78887611	28212	True	-54.437	-10.090	0.000	0.000	27.736	0.000	0.804	0.180	-0.300	273.300	572.520	-0.527	434.300	1217.760	-0.669	83	83	83	46	46	46	124.695	227.011	-0.828	100.023	266.984	-1.301	54.750	115.079	0.154	123.107	329.310	0.331	434.300
756	uc011mkm.2	ATP6AP2	chrX	+	40440215	40465888	24957	True	-29.064	55.235	0.000	0.000	19.916	1.000	0.000	-0.100	0.144	494.540	965.520	-0.834	460.020	776.300	-0.522	43	43	43	34	34	34	266.831	540.670	-1.018	322.841	555.315	-0.774	77.872	151.775	0.096	77.387	138.811	0.089	494.540
757	uc021plq.1	CEP170	chr1	-	243287729	243418708	1580	True	-166.253	155.977	0.000	0.000	23.732	0.848	0.000	-0.045	0.120	465.000	931.300	-0.563	395.800	681.340	-0.579	211	211	211	79	79	79	136.592	263.504	-0.941	219.029	380.845	-0.801	60.687	117.298	0.146	60.209	98.922	0.102	465.000
758	uc010gnf.3	TTC3	chr21	+	38458089	38575408	116291	True	-137.461	188.332	0.000	0.000	27.093	0.857	0.041	-0.017	0.151	493.360	876.880	-0.750	739.120	1377.840	-0.670	215	215	215	49	49	49	209.876	423.812	-1.012	318.233	588.469	-0.872	76.837	148.072	0.116	157.365	296.521	0.104	739.120
759	uc003abn.3	KIAA1671	chr22	+	25423940	25593415	164872	True	-190.244	-191.767	0.000	0.000	-23.629	0.140	0.000	-0.092	0.109	38.300	82.620	0.394	162.780	373.140	-0.455	271	271	271	228	228	228	16.596	38.895	-1.159	54.348	110.357	-0.997	6.500	15.624	0.397	21.622	47.166	0.227	162.780
760	uc002xka.1	CHD6	chr20	-	40031169	40247133	2040	True	-269.692	-3.713	0.000	0.000	16.758	0.733	0.020	-0.055	0.161	81.880	157.120	-0.318	97.580	184.560	-0.492	337	337	337	101	101	101	35.515	74.353	-1.052	57.642	107.108	-0.875	13.157	25.693	0.260	15.713	30.546	0.169	97.580
761	uc004ezq.2	FHL1	chrX	+	135229558	135293518	62711	True	-36.162	81.551	0.000	0.000	13.919	1.000	0.000	-0.103	0.081	946.000	1847.780	-0.816	2328.300	3376.740	-0.485	30	30	30	60	60	60	707.029	1322.835	-0.901	909.870	1475.779	-0.703	117.343	229.611	0.040	286.262	420.373	0.072	2328.300
762	uc003dji.1	SLMAP	chr3	+	57875767	57914894	37855	True	-66.446	76.025	0.000	0.000	16.913	0.935	0.000	-0.089	0.105	190.220	363.040	-0.619	306.740	556.700	-0.501	68	68	68	62	62	62	130.428	246.749	-0.915	162.804	273.999	-0.728	34.197	64.274	0.144	52.882	99.074	0.105	306.740
763	uc021vuj.1	ANKRD44	chr2	-	197851385	198175521	2240	True	-165.493	-166.585	0.000	0.000	7.140	0.179	0.000	-0.207	0.274	16.160	29.340	0.689	25.180	39.580	0.585	129	129	129	112	112	112	6.842	11.170	-0.643	12.561	14.919	-0.229	3.044	4.664	0.554	4.307	5.398	0.328	25.180
764	uc002qzb.2	KIDINS220	chr2	-	8868986	8890465	1040	True	-89.657	80.669	0.000	0.000	23.594	0.880	0.020	-0.051	0.170	175.300	290.640	-0.387	169.400	286.740	-0.370	126	126	126	50	50	50	92.617	161.618	-0.800	121.315	179.917	-0.565	30.467	51.825	0.141	30.344	46.240	0.126	175.300
765	uc001ryb.3	DAZAP2	chr12	+	51632507	51637717	3786	True	-36.192	51.669	0.000	0.000	7.981	0.966	0.000	-0.178	0.055	405.060	798.020	-0.889	533.700	943.680	-0.465	23	23	23	59	59	59	310.678	607.387	-0.968	339.733	575.143	-0.734	54.707	100.687	0.054	102.524	196.849	0.111	533.700
766	uc010pnt.2	GLUL	chr1	-	182350838	182354717	2580	True	-45.695	95.622	0.000	0.000	5.994	0.943	0.000	-0.092	0.066	1463.140	2954.060	-0.966	1844.360	3301.540	-0.676	29	29	29	70	70	70	955.701	1974.074	-1.044	767.020	1406.718	-0.875	234.866	492.776	0.047	258.542	471.952	0.072	1844.360
767	uc003geh.1	WHSC1	chr4	+	1902352	1950545	45013	True	-142.613	-65.226	0.000	0.000	33.914	0.000	0.822	0.095	-0.399	289.260	575.640	0.218	228.420	678.280	-0.520	241	241	241	45	45	45	74.456	139.295	-0.824	34.069	94.961	-1.286	80.407	152.894	0.314	49.150	147.470	0.324	289.260
768	uc002rdt.1	PUM2	chr2	-	20448452	20527147	2660	True	-165.275	94.960	0.000	0.000	-5.749	0.727	0.038	-0.071	0.071	239.720	383.460	-0.139	306.060	466.560	-0.259	130	130	130	132	132	132	112.952	189.161	-0.736	161.283	240.116	-0.581	43.941	73.988	0.161	54.084	76.167	0.131	306.060
769	uc010tpc.2	KHNYN	chr14	+	24898491	24910547	10430	True	-83.974	-48.024	0.000	0.000	5.796	0.671	0.000	-0.086	0.180	116.740	317.340	0.049	346.480	771.800	-0.917	212	212	212	79	79	79	53.878	132.843	-1.267	188.919	421.985	-1.195	20.354	53.591	0.303	99.005	206.275	0.152	346.480
770	uc011brs.2	EHHADH	chr3	-	184908411	184971886	1220	True	-86.768	-49.218	0.000	0.000	22.292	0.787	0.000	-0.199	0.252	27.260	57.540	-0.193	577.620	1348.540	-0.352	106	106	106	61	61	61	14.900	34.566	-1.180	50.309	105.247	-0.857	4.340	8.353	0.351	95.510	224.993	0.258	577.620
771	uc003qjv.3	PLAGL1	chr6	-	144261436	144282547	1120	True	-57.954	57.286	0.000	0.000	19.091	0.851	0.085	-0.070	0.157	226.580	587.340	-1.021	324.400	718.540	-0.863	68	68	68	47	47	47	125.409	316.405	-1.312	181.283	388.844	-1.111	37.785	105.308	0.127	74.565	152.458	0.132	324.400
772	uc002unh.4	SESTD1	chr2	-	179966418	179989285	7380	True	-356.977	-363.766	0.000	0.000	-212.187	0.000	0.000	0.235	-0.057	132.720	240.300	-0.281	56.680	109.060	0.672	66	66	66	369	369	369	59.929	110.374	-0.822	18.318	38.663	-0.965	34.010	63.997	0.215	11.280	24.391	0.399	132.720
773	uc002lpn.1	PALM	chr19	+	708952	748330	38172	True	-56.383	-18.230	0.000	0.000	15.162	0.914	0.000	-0.240	0.186	88.900	176.460	-0.693	114.720	244.360	-0.428	57	57	57	58	58	58	33.225	72.368	-1.146	58.661	104.987	-0.796	19.953	38.295	0.270	20.553	45.569	0.185	114.720
774	uc010npq.3	TMEM164	chrX	+	109246341	109421016	170931	True	-151.484	-32.810	0.000	0.000	-47.866	0.368	0.000	-0.204	0.068	65.180	168.720	-0.915	115.600	240.340	-0.229	62	62	62	185	185	185	39.882	98.453	-1.290	62.952	130.169	-1.028	13.410	31.812	0.159	21.180	43.845	0.210	115.600
775	uc001hff.1	YOD1	chr1	-	207217193	207226325	3380	True	-179.259	95.801	0.000	0.000	2.036	0.728	0.012	-0.101	0.081	104.100	254.980	-0.182	223.420	422.480	-0.684	132	132	132	169	169	169	62.257	138.628	-1.125	107.089	212.105	-0.977	19.969	45.934	0.189	38.591	76.132	0.138	223.420
776	uc002sdb.3	AFTPH	chr2	+	64751438	64820138	68060	True	-73.052	8.086	0.000	0.000	21.680	1.000	0.000	-0.068	0.325	134.240	246.220	-0.415	150.480	219.920	-0.216	138	138	138	29	29	29	50.977	96.548	-0.914	89.752	134.057	-0.579	17.112	30.466	0.233	28.060	40.315	0.136	150.480
777	uc003esw.3	FOXL2	chr3	-	138663065	138665982	640	True	-58.029	-57.933	0.000	0.000	29.277	0.906	0.000	-0.231	0.591	0.860	2.180	0.642	12.960	21.380	1.506	93	93	93	32	32	32	0.102	0.313	-0.209	1.973	2.159	0.381	0.201	0.441	0.452	2.940	5.120	0.615	12.960
778	uc001qhb.3	JAM3	chr11	+	133938819	134021652	80661	True	-91.262	7.145	0.000	0.000	-10.898	0.785	0.009	-0.187	0.083	130.980	385.120	-1.026	249.060	518.160	-0.609	51	51	51	107	107	107	75.627	191.366	-1.322	109.343	232.014	-1.080	18.446	50.850	0.163	46.248	95.800	0.175	249.060
779	uc003grx.2	RBPJ	chr4	+	26321331	26436752	111302	True	-159.296	46.116	0.000	0.000	-73.646	0.490	0.000	-0.126	0.044	223.180	436.700	-0.848	335.340	623.660	-0.457	55	55	55	196	196	196	157.277	317.939	-1.015	155.416	279.292	-0.846	27.384	49.436	0.082	61.627	108.311	0.143	335.340
780	uc010zin.2	ABI2	chr2	+	204259422	204296892	33537	True	-161.288	24.270	0.000	0.000	-37.303	0.554	0.000	-0.164	0.055	217.200	482.000	-0.753	570.020	1381.820	-0.443	66	66	66	195	195	195	118.264	256.539	-1.123	154.857	306.000	-0.925	42.402	87.904	0.151	75.055	204.144	0.192	570.020
781	uc002rwh.1	FOXN2	chr2	+	48541794	48606434	60804	True	-137.569	-142.066	0.000	0.000	-73.139	0.016	0.000	-0.275	0.086	31.360	72.920	-0.491	91.140	176.900	0.125	57	57	57	188	188	188	20.801	49.915	-1.233	34.314	63.699	-0.882	5.653	12.668	0.271	15.191	28.014	0.287	91.140
782	uc003utv.3	GPC2	chr7	-	99767228	99774990	560	True	-82.617	-82.875	0.000	0.000	21.933	0.571	0.000	-0.291	0.814	20.480	37.100	-0.403	35.180	70.760	1.373	73	73	73	28	28	28	8.339	20.362	-1.225	22.668	29.151	-0.211	3.515	6.554	0.445	6.474	16.052	0.702	35.180
783	uc003qhr.4	TNFAIP3	chr6	+	138188324	138204451	14627	True	-98.377	-99.014	0.000	0.000	23.247	0.629	0.000	-0.147	0.371	14.080	27.700	0.037	22.440	30.460	0.672	129	129	129	70	70	70	7.065	16.134	-1.078	11.723	18.777	-0.595	2.246	5.074	0.419	4.325	7.197	0.471	22.440
784	uc031spw.1	TNFAIP3	chr6	+	138188324	138204451	14627	True	-98.397	-98.996	0.000	0.000	23.273	0.629	0.000	-0.146	0.371	14.080	27.700	0.037	22.440	30.460	0.672	129	129	129	70	70	70	7.065	16.134	-1.078	11.723	18.777	-0.595	2.246	5.074	0.419	4.325	7.197	0.471	22.440
785	uc001gnn.3	TOR1AIP2	chr1	-	179828164	179846941	4160	True	-125.484	-125.004	0.000	0.000	-21.124	0.000	0.268	0.196	-0.142	700.240	1438.760	-0.386	751.140	2133.840	0.314	100	100	100	164	164	164	106.552	183.198	-0.780	72.783	188.323	-0.936	100.280	182.537	0.183	129.548	375.653	0.475	751.140
786	uc003krv.4	SEMA6A	chr5	-	115779250	115805240	2380	True	-129.341	-27.816	0.000	0.000	3.327	0.576	0.008	-0.131	0.156	85.440	145.300	-0.281	109.680	168.100	0.198	100	100	100	118	118	118	36.879	68.136	-0.881	47.165	71.314	-0.591	14.654	24.518	0.208	16.722	24.825	0.255	109.680
787	uc011mvk.2	PHF6	chrX	+	133507341	133562822	53209	True	-104.529	135.978	0.000	0.000	4.880	0.841	0.037	-0.070	0.067	412.160	818.660	-0.797	575.620	1051.000	-0.417	75	75	75	107	107	107	265.445	523.055	-0.976	273.455	488.078	-0.833	55.080	108.535	0.082	93.969	170.258	0.106	575.620
788	uc010pch.2	MCL1	chr1	-	150547026	150552086	2340	True	-108.782	23.437	0.000	0.000	-33.675	0.547	0.009	-0.110	0.068	596.880	1118.640	-0.756	649.440	1241.300	0.233	56	56	56	117	117	117	312.718	604.306	-0.980	399.072	696.363	-0.785	128.383	224.737	0.127	99.927	202.829	0.152	649.440
789	uc003qnf.3	PCMT1	chr6	+	150070830	150132557	61061	True	-18.362	45.868	0.000	0.000	19.280	1.000	0.000	-0.123	0.149	1236.760	2302.320	-0.870	688.840	1151.200	-0.573	30	30	30	31	31	31	760.487	1482.088	-0.975	440.058	710.363	-0.687	269.634	504.977	0.088	116.804	194.788	0.060	1236.760
790	uc004exk.3	PHF6	chrX	+	133507341	133562822	53209	True	-130.753	97.308	0.000	0.000	-47.151	0.757	0.009	-0.057	0.070	412.160	818.660	-0.524	575.620	1051.000	-0.417	97	97	97	107	107	107	230.953	453.091	-0.952	273.455	488.078	-0.833	87.230	175.873	0.108	93.969	170.258	0.106	575.620
791	uc001ran.2	DUSP16	chr12	-	12626215	12674397	3320	True	-118.974	32.162	0.000	0.000	-0.239	0.767	0.017	-0.113	0.118	95.860	232.360	-0.947	179.480	484.100	-0.597	84	84	84	120	120	120	55.341	131.772	-1.240	96.274	209.662	-1.089	14.566	34.556	0.155	29.907	75.299	0.212	179.480
792	uc002ezf.3	SF3B3	chr16	+	70557690	70611571	49365	True	-259.678	-60.810	0.000	0.000	-16.137	0.064	0.351	0.070	-0.091	1160.920	2196.720	-0.278	832.240	1962.660	-0.132	202	202	202	188	188	188	429.655	769.961	-0.811	63.858	137.804	-0.941	244.618	451.204	0.165	122.491	301.695	0.339	1160.920
793	uc002mpq.3	ILF3	chr19	+	10796603	10803095	3511	True	-106.226	26.275	0.000	0.000	-58.940	0.626	0.000	-0.166	0.062	551.380	1107.140	-0.946	1036.900	1693.040	-0.538	30	30	30	147	147	147	381.013	797.677	-1.066	293.723	522.434	-0.848	83.278	168.774	0.085	172.846	284.945	0.130	1036.900
794	uc001skb.3	SMARCC2	chr12	-	56555635	56583351	1660	True	-100.647	62.822	0.000	0.000	24.891	0.914	0.000	-0.080	0.162	351.680	666.640	-0.501	388.260	635.840	-0.483	137	137	137	58	58	58	141.229	274.606	-0.949	191.101	327.006	-0.757	62.967	124.206	0.166	72.776	129.556	0.115	388.260
795	uc003dlw.4	ATXN7	chr3	+	63850232	63989136	136053	True	-94.401	-94.174	0.000	0.000	1.371	0.411	0.000	-0.137	0.153	60.020	135.100	0.458	134.880	208.500	0.153	170	170	170	141	141	141	29.213	58.012	-0.948	52.591	90.120	-0.743	12.216	24.917	0.361	24.138	42.227	0.265	134.880
796	uc010lgc.3	ZNF655	chr7	+	99156447	99174076	16880	True	-141.554	25.619	0.000	0.000	18.167	0.971	0.000	-0.030	0.287	689.500	1776.200	-0.464	201.360	310.380	-0.303	180	180	180	35	35	35	124.480	258.851	-0.943	130.690	202.865	-0.624	98.886	276.739	0.224	32.216	51.995	0.133	689.500
797	uc002dda.4	PDXDC1	chr16	+	15068832	15131552	61320	True	-70.607	49.899	0.000	0.000	19.797	0.910	0.000	-0.085	0.165	762.780	1663.200	-0.706	363.140	627.100	-0.381	74	74	74	67	67	67	287.858	589.429	-1.014	227.374	394.875	-0.789	142.383	309.227	0.134	50.179	92.689	0.141	762.780
798	uc031spv.1	TNFAIP3	chr6	+	138188324	138204451	14627	True	-98.827	-99.358	0.000	0.000	23.116	0.629	0.000	-0.145	0.372	14.080	27.700	0.037	22.440	30.460	0.672	129	129	129	70	70	70	7.065	16.134	-1.078	11.723	18.777	-0.595	2.246	5.074	0.419	4.325	7.197	0.471	22.440
799	uc009zcz.2	JAM3	chr11	+	133938819	134021652	80641	True	-87.895	0.326	0.000	0.000	-16.117	0.778	0.000	-0.205	0.078	130.980	385.120	-1.026	249.060	518.160	-0.609	44	44	44	108	108	108	73.983	189.307	-1.333	108.914	231.169	-1.081	16.902	50.682	0.166	46.247	95.756	0.175	249.060
800	uc001grq.1	HMCN1	chr1	+	185703682	186160085	455501	True	-617.034	-617.597	0.000	0.000	16.014	0.442	0.000	-0.039	0.605	20.700	39.980	1.251	21.480	30.860	0.153	643	643	643	43	43	43	4.221	7.967	-0.748	13.814	18.166	-0.354	3.523	6.499	0.648	3.444	5.299	0.296	21.480
801	uc003lzb.3	CCNG1	chr5	+	162864576	162872022	6243	True	-40.260	123.314	0.000	0.000	23.430	0.948	0.034	-0.071	0.065	1091.600	2180.160	-0.891	1801.940	3321.580	-0.695	41	41	41	58	58	58	714.347	1404.613	-0.975	908.340	1623.176	-0.834	208.956	410.248	0.041	315.824	577.797	0.062	1801.940
802	uc011kqt.3	C7orf55-LUC7L2	chr7	+	139025877	139108203	81491	True	-46.266	75.507	0.000	0.000	20.525	1.000	0.000	-0.035	0.183	1133.720	2113.880	-0.801	735.500	1242.780	-0.386	65	65	65	26	26	26	672.877	1310.119	-0.961	532.602	869.786	-0.693	217.506	417.551	0.072	108.201	205.363	0.117	1133.720
803	uc001mmk.2	C11orf58	chr11	+	16760147	16779901	17690	True	-56.553	-8.394	0.000	0.000	22.920	0.000	0.871	0.092	-0.418	1604.380	3337.480	0.193	883.780	2472.700	-0.915	78	78	78	31	31	31	523.557	1028.057	-0.836	343.361	853.722	-1.340	405.990	891.746	0.278	252.636	623.573	0.243	1604.380
804	uc004ewp.4	RAP2C	chrX	-	131337051	131352189	2360	True	-94.559	22.520	0.000	0.000	-40.296	0.610	0.008	-0.130	0.072	241.740	466.560	-0.869	309.760	548.380	-0.481	36	36	36	118	118	118	139.719	295.753	-1.080	156.226	287.444	-0.883	34.152	67.332	0.095	52.239	92.586	0.144	309.760
805	uc003qug.3	QKI	chr6	+	163835674	163999628	152523	True	-259.951	-254.672	0.000	0.000	-144.743	0.015	0.000	-0.120	0.135	359.040	740.840	0.056	429.340	882.440	0.832	95	95	95	331	331	331	94.792	200.424	-0.906	119.588	220.748	-0.635	102.653	223.000	0.297	118.081	230.719	0.409	429.340
806	uc003dje.1	SLMAP	chr3	+	57743173	57914894	170149	True	-90.326	69.677	0.000	0.000	20.011	0.844	0.013	-0.092	0.121	201.440	363.040	-0.619	306.740	556.700	-0.501	93	93	93	77	77	77	126.317	243.283	-0.967	149.945	255.386	-0.754	40.615	67.458	0.168	54.848	98.631	0.117	306.740
807	uc002mbp.3	UHRF1	chr19	+	4910565	4962165	50302	True	-76.473	40.978	0.000	0.000	24.997	0.841	0.016	-0.121	0.159	338.100	681.760	-0.629	665.320	920.160	-0.305	91	91	91	63	63	63	156.458	303.140	-0.957	289.245	469.500	-0.713	65.115	125.031	0.150	107.397	145.715	0.188	665.320
808	uc001jav.2	HNRNPF	chr10	-	43881064	43904656	920	True	-24.866	76.319	0.000	0.000	26.214	1.000	0.000	-0.069	0.198	1145.220	2591.780	-0.918	898.080	1473.580	-0.688	68	68	68	22	22	22	648.331	1379.041	-1.083	570.712	999.252	-0.810	167.253	380.819	0.070	134.146	223.682	0.100	1145.220
809	uc002rds.1	PUM2	chr2	-	20448452	20527139	2660	True	-164.880	95.904	0.000	0.000	-6.210	0.727	0.045	-0.070	0.070	239.720	383.460	-0.139	306.060	466.560	-0.259	129	129	129	132	132	132	113.249	189.447	-0.733	161.283	240.116	-0.581	43.981	74.203	0.160	54.084	76.167	0.131	306.060
810	uc002uwc.3	BZW1	chr2	+	201676268	201688569	10781	True	-55.156	108.988	0.000	0.000	19.743	0.914	0.029	-0.095	0.070	761.380	1830.720	-1.020	778.520	1587.620	-0.832	50	50	50	70	70	70	494.279	1126.821	-1.180	523.804	1054.641	-1.011	99.845	257.729	0.068	123.681	240.610	0.091	778.520
811	uc002ywb.3	TTC3	chr21	+	38458089	38575408	116291	True	-149.324	191.131	0.000	0.000	25.820	0.857	0.020	-0.017	0.151	493.360	876.880	-0.643	739.120	1377.840	-0.670	232	232	232	49	49	49	198.276	399.532	-1.000	318.233	588.469	-0.872	84.772	166.739	0.129	157.365	296.521	0.104	739.120
812	uc010you.2	SPTBN1	chr2	+	54884958	54898583	10909	True	-40.546	49.574	0.000	0.000	20.402	0.956	0.000	-0.102	0.155	350.320	608.720	-0.452	433.960	604.660	-0.351	49	49	49	45	45	45	179.566	302.479	-0.736	262.951	374.791	-0.510	51.906	98.649	0.153	80.307	111.554	0.095	433.960
813	uc003azl.4	EP300	chr22	+	41488613	41576081	86623	True	-151.220	50.328	0.000	0.000	38.608	0.925	0.000	-0.022	0.349	245.640	486.320	-0.453	192.460	304.720	-0.126	315	315	315	40	40	40	85.486	167.565	-0.961	111.550	170.105	-0.584	41.066	81.776	0.191	33.497	57.349	0.188	245.640
814	uc010wzf.1	EPB41L3	chr18	-	5392387	5419876	600	True	-44.538	55.265	0.000	0.000	16.487	1.000	0.000	-0.056	0.175	236.640	482.320	-0.677	228.940	364.400	-0.668	66	66	66	30	30	30	129.657	264.688	-1.037	155.611	267.637	-0.790	51.719	109.062	0.149	34.913	50.355	0.073	236.640
815	uc002wbg.3	SEPT2	chr2	+	242255280	242293441	36221	True	-74.397	129.615	0.000	0.000	-8.395	0.905	0.000	-0.082	0.041	1144.140	2369.040	-0.813	1447.220	3008.180	-0.840	41	41	41	95	95	95	693.047	1455.612	-1.067	919.393	1801.566	-0.964	136.095	299.397	0.078	218.445	458.790	0.070	1447.220
816	uc010asx.3	DIO2	chr14	-	80663867	80677868	2800	True	-281.904	-282.883	0.000	0.000	2.859	0.094	0.000	-0.251	0.287	4.360	6.480	1.394	38.000	102.120	1.747	163	163	163	138	138	138	0.527	1.073	-0.398	1.791	2.807	0.076	0.783	1.182	0.679	4.542	12.353	0.760	38.000
817	uc010usd.2	CHSY1	chr15	-	101715927	101728266	740	True	-66.964	17.848	0.000	0.000	24.587	1.000	0.000	-0.086	0.295	163.860	410.400	-0.400	205.600	297.200	-0.289	124	124	124	33	33	33	88.133	164.462	-0.892	140.487	201.516	-0.524	26.565	51.753	0.220	34.929	48.348	0.108	205.600
818	uc010rvz.2	EXPH5	chr11	-	108376157	108408934	4060	True	-284.030	-285.004	0.000	0.000	-3.362	0.172	0.000	-0.134	0.189	21.900	43.240	0.278	649.260	1743.340	0.859	272	272	272	203	203	203	9.880	20.562	-0.975	67.668	153.039	-0.796	3.824	8.008	0.414	119.482	305.912	0.498	649.260
819	uc021plp.1	CEP170	chr1	-	243287729	243418708	1580	True	-164.105	154.266	0.000	0.000	23.198	0.848	0.000	-0.045	0.119	465.000	931.300	-0.563	395.800	681.340	-0.579	207	207	207	79	79	79	138.346	266.668	-0.939	219.029	380.845	-0.801	60.318	116.817	0.147	60.209	98.922	0.102	465.000
820	uc004eoj.2	ACSL4	chrX	-	108884563	108976621	2300	True	-125.164	88.064	0.000	0.000	2.217	0.748	0.026	-0.082	0.083	203.200	333.700	-0.326	343.260	431.120	0.244	95	95	95	115	115	115	131.799	193.719	-0.545	144.829	188.290	-0.374	27.562	45.354	0.125	58.480	75.981	0.155	343.260
821	uc004eok.2	ACSL4	chrX	-	108884563	108976621	2300	True	-125.164	88.064	0.000	0.000	2.217	0.748	0.026	-0.082	0.083	203.200	333.700	-0.326	343.260	431.120	0.244	95	95	95	115	115	115	131.799	193.719	-0.545	144.829	188.290	-0.374	27.562	45.354	0.125	58.480	75.981	0.155	343.260
822	uc001jsw.3	ANAPC16	chr10	+	73975757	73995618	17981	True	-67.383	-23.688	0.000	0.000	9.432	0.000	0.623	0.288	-0.097	563.980	1376.740	0.082	1040.920	2917.180	-0.250	55	55	55	69	69	69	277.361	541.615	-0.855	118.104	303.427	-1.119	128.439	282.202	0.291	171.165	484.004	0.374	1040.920
823	uc001fnp.3	SLC25A44	chr1	+	156163729	156182587	17821	True	-94.939	30.599	0.000	0.000	9.562	0.900	0.000	-0.076	0.200	126.460	223.620	-0.368	177.000	283.440	-0.487	109	109	109	50	50	50	51.814	102.023	-0.949	79.439	131.268	-0.719	18.868	38.441	0.196	28.253	45.882	0.143	177.000
824	uc011app.2	POLDIP3	chr22	-	42979726	42999166	1760	True	-75.947	94.216	0.000	0.000	5.174	0.875	0.023	-0.106	0.062	306.480	801.020	-0.923	441.080	951.240	-0.846	52	52	52	88	88	88	197.998	468.240	-1.227	246.452	516.870	-1.064	53.683	134.623	0.107	74.039	157.772	0.100	441.080
825	uc001eqe.3	NBPF8	chr1	-	147574322	148346791	1480	True	-70.032	59.395	0.000	0.000	11.816	0.971	0.000	-0.110	0.098	3698.060	8041.240	-0.889	1482.400	3014.980	-0.614	62	62	62	70	70	70	922.444	2048.696	-1.195	708.314	1412.597	-0.981	793.633	1654.680	0.161	312.056	646.823	0.097	3698.060
826	uc003zpx.3	TUSC1	chr9	-	25676386	25678856	1000	True	-22.999	-13.914	0.000	0.000	17.962	1.000	0.000	-0.171	0.489	68.500	144.860	-0.744	248.280	400.060	-0.474	47	47	47	22	22	22	38.449	88.933	-1.214	142.199	238.616	-0.753	14.471	30.963	0.219	47.222	73.418	0.131	248.280
827	uc003yvp.3	PTK2	chr8	-	141668480	141810675	900	True	-53.210	50.634	0.000	0.000	24.579	1.000	0.000	-0.103	0.177	229.360	481.760	-0.735	262.920	491.560	-0.540	77	77	77	45	45	45	136.951	290.076	-1.077	192.810	338.206	-0.799	29.870	62.748	0.156	39.995	77.749	0.116	262.920
828	uc003qne.3	PCMT1	chr6	+	150070830	150132557	61081	True	-20.201	48.681	0.000	0.000	19.379	1.000	0.000	-0.108	0.153	1236.760	2302.320	-0.780	688.840	1151.200	-0.573	34	34	34	30	30	30	728.767	1411.346	-0.959	440.669	709.156	-0.683	268.226	513.504	0.094	118.686	197.894	0.055	1236.760
829	uc011eeg.2	PCMT1	chr6	+	150070830	150132557	61081	True	-19.824	50.680	0.000	0.000	19.617	1.000	0.000	-0.106	0.150	1236.760	2302.320	-0.780	688.840	1151.200	-0.573	34	34	34	30	30	30	737.414	1417.933	-0.950	440.669	709.156	-0.683	274.394	522.584	0.090	118.686	197.894	0.055	1236.760
830	uc003hse.2	FAM13A	chr4	-	89647104	89978346	1640	True	-110.325	7.725	0.000	0.000	27.001	0.903	0.000	-0.082	0.238	74.740	191.680	-0.590	85.140	179.140	-0.204	153	153	153	62	62	62	40.189	84.282	-1.054	58.498	103.205	-0.769	14.310	29.697	0.239	13.609	33.004	0.221	85.140
831	uc003djd.1	SLMAP	chr3	+	57743173	57914894	170149	True	-89.982	69.709	0.000	0.000	19.581	0.844	0.013	-0.091	0.119	201.440	363.040	-0.619	306.740	556.700	-0.501	92	92	92	77	77	77	126.840	244.002	-0.965	149.945	255.386	-0.754	40.523	67.468	0.167	54.848	98.631	0.117	306.740
832	uc003qka.3	PLAGL1	chr6	-	144261436	144329541	1120	True	-58.888	62.459	0.000	0.000	17.987	0.894	0.085	-0.047	0.164	226.580	587.340	-1.021	324.400	718.540	-0.863	68	68	68	47	47	47	125.409	316.405	-1.312	181.283	388.844	-1.111	37.785	105.308	0.127	74.565	152.458	0.132	324.400
833	uc001ttx.3	PTPN11	chr12	+	112856535	112947717	87113	True	-167.823	71.027	0.000	0.000	-62.689	0.632	0.015	-0.111	0.049	445.020	951.340	-0.889	641.420	1237.840	-0.591	65	65	65	201	201	201	222.925	480.494	-1.106	297.040	575.032	-0.955	67.324	145.447	0.105	120.725	231.733	0.133	641.420
834	uc003jwv.4	OCLN	chr5	+	68788589	68853931	62927	True	-89.293	-53.362	0.000	0.000	9.854	0.688	0.000	-0.063	0.241	720.680	1959.420	-0.178	129.800	205.380	0.039	165	165	165	80	80	80	98.424	223.957	-1.019	48.389	78.318	-0.609	109.652	308.305	0.341	29.602	50.457	0.233	720.680
835	uc001ulm.4	ZNF84	chr12	+	133613877	133639885	22302	True	-136.733	-126.932	0.000	0.000	-1.225	0.065	0.402	0.102	-0.225	69.280	118.480	-0.170	390.540	1045.400	0.775	139	139	139	92	92	92	44.562	72.625	-0.686	27.392	69.218	-0.877	12.151	20.550	0.237	70.591	190.732	0.581	390.540
836	uc009zyy.3	ZNF84	chr12	+	133613877	133639885	22302	True	-136.568	-126.962	0.000	0.000	-1.249	0.065	0.402	0.103	-0.225	69.280	118.480	-0.170	390.540	1045.400	0.775	139	139	139	92	92	92	44.562	72.625	-0.686	27.392	69.218	-0.877	12.151	20.550	0.237	70.591	190.732	0.581	390.540
837	uc021rcx.2	TXNRD1	chr12	+	104609556	104744085	132874	True	-81.656	88.794	0.000	0.000	11.028	0.889	0.049	-0.095	0.078	653.440	1394.080	-0.767	484.620	857.880	-0.619	68	68	68	81	81	81	309.699	649.336	-1.072	298.535	547.087	-0.872	100.598	201.817	0.102	98.881	180.978	0.107	653.440
838	uc003kdq.3	HMGCR	chr5	+	74632992	74657926	23480	True	-86.085	99.492	0.000	0.000	25.212	0.864	0.030	-0.066	0.128	247.900	457.700	-0.706	293.560	476.140	-0.404	105	105	105	66	66	66	155.084	306.506	-0.983	152.109	264.112	-0.793	39.288	73.956	0.113	55.857	94.388	0.140	293.560
839	uc003tpm.2	GRB10	chr7	-	50657759	50861159	2760	True	-117.999	59.334	0.000	0.000	-17.900	0.715	0.000	-0.132	0.061	150.340	325.740	-0.710	214.480	404.340	-0.585	61	61	61	137	137	137	100.877	210.581	-1.053	119.284	215.612	-0.859	28.964	60.639	0.126	33.441	56.494	0.142	214.480
840	uc021uip.2	RNF138	chr18	+	29672568	29711524	36653	True	-74.620	47.284	0.000	0.000	-29.900	0.888	0.000	-0.160	0.053	698.460	1160.680	-0.700	834.180	1225.280	-0.388	28	28	28	107	107	107	427.712	754.171	-0.832	367.865	563.147	-0.618	142.900	228.062	0.076	161.825	240.418	0.112	834.180
841	uc001wyx.4	TRIM9	chr14	-	51441980	51562422	580	True	-123.006	-34.967	0.000	0.000	9.612	1.000	0.000	-0.061	0.360	122.300	258.120	-0.212	87.260	133.660	-0.386	163	163	163	29	29	29	35.086	69.463	-0.964	59.278	87.636	-0.558	18.982	36.555	0.289	15.005	21.536	0.096	122.300
842	uc003tpl.2	GRB10	chr7	-	50657759	50860666	2780	True	-119.412	55.467	0.000	0.000	-17.413	0.712	0.000	-0.127	0.071	150.340	325.740	-0.710	214.480	404.340	-0.331	62	62	62	139	139	139	98.855	206.624	-1.054	118.868	214.793	-0.856	29.649	62.414	0.125	33.738	57.665	0.148	214.480
843	uc010rvy.2	EXPH5	chr11	-	108376157	108408934	4060	True	-283.803	-284.814	0.000	0.000	-3.809	0.172	0.000	-0.133	0.189	21.900	43.240	0.278	649.260	1743.340	0.859	271	271	271	203	203	203	9.902	20.599	-0.974	67.668	153.039	-0.796	3.814	8.000	0.415	119.482	305.912	0.498	649.260
844	uc001mja.3	CTR9	chr11	+	10772810	10801290	28015	True	-49.724	77.326	0.000	0.000	27.663	1.000	0.000	-0.034	0.299	343.600	694.280	-0.747	338.720	553.360	-0.656	133	133	133	21	21	21	133.835	287.390	-1.108	193.761	328.390	-0.755	53.102	104.094	0.133	54.420	91.610	0.074	343.600
845	uc001llq.3	INPP5A	chr10	+	134421418	134596984	174602	True	-38.491	7.384	0.000	0.000	21.424	0.935	0.000	-0.200	0.217	57.780	139.260	-0.669	120.040	256.820	0.074	47	47	47	46	46	46	36.823	87.476	-1.215	61.689	115.861	-0.827	9.652	24.801	0.221	30.197	65.687	0.241	120.040
846	uc003djf.1	SLMAP	chr3	+	57743173	57914894	170149	True	-89.183	71.169	0.000	0.000	19.579	0.844	0.013	-0.090	0.118	201.440	363.040	-0.619	306.740	556.700	-0.501	91	91	91	77	77	77	127.672	245.310	-0.961	149.945	255.386	-0.754	39.956	66.668	0.165	54.848	98.631	0.117	306.740
847	uc002xuf.3	STAU1	chr20	-	47729875	47804904	940	True	-58.963	99.039	0.000	0.000	25.812	1.000	0.000	-0.061	0.136	510.380	1051.880	-0.759	492.500	971.640	-0.655	85	85	85	47	47	47	256.241	547.726	-1.095	279.656	525.492	-0.895	75.052	155.056	0.105	95.018	189.293	0.103	510.380
848	uc002wnz.3	BTBD3	chr20	+	11898564	11907243	5957	True	-129.480	51.361	0.000	0.000	-7.947	0.672	0.007	-0.121	0.076	149.880	346.860	-1.039	206.580	439.960	-0.612	81	81	81	134	134	134	90.796	218.533	-1.263	108.326	229.371	-1.067	22.471	50.924	0.141	37.268	84.520	0.172	206.580
849	uc003bsk.3	OGG1	chr3	+	9791627	9808353	15865	True	-25.603	0.089	0.000	0.000	22.304	0.950	0.000	-0.234	0.312	39.140	104.720	-0.931	123.420	281.560	-0.417	35	35	35	40	40	40	29.405	72.135	-1.283	40.822	72.040	-0.705	7.246	14.588	0.182	24.410	59.431	0.215	123.420
850	uc003sor.4	ACTB	chr7	-	5566778	5569294	560	True	-21.022	65.918	0.000	0.000	18.963	1.000	0.000	-0.058	0.140	3538.860	7507.900	-0.956	7026.820	12674.080	-0.707	36	36	36	28	28	28	2848.479	5971.424	-1.064	4322.825	7937.620	-0.873	443.831	1013.847	0.046	1336.551	2528.293	0.081	7026.820
851	uc010vca.2	USP31	chr16	-	23072727	23086172	4740	True	-349.587	-312.022	0.000	0.000	-63.270	0.021	0.000	-0.170	0.209	27.900	40.860	0.312	82.500	155.560	0.698	184	184	184	237	237	237	13.649	23.791	-0.788	21.073	30.120	-0.416	4.729	6.288	0.401	9.021	17.721	0.409	82.500
852	uc011bac.2	KIAA1143	chr3	-	44790235	44803173	3060	True	-154.988	-26.274	0.000	0.000	-21.827	0.464	0.013	-0.141	0.095	314.640	626.360	-0.676	585.540	1671.300	0.300	95	95	95	153	153	153	97.015	202.042	-1.043	116.999	228.269	-0.828	61.911	131.943	0.195	69.837	217.146	0.286	585.540
853	uc003olq.3	MAPK14	chr6	+	35995453	36079013	81743	True	-83.805	46.454	0.000	0.000	16.081	0.909	0.000	-0.096	0.152	184.540	338.960	-0.576	237.040	352.700	-0.412	81	81	81	66	66	66	114.391	219.381	-0.949	134.042	219.179	-0.701	30.897	53.422	0.170	33.706	55.681	0.129	237.040
854	uc002xua.3	STAU1	chr20	-	47729875	47804904	940	True	-58.774	99.299	0.000	0.000	25.402	1.000	0.000	-0.049	0.146	510.380	1051.880	-0.759	492.500	971.640	-0.655	84	84	84	47	47	47	258.170	551.687	-1.094	279.656	525.492	-0.895	73.372	151.642	0.106	95.018	189.293	0.103	510.380
855	uc002xub.3	STAU1	chr20	-	47729875	47804904	940	True	-59.009	99.430	0.000	0.000	25.745	1.000	0.000	-0.049	0.147	510.380	1051.880	-0.759	492.500	971.640	-0.655	85	85	85	47	47	47	256.241	547.726	-1.095	279.656	525.492	-0.895	75.052	155.056	0.105	95.018	189.293	0.103	510.380
856	uc001ufg.3	TMED2	chr12	+	124069075	124082688	12216	True	-33.960	71.219	0.000	0.000	14.682	1.000	0.000	-0.164	0.074	1290.180	2441.020	-0.895	1426.840	2483.900	-0.629	24	24	24	68	68	68	782.895	1539.966	-0.993	733.590	1253.340	-0.772	325.433	615.379	0.073	195.998	335.992	0.071	1426.840
857	uc001gfl.3	TBX19	chr1	+	168250277	168283664	32048	True	-102.242	-103.455	0.000	0.000	5.935	0.169	0.000	-0.407	0.298	7.660	16.500	0.834	21.640	47.320	-0.003	55	55	55	65	65	65	2.799	8.685	-1.279	10.597	22.078	-0.970	1.299	3.635	0.698	4.173	9.279	0.511	21.640
858	uc002frj.3	FAM101B	chr17	-	289770	295731	600	True	-91.040	46.356	0.000	0.000	17.939	0.966	0.000	-0.049	0.235	699.660	1823.480	-0.330	222.000	341.100	-0.476	147	147	147	29	29	29	94.367	189.348	-0.896	125.425	199.499	-0.654	84.447	221.550	0.229	48.040	79.384	0.098	699.660
859	uc003dnr.3	ARL6IP5	chr3	+	69134089	69155239	19885	True	-44.294	56.882	0.000	0.000	10.461	0.934	0.000	-0.126	0.097	503.180	1053.760	-0.928	576.000	1084.300	-0.599	33	33	33	61	61	61	399.455	826.265	-1.047	308.831	569.062	-0.874	75.225	155.722	0.053	90.511	173.467	0.101	576.000
860	uc002lxs.3	DOHH	chr19	-	3490818	3500621	520	True	-15.780	-16.557	0.000	0.000	20.276	1.000	0.000	-0.243	0.435	79.700	126.580	-0.459	141.860	143.600	0.249	48	48	48	26	26	26	35.101	71.938	-1.046	80.382	91.328	-0.220	13.379	20.922	0.210	28.516	24.779	0.232	141.860
861	uc001grs.1	HMCN1	chr1	+	186097209	186160085	61974	True	-88.792	-59.293	0.000	0.000	22.226	0.860	0.000	-0.081	0.415	20.700	39.980	0.648	21.480	30.860	0.153	134	134	134	43	43	43	9.411	17.690	-0.832	13.814	18.166	-0.354	3.142	5.892	0.393	3.444	5.299	0.296	21.480
862	uc001got.4	IER5	chr1	+	181057637	181059979	1540	True	-42.552	18.124	0.000	0.000	17.990	1.000	0.000	-0.155	0.184	156.960	382.060	-0.979	315.340	737.600	-0.817	56	56	56	38	38	38	70.844	171.778	-1.298	188.201	396.154	-1.043	35.036	79.215	0.201	63.078	147.453	0.108	315.340
863	uc004eby.3	KIAA2022	chrX	-	73952690	74145287	4980	True	-627.164	-621.446	0.000	0.000	-36.693	0.000	0.000	-0.225	0.264	9.660	9.060	1.558	8.640	15.000	1.872	302	302	302	249	249	249	1.355	2.443	-0.608	2.947	4.413	-0.413	1.342	1.480	0.759	1.819	2.815	0.812	9.660
864	uc003avw.4	DDX17	chr22	-	38879442	38884966	2480	True	-92.388	36.263	0.000	0.000	-55.452	0.742	0.000	-0.139	0.052	1351.820	2968.500	-0.806	3021.260	5802.780	-0.160	27	27	27	124	124	124	972.085	1962.886	-0.996	1423.753	2544.849	-0.825	274.983	622.280	0.080	563.293	1034.401	0.129	3021.260
865	uc002ann.3	ZNF609	chr15	+	64791618	64978266	183292	True	-261.572	-51.436	0.000	0.000	3.589	0.554	0.042	-0.084	0.126	50.560	128.720	-0.241	89.500	157.380	-0.476	245	245	245	166	166	166	28.422	63.528	-1.132	41.942	80.907	-0.939	8.781	19.389	0.278	18.487	33.416	0.237	89.500
866	uc001ity.4	MKX	chr10	-	27961802	28034778	1360	True	-73.725	-71.058	0.000	0.000	17.687	0.662	0.000	-0.188	0.298	22.560	47.880	-0.151	51.480	71.780	-0.112	94	94	94	68	68	68	14.200	30.000	-1.058	21.538	32.259	-0.572	5.141	9.366	0.388	9.633	13.889	0.269	51.480
867	uc001itx.4	MKX	chr10	-	27961802	28034778	1360	True	-73.725	-71.058	0.000	0.000	17.687	0.662	0.000	-0.188	0.298	22.560	47.880	-0.151	51.480	71.780	-0.112	94	94	94	68	68	68	14.200	30.000	-1.058	21.538	32.259	-0.572	5.141	9.366	0.388	9.633	13.889	0.269	51.480
868	uc003tat.3	ZNRF2	chr7	+	30323922	30407308	82168	True	-37.393	-38.033	0.000	0.000	11.206	0.610	0.000	-0.213	0.266	65.840	125.260	-0.119	57.740	78.280	0.810	51	51	51	59	59	59	31.302	56.551	-0.844	29.208	38.671	-0.359	21.217	37.779	0.236	11.965	17.331	0.344	65.840
869	uc002bpl.1	IQGAP1	chr15	+	90931472	91045475	111974	True	-157.598	132.775	0.000	0.000	22.241	0.768	0.061	-0.050	0.117	397.980	747.900	-0.763	400.620	703.160	-0.576	177	177	177	99	99	99	150.323	316.919	-1.082	205.910	382.341	-0.892	55.423	106.255	0.135	72.973	127.550	0.129	400.620
870	uc002tey.4	SEPT10	chr2	-	110300373	110371783	1200	True	-55.721	61.487	0.000	0.000	20.835	0.941	0.039	-0.098	0.132	219.000	470.980	-0.821	223.940	401.080	-0.726	65	65	65	51	51	51	119.242	259.570	-1.131	139.896	260.813	-0.899	43.525	91.163	0.137	38.588	68.675	0.119	223.940
871	uc011bez.1	SLMAP	chr3	+	57875713	57914894	37909	True	-61.257	68.392	0.000	0.000	16.162	0.935	0.000	-0.098	0.108	190.220	363.040	-0.619	306.740	556.700	-0.501	60	60	60	62	62	62	126.237	240.202	-0.921	162.804	273.999	-0.728	33.392	64.136	0.150	52.882	99.074	0.105	306.740
872	uc004fae.2	RBMX	chrX	-	135955605	135962939	660	True	-29.396	89.679	0.000	0.000	20.686	0.970	0.000	-0.070	0.093	1688.160	3886.580	-1.039	1610.520	3208.340	-0.882	46	46	46	33	33	33	1204.156	2682.285	-1.151	1134.860	2236.419	-0.979	266.429	624.961	0.064	219.013	425.905	0.061	1688.160
873	uc001gdw.3	TADA1	chr1	-	166825748	166845654	840	True	-37.642	34.450	0.000	0.000	19.251	0.976	0.000	-0.145	0.152	131.480	297.680	-0.804	243.280	443.900	-0.554	46	46	46	42	42	42	92.993	207.163	-1.137	138.263	245.180	-0.832	20.963	51.990	0.150	45.928	75.868	0.120	243.280
874	uc010wze.1	EPB41L3	chr18	-	5392387	5419876	600	True	-49.582	42.820	0.000	0.000	12.473	1.000	0.000	-0.054	0.173	236.640	482.320	-0.354	228.940	364.400	-0.668	67	67	67	30	30	30	127.688	260.591	-1.024	155.611	267.637	-0.790	53.761	113.227	0.165	34.913	50.355	0.073	236.640
875	uc001xkk.3	ACTN1	chr14	-	69340839	69354980	580	True	-34.619	48.713	0.000	0.000	22.715	0.966	0.000	-0.019	0.283	167.880	300.440	-0.480	232.340	367.000	-0.464	63	63	63	29	29	29	98.461	192.029	-0.945	131.964	209.467	-0.652	26.752	52.499	0.144	53.567	87.563	0.102	232.340
876	uc002xmt.3	YWHAB	chr20	+	43514343	43537161	20899	True	-68.599	88.447	0.000	0.000	-8.456	0.882	0.011	-0.110	0.059	1041.020	1771.920	-0.635	950.620	1370.280	-0.439	36	36	36	93	93	93	674.757	1139.487	-0.753	588.551	895.464	-0.609	159.233	273.250	0.048	137.091	190.172	0.091	1041.020
877	uc002xmu.3	YWHAB	chr20	+	43514343	43537161	20899	True	-68.257	87.010	0.000	0.000	-8.043	0.882	0.000	-0.112	0.059	1041.020	1771.920	-0.635	950.620	1370.280	-0.439	36	36	36	93	93	93	674.757	1139.487	-0.753	588.551	895.464	-0.609	159.233	273.250	0.048	137.091	190.172	0.091	1041.020
878	uc003lum.3	G3BP1	chr5	+	151151475	151184915	32430	True	-50.026	68.811	0.000	0.000	22.154	0.938	0.000	-0.086	0.135	497.220	993.860	-0.686	525.780	870.740	-0.556	63	63	63	48	48	48	359.153	717.137	-0.995	307.224	511.718	-0.739	65.502	130.786	0.129	112.819	183.901	0.092	525.780
879	uc001ygb.3	BCL11B	chr14	-	99635624	99737822	4440	True	-378.129	-379.214	0.000	0.000	-28.727	0.000	0.000	-0.342	0.223	8.140	10.740	1.295	23.120	54.920	1.499	140	140	140	222	222	222	1.868	2.968	-0.463	8.269	9.208	-0.079	1.644	2.247	0.731	3.620	5.920	0.538	23.120
880	uc031qqi.1	BCL11B	chr14	-	99635624	99737822	4440	True	-378.129	-379.214	0.000	0.000	-28.727	0.000	0.000	-0.342	0.223	8.140	10.740	1.295	23.120	54.920	1.499	140	140	140	222	222	222	1.868	2.968	-0.463	8.269	9.208	-0.079	1.644	2.247	0.731	3.620	5.920	0.538	23.120
881	uc001bse.2	SDC3	chr1	-	31342312	31381480	2340	True	-147.485	9.211	0.000	0.000	9.924	0.598	0.000	-0.114	0.126	101.200	243.800	-0.647	164.820	249.400	-0.329	130	130	130	117	117	117	41.769	101.673	-1.288	66.392	130.453	-0.984	19.939	47.296	0.236	24.772	40.321	0.187	164.820
882	uc010ywv.3	SEPT10	chr2	-	110300373	110371783	1200	True	-42.522	61.098	0.000	0.000	22.454	0.940	0.040	-0.112	0.128	219.000	470.980	-0.931	223.940	401.080	-0.726	49	49	49	50	50	50	128.315	280.748	-1.133	141.752	264.038	-0.895	39.208	80.648	0.105	36.647	65.423	0.118	223.940
883	uc002xiz.3	RALGAPB	chr20	+	37121572	37207504	83724	True	-199.709	71.490	0.000	0.000	16.435	0.731	0.037	-0.058	0.130	119.120	229.500	-0.333	129.060	233.360	-0.088	222	222	222	108	108	108	58.947	113.699	-0.947	72.594	124.765	-0.761	21.832	39.740	0.190	21.880	41.112	0.176	129.060
884	uc003smo.4	IQCE	chr7	+	2598631	2654368	53426	True	-150.433	-150.654	0.000	0.000	25.966	0.526	0.000	-0.162	0.316	49.820	95.820	-0.008	50.400	89.880	2.059	177	177	177	114	114	114	21.896	43.785	-0.956	29.028	45.477	-0.419	8.859	18.073	0.342	10.659	22.294	0.793	50.400
885	uc003smk.4	IQCE	chr7	+	2598631	2654368	53426	True	-150.433	-150.654	0.000	0.000	25.966	0.526	0.000	-0.162	0.316	49.820	95.820	-0.008	50.400	89.880	2.059	177	177	177	114	114	114	21.896	43.785	-0.956	29.028	45.477	-0.419	8.859	18.073	0.342	10.659	22.294	0.793	50.400
886	uc002xmf.1	SERINC3	chr20	-	43127900	43150726	920	True	-49.029	43.833	0.000	0.000	19.575	0.957	0.000	-0.097	0.164	290.520	515.300	-0.522	376.040	562.140	-0.434	59	59	59	46	46	46	184.742	337.262	-0.875	211.508	324.620	-0.621	41.645	64.776	0.157	55.372	79.611	0.112	376.040
887	uc001iry.3	KIAA1217	chr10	+	24755459	24836417	80270	True	-159.262	-159.069	0.000	0.000	25.166	0.875	0.000	-0.097	0.712	15.040	26.220	0.311	36.800	70.620	0.719	196	196	196	32	32	32	5.533	13.091	-1.109	11.960	17.477	-0.352	2.520	5.274	0.530	7.016	14.958	0.520	36.800
888	uc001ouf.3	RAB6A	chr11	-	73386682	73472201	2160	True	-48.743	59.112	0.000	0.000	-0.622	1.000	0.000	-0.221	0.065	428.320	815.440	-0.741	554.380	846.620	-0.408	23	23	23	96	96	96	228.923	423.830	-0.886	264.235	401.255	-0.602	88.533	166.383	0.097	108.156	162.621	0.090	554.380
889	uc001xur.5	NRXN3	chr14	+	79745681	80334633	585364	True	-137.084	-135.597	0.000	0.000	27.659	0.033	0.672	0.238	-0.315	48.500	66.280	0.520	589.100	1898.360	1.040	191	191	191	61	61	61	20.780	26.892	-0.361	72.071	244.640	-0.876	11.408	13.927	0.355	140.728	499.625	0.797	589.100
890	uc011cdn.2	HERC3	chr4	+	89513573	89629693	115249	True	-87.998	-39.658	0.000	0.000	20.189	0.865	0.054	-0.058	0.398	54.920	113.800	-0.248	52.500	80.900	0.376	132	132	132	37	37	37	29.086	59.215	-0.984	33.472	47.942	-0.492	8.734	19.408	0.282	12.277	19.186	0.380	54.920
891	uc002jbc.4	DCAF7	chr17	+	61627795	61671642	39266	True	-191.758	8.778	0.000	0.000	-100.526	0.251	0.013	-0.104	0.052	296.880	699.400	-0.748	650.540	1746.240	-0.603	64	64	64	227	227	227	136.171	294.479	-1.070	162.001	318.242	-0.918	58.624	141.419	0.133	95.437	240.939	0.176	650.540
892	uc003bsy.4	TADA3	chr3	-	9824811	9834695	780	True	-18.841	37.003	0.000	0.000	21.836	0.000	1.000	0.101	-0.267	190.260	406.980	-0.619	777.120	2329.880	-0.904	48	48	48	21	21	21	128.461	268.066	-1.028	250.529	754.237	-1.401	44.646	94.790	0.121	247.251	750.492	0.283	777.120
893	uc003pof.3	EPHA7	chr6	-	93949739	94129300	2920	True	-172.904	-34.881	0.000	0.000	3.178	0.600	0.014	-0.122	0.139	84.560	162.340	-0.064	71.140	104.240	0.009	139	139	139	145	145	145	42.260	78.849	-0.881	40.585	58.952	-0.537	13.287	24.613	0.256	11.720	15.736	0.230	84.560
894	uc003vkz.3	WASL	chr7	-	123321996	123389116	1720	True	-108.045	15.309	0.000	0.000	-3.981	0.826	0.000	-0.128	0.133	99.500	221.280	-0.643	157.540	310.960	-0.372	99	99	99	86	86	86	51.582	106.619	-1.046	80.965	140.332	-0.783	21.680	42.451	0.196	33.199	57.141	0.146	157.540
895	uc002xuc.3	STAU1	chr20	-	47729875	47804904	940	True	-58.756	98.816	0.000	0.000	25.465	1.000	0.000	-0.061	0.135	510.380	1051.880	-0.759	492.500	971.640	-0.655	84	84	84	47	47	47	258.170	551.687	-1.094	279.656	525.492	-0.895	73.372	151.642	0.106	95.018	189.293	0.103	510.380
896	uc002xue.3	STAU1	chr20	-	47729875	47804904	940	True	-58.772	98.880	0.000	0.000	25.460	1.000	0.000	-0.062	0.133	510.380	1051.880	-0.759	492.500	971.640	-0.655	84	84	84	47	47	47	258.170	551.687	-1.094	279.656	525.492	-0.895	73.372	151.642	0.106	95.018	189.293	0.103	510.380
897	uc001wut.1	TRAPPC6B	chr14	-	39617014	39639634	1480	True	-78.243	51.265	0.000	0.000	10.608	0.811	0.027	-0.087	0.130	125.760	261.120	-0.603	178.420	335.860	-0.572	68	68	68	74	74	74	56.947	118.475	-1.019	90.679	163.149	-0.843	24.046	52.340	0.172	31.071	54.533	0.138	178.420
898	uc001fvl.3	PEA15	chr1	+	160175124	160185162	8867	True	-64.245	3.231	0.000	0.000	0.787	0.702	0.000	-0.119	0.144	212.680	606.440	-0.162	366.280	702.880	-0.697	52	52	52	57	57	57	147.608	382.477	-1.347	179.865	382.406	-1.084	37.179	102.450	0.251	63.219	132.061	0.142	366.280
899	uc031qee.1	SDHD	chr11	+	111957547	111966525	8221	True	-19.796	25.800	0.000	0.000	16.872	1.000	0.000	-0.194	0.155	416.180	880.840	-1.009	526.520	930.280	-0.737	25	25	25	35	35	35	272.527	606.342	-1.229	360.810	657.256	-0.856	117.921	243.546	0.203	115.641	214.993	0.068	526.520
900	uc010asy.3	DIO2	chr14	-	80663867	80697397	2800	True	-282.020	-283.106	0.000	0.000	0.718	0.087	0.000	-0.253	0.278	4.360	6.480	1.394	38.000	102.120	1.747	158	158	158	138	138	138	0.539	1.099	-0.408	1.791	2.807	0.076	0.792	1.190	0.687	4.542	12.353	0.760	38.000
901	uc004ccs.4	RALGDS	chr9	-	135973106	136024607	660	True	-46.729	-47.120	0.000	0.000	25.407	0.844	0.000	-0.132	0.511	94.840	204.660	-0.418	126.920	337.260	1.181	106	106	106	32	32	32	46.221	106.183	-1.170	84.972	148.889	-0.604	16.506	40.093	0.220	20.534	75.080	0.691	126.920
902	uc002hxr.2	JUP	chr17	-	39910858	39942964	580	True	-56.431	71.506	0.000	0.000	18.960	1.000	0.000	-0.046	0.187	158.440	317.180	-0.537	210.640	398.920	-0.427	97	97	97	29	29	29	94.858	185.985	-0.954	139.854	241.297	-0.748	18.966	41.920	0.148	39.899	83.886	0.128	210.640
903	uc010zik.2	ABI2	chr2	+	204244930	204296892	48029	True	-165.293	28.870	0.000	0.000	-29.908	0.554	0.005	-0.155	0.057	217.200	482.000	-0.647	570.020	1381.820	-0.443	72	72	72	195	195	195	119.629	259.036	-1.118	154.857	306.000	-0.925	40.641	85.200	0.173	75.055	204.144	0.192	570.020
904	uc001dal.2	USP1	chr1	+	62902382	62917475	14294	True	-65.551	109.332	0.000	0.000	23.063	1.000	0.000	-0.023	0.167	1143.460	2022.440	-0.640	1000.460	1528.420	-0.506	105	105	105	36	36	36	579.598	1036.047	-0.832	574.383	906.357	-0.659	198.781	363.175	0.070	160.148	245.415	0.072	1143.460
905	uc002fgp.3	CMIP	chr16	+	81478774	81745367	265856	True	-96.236	-31.128	0.000	0.000	19.141	0.886	0.000	-0.075	0.355	90.600	235.220	0.696	171.680	354.140	-0.271	135	135	135	35	35	35	41.408	93.520	-1.038	91.417	161.008	-0.761	20.379	54.623	0.408	34.281	71.670	0.216	171.680
906	uc021rkl.1	DACH1	chr13	-	72012097	72441330	2580	True	-118.281	-18.897	0.000	0.000	-11.798	0.543	0.000	-0.194	0.090	112.540	266.440	-0.566	159.180	282.200	-0.201	69	69	69	129	129	129	48.140	99.138	-1.061	77.297	130.379	-0.752	30.799	62.740	0.277	24.406	39.964	0.166	159.180
907	uc002ddb.4	PDXDC1	chr16	+	15068832	15131552	61320	True	-70.163	47.582	0.000	0.000	18.639	0.910	0.000	-0.086	0.164	762.780	1663.200	-0.706	363.140	627.100	-0.381	72	72	72	67	67	67	286.555	587.295	-1.014	227.374	394.875	-0.789	143.869	312.938	0.135	50.179	92.689	0.141	762.780
908	uc010uzn.2	PDXDC1	chr16	+	15068832	15131552	61320	True	-70.160	47.590	0.000	0.000	18.604	0.910	0.000	-0.086	0.163	762.780	1663.200	-0.706	363.140	627.100	-0.381	72	72	72	67	67	67	286.483	587.029	-1.014	227.374	394.875	-0.789	143.774	312.588	0.135	50.179	92.689	0.141	762.780
909	uc001suy.3	FRS2	chr12	+	69864128	69973562	106636	True	-183.250	-71.025	0.000	0.000	14.181	0.558	0.014	-0.125	0.186	51.180	85.400	-0.302	62.800	87.740	0.076	169	169	169	138	138	138	27.812	54.165	-0.959	32.426	50.404	-0.625	8.372	12.681	0.260	11.066	15.809	0.311	62.800
910	uc011kvc.2	ATG9B	chr7	-	150709296	150721586	1541	True	-149.266	-149.213	0.000	0.000	18.154	0.441	0.000	-0.201	0.440	4.900	9.600	1.092	13.180	32.620	0.918	133	133	133	59	59	59	0.790	1.993	-0.493	4.610	7.266	-0.392	1.041	2.418	0.747	2.364	5.520	0.651	13.180
911	uc003yvv.3	PTK2	chr8	-	141668480	142011412	900	True	-65.323	59.978	0.000	0.000	23.483	0.978	0.000	-0.072	0.182	229.360	481.760	-0.735	262.920	491.560	-0.540	95	95	95	45	45	45	131.420	276.346	-1.064	192.810	338.206	-0.799	30.525	65.713	0.149	39.995	77.749	0.116	262.920
912	uc003urk.3	ZNF655	chr7	+	99167821	99174076	5506	True	-121.122	60.213	0.000	0.000	22.574	1.000	0.000	0.002	0.280	689.500	1776.200	-0.464	201.360	310.380	-0.303	155	155	155	35	35	35	132.458	274.916	-0.918	130.690	202.865	-0.624	104.024	294.615	0.226	32.216	51.995	0.133	689.500
913	uc002bxi.3	TM2D3	chr15	-	102182048	102192594	520	True	-17.419	41.064	0.000	0.000	19.545	1.000	0.000	-0.133	0.169	344.760	676.520	-0.879	499.320	809.980	-0.494	33	33	33	26	26	26	209.016	420.528	-1.016	285.137	468.778	-0.710	69.873	135.118	0.074	104.502	173.095	0.076	499.320
914	uc010ozy.3	NBPF24	chr1	-	147574322	147624601	1480	True	-105.772	80.749	0.000	0.000	14.153	0.871	0.000	-0.066	0.113	1898.280	3863.220	-0.804	1482.400	3014.980	-0.614	116	116	116	70	70	70	474.182	1063.866	-1.169	708.314	1412.597	-0.981	331.046	706.336	0.162	312.056	646.823	0.097	1898.280
915	uc001emc.2	PDE4DIP	chr1	-	144890590	144995033	1400	True	-63.631	-64.263	0.000	0.000	11.303	0.614	0.014	-0.114	0.256	264.300	556.140	0.249	20.100	31.900	0.111	112	112	112	70	70	70	91.300	183.033	-1.064	11.116	17.486	-0.603	61.714	119.608	0.292	3.467	5.785	0.332	264.300
916	uc003pcx.4	DST	chr6	-	56322784	56334755	920	True	-24.532	32.730	0.000	0.000	16.956	1.000	0.000	-0.158	0.144	216.880	454.160	-1.005	241.500	459.160	-0.642	32	32	32	34	34	34	127.800	284.228	-1.157	177.096	325.950	-0.868	27.089	50.248	0.120	27.575	62.194	0.116	241.500
917	uc001xac.3	FERMT2	chr14	-	53323988	53417815	1080	True	-59.595	55.993	0.000	0.000	24.378	0.830	0.000	-0.092	0.166	280.580	552.940	-0.764	232.720	451.860	-0.502	74	74	74	53	53	53	141.866	286.570	-1.018	154.255	264.712	-0.769	42.755	79.419	0.127	33.273	65.115	0.140	280.580
918	uc001xae.3	FERMT2	chr14	-	53323988	53417815	1080	True	-59.595	55.993	0.000	0.000	24.378	0.830	0.000	-0.092	0.166	280.580	552.940	-0.764	232.720	451.860	-0.502	74	74	74	53	53	53	141.866	286.570	-1.018	154.255	264.712	-0.769	42.755	79.419	0.127	33.273	65.115	0.140	280.580
919	uc001tmd.3	C12orf23	chr12	+	107360862	107367813	4420	True	-80.610	33.885	0.000	0.000	-47.880	0.782	0.000	-0.212	0.041	268.560	566.680	-1.030	350.400	624.140	-0.612	21	21	21	124	124	124	201.895	437.145	-1.123	191.739	347.332	-0.858	44.428	79.826	0.076	58.338	101.482	0.107	350.400
920	uc010phc.2	SLC25A44	chr1	+	156163729	156182587	17821	True	-91.236	43.419	0.000	0.000	19.227	0.900	0.020	-0.075	0.191	126.460	223.620	-0.368	177.000	283.440	-0.487	104	104	104	50	50	50	51.942	101.714	-0.939	79.439	131.268	-0.719	19.065	39.132	0.193	28.253	45.882	0.143	177.000
921	uc010bpd.3	PCSK6	chr15	-	101844132	101983865	760	True	-68.117	59.796	0.000	0.000	21.843	0.921	0.000	-0.068	0.189	131.400	278.900	-0.681	93.880	174.160	-0.573	107	107	107	38	38	38	65.830	137.934	-1.055	69.622	120.789	-0.784	22.420	45.718	0.160	9.607	18.167	0.124	131.400
922	uc009vtd.2	PPP1R8	chr1	+	28157251	28178183	20052	True	-34.634	5.706	0.000	0.000	8.964	1.000	0.000	-0.154	0.210	363.520	757.260	-0.080	431.580	765.360	-0.633	35	35	35	35	35	35	208.469	456.725	-1.112	300.771	514.763	-0.774	66.436	146.001	0.261	67.964	116.173	0.078	431.580
923	uc001box.2	PPP1R8	chr1	+	28157324	28178183	19979	True	-35.834	5.396	0.000	0.000	8.731	1.000	0.000	-0.144	0.203	363.520	757.260	-0.080	431.580	765.360	-0.633	35	35	35	35	35	35	208.469	456.725	-1.112	300.771	514.763	-0.774	66.436	146.001	0.261	67.964	116.173	0.078	431.580
924	uc004dzt.4	TAF1	chrX	+	70586113	70685855	98400	True	-160.296	-87.388	0.000	0.000	28.534	0.746	0.000	-0.090	0.325	140.780	306.680	-0.017	137.200	244.740	0.353	240	240	240	63	63	63	46.898	94.415	-0.982	79.413	123.893	-0.603	27.282	59.843	0.330	29.425	50.496	0.291	140.780
925	uc011apj.2	SEPT3	chr22	+	42372930	42394225	18294	True	-49.065	-49.946	0.000	0.000	-25.139	0.399	0.000	-0.266	0.089	86.120	181.700	-0.521	113.360	187.420	-0.250	52	52	52	148	148	148	42.888	91.680	-1.122	60.037	101.214	-0.760	19.636	35.002	0.239	22.042	33.460	0.222	113.360
926	uc010wdz.2	LASP1	chr17	+	37026111	37078023	49906	True	-93.211	14.400	0.000	0.000	5.002	0.827	0.000	-0.139	0.144	88.300	190.280	-0.688	168.080	360.040	-0.535	72	72	72	98	98	98	51.873	117.818	-1.188	103.667	212.079	-1.016	14.232	26.269	0.212	28.242	62.393	0.156	168.080
927	uc010sfh.2	ZNF384	chr12	-	6775642	6798738	1200	True	-64.044	34.177	0.000	0.000	16.427	0.963	0.000	-0.134	0.126	143.380	364.780	-0.859	199.220	372.040	-0.734	71	71	71	54	54	54	77.212	184.503	-1.243	116.317	243.570	-1.032	27.465	66.046	0.199	38.221	85.808	0.147	199.220
928	uc022cek.1	FAM122B	chrX	-	133903595	133930385	2500	True	-87.285	26.620	0.000	0.000	-46.168	0.712	0.000	-0.198	0.042	250.060	516.060	-0.779	435.160	746.060	-0.428	24	24	24	125	125	125	175.648	347.986	-0.980	205.041	342.783	-0.740	47.499	96.004	0.086	67.030	112.384	0.125	435.160
929	uc001dyx.3	AHCYL1	chr1	+	110527386	110566364	37029	True	-74.369	99.997	0.000	0.000	8.944	0.916	0.000	-0.122	0.060	438.000	857.660	-0.766	622.820	1220.920	-0.617	51	51	51	95	95	95	256.476	505.678	-0.979	359.610	648.203	-0.838	66.990	126.663	0.098	94.311	188.043	0.105	622.820
930	uc004coe.3	EHMT1	chr9	+	140709787	140730578	20017	True	-30.976	33.960	0.000	0.000	18.679	1.000	0.000	-0.130	0.174	80.080	169.260	-0.975	144.780	291.740	-0.576	42	42	42	36	36	36	58.573	131.715	-1.163	87.374	162.495	-0.887	11.348	21.293	0.129	25.474	47.784	0.116	144.780
931	uc003dok.3	FOXP1	chr3	-	71003864	71180092	4400	True	-193.072	-194.409	0.000	0.000	-58.529	0.045	0.000	-0.310	0.100	79.260	175.560	0.000	381.940	560.980	0.776	70	70	70	220	220	220	39.312	89.138	-1.185	52.906	94.614	-0.789	22.897	49.130	0.285	47.870	77.910	0.384	381.940
932	uc003yal.3	PI15	chr8	+	75736771	75767264	25241	True	-358.589	-359.463	0.000	0.000	-102.106	0.000	0.000	-0.578	0.120	9.000	17.400	0.424	21.760	37.520	0.664	57	57	57	261	261	261	3.094	8.267	-1.248	8.659	14.305	-0.647	1.797	3.078	0.756	4.041	6.890	0.427	21.760
933	uc002qzx.3	YWHAQ	chr2	-	9724105	9771106	1220	True	-48.137	76.629	0.000	0.000	3.156	0.951	0.000	-0.094	0.062	1417.840	2900.940	-0.965	2211.200	4142.440	-0.736	32	32	32	61	61	61	916.967	1912.240	-1.073	1262.253	2356.698	-0.893	243.628	445.105	0.082	395.921	769.578	0.058	2211.200
934	uc001hpy.3	ACBD3	chr1	-	226332379	226374423	1520	True	-88.487	45.247	0.000	0.000	11.730	0.867	0.027	-0.112	0.124	508.340	1057.780	-0.689	380.500	673.480	-0.522	86	86	86	75	75	75	236.273	484.904	-1.064	209.130	371.087	-0.843	108.464	218.497	0.174	69.178	115.467	0.162	508.340
935	uc001irz.3	KIAA1217	chr10	+	24755459	24836417	80270	True	-158.135	-157.950	0.000	0.000	24.749	0.875	0.000	-0.099	0.712	15.040	26.220	0.311	36.800	70.620	0.719	192	192	192	32	32	32	5.552	13.157	-1.112	11.960	17.477	-0.352	2.539	5.305	0.534	7.016	14.958	0.520	36.800
936	uc003lun.3	G3BP1	chr5	+	151151475	151184915	32430	True	-49.779	67.828	0.000	0.000	21.811	0.938	0.000	-0.087	0.134	497.220	1000.220	-0.686	525.780	870.740	-0.556	62	62	62	48	48	48	357.868	714.180	-0.994	307.224	511.718	-0.739	65.293	129.987	0.130	112.819	183.901	0.092	525.780
937	uc002kon.3	NAPG	chr18	+	10525872	10552766	24461	True	-64.559	-64.240	0.000	0.000	-32.009	0.133	0.000	-0.319	0.120	116.020	201.840	-0.517	131.520	204.760	0.796	30	30	30	120	120	120	67.649	116.739	-0.780	58.981	77.166	-0.379	22.368	39.672	0.166	19.655	27.102	0.248	131.520
938	uc003cog.3	ZDHHC3	chr3	-	44956752	45017674	9000	True	-113.314	-75.158	0.000	0.000	26.245	0.000	0.700	0.220	-0.248	172.420	360.720	0.277	435.000	1386.040	-0.281	155	155	155	60	60	60	72.151	144.870	-0.909	71.841	209.941	-1.304	48.209	101.015	0.328	117.844	365.796	0.423	435.000
939	uc003olr.3	MAPK14	chr6	+	35995453	36079013	81743	True	-86.328	33.253	0.000	0.000	3.997	0.879	0.000	-0.097	0.151	184.540	338.960	-0.576	237.040	352.700	-0.412	79	79	79	66	66	66	113.688	218.015	-0.949	134.042	219.179	-0.701	30.937	53.324	0.172	33.706	55.681	0.129	237.040
940	uc003smn.4	IQCE	chr7	+	2598631	2654368	53426	True	-148.188	-148.135	0.000	0.000	23.917	0.500	0.000	-0.152	0.316	49.820	95.820	-0.008	50.400	89.880	2.059	173	173	173	114	114	114	22.075	43.922	-0.947	29.028	45.477	-0.419	8.878	18.234	0.339	10.659	22.294	0.793	50.400
941	uc003zhw.1	GLIS3	chr9	-	3824127	4152183	2940	True	-295.812	-296.745	0.000	0.000	-5.958	0.027	0.000	-0.231	0.251	10.820	27.760	1.201	26.480	41.340	0.721	161	161	161	147	147	147	3.295	8.886	-1.182	8.539	17.635	-0.952	2.186	5.038	0.770	3.882	7.180	0.490	26.480
942	uc010qbl.1	CELF2	chr10	+	11206992	11374605	164836	True	-102.047	-102.442	0.000	0.000	-3.234	0.314	0.000	-0.260	0.144	38.480	97.500	-0.319	59.160	123.960	1.130	91	91	91	137	137	137	14.358	32.776	-1.070	27.018	53.266	-0.778	11.594	27.095	0.376	15.412	33.012	0.442	59.160
943	uc010zcm.2	TANC1	chr2	+	159825145	160089170	261203	True	-190.286	-8.186	0.000	0.000	6.578	0.590	0.000	-0.092	0.137	74.040	143.900	-0.347	141.440	272.600	-0.360	170	170	170	139	139	139	31.112	68.340	-1.103	62.592	111.269	-0.820	11.422	25.635	0.242	24.117	42.345	0.170	141.440
944	uc001hir.2	NEK2	chr1	-	211836113	211848972	480	True	-30.593	50.706	0.000	0.000	20.716	1.000	0.000	-0.065	0.225	368.040	675.940	-0.656	285.040	425.500	-0.557	61	61	61	24	24	24	188.400	371.911	-0.994	164.183	266.421	-0.711	58.698	103.245	0.117	61.774	94.382	0.095	368.040
945	uc001uvn.3	SPG20	chr13	-	36875774	36920646	2500	True	-42.490	98.844	0.000	0.000	25.103	1.000	0.000	-0.027	0.203	380.900	814.160	-0.657	402.740	644.380	-0.620	97	97	97	25	25	25	227.450	450.115	-0.976	241.634	401.632	-0.731	60.211	125.782	0.102	70.567	114.457	0.075	402.740
946	uc001uvo.3	SPG20	chr13	-	36875774	36920934	2500	True	-59.101	98.222	0.000	0.000	24.453	0.960	0.000	-0.025	0.202	380.900	814.160	-0.657	402.740	644.380	-0.620	97	97	97	25	25	25	227.450	450.115	-0.976	241.634	401.632	-0.731	60.211	125.782	0.102	70.567	114.457	0.075	402.740
947	uc001wuf.4	FOXA1	chr14	-	38058756	38064325	1400	True	-86.826	-87.696	0.000	0.000	13.059	0.652	0.000	-0.214	0.286	27.180	65.880	0.334	55.780	89.440	-0.010	90	90	90	69	69	69	11.204	27.340	-1.158	22.864	36.717	-0.661	5.744	14.670	0.456	16.020	25.834	0.304	55.780
948	uc002fsk.3	YWHAE	chr17	-	1247833	1303556	840	True	-24.370	71.665	0.000	0.000	20.181	1.000	0.000	-0.096	0.100	7417.200	13487.960	-0.792	4991.220	7772.080	-0.528	28	28	28	42	42	42	3586.842	6514.328	-0.863	3156.449	5050.086	-0.674	1514.681	2738.787	0.042	1006.008	1678.071	0.075	7417.200
949	uc001rge.4	BCAT1	chr12	-	24962957	25102393	7600	True	-69.891	-78.624	0.000	0.000	-211.984	0.016	0.000	-0.143	0.034	198.300	434.700	-0.844	443.580	841.180	-0.202	52	52	52	314	314	314	91.649	194.739	-1.079	126.254	237.653	-0.906	35.870	75.182	0.118	78.210	148.778	0.162	443.580
950	uc010avp.3	PAPOLA	chr14	+	96968712	97033453	62919	True	-77.491	126.612	0.000	0.000	11.575	0.933	0.000	-0.075	0.072	537.940	1083.020	-0.799	937.760	1623.020	-0.666	60	60	60	89	89	89	381.895	753.781	-0.984	468.499	832.020	-0.833	77.149	142.925	0.103	157.603	271.120	0.074	937.760
951	uc003hkj.3	SEPT11	chr4	+	77870894	77959768	85455	True	-155.627	48.985	0.000	0.000	-27.941	0.639	0.030	-0.114	0.070	345.540	649.720	-0.750	465.160	998.700	-0.456	81	81	81	169	169	169	181.558	365.769	-1.020	214.049	389.708	-0.838	56.192	99.034	0.137	72.310	154.844	0.170	465.160
952	uc002mld.3	ZNF559	chr19	+	9434447	9454519	17730	True	-77.293	-77.451	0.000	0.000	-23.081	0.226	0.000	-0.475	0.120	26.180	57.740	-0.290	43.760	79.980	0.205	28	28	28	115	115	115	11.499	23.648	-0.994	28.342	40.876	-0.489	6.753	13.071	0.284	7.726	13.464	0.281	43.760
953	uc010jhz.3	G3BP1	chr5	+	151151475	151184915	32410	True	-41.158	51.217	0.000	0.000	17.669	0.939	0.000	-0.109	0.132	472.800	909.060	-0.686	525.780	870.740	-0.556	43	43	43	49	49	49	340.825	689.055	-1.013	306.720	511.778	-0.741	60.528	121.628	0.138	111.717	182.015	0.093	525.780
954	uc010zki.3	RQCD1	chr2	+	219433302	219461158	26008	True	-72.072	69.959	0.000	0.000	9.406	0.889	0.000	-0.141	0.070	236.060	503.140	-0.617	388.460	710.260	-0.435	50	50	50	90	90	90	160.589	309.599	-0.944	237.498	403.985	-0.755	34.949	66.244	0.142	70.821	127.200	0.116	388.460
955	uc002dlt.4	EARS2	chr16	-	23533333	23568696	2220	True	-103.478	3.973	0.000	0.000	-0.107	0.703	0.000	-0.172	0.104	110.960	244.380	-0.687	128.000	243.820	-0.418	69	69	69	111	111	111	45.060	101.733	-1.164	66.010	121.485	-0.876	26.127	56.332	0.212	18.963	33.581	0.179	128.000
956	uc002gdj.3	SLC13A5	chr17	-	6588038	6616740	800	True	-64.046	-63.842	0.000	0.000	21.005	0.800	0.000	-0.180	0.452	1.420	2.600	0.959	2.480	2.400	1.411	97	97	97	40	40	40	0.154	0.585	-0.390	0.803	0.561	0.255	0.320	0.664	0.614	0.504	0.617	0.664	2.480
957	uc002vac.3	ABI2	chr2	+	204246911	204296892	46048	True	-175.191	0.639	0.000	0.000	-44.485	0.456	0.005	-0.143	0.057	217.200	482.000	-0.535	570.020	1381.820	-0.443	79	79	79	195	195	195	109.054	236.213	-1.103	154.857	306.000	-0.925	51.533	109.425	0.191	75.055	204.144	0.192	570.020
958	uc002kvn.3	SS18	chr18	-	23596216	23670611	2000	True	-31.413	-33.022	0.000	0.000	-22.810	0.400	0.020	-0.171	0.080	161.980	347.620	-0.722	665.760	1967.800	-0.452	45	45	45	100	100	100	117.577	242.988	-1.042	241.565	479.312	-0.904	23.499	47.154	0.107	92.750	297.375	0.317	665.760
959	uc010xbg.2	SS18	chr18	-	23596216	23670611	2000	True	-34.643	-36.209	0.000	0.000	-26.835	0.340	0.020	-0.171	0.082	161.980	347.620	-0.722	665.760	1967.800	-0.452	39	39	39	100	100	100	123.029	255.203	-1.048	241.565	479.312	-0.904	16.246	31.701	0.105	92.750	297.375	0.317	665.760
960	uc010siy.2	BCAT1	chr12	-	24962957	25102393	7600	True	-63.150	-71.140	0.000	0.000	-204.517	0.019	0.000	-0.143	0.035	198.300	434.700	-0.844	443.580	841.180	-0.202	54	54	54	314	314	314	90.662	192.711	-1.079	126.254	237.653	-0.906	35.558	74.527	0.119	78.210	148.778	0.162	443.580
961	uc003pcw.4	DST	chr6	-	56322784	56332274	900	True	-27.627	37.048	0.000	0.000	16.896	0.939	0.000	-0.130	0.150	216.880	454.160	-1.005	241.500	459.160	-0.642	37	37	37	33	33	33	129.999	286.893	-1.146	175.940	322.541	-0.864	29.075	53.505	0.116	27.165	59.918	0.115	241.500
962	uc004cuw.3	MSL3	chrX	+	11776277	11793872	17041	True	-35.426	34.882	0.000	0.000	16.717	1.000	0.000	-0.091	0.208	148.380	321.320	-0.405	132.800	209.760	-0.374	58	58	58	26	26	26	84.144	166.741	-0.950	88.649	138.449	-0.625	27.779	66.886	0.177	24.077	40.530	0.106	148.380
963	uc003ysz.2	ASAP1	chr8	-	131064350	131193126	2560	True	-136.073	6.963	0.000	0.000	-3.090	0.609	0.000	-0.133	0.101	87.140	221.520	-0.618	116.740	221.660	-0.584	97	97	97	128	128	128	47.744	115.445	-1.242	67.069	136.173	-1.017	14.596	38.670	0.242	17.910	35.206	0.169	116.740
964	uc009zrk.3	FRS2	chr12	+	69864128	69973562	106636	True	-183.967	-71.367	0.000	0.000	13.610	0.565	0.014	-0.126	0.183	51.180	85.400	-0.302	62.800	87.740	0.076	169	169	169	138	138	138	27.812	54.165	-0.959	32.426	50.404	-0.625	8.372	12.681	0.260	11.066	15.809	0.311	62.800
965	uc010ten.2	SPG20	chr13	-	36875774	36909969	2500	True	-62.911	95.614	0.000	0.000	24.039	0.960	0.000	-0.029	0.198	380.900	814.160	-0.657	402.740	644.380	-0.620	95	95	95	25	25	25	225.946	447.067	-0.976	241.634	401.632	-0.731	59.751	124.903	0.103	70.567	114.457	0.075	402.740
966	uc003fji.3	ZMAT3	chr3	-	178735010	178789656	5940	True	-301.383	-300.309	0.000	0.000	-91.622	0.000	0.000	-0.186	0.105	1130.480	2854.920	0.755	70.280	84.060	1.259	128	128	128	297	297	297	75.819	184.377	-0.424	22.024	22.812	-0.034	202.266	538.471	0.603	11.120	12.185	0.380	1130.480
967	uc002cxx.4	GLYR1	chr16	-	4853203	4897303	720	True	-65.628	17.587	0.000	0.000	25.731	0.889	0.000	-0.089	0.292	282.320	603.240	-0.600	459.680	916.560	0.497	118	118	118	36	36	36	133.168	275.557	-1.038	228.773	411.459	-0.724	44.319	96.230	0.122	87.501	212.635	0.436	459.680
968	uc011mwg.2	RBMX	chrX	-	135955605	135962939	660	True	-29.013	85.150	0.000	0.000	19.415	0.970	0.000	-0.069	0.093	1688.160	3886.580	-1.039	1610.520	3208.340	-0.882	43	43	43	33	33	33	1217.025	2710.667	-1.151	1134.860	2236.419	-0.979	262.184	615.826	0.067	219.013	425.905	0.061	1688.160
969	uc003lra.1	ARHGEF37	chr5	+	148961134	149014527	52670	True	-157.335	-156.061	0.000	0.000	18.672	0.735	0.000	-0.107	0.599	9.420	24.320	0.511	20.080	26.340	0.215	181	181	181	34	34	34	4.894	11.111	-1.040	12.126	17.251	-0.477	2.002	4.389	0.552	3.688	5.063	0.323	20.080
970	uc003poe.3	EPHA7	chr6	-	93949739	94129300	2920	True	-173.981	-35.212	0.000	0.000	2.768	0.600	0.014	-0.121	0.139	84.560	162.340	-0.064	71.140	104.240	0.009	140	140	140	145	145	145	42.290	78.771	-0.878	40.585	58.952	-0.537	13.239	24.553	0.257	11.720	15.736	0.230	84.560
971	uc011eac.2	EPHA7	chr6	-	93949739	94129300	2920	True	-173.981	-35.212	0.000	0.000	2.768	0.600	0.014	-0.121	0.139	84.560	162.340	-0.064	71.140	104.240	0.009	140	140	140	145	145	145	42.290	78.771	-0.878	40.585	58.952	-0.537	13.239	24.553	0.257	11.720	15.736	0.230	84.560
972	uc002iux.3	AKAP1	chr17	+	55162552	55198710	35178	True	-80.876	77.526	0.000	0.000	24.383	0.891	0.000	-0.052	0.181	411.080	838.340	-0.653	400.300	627.200	-0.524	119	119	119	46	46	46	149.690	304.560	-1.010	206.770	346.862	-0.757	76.627	159.721	0.122	71.129	112.176	0.135	411.080
973	uc010wnl.2	AKAP1	chr17	+	55163134	55198710	34596	True	-79.859	79.259	0.000	0.000	25.163	0.913	0.022	-0.059	0.176	411.080	838.340	-0.653	400.300	627.200	-0.524	119	119	119	46	46	46	149.690	304.560	-1.010	206.770	346.862	-0.757	76.627	159.721	0.122	71.129	112.176	0.135	411.080
974	uc004dzu.4	TAF1	chrX	+	70586113	70685855	98400	True	-157.687	-85.043	0.000	0.000	28.667	0.762	0.000	-0.093	0.322	140.780	306.680	-0.017	137.200	244.740	0.353	236	236	236	63	63	63	47.349	95.282	-0.982	79.413	123.893	-0.603	27.289	59.955	0.328	29.425	50.496	0.291	140.780
975	uc002nvb.4	LSM14A	chr19	+	34663351	34720420	55358	True	-87.837	23.444	0.000	0.000	0.787	0.704	0.000	-0.084	0.125	611.080	1297.900	0.189	499.540	853.160	-0.547	73	73	73	71	71	71	320.309	637.738	-0.977	224.689	388.415	-0.779	124.491	257.661	0.210	77.381	139.520	0.129	611.080
976	uc011mkn.2	ATP6AP2	chrX	+	40440215	40465888	24957	True	-27.978	54.874	0.000	0.000	18.048	1.000	0.000	-0.100	0.127	494.540	965.520	-0.834	460.020	776.300	-0.522	38	38	38	34	34	34	264.983	530.668	-1.003	322.841	555.315	-0.774	82.546	157.902	0.086	77.387	138.811	0.089	494.540
977	uc021uvs.1	PPP1R37	chr19	+	45596430	45650543	53718	True	-44.732	-45.226	0.000	0.000	27.870	1.000	0.000	-0.130	0.819	73.720	161.620	-0.310	78.120	97.720	1.657	97	97	97	18	18	18	35.098	71.304	-0.981	53.387	54.319	0.115	13.721	29.661	0.231	12.935	23.639	0.714	78.120
978	uc002ino.3	HOXB3	chr17	-	46626231	46651810	1320	True	-78.848	8.661	0.000	0.000	6.697	0.833	0.000	-0.114	0.152	84.380	167.720	-0.558	116.560	196.840	-0.492	71	71	71	66	66	66	32.775	68.312	-1.054	72.829	126.799	-0.799	17.186	33.764	0.239	17.336	27.472	0.142	116.560
979	uc002znd.2	BID	chr22	-	18216905	18257261	860	True	-44.430	14.824	0.000	0.000	16.093	0.000	0.929	0.142	-0.190	172.480	329.300	-0.017	46.800	98.580	-0.821	52	52	52	42	42	42	79.992	140.916	-0.765	34.938	74.807	-1.079	47.538	87.243	0.213	6.148	12.232	0.162	172.480
980	uc010grb.1	BID	chr22	-	18216905	18257431	860	True	-44.040	15.231	0.000	0.000	16.497	0.000	0.929	0.148	-0.185	172.480	329.300	-0.017	46.800	98.580	-0.821	52	52	52	42	42	42	79.992	140.916	-0.765	34.938	74.807	-1.079	47.538	87.243	0.213	6.148	12.232	0.162	172.480
981	uc010nec.3	PRPS2	chrX	+	12817325	12842346	23717	True	-33.630	70.420	0.000	0.000	16.158	1.000	0.000	-0.144	0.087	214.660	488.560	-0.765	378.380	737.660	-0.559	28	28	28	63	63	63	174.939	355.453	-1.008	235.300	416.462	-0.801	22.604	62.379	0.122	59.521	123.970	0.102	378.380
982	uc001wuu.1	TRAPPC6B	chr14	-	39617014	39639634	1480	True	-78.067	52.360	0.000	0.000	8.878	0.811	0.027	-0.083	0.126	125.760	261.120	-0.603	178.420	335.860	-0.572	66	66	66	74	74	74	57.301	118.665	-1.010	90.679	163.149	-0.843	24.319	53.112	0.168	31.071	54.533	0.138	178.420
983	uc004ewq.5	RAP2C	chrX	-	131337051	131353508	2360	True	-94.955	18.267	0.000	0.000	-41.160	0.585	0.008	-0.135	0.069	241.740	466.560	-0.869	309.760	548.380	-0.481	36	36	36	118	118	118	139.719	295.753	-1.080	156.226	287.444	-0.883	34.152	67.332	0.095	52.239	92.586	0.144	309.760
984	uc010psw.2	RCOR3	chr1	+	211432707	211489725	54778	True	-103.442	19.534	0.000	0.000	1.697	0.685	0.011	-0.098	0.129	172.040	305.080	-0.516	88.040	146.880	-0.216	80	80	80	92	92	92	62.190	120.799	-0.954	50.022	84.626	-0.740	29.605	55.231	0.160	14.742	26.111	0.201	172.040
985	uc010ozh.3	NBPF24	chr1	-	146032541	146082765	1560	True	-104.936	99.750	0.000	0.000	15.244	0.878	0.000	-0.059	0.107	1540.320	3451.740	-0.799	1447.680	3006.700	-0.618	112	112	112	74	74	74	474.488	1050.668	-1.149	677.933	1354.029	-0.979	297.710	637.868	0.145	317.279	666.459	0.098	1540.320
986	uc001ovf.2	POLD3	chr11	+	74303574	74354105	49574	True	-79.345	38.272	0.000	0.000	16.464	1.000	0.000	-0.059	0.246	200.280	326.620	-0.467	260.760	447.760	0.084	114	114	114	29	29	29	109.856	187.607	-0.772	162.713	237.721	-0.512	34.679	55.759	0.162	44.433	81.629	0.204	260.760
987	uc011aqr.2	FAM118A	chr22	+	45725524	45737836	11602	True	-35.286	37.963	0.000	0.000	23.102	1.000	0.000	-0.093	0.239	367.120	1061.180	-0.970	97.020	195.540	-0.786	59	59	59	33	33	33	88.923	230.429	-1.315	73.973	146.377	-0.978	76.899	217.355	0.146	12.929	23.786	0.111	367.120
988	uc001obj.3	MEN1	chr11	-	64570985	64578035	680	True	-55.420	80.051	0.000	0.000	16.945	1.000	0.000	-0.059	0.130	189.360	358.380	-0.691	307.620	564.340	-0.619	81	81	81	33	33	33	108.975	219.252	-1.001	202.700	354.442	-0.795	33.413	65.164	0.117	44.146	83.982	0.074	307.620
989	uc001obk.3	MEN1	chr11	-	64570985	64578035	680	True	-55.420	80.051	0.000	0.000	16.945	1.000	0.000	-0.059	0.130	189.360	358.380	-0.691	307.620	564.340	-0.619	81	81	81	33	33	33	108.975	219.252	-1.001	202.700	354.442	-0.795	33.413	65.164	0.117	44.146	83.982	0.074	307.620
990	uc010mhx.3	MPDZ	chr9	-	13105702	13162794	1220	True	-71.699	30.179	0.000	0.000	29.872	0.820	0.000	-0.132	0.199	129.700	274.240	-0.595	148.480	231.060	-0.135	93	93	93	61	61	61	64.337	131.524	-1.028	75.089	120.570	-0.684	21.573	42.007	0.163	26.333	37.706	0.200	148.480
991	uc003tpj.2	GRB10	chr7	-	50657759	50800065	2780	True	-116.742	50.924	0.000	0.000	-20.885	0.698	0.000	-0.143	0.059	150.340	325.740	-0.804	214.480	404.340	-0.331	57	57	57	139	139	139	98.085	205.142	-1.057	118.868	214.793	-0.856	30.157	62.277	0.120	33.738	57.665	0.148	214.480
992	uc003zqc.3	CAAP1	chr9	-	26840682	26892826	1400	True	-60.560	5.846	0.000	0.000	11.970	0.930	0.000	-0.153	0.167	218.360	453.340	-0.422	184.320	309.080	-0.095	56	56	56	57	57	57	112.035	214.953	-0.949	99.972	149.625	-0.555	52.918	98.509	0.196	44.438	69.440	0.193	218.360
993	uc002lsn.3	DAZAP1	chr19	+	1407583	1435682	27412	True	-31.395	8.577	0.000	0.000	17.589	1.000	0.000	-0.123	0.294	1230.580	2447.500	-0.665	671.340	1191.120	-0.067	44	44	44	32	32	32	524.523	1085.560	-1.046	472.691	751.386	-0.647	258.878	513.403	0.163	108.768	208.087	0.177	1230.580
994	uc002bcs.3	HMG20A	chr15	+	77713242	77777945	62889	True	-87.294	77.752	0.000	0.000	11.576	0.880	0.012	-0.102	0.101	196.840	534.820	-0.911	247.380	504.400	-0.778	78	78	78	83	83	83	127.359	302.681	-1.242	159.111	332.330	-1.052	24.292	58.464	0.136	36.260	81.197	0.126	247.380
995	uc001gdv.3	TADA1	chr1	-	166825748	166832453	820	True	-30.118	30.332	0.000	0.000	18.339	0.976	0.000	-0.149	0.168	131.480	285.480	-0.862	243.280	443.900	-0.554	35	35	35	41	41	41	92.153	204.608	-1.133	139.887	247.663	-0.828	20.348	49.390	0.152	45.278	75.082	0.118	243.280
996	uc001jzk.3	DLG5	chr10	-	79550548	79686348	860	True	-167.549	53.431	0.000	0.000	18.836	0.814	0.000	-0.034	0.215	141.820	269.960	-0.253	203.160	321.820	-0.414	259	259	259	43	43	43	49.259	95.103	-0.930	125.171	198.550	-0.661	26.205	50.282	0.202	38.304	60.211	0.144	203.160
997	uc002fzp.2	SLC25A11	chr17	-	4840425	4843325	600	True	-25.118	35.749	0.000	0.000	17.731	0.967	0.000	-0.114	0.185	363.140	772.680	-0.836	467.200	827.080	-0.524	39	39	39	30	30	30	191.674	416.092	-1.120	221.242	393.536	-0.816	88.487	192.601	0.108	131.087	232.874	0.108	467.200
998	uc001xff.4	TRMT5	chr14	-	61438166	61447782	2640	True	-83.588	-83.625	0.000	0.000	0.333	0.432	0.008	-0.170	0.158	122.380	268.360	-0.254	298.240	702.100	0.120	119	119	119	132	132	132	58.416	134.154	-1.218	41.072	79.861	-0.850	40.464	91.027	0.279	40.227	92.445	0.310	298.240
999	uc001iok.3	RSU1	chr10	-	16632616	16859382	2320	True	-80.988	-82.363	0.000	0.000	-11.207	0.000	0.206	0.202	-0.187	253.740	463.380	-0.616	322.420	621.280	0.292	52	52	52	97	97	97	148.637	291.409	-0.970	33.686	63.740	-0.858	39.277	72.394	0.138	52.595	101.813	0.397	322.420
1000	uc003hsf.2	FAM13A	chr4	-	89647104	89978346	1640	True	-88.521	3.168	0.000	0.000	22.919	0.887	0.000	-0.105	0.224	74.740	191.680	-0.590	85.140	179.140	-0.204	109	109	109	62	62	62	41.941	89.167	-1.072	58.498	103.205	-0.769	14.098	30.159	0.246	13.609	33.004	0.221	85.140
1001	uc009xyw.4	KIAA1598	chr10	-	118642887	118765088	2760	True	-80.441	72.809	0.000	0.000	11.960	0.853	0.000	-0.064	0.122	155.080	299.300	-0.581	243.720	421.820	-0.469	72	72	72	68	68	68	90.056	174.357	-0.954	116.419	202.273	-0.786	28.476	51.157	0.125	35.299	61.982	0.126	243.720
1002	uc001bub.4	KHDRBS1	chr1	+	32479294	32509482	29093	True	-50.949	71.530	0.000	0.000	19.723	1.000	0.000	-0.099	0.114	1320.420	2573.380	-0.897	1749.720	3362.660	-0.594	57	57	57	53	53	53	647.887	1367.368	-1.119	1035.113	1944.669	-0.894	297.321	553.150	0.129	368.494	729.142	0.085	1749.720
1003	uc001sjl.3	ERBB3	chr12	+	56492034	56497291	3958	True	-75.826	-76.441	0.000	0.000	20.267	0.651	0.000	-0.342	0.320	14.740	33.020	0.561	175.140	474.140	0.089	68	68	68	63	63	63	7.300	17.904	-1.181	33.020	60.635	-0.706	2.950	6.224	0.484	34.267	82.622	0.341	175.140
1004	uc011led.2	SDCBP	chr8	+	59465727	59495419	28697	True	-24.578	62.186	0.000	0.000	21.822	1.000	0.000	-0.140	0.098	717.840	1380.240	-0.813	1092.380	1814.600	-0.593	30	30	30	45	45	45	458.323	898.345	-0.969	515.149	856.849	-0.734	91.832	178.948	0.081	153.899	252.877	0.075	1092.380
1005	uc001big.3	PNRC2	chr1	+	24286300	24289949	2749	True	-39.899	99.242	0.000	0.000	24.335	0.953	0.000	-0.048	0.125	460.360	661.620	-0.334	375.980	471.940	-0.166	55	55	55	43	43	43	285.636	415.389	-0.536	286.484	363.815	-0.342	74.596	111.533	0.066	44.817	59.884	0.080	460.360
1006	uc002fpr.3	CENPBD1	chr16	-	90036182	90039240	840	True	-52.541	-24.659	0.000	0.000	17.743	0.951	0.000	-0.068	0.408	354.100	1238.620	-0.172	62.960	115.500	-0.296	66	66	66	41	41	41	55.741	154.584	-1.164	39.267	62.688	-0.648	69.124	235.183	0.400	10.127	18.660	0.181	354.100
1007	uc001dhp.3	ZZZ3	chr1	-	78030189	78099090	1120	True	-91.945	98.381	0.000	0.000	19.728	0.929	0.000	-0.061	0.118	227.140	478.600	-0.676	285.300	534.760	-0.655	115	115	115	56	56	56	134.469	272.414	-1.017	182.867	329.377	-0.839	27.229	50.812	0.143	38.381	74.906	0.088	285.300
1008	uc021wun.2	SLC4A7	chr3	-	27414211	27525838	3700	True	-204.906	-61.630	0.000	0.000	-22.504	0.362	0.016	-0.111	0.115	92.420	177.760	-0.132	140.700	220.680	0.296	135	135	135	185	185	185	49.973	95.167	-0.925	60.608	98.827	-0.694	18.114	32.028	0.211	32.184	51.676	0.278	140.700
1009	uc003cdu.5	SLC4A7	chr3	-	27414211	27525911	3700	True	-204.773	-61.999	0.000	0.000	-22.438	0.351	0.016	-0.110	0.117	92.420	177.760	-0.132	140.700	220.680	0.296	135	135	135	185	185	185	49.973	95.167	-0.925	60.608	98.827	-0.694	18.114	32.028	0.211	32.184	51.676	0.278	140.700
1010	uc021rxb.1	DIO2	chr14	-	80663867	80677970	2800	True	-280.561	-281.575	0.000	0.000	1.664	0.094	0.000	-0.243	0.297	4.360	6.480	1.394	38.000	102.120	1.747	158	158	158	138	138	138	0.539	1.099	-0.408	1.791	2.807	0.076	0.792	1.190	0.687	4.542	12.353	0.760	38.000
1011	uc003yam.3	PI15	chr8	+	75737020	75767264	24992	True	-360.548	-361.521	0.000	0.000	-104.028	0.000	0.000	-0.562	0.124	9.000	17.400	0.432	21.760	37.520	0.664	57	57	57	261	261	261	3.099	8.273	-1.247	8.659	14.305	-0.647	1.799	3.075	0.758	4.041	6.890	0.427	21.760
1012	uc001ind.4	HSPA14	chr10	+	14880158	14888998	5811	True	-65.623	-67.165	0.000	0.000	-46.769	0.101	0.020	-0.159	0.097	108.780	261.440	-0.655	575.940	1480.280	-0.272	56	56	56	149	149	149	53.776	124.479	-1.151	95.914	194.350	-0.908	24.598	61.982	0.234	82.699	225.944	0.260	575.940
1013	uc004art.2	IARS	chr9	-	94972489	95056038	520	True	-42.952	169.655	0.000	0.000	30.538	1.000	0.000	-0.031	0.160	1363.220	2745.780	-0.855	1544.180	2843.640	-0.794	127	127	127	20	20	20	735.643	1521.310	-1.050	1101.277	2001.488	-0.861	220.943	442.622	0.070	256.778	469.843	0.042	1544.180
1014	uc004aru.4	IARS	chr9	-	94972489	95056038	520	True	-42.415	168.363	0.000	0.000	31.000	1.000	0.000	-0.030	0.165	1363.220	2745.780	-0.855	1544.180	2843.640	-0.794	127	127	127	20	20	20	735.643	1521.310	-1.050	1101.277	2001.488	-0.861	220.943	442.622	0.070	256.778	469.843	0.042	1544.180
1015	uc003bku.1	PLXNB2	chr22	-	50713407	50720991	580	True	-52.077	64.331	0.000	0.000	21.091	1.000	0.000	-0.055	0.205	193.160	408.540	-0.738	239.360	482.780	-0.613	93	93	93	29	29	29	94.300	202.606	-1.088	126.174	235.019	-0.866	30.349	68.388	0.133	42.202	90.047	0.129	239.360
1016	uc002hux.2	SMARCE1	chr17	-	38783975	38804103	680	True	-52.102	75.564	0.000	0.000	11.938	1.000	0.000	-0.050	0.106	682.840	1413.040	-0.772	414.660	793.840	-0.755	64	64	64	34	34	34	389.742	825.689	-1.081	302.419	554.140	-0.865	132.315	284.300	0.115	49.746	105.958	0.054	682.840
1017	uc021rkk.1	DACH1	chr13	-	72012097	72441330	2580	True	-126.867	-27.465	0.000	0.000	-17.779	0.419	0.000	-0.171	0.087	112.540	266.440	-0.371	159.180	282.200	-0.201	75	75	75	129	129	129	49.274	99.635	-1.030	77.297	130.379	-0.752	30.149	61.290	0.294	24.406	39.964	0.166	159.180
1018	uc003wun.3	CTSB	chr8	-	11700033	11725646	1280	True	-83.487	-13.553	0.000	0.000	21.596	0.000	0.776	0.143	-0.227	278.600	505.640	0.327	1262.940	3866.680	-0.429	100	100	100	58	58	58	122.698	222.590	-0.839	167.437	445.000	-1.206	62.158	111.067	0.253	264.374	784.681	0.309	1262.940
1019	uc002qcm.3	MYADM	chr19	+	54371136	54379689	7345	True	-64.336	3.096	0.000	0.000	27.865	0.842	0.000	-0.162	0.237	221.520	442.320	-0.492	270.060	643.220	0.120	84	84	84	57	57	57	78.067	178.864	-1.152	107.898	204.813	-0.764	35.706	90.264	0.239	49.775	134.378	0.386	270.060
1020	uc002qcn.3	MYADM	chr19	+	54371136	54379689	7345	True	-64.391	3.072	0.000	0.000	27.849	0.842	0.000	-0.163	0.237	221.520	442.320	-0.492	270.060	643.220	0.120	84	84	84	57	57	57	78.067	178.864	-1.152	107.898	204.813	-0.764	35.706	90.264	0.239	49.775	134.378	0.386	270.060
1021	uc001mpm.3	E2F8	chr11	-	19245609	19262507	400	True	-32.860	9.857	0.000	0.000	30.399	1.000	0.000	-0.054	0.544	54.300	99.400	-0.403	66.040	87.940	-0.166	119	119	119	18	18	18	27.977	55.693	-0.973	46.499	60.063	-0.361	8.098	15.041	0.188	11.963	15.182	0.121	66.040
1022	uc002bck.3	TSPAN3	chr15	-	77336359	77363570	2380	True	-22.203	63.912	0.000	0.000	20.726	1.000	0.000	-0.036	0.204	1404.160	2683.740	-0.846	1248.740	2178.400	-0.624	47	47	47	20	20	20	864.495	1667.032	-0.958	1032.133	1702.911	-0.720	308.111	574.476	0.061	203.663	344.116	0.054	1404.160
1023	uc002ywc.3	TTC3	chr21	+	38480037	38575408	94243	True	-143.404	190.946	0.000	0.000	23.209	0.870	0.056	-0.002	0.145	493.360	876.880	-0.750	739.120	1377.840	-0.670	207	207	207	54	54	54	212.253	429.101	-1.014	303.700	562.281	-0.877	77.022	147.924	0.117	157.091	294.841	0.101	739.120
1024	uc011mva.1	HS6ST2	chrX	-	131760037	131842656	2080	True	-83.998	30.071	0.000	0.000	-5.411	0.885	0.010	-0.177	0.080	99.220	185.480	-0.681	203.760	360.380	-0.485	49	49	49	104	104	104	65.109	129.640	-0.993	118.098	198.639	-0.736	18.759	32.075	0.184	38.040	69.124	0.131	203.760
1025	uc010lmm.3	CALD1	chr7	+	134464163	134655480	189527	True	-94.683	119.061	0.000	0.000	16.443	0.847	0.024	-0.072	0.085	405.720	743.800	-0.721	400.220	687.140	-0.614	88	88	88	85	85	85	206.682	400.969	-0.954	253.103	443.932	-0.809	74.323	141.684	0.113	56.837	97.569	0.102	405.720
1026	uc010gwm.3	YWHAH	chr22	+	32343397	32353590	9528	True	-26.548	47.488	0.000	0.000	18.295	1.000	0.000	-0.109	0.147	997.080	2171.040	-1.009	792.920	1466.220	-0.583	40	40	40	31	31	31	513.311	1135.916	-1.149	569.381	1066.866	-0.895	151.321	320.535	0.069	110.628	234.614	0.119	997.080
1027	uc002nva.4	LSM14A	chr19	+	34663351	34720420	55358	True	-87.443	22.353	0.000	0.000	0.187	0.704	0.000	-0.085	0.124	611.080	1297.900	0.189	499.540	853.160	-0.547	72	72	72	71	71	71	323.177	643.406	-0.977	224.689	388.415	-0.779	122.934	254.884	0.211	77.381	139.520	0.129	611.080
1028	uc001bua.2	KHDRBS1	chr1	+	32479294	32509482	29093	True	-49.342	64.650	0.000	0.000	16.422	1.000	0.000	-0.105	0.113	1320.420	2573.380	-0.897	1749.720	3362.660	-0.594	53	53	53	53	53	53	618.943	1311.787	-1.126	1035.113	1944.669	-0.894	287.996	533.449	0.131	368.494	729.142	0.085	1749.720
1029	uc002ysd.3	SON	chr21	+	34915349	34949786	33534	True	-124.739	158.290	0.000	0.000	23.139	0.930	0.000	-0.020	0.156	612.440	1297.380	-0.615	714.820	1213.720	-0.564	199	199	199	43	43	43	290.101	564.817	-0.957	433.839	736.155	-0.756	121.532	242.377	0.114	133.679	230.442	0.097	714.820
1030	uc001tbe.3	POC1B-GALNT4	chr12	-	89913189	89920039	1200	True	-128.394	-127.719	0.000	0.000	20.870	0.661	0.017	-0.074	0.405	552.400	1572.080	-0.169	26.660	42.920	0.202	192	192	192	59	59	59	36.146	89.272	-1.062	15.522	22.600	-0.532	83.361	232.631	0.413	6.073	8.651	0.343	552.400
1031	uc002uzz.3	ABI2	chr2	+	204193002	204296892	99957	True	-187.092	31.286	0.000	0.000	-30.459	0.554	0.036	-0.108	0.068	217.200	482.000	-0.647	570.020	1381.820	-0.443	97	97	97	195	195	195	116.452	248.565	-1.092	154.857	306.000	-0.925	36.883	78.834	0.174	75.055	204.144	0.192	570.020
1032	uc003zxm.1	ARHGEF39	chr9	-	35659340	35665278	1820	True	-70.431	-4.570	0.000	0.000	22.219	0.879	0.015	-0.205	0.176	214.560	607.200	-1.034	425.820	971.660	-0.524	75	75	75	66	66	66	53.370	140.709	-1.395	87.356	186.730	-1.050	34.545	93.164	0.180	77.038	173.434	0.252	425.820
1033	uc021wnp.1	XBP1	chr22	-	29190547	29196560	540	True	-33.469	63.193	0.000	0.000	16.911	1.000	0.000	-0.071	0.138	699.760	1495.260	-0.923	937.920	1665.960	-0.733	53	53	53	27	27	27	424.277	901.826	-1.095	528.108	975.293	-0.880	160.702	327.248	0.098	147.302	273.763	0.078	937.920
1034	uc003yxy.4	ZNF696	chr8	+	144373558	144382120	6411	True	-92.550	-92.936	0.000	0.000	0.591	0.404	0.010	-0.168	0.194	155.700	388.840	-0.364	168.060	408.280	0.039	104	104	104	104	104	104	18.785	46.120	-1.176	31.436	62.761	-0.848	24.628	63.473	0.362	32.117	75.136	0.359	168.060
1035	uc011mkl.2	ATP6AP2	chrX	+	40440215	40465888	24957	True	-28.027	52.493	0.000	0.000	17.370	1.000	0.000	-0.091	0.137	494.540	965.520	-0.834	460.020	776.300	-0.522	37	37	37	34	34	34	272.371	547.611	-1.003	322.841	555.315	-0.774	82.778	164.523	0.094	77.387	138.811	0.089	494.540
1036	uc010tpz.3	FOXA1	chr14	-	38058756	38063467	1400	True	-88.175	-88.919	0.000	0.000	11.306	0.638	0.014	-0.240	0.263	27.180	65.880	0.334	55.780	89.440	-0.010	86	86	86	69	69	69	11.196	27.333	-1.157	22.864	36.717	-0.661	5.871	14.971	0.466	16.020	25.834	0.304	55.780
1037	uc010rfh.1	API5	chr11	+	43333504	43366080	31293	True	-79.698	133.130	0.000	0.000	19.196	0.855	0.016	-0.052	0.086	716.320	1402.740	-0.766	832.860	1457.280	-0.615	89	89	89	62	62	62	340.407	651.679	-0.936	496.803	862.625	-0.789	125.617	241.318	0.093	129.236	234.978	0.084	832.860
1038	uc003yhh.3	TP53INP1	chr8	-	95938199	95961615	2180	True	-88.756	-89.092	0.000	0.000	6.514	0.459	0.000	-0.125	0.192	36.240	65.580	-0.225	63.940	111.500	0.256	149	149	149	109	109	109	14.557	32.931	-1.122	23.803	43.762	-0.852	5.084	10.800	0.337	10.403	17.940	0.326	63.940
1039	uc003yhg.3	TP53INP1	chr8	-	95938199	95961615	2180	True	-88.720	-89.131	0.000	0.000	6.475	0.450	0.000	-0.125	0.192	36.240	65.580	-0.225	63.940	111.500	0.256	149	149	149	109	109	109	14.557	32.931	-1.122	23.803	43.762	-0.852	5.084	10.800	0.337	10.403	17.940	0.326	63.940
1040	uc003fjg.3	ZMAT3	chr3	-	178735010	178789656	5940	True	-302.641	-301.226	0.000	0.000	-93.049	0.000	0.000	-0.188	0.100	1130.480	2854.920	0.755	70.280	84.060	1.259	128	128	128	297	297	297	75.819	184.377	-0.424	22.024	22.812	-0.034	202.266	538.471	0.603	11.120	12.185	0.380	1130.480
1041	uc002xtk.3	NCOA3	chr20	+	46130600	46285621	152689	True	-216.718	-58.586	0.000	0.000	8.432	0.583	0.009	-0.073	0.168	74.940	137.620	-0.133	100.880	163.760	-0.181	231	231	231	115	115	115	28.346	55.883	-0.959	49.809	84.049	-0.737	10.398	19.131	0.305	17.424	30.120	0.203	100.880
1042	uc002xtl.3	NCOA3	chr20	+	46130600	46285621	152689	True	-216.718	-58.586	0.000	0.000	8.432	0.583	0.009	-0.073	0.168	74.940	137.620	-0.133	100.880	163.760	-0.181	231	231	231	115	115	115	28.346	55.883	-0.959	49.809	84.049	-0.737	10.398	19.131	0.305	17.424	30.120	0.203	100.880
1043	uc002xtn.3	NCOA3	chr20	+	46130600	46285621	152689	True	-216.718	-58.502	0.000	0.000	8.445	0.583	0.009	-0.073	0.168	74.940	137.620	-0.133	100.880	163.760	-0.181	231	231	231	115	115	115	28.348	55.884	-0.959	49.809	84.049	-0.737	10.397	19.128	0.305	17.424	30.120	0.203	100.880
1044	uc010ght.2	NCOA3	chr20	+	46130600	46285621	152689	True	-216.579	-59.005	0.000	0.000	8.517	0.583	0.009	-0.074	0.169	74.940	137.620	-0.133	100.880	163.760	-0.181	231	231	231	115	115	115	28.269	55.788	-0.961	49.809	84.049	-0.737	10.474	19.258	0.305	17.424	30.120	0.203	100.880
1045	uc002xtm.3	NCOA3	chr20	+	46130600	46285621	152689	True	-216.718	-58.502	0.000	0.000	8.445	0.583	0.009	-0.073	0.168	74.940	137.620	-0.133	100.880	163.760	-0.181	231	231	231	115	115	115	28.348	55.884	-0.959	49.809	84.049	-0.737	10.397	19.128	0.305	17.424	30.120	0.203	100.880
1046	uc002rdv.3	RHOB	chr2	+	20646834	20649201	1420	True	-52.602	13.254	0.000	0.000	7.259	0.778	0.000	-0.089	0.186	255.660	658.120	-1.034	620.220	1219.700	-0.170	51	51	51	45	45	45	174.651	446.336	-1.344	361.277	748.100	-1.022	43.067	112.975	0.094	128.126	282.776	0.209	620.220
1047	uc031pon.1	NBPF9	chr1	-	148250248	148346929	1540	True	-121.429	79.350	0.000	0.000	8.945	0.822	0.000	-0.059	0.101	3258.880	6902.740	-0.743	1521.820	3028.540	-0.712	127	127	127	73	73	73	873.399	1925.467	-1.158	768.539	1557.414	-0.999	762.712	1625.421	0.173	322.503	687.412	0.106	3258.880
1048	uc003ppe.3	POU3F2	chr6	+	99282579	99286666	1780	True	-125.904	-30.344	0.000	0.000	-16.299	0.319	0.000	-0.123	0.085	73.820	185.240	-0.446	117.040	237.640	-0.665	80	80	80	113	113	113	24.362	63.004	-1.307	66.061	138.757	-1.057	16.441	42.655	0.303	19.561	39.615	0.163	117.040
1049	uc002skk.3	MTHFD2	chr2	+	74425689	74442424	15736	True	-35.351	85.386	0.000	0.000	19.542	0.932	0.000	-0.087	0.080	1358.120	2517.300	-0.852	1184.520	2143.200	-0.604	41	41	41	44	44	44	738.465	1395.553	-0.926	719.581	1232.623	-0.775	231.554	411.199	0.069	200.759	342.114	0.067	1358.120
1050	uc010yjy.1	PUM2	chr2	-	20448452	20527147	2660	True	-160.702	94.952	0.000	0.000	-9.792	0.705	0.045	-0.069	0.064	239.720	383.460	-0.139	306.060	466.560	-0.259	120	120	120	132	132	132	115.354	191.997	-0.725	161.283	240.116	-0.581	44.849	75.861	0.156	54.084	76.167	0.131	306.060
1051	uc003hsa.2	FAM13A	chr4	-	89647104	89680620	1640	True	-85.292	7.567	0.000	0.000	22.101	0.919	0.000	-0.104	0.223	74.740	191.680	-0.590	85.140	179.140	-0.204	99	99	99	62	62	62	43.952	93.243	-1.066	58.498	103.205	-0.769	13.094	28.523	0.251	13.609	33.004	0.221	85.140
1052	uc001ecj.1	CAPZA1	chr1	+	113162074	113214241	51059	True	-40.507	107.053	0.000	0.000	20.089	0.980	0.000	-0.075	0.068	792.320	1597.540	-0.931	1235.580	2263.480	-0.803	44	44	44	51	51	51	510.260	1064.651	-1.065	701.888	1338.783	-0.932	121.233	235.220	0.068	167.768	311.583	0.060	1235.580
1053	uc001cik.2	SLC2A1	chr1	-	43391045	43424847	1280	True	-36.572	50.431	0.000	0.000	23.905	0.923	0.000	-0.066	0.254	238.120	487.140	-0.882	311.620	569.220	-0.666	74	74	74	26	26	26	124.429	265.466	-1.089	231.835	418.666	-0.850	39.558	81.565	0.119	50.522	89.791	0.118	311.620
1054	uc003dvz.3	ALCAM	chr3	+	105263445	105295757	31255	True	-75.349	109.394	0.000	0.000	18.121	0.922	0.039	-0.040	0.113	277.780	428.920	-0.420	463.560	669.960	-0.291	92	92	92	51	51	51	160.958	250.271	-0.638	277.878	393.095	-0.488	44.493	65.731	0.109	86.372	129.911	0.096	463.560
1055	uc009zrj.3	FRS2	chr12	+	69864128	69973562	106636	True	-184.052	-71.382	0.000	0.000	13.581	0.565	0.014	-0.125	0.183	51.180	85.400	-0.302	62.800	87.740	0.076	169	169	169	138	138	138	27.812	54.165	-0.959	32.426	50.404	-0.625	8.372	12.681	0.260	11.066	15.809	0.311	62.800
1056	uc003ylz.3	LRP12	chr8	-	105501458	105508370	1240	True	-45.663	25.679	0.000	0.000	25.295	0.897	0.000	-0.137	0.221	50.340	107.720	-0.523	52.940	73.740	-0.019	50	50	50	58	58	58	34.385	64.568	-0.884	30.592	43.159	-0.482	8.284	16.783	0.160	9.969	13.702	0.176	52.940
1057	uc001rxu.2	CSRNP2	chr12	-	51454987	51477454	720	True	-94.461	13.231	0.000	0.000	30.929	0.882	0.000	-0.056	0.368	63.340	127.960	-0.437	80.560	102.560	0.161	167	167	167	34	34	34	34.601	67.620	-0.939	54.924	79.804	-0.527	9.285	19.723	0.211	12.196	17.480	0.247	80.560
1058	uc003dsx.3	CPOX	chr3	-	98298289	98312455	1180	True	-53.697	61.724	0.000	0.000	23.187	0.966	0.000	-0.128	0.115	281.080	750.040	-1.085	314.580	630.700	-0.854	59	59	59	59	59	59	129.209	323.623	-1.333	149.495	316.004	-1.090	64.900	160.153	0.145	67.528	130.860	0.105	314.580
1059	uc031saw.1	ABHD10	chr3	+	111697722	111712215	12861	True	-67.137	19.454	0.000	0.000	-6.035	0.812	0.013	-0.143	0.110	347.660	705.300	-0.783	373.500	677.360	-0.350	39	39	39	80	80	80	202.902	433.381	-1.102	148.147	269.034	-0.857	63.982	127.197	0.114	87.393	160.617	0.171	373.500
1060	uc011cvw.1	REEP5	chr5	-	112212080	112257211	1960	True	-67.539	22.517	0.000	0.000	2.945	0.827	0.000	-0.221	0.103	463.720	820.340	-0.656	187.360	258.300	-0.181	39	39	39	98	98	98	186.347	357.112	-0.909	102.850	146.211	-0.519	105.984	208.340	0.137	33.623	41.946	0.151	463.720
1061	uc002gdk.3	SLC13A5	chr17	-	6588038	6616740	800	True	-64.454	-64.120	0.000	0.000	19.471	0.750	0.000	-0.182	0.445	1.420	2.600	0.959	2.480	2.400	1.411	94	94	94	40	40	40	0.159	0.604	-0.403	0.803	0.561	0.255	0.324	0.666	0.619	0.504	0.617	0.664	2.480
1062	uc002uvq.4	SPATS2L	chr2	+	201170984	201346986	173694	True	-286.063	-287.312	0.000	0.000	-49.599	0.000	0.000	0.148	-0.264	296.560	716.080	0.971	1406.680	4759.900	1.903	150	150	150	101	101	101	62.823	122.678	-0.570	71.452	224.912	-0.651	60.112	122.622	0.662	230.532	771.295	0.971	1406.680
1063	uc011cdo.2	HERC3	chr4	+	89579418	89629693	49404	True	-60.900	-13.451	0.000	0.000	16.172	0.966	0.000	-0.100	0.354	54.920	113.800	-0.248	52.500	80.900	-0.179	87	87	87	29	29	29	31.050	64.819	-1.027	38.490	56.369	-0.539	7.859	18.269	0.288	7.521	11.400	0.195	54.920
1064	uc001txu.3	PXN	chr12	-	120648241	120654919	1520	True	-78.007	-0.760	0.000	0.000	9.632	0.829	0.000	-0.188	0.128	150.200	336.140	-0.402	167.660	353.060	-0.497	66	66	66	76	76	76	51.583	112.968	-1.104	102.448	195.134	-0.899	32.898	69.667	0.266	25.325	60.840	0.179	167.660
1065	uc010diu.3	FOXK2	chr17	+	80477593	80562483	82185	True	-122.081	-32.117	0.000	0.000	-25.420	0.429	0.000	-0.183	0.087	230.220	544.320	-0.253	240.040	479.880	-0.188	66	66	66	133	133	133	102.734	240.025	-1.163	116.379	218.477	-0.913	59.431	138.221	0.217	50.461	93.793	0.234	240.040
1066	uc010xbf.2	SS18	chr18	-	23596216	23670611	2000	True	-37.363	-40.093	0.000	0.000	-30.411	0.300	0.020	-0.162	0.081	161.980	347.620	-0.367	665.760	1967.800	-0.452	40	40	40	100	100	100	117.360	243.678	-1.027	241.565	479.312	-0.904	24.290	55.852	0.157	92.750	297.375	0.317	665.760
1067	uc001jzj.3	DLG5	chr10	-	79550548	79613295	860	True	-121.058	71.944	0.000	0.000	21.764	0.814	0.023	-0.045	0.197	141.820	269.960	-0.364	203.160	321.820	-0.414	187	187	187	43	43	43	58.129	112.702	-0.943	125.171	198.550	-0.661	25.043	47.671	0.168	38.304	60.211	0.144	203.160
1068	uc003psu.3	SESN1	chr6	-	109307639	109415708	920	True	-61.526	18.039	0.000	0.000	16.618	0.891	0.022	-0.104	0.197	101.240	214.260	-0.729	106.360	227.420	-0.520	74	74	74	46	46	46	53.854	120.235	-1.142	74.113	134.516	-0.843	19.996	42.861	0.202	18.406	36.351	0.170	106.360
1069	uc001xlk.3	KIAA0247	chr14	+	70078309	70181861	101221	True	-90.595	-91.602	0.000	0.000	11.013	0.478	0.000	-0.196	0.180	23.900	53.000	-0.201	45.260	90.240	-0.067	128	128	128	115	115	115	13.344	29.239	-1.090	24.324	43.729	-0.820	4.326	8.139	0.353	7.524	13.803	0.308	45.260
1070	uc001dmn.3	PKN2	chr1	+	89149921	89301938	149326	True	-129.815	84.914	0.000	0.000	8.497	0.809	0.027	-0.079	0.100	254.920	566.080	-0.442	320.480	570.540	-0.610	111	111	111	110	110	110	123.000	251.796	-1.026	155.661	283.292	-0.860	47.988	102.982	0.159	59.628	108.409	0.124	320.480
1071	uc003olp.3	MAPK14	chr6	+	35995453	36079013	81743	True	-81.872	46.155	0.000	0.000	16.815	0.894	0.000	-0.092	0.151	184.540	338.960	-0.576	237.040	352.700	-0.412	81	81	81	66	66	66	112.547	215.876	-0.945	134.042	219.179	-0.701	33.433	59.264	0.175	33.706	55.681	0.129	237.040
1072	uc010zih.2	ABI2	chr2	+	204193002	204296892	99957	True	-165.291	0.902	0.000	0.000	-53.779	0.441	0.000	-0.140	0.066	217.200	482.000	-0.753	570.020	1381.820	-0.443	64	64	64	195	195	195	119.843	260.072	-1.125	154.857	306.000	-0.925	42.090	86.920	0.153	75.055	204.144	0.192	570.020
1073	uc003yri.2	MTSS1	chr8	-	125563027	125581062	2180	True	-80.582	-83.102	0.000	0.000	-15.482	0.248	0.000	-0.257	0.152	17.540	41.980	-0.504	41.620	79.420	0.314	60	60	60	109	109	109	9.142	23.614	-1.302	18.949	38.473	-0.948	3.426	7.128	0.280	6.202	14.335	0.344	41.620
1074	uc010vtf.2	SLC13A5	chr17	-	6588038	6616740	800	True	-63.634	-62.167	0.000	0.000	20.281	0.725	0.000	-0.183	0.438	1.420	2.400	0.959	2.480	2.400	1.411	92	92	92	40	40	40	0.162	0.532	-0.344	0.803	0.561	0.255	0.326	0.605	0.579	0.504	0.617	0.664	2.480
1075	uc003ykz.4	ATP6V1C1	chr8	+	104033247	104085285	48552	True	-44.785	-45.731	0.000	0.000	-32.499	0.000	0.366	0.184	-0.093	177.540	402.180	-0.827	83.980	322.160	-0.760	77	77	77	172	172	172	94.573	208.358	-1.119	43.167	111.797	-1.345	33.388	77.629	0.159	14.757	42.870	0.252	177.540
1076	uc003akk.3	LIMK2	chr22	+	31644347	31676066	30375	True	-76.105	-31.392	0.000	0.000	16.124	0.831	0.000	-0.206	0.201	49.480	131.980	-0.534	57.700	112.300	-0.326	78	78	78	65	65	65	23.601	56.445	-1.249	36.816	69.534	-0.894	10.086	21.323	0.298	7.911	16.228	0.237	57.700
1077	uc002ksd.2	AX748268	chr18	+	13457207	13459158	1260	True	-33.413	-33.044	0.000	0.000	21.686	0.697	0.000	-0.238	0.463	0.180	2.540	0.239	1.860	1.200	1.516	57	57	57	33	33	33	0.003	0.366	-0.352	0.751	0.178	0.543	0.024	0.575	0.489	0.543	0.333	0.629	1.860
1078	uc001fvn.2	DCAF8	chr1	-	160185504	160232318	1540	True	-85.732	54.072	0.000	0.000	14.943	0.805	0.000	-0.091	0.147	311.680	644.080	-0.884	359.640	651.780	-0.287	86	86	86	77	77	77	166.339	363.802	-1.132	168.521	315.274	-0.898	46.272	92.053	0.119	78.321	137.423	0.173	359.640
1079	uc009wth.2	DCAF8	chr1	-	160185504	160232318	1540	True	-85.720	54.105	0.000	0.000	14.865	0.805	0.000	-0.091	0.147	311.680	644.080	-0.884	359.640	651.780	-0.287	86	86	86	77	77	77	166.339	363.802	-1.132	168.521	315.274	-0.898	46.272	92.053	0.119	78.321	137.423	0.173	359.640
1080	uc003mkw.4	SQSTM1	chr5	+	179247841	179265077	16474	True	-53.758	67.340	0.000	0.000	24.057	0.000	0.944	0.067	-0.190	566.620	1008.740	-0.576	167.740	366.900	-0.778	88	88	88	36	36	36	307.146	545.415	-0.844	127.920	267.440	-1.046	117.455	202.423	0.108	25.802	61.024	0.120	566.620
1081	uc003vsc.3	CALD1	chr7	+	134576150	134655480	77540	True	-95.152	118.799	0.000	0.000	15.280	0.845	0.024	-0.079	0.076	405.720	743.800	-0.721	400.220	687.140	-0.614	88	88	88	84	84	84	206.645	400.917	-0.954	254.878	447.166	-0.810	74.304	141.662	0.113	54.783	93.508	0.102	405.720
1082	uc002lpm.1	PALM	chr19	+	708952	748330	38172	True	-41.572	-42.473	0.000	0.000	3.864	0.655	0.000	-0.201	0.180	88.900	176.460	0.556	114.720	244.360	-0.428	62	62	62	58	58	58	31.501	67.498	-1.063	58.661	104.987	-0.796	20.047	40.234	0.409	20.553	45.569	0.185	114.720
1083	uc010clq.3	SLC13A5	chr17	-	6588038	6616740	800	True	-64.364	-63.681	0.000	0.000	19.456	0.750	0.000	-0.183	0.442	1.420	2.600	0.959	2.480	2.400	1.411	93	93	93	40	40	40	0.161	0.595	-0.390	0.803	0.561	0.255	0.325	0.674	0.624	0.504	0.617	0.664	2.480
1084	uc001knh.3	PGAM1	chr10	+	99186026	99193198	6765	True	-19.146	69.389	0.000	0.000	23.790	1.000	0.000	-0.059	0.210	2843.540	3174.360	-0.061	2726.900	2566.140	0.214	58	58	58	18	18	18	1417.041	1596.192	-0.179	1784.508	1685.754	0.091	459.884	487.290	0.071	569.158	559.820	0.054	2843.540
1085	uc010rdr.2	ANO3	chr11	+	26210828	26684836	472600	True	-128.962	-72.413	0.000	0.000	9.156	0.574	0.000	-0.099	0.228	1.720	2.360	1.111	1.340	2.160	1.111	150	150	150	61	61	61	0.123	0.336	-0.218	0.497	0.793	-0.228	0.306	0.465	0.488	0.378	0.578	0.609	1.720
1086	uc001mqt.4	ANO3	chr11	+	26353677	26684836	329751	True	-129.250	-72.624	0.000	0.000	8.932	0.574	0.000	-0.096	0.229	1.720	2.360	1.111	1.340	2.160	1.111	150	150	150	61	61	61	0.123	0.336	-0.218	0.497	0.793	-0.228	0.306	0.465	0.488	0.378	0.578	0.609	1.720
1087	uc001hbn.1	NFASC	chr1	+	204956545	204969954	11692	True	-241.151	-221.033	0.000	0.000	-17.430	0.000	0.000	-0.340	0.412	2.280	6.520	1.422	5.660	5.800	1.684	104	104	104	84	84	84	0.414	1.251	-0.574	1.967	2.270	-0.153	0.589	1.256	0.803	1.399	1.490	0.828	5.660
1088	uc001ybo.3	BTBD7	chr14	-	93703895	93799385	3640	True	-247.432	-63.761	0.000	0.000	-5.171	0.445	0.000	-0.103	0.121	57.840	122.780	-0.126	118.880	172.640	0.357	206	206	206	182	182	182	25.367	49.734	-0.927	41.219	69.068	-0.742	8.023	17.586	0.288	17.612	25.920	0.248	118.880
1089	uc002tew.4	SEPT10	chr2	-	110300373	110371783	1200	True	-55.213	61.892	0.000	0.000	18.395	0.941	0.039	-0.090	0.128	219.000	470.980	-0.821	223.940	401.080	-0.726	61	61	61	51	51	51	125.409	272.224	-1.115	139.896	260.813	-0.899	37.425	79.080	0.124	38.588	68.675	0.119	223.940
1090	uc004bdm.4	IKBKAP	chr9	-	111629799	111696608	1560	True	-61.901	77.285	0.000	0.000	21.333	1.000	0.000	-0.043	0.234	386.040	813.700	-0.715	536.940	862.460	-0.665	133	133	133	23	23	23	194.777	390.791	-1.012	359.107	613.262	-0.771	76.113	147.315	0.139	75.503	125.655	0.074	536.940
1091	uc003mxf.4	SSR1	chr6	-	7281287	7313541	5840	True	-94.507	-94.669	0.000	0.000	-31.178	0.011	0.257	0.110	-0.077	695.080	1337.120	-0.137	703.040	2010.100	-0.152	178	178	178	179	179	179	231.802	427.923	-0.837	68.815	152.624	-0.934	137.664	275.700	0.159	94.490	267.580	0.384	703.040
1092	uc003quf.3	QKI	chr6	+	163835674	163999628	152524	True	-252.355	-252.303	0.000	0.000	-90.062	0.051	0.000	-0.098	0.140	359.040	740.840	0.353	425.620	886.840	0.812	159	159	159	332	332	332	61.990	128.056	-0.809	119.321	220.281	-0.636	88.922	193.624	0.377	117.982	230.511	0.410	425.620
1093	uc010two.2	BTBD7	chr14	-	93703895	93761283	3640	True	-235.036	-64.579	0.000	0.000	-10.001	0.418	0.000	-0.104	0.119	57.840	122.780	-0.126	118.880	172.640	0.357	185	185	185	182	182	182	25.552	50.103	-0.929	41.219	69.068	-0.742	8.342	18.011	0.287	17.612	25.920	0.248	118.880
1094	uc031slw.1	CCDC69	chr5	-	150560612	150564776	940	True	-68.961	-69.295	0.000	0.000	21.309	0.809	0.000	-0.278	0.365	18.600	37.180	-0.205	389.940	1189.700	-0.006	82	82	82	47	47	47	9.538	22.618	-1.170	73.812	179.795	-0.862	3.304	6.942	0.436	96.002	279.930	0.472	389.940
1095	uc002fgo.3	GAN	chr16	+	81348570	81413803	64469	True	-91.980	-56.489	0.000	0.000	26.009	0.861	0.000	-0.060	0.482	21.000	52.480	-0.345	21.560	43.400	0.117	157	157	157	36	36	36	10.846	27.781	-1.260	12.321	20.085	-0.648	3.490	9.657	0.338	4.815	8.622	0.320	21.560
1096	uc001mul.2	HIPK3	chr11	+	33278867	33378568	96710	True	-106.637	-107.862	0.000	0.000	3.924	0.405	0.000	-0.125	0.187	60.960	99.400	0.230	141.940	123.260	1.041	173	173	173	148	148	148	33.425	43.860	-0.397	57.359	58.059	-0.042	11.715	15.040	0.300	25.040	22.873	0.283	141.940
1097	uc001yff.4	C14orf132	chr14	+	96505660	96560226	49807	True	-224.383	-220.517	0.000	0.000	-55.242	0.034	0.000	-0.207	0.122	31.120	67.720	-0.079	404.820	995.540	-0.067	131	131	131	236	236	236	16.144	38.079	-1.207	37.374	75.301	-0.909	6.276	13.160	0.413	51.862	119.820	0.320	404.820
1098	uc002imk.3	SP2	chr17	+	45973515	46006323	32234	True	-60.856	6.301	0.000	0.000	20.230	1.000	0.000	-0.082	0.325	44.120	87.860	-0.347	92.540	169.140	-0.098	111	111	111	27	27	27	27.882	56.073	-0.985	53.460	86.343	-0.638	7.573	14.528	0.228	14.556	30.277	0.222	92.540
1099	uc001fqn.3	ARHGEF11	chr1	-	156904631	157015162	720	True	-87.348	20.010	0.000	0.000	26.454	1.000	0.000	-0.052	0.348	81.100	166.840	-0.385	96.380	148.220	-0.186	176	176	176	29	29	29	41.168	81.890	-0.971	62.734	97.999	-0.635	12.137	24.304	0.223	17.864	27.249	0.157	96.380
1100	uc001ccn.4	UTP11L	chr1	+	38478383	38490497	11233	True	-30.337	13.416	0.000	0.000	20.083	0.000	0.868	0.219	-0.195	490.860	1028.940	-0.770	935.260	3573.820	-0.783	40	40	40	38	38	38	270.070	575.760	-1.060	297.266	1032.893	-1.487	119.297	261.480	0.118	288.934	1146.404	0.374	935.260
1101	uc003xqj.3	PRKDC	chr8	-	48685668	48872743	520	True	-259.540	288.046	0.000	0.000	18.100	1.000	0.000	-0.010	0.190	1786.160	3394.020	-0.586	1302.540	2118.540	-0.577	465	465	465	25	25	25	438.131	847.478	-0.987	781.269	1299.921	-0.738	331.738	615.084	0.145	312.608	508.730	0.086	1786.160
1102	uc001zos.4	SPTBN5	chr15	-	42140343	42186275	400	True	-242.000	-241.442	0.000	0.000	38.591	0.950	0.000	-0.042	0.943	2.520	4.780	1.379	3.880	3.440	1.263	424	424	424	20	20	20	0.290	0.684	-0.299	2.005	1.685	0.201	0.491	0.920	0.625	0.808	0.902	0.418	3.880
1103	uc031qyh.1	MIS12	chr17	+	5389693	5394130	3709	True	-43.851	68.607	0.000	0.000	16.858	1.000	0.000	-0.060	0.135	258.440	493.560	-0.701	187.560	313.220	-0.554	60	60	60	34	34	34	125.422	243.744	-0.949	121.665	205.638	-0.749	32.338	64.382	0.123	29.598	51.117	0.065	258.440
1104	uc002gcd.4	MIS12	chr17	+	5389693	5394130	3709	True	-43.852	68.599	0.000	0.000	16.859	1.000	0.000	-0.052	0.143	258.440	493.560	-0.701	187.560	313.220	-0.554	60	60	60	34	34	34	125.422	243.744	-0.949	121.665	205.638	-0.749	32.338	64.382	0.123	29.598	51.117	0.065	258.440
1105	uc001orl.1	NUMA1	chr11	-	71713910	71791573	400	True	-97.855	186.053	0.000	0.000	32.458	1.000	0.000	-0.020	0.272	259.320	552.820	-0.823	209.400	406.560	-0.687	277	277	277	20	20	20	119.605	260.732	-1.123	143.236	255.891	-0.830	34.456	70.383	0.127	34.714	65.795	0.074	259.320
1106	uc010mqr.3	IARS	chr9	-	94972489	95056038	520	True	-40.503	158.510	0.000	0.000	29.336	1.000	0.000	-0.026	0.163	1363.220	2745.780	-0.855	1544.180	2843.640	-0.794	117	117	117	20	20	20	752.854	1553.199	-1.045	1101.277	2001.488	-0.861	220.180	444.125	0.070	256.778	469.843	0.042	1544.180
1107	uc001ksg.2	C10orf2	chr10	+	102747292	102754158	5934	True	-84.460	-12.211	0.000	0.000	4.529	0.800	0.000	-0.092	0.171	85.080	184.480	0.706	170.320	291.440	-0.506	94	94	94	45	45	45	53.044	113.384	-1.058	94.340	169.294	-0.841	15.708	34.797	0.307	32.156	55.611	0.125	170.320
1108	uc003jjc.3	DNAJC21	chr5	+	34929697	34959069	25840	True	-59.977	-60.095	0.000	0.000	15.774	0.031	0.750	0.204	-0.386	276.080	577.760	-0.135	970.460	3082.480	0.878	91	91	91	32	32	32	132.142	255.083	-0.833	333.246	1039.698	-1.479	83.471	172.626	0.254	349.823	1120.894	0.680	970.460
1109	uc001pdg.2	CHORDC1	chr11	-	89933596	89956532	1680	True	-31.497	68.728	0.000	0.000	16.739	1.000	0.000	-0.057	0.127	486.660	948.020	-0.732	439.660	706.840	-0.560	45	45	45	31	31	31	327.238	611.258	-0.903	284.463	465.291	-0.707	75.997	135.867	0.090	94.542	155.114	0.067	486.660
1110	uc001wqe.4	FOXG1	chr14	+	29236277	29239483	1680	True	-44.317	-45.665	0.000	0.000	-2.276	0.419	0.000	-0.084	0.224	144.940	313.320	0.579	346.280	624.320	-0.097	73	73	73	74	74	74	63.933	136.260	-1.057	130.685	226.764	-0.748	42.328	91.552	0.342	113.162	196.975	0.237	346.280
1111	uc002bcj.3	TSPAN3	chr15	-	77336359	77363570	2380	True	-22.841	65.256	0.000	0.000	20.173	1.000	0.000	-0.032	0.201	1404.160	2683.740	-0.768	1248.740	2178.400	-0.624	49	49	49	20	20	20	863.382	1658.878	-0.952	1032.133	1702.911	-0.720	301.855	564.018	0.067	203.663	344.116	0.054	1404.160
1112	uc010ozl.3	NBPF12	chr1	+	146404588	146467744	61769	True	-62.534	106.971	0.000	0.000	21.914	0.922	0.000	-0.064	0.105	5495.160	11591.040	-0.795	1585.920	2992.640	-0.755	65	65	65	64	64	64	789.553	1726.098	-1.128	648.609	1282.814	-0.956	800.311	1704.780	0.092	351.100	709.614	0.106	5495.160
1113	uc001pfq.2	CEP57	chr11	+	95523624	95565857	41285	True	-60.007	97.304	0.000	0.000	19.945	0.867	0.022	-0.051	0.118	386.500	801.760	-0.752	262.580	496.420	-0.620	77	77	77	45	45	45	221.719	474.917	-1.099	157.603	293.783	-0.892	70.728	148.801	0.091	36.157	68.337	0.109	386.500
1114	uc002nvi.2	GPI	chr19	+	34884171	34893318	7474	True	-33.951	-34.344	0.000	0.000	2.058	0.000	0.625	0.191	-0.169	1423.620	2800.460	-0.605	1107.300	3636.760	-0.439	55	55	55	64	64	64	590.809	1201.269	-0.964	276.855	774.806	-1.271	392.261	822.996	0.126	267.509	907.708	0.415	1423.620
1115	uc003yzk.3	FAM83H	chr8	-	144806102	144815914	1512	True	-174.793	-175.889	0.000	0.000	7.481	0.233	0.000	-0.108	0.285	171.460	544.560	0.198	240.780	499.840	0.006	193	193	193	73	73	73	11.262	28.816	-1.171	32.947	67.407	-0.910	18.646	59.366	0.529	39.442	81.886	0.365	240.780
1116	uc010dav.3	KANSL1	chr17	-	44107281	44302740	980	True	-117.896	39.776	0.000	0.000	22.325	0.857	0.000	-0.061	0.208	105.960	240.940	-0.355	126.580	219.260	-0.326	169	169	169	49	49	49	55.558	115.278	-1.029	70.665	122.142	-0.767	18.569	42.148	0.204	25.278	45.442	0.200	126.580
1117	uc002afo.3	SLTM	chr15	-	59171243	59225852	640	True	-61.138	71.031	0.000	0.000	26.302	0.969	0.000	-0.040	0.245	420.220	763.200	-0.608	322.420	505.820	-0.271	122	122	122	32	32	32	200.846	367.495	-0.871	128.393	190.226	-0.538	69.092	124.891	0.139	66.797	109.637	0.147	420.220
1118	uc021rah.2	MDM2	chr12	+	69202987	69239320	31586	True	-55.408	-56.071	0.000	0.000	-40.035	0.202	0.010	-0.146	0.089	1635.380	4323.460	-0.595	829.980	1187.840	0.425	100	100	100	203	203	203	166.304	398.815	-1.104	139.710	258.663	-0.853	268.931	726.681	0.278	96.633	162.518	0.245	1635.380
1119	uc003bzu.3	EAF1	chr3	+	15469063	15484120	14312	True	-98.220	94.815	0.000	0.000	27.097	0.943	0.029	-0.035	0.223	541.920	1221.460	-0.667	169.980	333.200	-0.422	166	166	166	35	35	35	91.799	200.113	-1.087	104.425	187.531	-0.830	71.324	166.984	0.151	31.482	57.439	0.161	541.920
1120	uc001kzf.2	RBM20	chr10	+	112404154	112599227	191811	True	-89.159	-90.597	0.000	0.000	-6.448	0.360	0.000	-0.122	0.128	62.640	166.540	-0.301	112.660	233.800	-0.326	169	169	169	161	161	161	23.224	55.916	-1.236	54.809	105.586	-0.926	13.445	32.661	0.324	20.136	40.648	0.215	112.660
1121	uc003xqi.3	PRKDC	chr8	-	48685668	48872743	520	True	-259.070	288.170	0.000	0.000	17.703	1.000	0.000	-0.010	0.189	1786.160	3394.020	-0.586	1302.540	2118.540	-0.577	468	468	468	25	25	25	439.878	849.814	-0.985	781.269	1299.921	-0.738	331.548	614.166	0.146	312.608	508.730	0.086	1786.160
1122	uc001lec.3	PRDX3	chr10	-	120927214	120938345	680	True	-23.632	61.378	0.000	0.000	15.550	1.000	0.000	-0.087	0.096	1421.660	2847.760	-0.905	1727.980	3188.980	-0.681	32	32	32	30	30	30	944.445	1933.710	-1.036	1035.421	1865.283	-0.855	221.386	440.872	0.075	376.509	665.609	0.068	1727.980
1123	uc010rrf.1	ATG16L2	chr11	+	72525450	72535887	9682	True	-56.805	6.536	0.000	0.000	15.862	0.972	0.000	-0.118	0.226	46.900	102.520	-0.462	49.600	96.260	-0.421	71	71	71	36	36	36	21.668	48.571	-1.159	28.534	51.214	-0.812	9.012	17.055	0.230	9.437	18.316	0.156	49.600
1124	uc003dyk.5	ABHD10	chr3	+	111697722	111712215	12861	True	-67.337	18.326	0.000	0.000	-7.885	0.762	0.013	-0.140	0.107	347.660	705.300	-0.783	373.500	677.360	-0.350	38	38	38	80	80	80	207.684	443.428	-1.098	148.147	269.034	-0.857	57.529	112.552	0.113	87.393	160.617	0.171	373.500
1125	uc002rpa.1	FAM98A	chr2	-	33808728	33824362	800	True	-58.639	67.781	0.000	0.000	17.784	0.950	0.000	-0.068	0.139	286.660	613.020	-0.534	351.680	595.520	-0.457	79	79	79	40	40	40	160.846	313.823	-0.946	199.346	336.556	-0.750	50.155	106.178	0.153	53.820	91.391	0.092	351.680
1126	uc010irz.3	WWC2	chr4	+	184186840	184241929	50955	True	-112.306	15.764	0.000	0.000	11.286	0.787	0.000	-0.128	0.123	71.040	136.840	-0.395	93.580	158.440	-0.310	105	105	105	89	89	89	39.702	78.894	-0.989	52.658	88.737	-0.744	12.833	23.516	0.230	18.199	30.163	0.156	93.580
1127	uc002sdc.3	AFTPH	chr2	+	64778576	64820138	40922	True	-86.122	8.153	0.000	0.000	15.172	1.000	0.000	-0.062	0.266	134.240	246.220	-0.415	150.480	219.920	-0.216	140	140	140	29	29	29	50.332	95.337	-0.914	89.752	134.057	-0.579	17.816	31.876	0.232	28.060	40.315	0.136	150.480
1128	uc010osp.2	PKN2	chr1	+	89149921	89301938	149326	True	-129.093	82.651	0.000	0.000	7.529	0.800	0.027	-0.080	0.099	254.920	566.080	-0.442	320.480	570.540	-0.610	109	109	109	110	110	110	123.317	252.444	-1.026	155.661	283.292	-0.860	48.346	103.775	0.161	59.628	108.409	0.124	320.480
1129	uc011avq.2	EAF1	chr3	+	15469063	15484120	14312	True	-127.264	71.740	0.000	0.000	11.252	0.914	0.029	-0.037	0.223	541.920	1221.460	-0.667	169.980	333.200	-0.422	156	156	156	35	35	35	94.453	206.278	-1.091	104.425	187.531	-0.830	72.760	170.376	0.153	31.482	57.439	0.161	541.920
1130	uc003pel.3	PTP4A1	chr6	+	64281919	64293489	8322	True	-112.744	-1.287	0.000	0.000	-57.782	0.280	0.000	-0.134	0.092	637.740	1355.580	-0.844	735.780	1138.300	-0.105	26	26	26	150	150	150	384.211	778.566	-1.011	232.700	392.659	-0.750	113.718	241.620	0.062	144.942	245.039	0.168	735.780
1131	uc001hva.3	DISC1	chr1	+	231762560	232177019	410057	True	-225.678	-226.734	0.000	0.000	-43.802	0.023	0.000	-0.284	0.137	22.440	52.160	-0.157	97.140	176.760	-0.016	102	102	102	218	218	218	8.358	21.915	-1.299	18.342	35.233	-0.902	4.777	11.430	0.420	12.475	23.322	0.372	97.140
1132	uc002kvm.3	SS18	chr18	-	23596216	23670611	2000	True	-29.748	-31.678	0.000	0.000	-22.142	0.400	0.020	-0.160	0.080	161.980	347.620	-0.367	665.760	1967.800	-0.452	48	48	48	100	100	100	113.471	232.654	-1.013	241.565	479.312	-0.904	27.794	60.717	0.157	92.750	297.375	0.317	665.760
1133	uc003alz.3	YWHAH	chr22	+	32340478	32353590	12447	True	-27.653	45.338	0.000	0.000	17.885	1.000	0.000	-0.092	0.168	997.080	2171.040	-1.009	792.920	1466.220	-0.583	41	41	41	31	31	31	507.165	1123.398	-1.151	569.381	1066.866	-0.895	154.436	326.350	0.070	110.628	234.614	0.119	997.080
1134	uc001mxf.2	API5	chr11	+	43333504	43366080	31278	True	-79.784	132.987	0.000	0.000	19.101	0.841	0.032	-0.053	0.085	714.900	1412.700	-0.775	775.780	1371.560	-0.616	88	88	88	63	63	63	340.011	651.159	-0.936	494.487	859.080	-0.790	126.393	242.868	0.094	129.351	234.654	0.083	775.780
1135	uc011mti.2	PLS3	chrX	+	114874711	114885179	9897	True	-19.556	94.480	0.000	0.000	27.797	1.000	0.000	-0.051	0.190	3431.200	5597.900	-0.485	4128.940	5315.040	-0.362	70	70	70	18	18	18	1822.167	2913.146	-0.664	2296.850	3093.531	-0.433	539.839	940.443	0.071	699.458	898.746	0.058	4128.940
1136	uc003kik.3	VCAN	chr5	+	82767492	82878122	108973	True	-94.899	22.816	0.000	0.000	12.552	0.765	0.000	-0.106	0.148	183.660	300.400	-0.417	208.000	311.660	-0.160	87	87	87	81	81	81	71.853	132.765	-0.875	115.305	174.766	-0.585	41.031	73.661	0.192	37.719	60.424	0.150	208.000
1137	uc001vlz.3	GPR180	chr13	+	95254103	95286899	26703	True	-86.777	59.316	0.000	0.000	15.580	0.941	0.000	0.018	0.255	274.820	368.200	-0.200	275.500	331.980	-0.116	108	108	108	34	34	34	136.136	201.508	-0.589	157.879	202.223	-0.354	56.762	75.727	0.148	51.735	65.240	0.106	275.500
1138	uc001mum.2	HIPK3	chr11	+	33278867	33378568	96710	True	-106.793	-108.019	0.000	0.000	3.422	0.405	0.000	-0.125	0.186	60.960	99.400	0.230	141.940	123.260	1.041	172	172	172	148	148	148	33.494	43.919	-0.396	57.359	58.059	-0.042	11.714	15.064	0.301	25.040	22.873	0.283	141.940
1139	uc003vsb.3	CALD1	chr7	+	134464163	134655480	189527	True	-93.830	115.939	0.000	0.000	15.199	0.810	0.024	-0.072	0.084	405.720	743.800	-0.721	400.220	687.140	-0.614	86	86	86	84	84	84	209.724	406.916	-0.954	254.878	447.166	-0.810	72.333	137.663	0.114	54.783	93.508	0.102	405.720
1140	uc003vsd.3	CALD1	chr7	+	134576150	134655480	77540	True	-94.453	116.349	0.000	0.000	14.412	0.845	0.024	-0.079	0.075	405.720	743.800	-0.721	400.220	687.140	-0.614	86	86	86	84	84	84	209.724	406.916	-0.954	254.878	447.166	-0.810	72.333	137.663	0.114	54.783	93.508	0.102	405.720
1141	uc001hif.3	RCOR3	chr1	+	211432707	211489725	54778	True	-99.295	10.458	0.000	0.000	-3.750	0.609	0.000	-0.107	0.121	94.740	178.940	-0.516	88.040	146.880	-0.216	70	70	70	92	92	92	53.986	105.426	-0.956	50.022	84.626	-0.740	18.487	36.149	0.164	14.742	26.111	0.201	94.740
1142	uc011dti.2	MAPK14	chr6	+	35995583	36079013	81713	True	-69.019	76.920	0.000	0.000	22.127	0.917	0.017	-0.070	0.142	184.540	338.960	-0.576	237.040	352.700	-0.452	79	79	79	60	60	60	118.058	222.301	-0.908	137.119	223.542	-0.695	27.151	51.076	0.124	33.560	55.881	0.125	237.040
1143	uc003ybs.1	TPD52	chr8	-	80947104	81083836	3160	True	-32.058	61.953	0.000	0.000	13.976	0.986	0.000	-0.202	0.082	363.460	890.800	-1.130	405.180	809.460	-0.808	20	20	20	72	72	72	262.318	633.344	-1.267	252.217	497.321	-0.978	49.641	121.279	0.081	52.163	100.276	0.084	405.180
1144	uc003ybt.1	TPD52	chr8	-	80947104	81083836	3160	True	-32.058	61.953	0.000	0.000	13.976	0.986	0.000	-0.202	0.082	363.460	890.800	-1.130	405.180	809.460	-0.808	20	20	20	72	72	72	262.318	633.344	-1.267	252.217	497.321	-0.978	49.641	121.279	0.081	52.163	100.276	0.084	405.180
1145	uc003ukn.2	GTPBP10	chr7	+	89975978	90020769	38967	True	-211.530	-213.635	0.000	0.000	-98.052	0.000	0.000	0.217	-0.038	119.960	244.760	-0.115	1115.360	3339.760	0.483	57	57	57	202	202	202	59.157	108.009	-0.789	65.505	165.400	-0.972	29.335	59.977	0.216	155.214	444.701	0.440	1115.360
1146	uc021sqy.1	PEAK1	chr15	-	77400497	77712446	1260	True	-372.364	-143.763	0.000	0.000	7.272	0.619	0.000	-0.038	0.244	570.660	1407.700	-0.127	105.760	196.020	-0.180	493	493	493	63	63	63	35.887	73.117	-0.986	69.894	116.564	-0.710	44.095	106.932	0.317	15.149	31.445	0.192	570.660
1147	uc001uao.3	KDM2B	chr12	-	121866899	121882075	780	True	-61.541	44.750	0.000	0.000	18.331	1.000	0.000	-0.079	0.178	221.460	490.400	-0.724	212.660	410.940	-0.593	87	87	87	39	39	39	73.536	168.953	-1.192	130.729	249.911	-0.917	48.142	106.792	0.165	42.579	83.968	0.113	221.460
1148	uc003xld.3	DDHD2	chr8	+	38104377	38120287	13900	True	-87.784	45.199	0.000	0.000	-18.055	0.694	0.020	-0.062	0.106	180.640	378.220	-0.961	209.480	371.640	-0.613	43	43	43	98	98	98	134.965	291.360	-1.105	124.754	233.262	-0.902	23.545	51.237	0.093	37.076	65.069	0.146	209.480
1149	uc010zhc.2	SPATS2L	chr2	+	201173672	201346986	171006	True	-277.413	-273.741	0.000	0.000	-31.927	0.000	0.000	0.138	-0.264	296.560	716.080	0.971	1406.680	4759.900	1.903	159	159	159	101	101	101	61.152	119.186	-0.587	71.452	224.912	-0.651	58.911	120.131	0.647	230.532	771.295	0.971	1406.680
1150	uc003qpy.3	CNKSR3	chr6	-	154726432	154831753	640	True	-46.859	42.905	0.000	0.000	18.182	1.000	0.000	-0.063	0.218	100.900	202.660	-0.710	98.820	164.720	-0.497	76	76	76	29	29	29	49.691	103.871	-1.062	75.689	129.190	-0.759	16.715	31.395	0.152	14.066	26.008	0.114	100.900
1151	uc021phx.1	MDM4	chr1	+	204485506	204527248	35047	True	-130.592	-132.455	0.000	0.000	-114.516	0.048	0.006	-0.133	0.053	219.520	453.500	-0.435	1131.980	2898.960	0.334	108	108	108	332	332	332	72.814	142.077	-0.952	166.263	334.143	-0.898	32.002	63.905	0.228	122.063	312.895	0.300	1131.980
1152	uc002tex.4	SEPT10	chr2	-	110300373	110371783	1200	True	-54.898	63.754	0.000	0.000	18.092	0.941	0.039	-0.088	0.125	219.000	470.980	-0.821	223.940	401.080	-0.726	60	60	60	51	51	51	126.642	274.399	-1.110	139.896	260.813	-0.899	36.486	77.905	0.118	38.588	68.675	0.119	223.940
1153	uc004eeo.3	ZNF711	chrX	+	84498996	84528368	28700	True	-66.147	82.553	0.000	0.000	32.951	0.969	0.000	-0.035	0.277	459.240	601.280	-0.187	263.060	283.060	-0.028	144	144	144	32	32	32	220.808	322.616	-0.562	170.976	215.339	-0.337	70.820	90.931	0.138	31.963	33.983	0.151	459.240
1154	uc009ysw.1	NUMA1	chr11	-	71713910	71727306	400	True	-85.940	165.806	0.000	0.000	31.408	1.000	0.000	-0.022	0.269	259.320	552.820	-0.818	209.400	406.560	-0.687	242	242	242	20	20	20	123.571	268.958	-1.122	143.236	255.891	-0.830	34.376	69.506	0.126	34.714	65.795	0.074	259.320
1155	uc003xto.3	SDCBP	chr8	+	59465727	59495419	28697	True	-30.328	67.184	0.000	0.000	22.028	1.000	0.000	-0.120	0.103	717.840	1380.240	-0.757	1092.380	1814.600	-0.593	37	37	37	45	45	45	457.874	889.836	-0.954	515.149	856.849	-0.734	85.170	172.104	0.090	153.899	252.877	0.075	1092.380
1156	uc003xtn.3	SDCBP	chr8	+	59465727	59495419	28697	True	-30.506	67.114	0.000	0.000	21.898	1.000	0.000	-0.120	0.103	717.840	1380.240	-0.762	1092.380	1814.600	-0.593	37	37	37	45	45	45	456.982	887.875	-0.954	515.149	856.849	-0.734	85.535	173.353	0.090	153.899	252.877	0.075	1092.380
1157	uc003xtr.3	SDCBP	chr8	+	59465727	59495419	28697	True	-30.324	67.176	0.000	0.000	22.026	1.000	0.000	-0.120	0.103	717.840	1380.240	-0.757	1092.380	1814.600	-0.593	37	37	37	45	45	45	457.874	889.836	-0.954	515.149	856.849	-0.734	85.170	172.104	0.090	153.899	252.877	0.075	1092.380
1158	uc003xtq.3	SDCBP	chr8	+	59465727	59495419	28697	True	-30.506	67.106	0.000	0.000	21.896	1.000	0.000	-0.120	0.103	717.840	1380.240	-0.762	1092.380	1814.600	-0.593	37	37	37	45	45	45	456.982	887.875	-0.954	515.149	856.849	-0.734	85.535	173.353	0.090	153.899	252.877	0.075	1092.380
1159	uc003xtp.3	SDCBP	chr8	+	59465727	59495419	28697	True	-30.532	66.989	0.000	0.000	21.871	1.000	0.000	-0.123	0.099	717.840	1380.240	-0.762	1092.380	1814.600	-0.593	37	37	37	45	45	45	456.982	887.875	-0.954	515.149	856.849	-0.734	85.535	173.353	0.090	153.899	252.877	0.075	1092.380
1160	uc010sjv.2	TSPAN11	chr12	+	31079837	31149537	65493	True	-318.804	-323.114	0.000	0.000	-96.912	0.000	0.000	-0.545	0.128	3.380	12.280	0.658	7.140	14.980	1.029	48	48	48	208	208	208	1.229	4.035	-1.130	2.798	4.466	-0.526	0.845	2.390	0.641	1.428	2.248	0.590	7.140
1161	uc003yrh.2	MTSS1	chr8	-	125563027	125568813	2180	True	-96.979	-99.210	0.000	0.000	-20.740	0.046	0.000	-0.210	0.152	17.540	41.980	1.603	41.620	79.420	0.314	60	60	60	109	109	109	7.584	19.016	-1.044	18.949	38.473	-0.948	4.885	11.850	0.600	6.202	14.335	0.344	41.620
1162	uc002xjf.3	FAM83D	chr20	+	37554954	37574842	16367	True	-301.776	-304.204	0.000	0.000	-53.450	0.000	0.000	0.405	-0.194	60.180	120.440	1.258	20.960	26.540	1.986	61	61	61	161	161	161	22.331	43.160	-0.445	3.141	4.937	-0.529	18.411	40.008	0.742	3.652	4.411	0.872	60.180
1163	uc010vuz.2	PIK3R5	chr17	-	8782232	8869029	1660	True	-168.491	-169.174	0.000	0.000	9.411	0.169	0.000	-0.326	0.345	5.640	10.060	0.256	6.600	11.020	1.376	100	100	100	83	83	83	0.934	3.038	-1.095	2.698	4.593	-0.583	1.150	1.855	0.580	1.467	2.539	0.648	6.600
1164	uc003quh.3	QKI	chr6	+	163835674	163999628	152524	True	-252.965	-253.003	0.000	0.000	-90.765	0.051	0.000	-0.098	0.139	359.040	740.840	0.353	425.620	886.840	0.812	158	158	158	332	332	332	61.297	126.506	-0.807	119.321	220.281	-0.636	88.776	193.251	0.377	117.982	230.511	0.410	425.620
1165	uc002nuy.4	KCTD15	chr19	+	34287750	34306666	16444	True	-100.095	44.143	0.000	0.000	-8.346	0.711	0.000	-0.164	0.062	122.060	269.700	-0.709	207.680	366.940	-0.519	51	51	51	121	121	121	79.801	170.689	-1.100	117.487	216.828	-0.884	22.146	40.533	0.157	31.224	52.598	0.141	207.680
1166	uc002nuw.4	KCTD15	chr19	+	34287750	34306666	16444	True	-100.081	44.102	0.000	0.000	-8.359	0.711	0.000	-0.164	0.062	122.060	269.700	-0.709	207.680	366.940	-0.519	51	51	51	121	121	121	79.801	170.689	-1.100	117.487	216.828	-0.884	22.146	40.533	0.157	31.224	52.598	0.141	207.680
1167	uc011axa.3	SLC4A7	chr3	-	27414211	27525911	3700	True	-204.001	-64.368	0.000	0.000	-25.744	0.319	0.016	-0.109	0.114	92.420	177.760	-0.132	140.700	220.680	0.296	132	132	132	185	185	185	49.723	94.245	-0.920	60.608	98.827	-0.694	18.227	31.773	0.211	32.184	51.676	0.278	140.700
1168	uc010rds.2	ANO3	chr11	+	26484576	26684836	198852	True	-128.092	-71.586	0.000	0.000	10.094	0.574	0.000	-0.109	0.225	1.720	2.360	1.111	1.340	2.160	1.111	150	150	150	61	61	61	0.123	0.336	-0.218	0.497	0.793	-0.228	0.306	0.465	0.488	0.378	0.578	0.609	1.720
1169	uc010rdt.2	ANO3	chr11	+	26495536	26684836	187892	True	-128.132	-71.691	0.000	0.000	9.975	0.574	0.000	-0.108	0.225	1.720	2.360	1.111	1.340	2.160	1.111	150	150	150	61	61	61	0.123	0.336	-0.218	0.497	0.793	-0.228	0.306	0.465	0.488	0.378	0.578	0.609	1.720
1170	uc010xru.2	LSM14A	chr19	+	34663351	34720420	55358	True	-86.517	20.843	0.000	0.000	-1.648	0.676	0.000	-0.084	0.119	611.080	1297.900	0.189	499.540	853.160	-0.547	69	69	69	71	71	71	323.107	640.669	-0.970	224.689	388.415	-0.779	127.329	264.520	0.213	77.381	139.520	0.129	611.080
1171	uc010pcx.1	RFX5	chr1	-	151313115	151319769	1520	True	-82.953	99.626	0.000	0.000	9.487	0.789	0.039	-0.077	0.073	403.620	751.600	-0.834	443.240	816.720	-0.659	72	72	72	76	76	76	196.064	396.949	-1.024	248.238	451.792	-0.864	76.405	145.651	0.091	68.240	125.443	0.122	443.240
1172	uc001cae.4	THRAP3	chr1	+	36690016	36770957	79820	True	-95.348	89.721	0.000	0.000	25.257	0.907	0.019	-0.057	0.159	726.920	1460.840	-0.739	572.380	1021.360	-0.068	135	135	135	54	54	54	297.632	592.758	-1.009	300.332	535.074	-0.781	131.471	243.081	0.118	113.900	234.661	0.197	726.920
1173	uc009yvz.2	CHORDC1	chr11	-	89933596	89956532	1680	True	-31.316	67.465	0.000	0.000	16.377	1.000	0.000	-0.057	0.126	486.660	948.020	-0.732	439.660	706.840	-0.560	44	44	44	31	31	31	329.552	615.516	-0.903	284.463	465.291	-0.707	75.271	134.400	0.091	94.542	155.114	0.067	486.660
1174	uc001vui.3	RASA3	chr13	-	114747193	114898095	1520	True	-71.265	-72.444	0.000	0.000	10.554	0.539	0.000	-0.211	0.246	30.580	66.900	-0.408	35.740	60.280	0.215	81	81	81	76	76	76	13.114	31.171	-1.227	19.844	34.836	-0.774	5.643	10.740	0.353	7.186	12.403	0.334	35.740
1175	uc003nbt.3	ATXN1	chr6	-	16299342	16761721	7200	True	-390.428	-389.784	0.000	0.000	-99.388	0.000	0.000	-0.251	0.082	179.540	540.880	0.531	66.700	112.320	0.132	121	121	121	360	360	360	12.913	33.671	-1.166	22.885	41.299	-0.858	22.830	69.128	0.524	12.525	20.316	0.383	179.540
1176	uc010jpi.3	ATXN1	chr6	-	16299342	16761721	7200	True	-390.428	-389.784	0.000	0.000	-99.388	0.000	0.000	-0.251	0.082	179.540	540.880	0.531	66.700	112.320	0.132	121	121	121	360	360	360	12.913	33.671	-1.166	22.885	41.299	-0.858	22.830	69.128	0.524	12.525	20.316	0.383	179.540
1177	uc011dzj.2	SLC35A1	chr6	+	88182642	88222057	38794	True	-26.225	45.214	0.000	0.000	20.221	1.000	0.000	-0.110	0.181	93.680	190.520	-0.675	141.220	234.340	-0.381	48	48	48	27	27	27	67.638	135.726	-0.984	97.694	165.429	-0.743	13.441	30.744	0.128	20.917	37.849	0.117	141.220
1178	uc003bcu.3	POLDIP3	chr22	-	42979726	43010962	1760	True	-84.190	92.889	0.000	0.000	4.175	0.862	0.023	-0.091	0.068	306.480	801.020	-0.926	441.080	951.240	-0.846	61	61	61	87	87	87	195.910	459.539	-1.224	248.486	520.807	-1.061	48.157	118.727	0.115	71.978	154.317	0.097	441.080
1179	uc001rsr.2	ARF3	chr12	-	49329991	49351252	820	True	-99.831	60.336	0.000	0.000	6.355	0.976	0.000	-0.054	0.139	444.040	913.400	-0.197	443.660	849.260	-0.533	118	118	118	41	41	41	211.158	430.095	-1.026	265.929	479.412	-0.841	80.885	157.569	0.173	83.761	156.527	0.076	444.040
1180	uc001gdt.1	POGK	chr1	+	166808723	166823709	13818	True	-80.594	99.430	0.000	0.000	32.307	0.946	0.000	-0.077	0.154	209.120	393.860	-0.723	262.100	477.080	-0.221	119	119	119	56	56	56	119.389	232.480	-0.955	180.193	302.917	-0.730	34.007	66.174	0.108	44.730	86.125	0.159	262.100
1181	uc010uug.2	RAB11FIP3	chr16	+	532524	572481	39561	True	-33.276	9.235	0.000	0.000	29.184	1.000	0.000	-0.078	0.512	182.500	328.740	-0.239	118.700	139.200	0.195	114	114	114	18	18	18	69.821	131.192	-0.906	74.936	89.631	-0.246	30.920	54.799	0.179	20.330	24.556	0.251	182.500
1182	uc002rhu.4	DPYSL5	chr2	+	27070968	27173219	99809	True	-144.413	11.014	0.000	0.000	-12.662	0.592	0.058	-0.081	0.101	140.500	312.580	-0.737	524.920	1705.540	-0.441	106	106	106	120	120	120	67.996	152.203	-1.148	114.394	266.369	-1.023	25.623	58.167	0.173	82.701	294.707	0.293	524.920
1183	uc002hqp.1	PCGF2	chr17	-	36890149	36904561	1060	True	-50.750	13.028	0.000	0.000	13.909	0.000	0.811	0.156	-0.173	255.500	530.340	-0.664	84.880	195.180	-0.606	49	49	49	53	53	53	127.721	243.084	-0.903	53.706	120.768	-1.147	54.428	113.044	0.132	12.621	30.504	0.235	255.500
1184	uc001aqf.3	CLSTN1	chr1	-	9789078	9793604	1000	True	-46.886	52.752	0.000	0.000	19.938	0.960	0.000	-0.118	0.125	207.240	364.960	0.062	267.900	421.520	0.005	53	53	53	50	50	50	111.679	191.535	-0.749	142.164	209.056	-0.516	35.965	61.900	0.184	63.369	100.044	0.150	267.900
1185	uc001zbj.4	HERC2	chr15	-	28356182	28567298	440	True	-334.735	12.534	0.000	0.000	8.124	1.000	0.000	-0.009	0.274	444.540	879.020	0.235	233.860	387.120	-0.463	563	563	563	22	22	22	94.996	185.533	-0.910	117.876	188.006	-0.655	77.571	160.595	0.254	40.653	70.174	0.080	444.540
1186	uc002jbv.3	DDX42	chr17	+	61851566	61896677	44427	True	-60.176	95.370	0.000	0.000	28.865	1.000	0.000	-0.050	0.205	481.220	1024.060	-0.664	383.480	653.100	-0.609	120	120	120	32	32	32	229.217	477.857	-1.043	261.613	450.444	-0.780	76.453	173.891	0.130	76.652	130.078	0.102	481.220
1187	uc010vji.2	SLC9A5	chr16	+	67282854	67306094	22486	True	-40.283	15.236	0.000	0.000	20.070	1.000	0.000	-0.127	0.251	64.240	120.440	-0.587	57.640	87.540	-0.463	58	58	58	36	36	36	33.973	67.625	-0.976	38.659	59.113	-0.601	10.703	20.333	0.212	7.238	10.752	0.089	64.240
1188	uc001huz.3	DISC1	chr1	+	231762560	232177019	410057	True	-233.345	-235.241	0.000	0.000	-48.410	0.005	0.000	-0.271	0.135	22.440	52.160	0.076	97.140	176.760	-0.016	105	105	105	218	218	218	8.509	21.950	-1.280	18.342	35.233	-0.902	4.793	11.357	0.440	12.475	23.322	0.372	97.140
1189	uc002uvp.4	SPATS2L	chr2	+	201170984	201346986	173694	True	-277.411	-274.067	0.000	0.000	-32.750	0.000	0.000	0.140	-0.263	296.560	716.080	0.971	1406.680	4759.900	1.903	158	158	158	101	101	101	61.039	119.076	-0.585	71.452	224.912	-0.651	59.080	120.502	0.649	230.532	771.295	0.971	1406.680
1190	uc002uvr.4	SPATS2L	chr2	+	201171355	201346986	173323	True	-277.815	-274.419	0.000	0.000	-33.044	0.000	0.000	0.153	-0.251	296.560	716.080	0.971	1406.680	4759.900	1.903	158	158	158	101	101	101	61.039	119.076	-0.585	71.452	224.912	-0.651	59.080	120.502	0.649	230.532	771.295	0.971	1406.680
1191	uc002vpe.2	AGFG1	chr2	+	228336887	228425938	86204	True	-243.112	-85.236	0.000	0.000	10.192	0.493	0.007	-0.081	0.175	215.080	385.020	-0.181	76.980	106.960	0.050	254	254	254	134	134	134	60.599	113.619	-0.908	31.652	48.252	-0.602	51.100	93.343	0.288	11.049	15.159	0.271	215.080
1192	uc003xmp.3	ADAM9	chr8	+	38854504	38873537	17579	True	-127.328	-126.732	0.000	0.000	6.585	0.000	0.000	0.739	-0.424	152.740	271.960	1.895	6.100	12.440	0.823	37	37	37	71	71	71	32.756	60.472	0.108	1.121	3.179	-0.922	52.668	98.038	0.856	1.144	2.437	0.783	152.740
1193	uc003mlx.3	CNOT6	chr5	+	179921416	180005353	80411	True	-173.736	76.691	0.000	0.000	-37.146	0.511	0.023	-0.093	0.044	242.560	455.540	-0.659	350.020	528.040	-0.387	94	94	94	174	174	174	153.797	285.777	-0.887	139.419	224.576	-0.690	35.833	68.296	0.098	68.613	106.071	0.142	350.020
1194	uc002muo.3	TNPO2	chr19	-	12810007	12833462	2132	True	-119.338	-5.448	0.000	0.000	-9.062	0.500	0.030	-0.091	0.118	303.000	563.540	-0.587	345.080	561.520	0.995	89	89	89	100	100	100	167.276	311.170	-0.886	235.112	392.625	-0.714	42.541	81.837	0.117	57.597	101.988	0.315	345.080
1195	uc010yjz.1	PUM2	chr2	-	20448452	20550463	2660	True	-164.102	91.867	0.000	0.000	-8.864	0.697	0.045	-0.062	0.072	239.720	383.460	-0.139	306.060	466.560	-0.259	125	125	125	132	132	132	113.083	189.192	-0.733	161.283	240.116	-0.581	44.590	75.365	0.159	54.084	76.167	0.131	306.060
1196	uc001mbc.2	TRIM6	chr11	+	5617330	5634188	15296	True	-82.863	-34.714	0.000	0.000	3.667	0.711	0.026	-0.192	0.154	60.400	159.840	-0.786	189.540	439.980	-0.719	65	65	65	76	76	76	28.818	85.515	-1.555	42.730	98.529	-1.208	10.637	26.732	0.275	30.409	70.205	0.260	189.540
1197	uc010bdq.3	SERF2	chr15	+	44084173	44088287	2060	True	-83.073	-91.673	0.000	0.000	-57.975	0.000	0.000	0.229	-0.139	2330.700	5144.320	-0.741	42.940	78.060	-0.343	26	26	26	100	100	100	1384.593	3055.717	-1.079	21.808	51.284	-1.191	788.504	1767.041	0.129	5.647	12.910	0.322	2330.700
1198	uc001obl.3	MEN1	chr11	-	64570985	64578035	680	True	-54.122	77.124	0.000	0.000	15.155	1.000	0.000	-0.059	0.120	189.360	358.380	-0.690	307.620	564.340	-0.619	75	75	75	33	33	33	109.211	218.333	-0.993	202.700	354.442	-0.795	34.320	66.310	0.116	44.146	83.982	0.074	307.620
1199	uc002qcl.3	MYADM	chr19	+	54369610	54379689	8871	True	-65.215	1.627	0.000	0.000	27.232	0.825	0.000	-0.160	0.237	221.520	442.320	-0.492	270.060	643.220	0.120	84	84	84	57	57	57	78.067	178.864	-1.152	107.898	204.813	-0.764	35.706	90.264	0.239	49.775	134.378	0.386	270.060
1200	uc001twq.3	RFC5	chr12	+	118454505	118470042	14701	True	-23.632	71.853	0.000	0.000	19.751	1.000	0.000	-0.066	0.123	462.040	990.020	-0.918	493.120	934.980	-0.723	37	37	37	31	31	31	344.763	714.033	-1.048	358.139	650.479	-0.851	55.373	115.212	0.064	74.160	148.400	0.069	493.120
1201	uc003frc.3	ST6GAL1	chr3	+	186648314	186796341	145775	True	-83.733	-84.868	0.000	0.000	-25.891	0.108	0.000	-0.309	0.086	25.400	74.560	-0.750	64.140	129.200	-0.086	47	47	47	111	111	111	14.683	37.819	-1.287	28.638	58.028	-1.014	3.090	10.315	0.260	10.776	19.759	0.329	64.140
1202	uc001ina.1	FAM107B	chr10	-	14560558	14816896	2000	True	-99.533	39.752	0.000	0.000	-4.286	0.690	0.030	-0.126	0.075	155.580	298.440	0.000	114.280	192.640	-0.296	66	66	66	100	100	100	51.667	107.040	-0.774	67.275	117.167	-0.778	38.757	79.131	0.461	19.342	35.886	0.184	155.580
1203	uc003bga.4	FAM118A	chr22	+	45705784	45737836	31342	True	-50.800	33.546	0.000	0.000	21.228	0.970	0.000	-0.061	0.261	367.120	1061.180	-0.862	97.020	195.540	-0.786	81	81	81	33	33	33	75.447	193.545	-1.300	73.973	146.377	-0.978	69.378	195.238	0.173	12.929	23.786	0.111	367.120
1204	uc010mib.3	MPDZ	chr9	-	13105702	13140038	1220	True	-65.496	23.639	0.000	0.000	27.979	0.820	0.000	-0.148	0.194	129.700	274.240	-0.595	148.480	231.060	-0.135	80	80	80	61	61	61	65.659	134.207	-1.027	75.089	120.570	-0.684	24.385	47.696	0.171	26.333	37.706	0.200	148.480
1205	uc003zkz.4	MPDZ	chr9	-	13105702	13175891	1220	True	-66.042	25.480	0.000	0.000	27.506	0.820	0.000	-0.121	0.214	129.700	274.240	-0.595	148.480	231.060	-0.135	80	80	80	61	61	61	66.993	136.688	-1.024	75.089	120.570	-0.684	21.744	42.540	0.168	26.333	37.706	0.200	148.480
1206	uc002uvn.4	SPATS2L	chr2	+	201170603	201346986	174075	True	-279.989	-277.214	0.000	0.000	-35.470	0.000	0.000	0.113	-0.301	296.560	716.080	0.971	1406.680	4759.900	1.903	158	158	158	101	101	101	61.039	119.076	-0.585	71.452	224.912	-0.651	59.080	120.502	0.649	230.532	771.295	0.971	1406.680
1207	uc010fst.3	SPATS2L	chr2	+	201170615	201346986	174063	True	-280.804	-278.235	0.000	0.000	-36.336	0.000	0.000	0.107	-0.309	296.560	716.080	0.971	1406.680	4759.900	1.903	158	158	158	101	101	101	61.039	119.076	-0.585	71.452	224.912	-0.651	59.080	120.502	0.649	230.532	771.295	0.971	1406.680
1208	uc001qca.3	EI24	chr11	+	125439297	125454575	14458	True	-30.027	83.143	0.000	0.000	20.923	0.974	0.000	-0.058	0.118	731.760	1434.500	-0.961	921.900	1726.420	-0.692	41	41	41	39	39	39	472.158	972.965	-1.038	573.615	1061.055	-0.863	103.474	221.993	0.051	189.049	388.089	0.094	921.900
1209	uc010xfu.1	PALM	chr19	+	727785	748330	19339	True	-45.369	-46.520	0.000	0.000	-2.804	0.328	0.000	-0.216	0.161	54.200	111.380	0.556	114.720	244.360	-0.428	48	48	48	58	58	58	23.737	52.804	-1.074	58.661	104.987	-0.796	12.199	28.094	0.459	20.553	45.569	0.185	114.720
1210	uc003jhj.4	C5orf22	chr5	+	31532372	31555165	22207	True	-76.299	66.248	0.000	0.000	20.798	1.000	0.000	-0.035	0.301	134.440	271.100	-0.614	125.620	199.660	-0.530	125	125	125	16	16	16	69.291	138.674	-0.986	96.574	153.523	-0.660	19.712	40.593	0.151	17.077	29.047	0.075	134.440
1211	uc002rdu.1	PUM2	chr2	-	20448452	20550463	2660	True	-166.399	93.852	0.000	0.000	-7.757	0.705	0.045	-0.063	0.072	239.720	383.460	-0.139	306.060	466.560	-0.259	129	129	129	132	132	132	113.249	189.447	-0.733	161.283	240.116	-0.581	43.981	74.203	0.160	54.084	76.167	0.131	306.060
1212	uc010wzr.2	NAPG	chr18	+	10525872	10552766	24461	True	-67.753	-65.531	0.000	0.000	-37.200	0.058	0.000	-0.304	0.117	116.020	201.840	-0.517	131.520	204.760	0.796	27	27	27	120	120	120	70.833	121.097	-0.758	58.981	77.166	-0.379	21.240	39.366	0.159	19.655	27.102	0.248	131.520
1213	uc009xxb.1	NOLC1	chr10	+	103911932	103923627	10755	True	-56.687	147.041	0.000	0.000	26.603	0.978	0.000	-0.027	0.113	969.180	1879.040	-0.717	1185.600	1951.360	-0.578	85	85	85	45	45	45	508.654	953.713	-0.900	694.070	1209.813	-0.788	171.142	331.150	0.070	200.741	371.641	0.088	1185.600
1214	uc001kur.2	NOLC1	chr10	+	103911932	103923627	10755	True	-56.703	147.057	0.000	0.000	26.595	0.978	0.000	-0.030	0.110	969.180	1879.040	-0.717	1185.600	1951.360	-0.578	85	85	85	45	45	45	508.654	953.713	-0.900	694.070	1209.813	-0.788	171.142	331.150	0.070	200.741	371.641	0.088	1185.600
1215	uc011apq.2	POLDIP3	chr22	-	42979726	43010962	1760	True	-89.044	94.379	0.000	0.000	2.665	0.852	0.034	-0.085	0.066	306.480	801.020	-0.923	441.080	951.240	-0.846	65	65	65	88	88	88	188.494	441.913	-1.218	246.452	516.870	-1.064	55.700	135.973	0.118	74.039	157.772	0.100	441.080
1216	uc002lit.1	BCL2	chr18	-	60790578	60986613	1680	True	-257.611	-230.798	0.000	0.000	-61.411	0.000	0.000	-0.111	0.333	23.600	33.120	0.411	29.580	42.800	0.547	215	215	215	84	84	84	9.299	16.940	-0.810	17.488	25.946	-0.482	3.578	5.820	0.419	5.094	9.920	0.412	29.580
1217	uc001ztp.3	CASC4	chr15	+	44580908	44707959	125585	True	-93.251	-16.092	0.000	0.000	9.058	0.851	0.000	-0.100	0.194	391.160	1083.640	-0.357	202.460	304.460	-0.463	92	92	92	67	67	67	110.757	230.775	-0.964	104.529	164.681	-0.658	66.030	194.240	0.315	43.835	67.685	0.109	391.160
1218	uc003xuj.3	ASPH	chr8	-	62413114	62627199	1600	True	-133.821	24.847	0.000	0.000	-1.405	0.588	0.025	-0.059	0.111	407.380	583.780	-0.408	209.620	340.020	-0.063	127	127	127	80	80	80	123.620	224.636	-0.912	102.354	172.557	-0.732	68.957	93.193	0.208	55.771	95.914	0.173	407.380
1219	uc003sna.1	FOXK1	chr7	+	4683387	4811074	120507	True	-172.947	-173.821	0.000	0.000	-100.024	0.126	0.000	-0.152	0.071	52.340	109.420	-0.255	969.580	3603.580	-0.047	157	157	157	357	357	357	28.360	57.866	-1.013	98.883	227.995	-0.894	8.127	14.779	0.269	147.563	484.079	0.309	969.580
1220	uc010xqv.3	GATAD2A	chr19	+	19538335	19619741	79657	True	-137.217	-33.316	0.000	0.000	23.859	0.576	0.024	-0.077	0.259	271.740	542.520	-0.555	77.020	128.580	0.696	160	160	160	85	85	85	115.134	230.452	-1.002	37.668	59.553	-0.654	43.955	81.696	0.172	16.451	24.198	0.375	271.740
1221	uc010mbz.3	ATP6V1C1	chr8	+	104033247	104085285	48552	True	-50.965	-51.920	0.000	0.000	-41.133	0.000	0.308	0.183	-0.089	142.820	363.120	-0.827	83.980	322.160	-0.760	69	69	69	172	172	172	87.939	195.465	-1.127	43.167	111.797	-1.345	27.915	68.246	0.157	14.757	42.870	0.252	142.820
1222	uc010uvk.2	HN1L	chr16	+	1730337	1752073	18754	True	-109.536	2.580	0.000	0.000	-67.152	0.299	0.000	-0.193	0.030	292.020	707.360	-1.088	732.920	1579.220	-0.031	24	24	24	147	147	147	215.221	503.307	-1.216	307.405	635.965	-1.031	43.050	109.486	0.067	120.367	260.821	0.167	732.920
1223	uc009yua.2	POLD3	chr11	+	74303574	74354105	49574	True	-76.403	34.736	0.000	0.000	15.173	1.000	0.000	-0.060	0.242	200.280	326.620	-0.467	260.760	447.760	0.084	107	107	107	29	29	29	110.161	187.720	-0.769	162.713	237.721	-0.512	35.549	57.327	0.164	44.433	81.629	0.204	260.760
1224	uc002vpc.2	AGFG1	chr2	+	228336887	228425938	86204	True	-243.845	-85.528	0.000	0.000	10.101	0.493	0.007	-0.080	0.175	215.080	385.020	-0.181	76.980	106.960	0.050	255	255	255	134	134	134	60.915	114.038	-0.907	31.652	48.252	-0.602	51.250	93.399	0.288	11.049	15.159	0.271	215.080
1225	uc002qco.3	MYADM	chr19	+	54372659	54379689	5822	True	-69.914	-9.592	0.000	0.000	23.130	0.825	0.000	-0.149	0.244	221.520	442.320	-0.492	270.060	643.220	0.120	84	84	84	57	57	57	78.067	178.864	-1.152	107.898	204.813	-0.764	35.706	90.264	0.239	49.775	134.378	0.386	270.060
1226	uc002vpf.2	AGFG1	chr2	+	228336887	228425938	86204	True	-241.592	-86.927	0.000	0.000	9.550	0.493	0.007	-0.082	0.174	215.080	385.020	-0.181	76.980	106.960	0.050	251	251	251	134	134	134	60.138	112.359	-0.906	31.652	48.252	-0.602	51.162	92.911	0.290	11.049	15.159	0.271	215.080
1227	uc009zbl.3	EI24	chr11	+	125439297	125454575	14478	True	-30.766	84.403	0.000	0.000	20.908	0.974	0.000	-0.054	0.120	731.760	1434.500	-0.948	921.900	1726.420	-0.692	43	43	43	38	38	38	476.437	978.658	-1.034	571.379	1055.197	-0.860	104.877	222.041	0.052	191.010	391.457	0.094	921.900
1228	uc002bup.3	SYNM	chr15	+	99645285	99675800	28246	True	-228.814	-229.345	0.000	0.000	9.431	0.315	0.000	-0.112	0.273	20.980	34.500	1.216	39.460	60.960	0.292	239	239	239	111	111	111	8.877	15.340	-0.686	17.242	24.149	-0.434	4.500	7.701	0.540	6.704	10.501	0.393	39.460
1229	uc003mkh.4	HNRNPH1	chr5	-	179041178	179051670	480	True	-26.870	87.269	0.000	0.000	20.717	1.000	0.000	-0.028	0.156	4498.400	8677.760	-0.823	4468.920	7834.660	-0.642	57	57	57	24	24	24	2602.693	5059.088	-0.956	2632.029	4527.809	-0.773	823.580	1626.946	0.061	1275.980	2226.719	0.076	4498.400
1230	uc001imy.1	FAM107B	chr10	-	14560558	14646417	2000	True	-84.145	18.477	0.000	0.000	-8.153	0.700	0.000	-0.150	0.107	155.580	298.440	-0.705	114.280	192.640	-0.296	47	47	47	100	100	100	71.485	148.739	-1.052	67.275	117.167	-0.778	26.349	51.436	0.135	19.342	35.886	0.184	155.580
1231	uc031tbs.1	PDP1	chr8	+	94930040	94938296	7563	True	-106.189	25.865	0.000	0.000	23.116	0.970	0.000	-0.053	0.290	93.340	168.120	-0.412	118.900	211.380	-0.198	168	168	168	33	33	33	45.543	85.464	-0.894	69.516	107.579	-0.578	12.122	22.603	0.216	22.342	44.658	0.199	118.900
1232	uc002hxs.2	JUP	chr17	-	39910858	39942964	580	True	-68.562	69.543	0.000	0.000	16.803	1.000	0.000	-0.041	0.189	158.440	317.180	-0.537	210.640	398.920	-0.427	114	114	114	29	29	29	87.913	172.066	-0.948	139.854	241.297	-0.748	24.602	52.175	0.158	39.899	83.886	0.128	210.640
1233	uc001jsv.3	ANAPC16	chr10	+	73975757	73995618	17981	True	-69.560	-27.083	0.000	0.000	6.878	0.000	0.609	0.265	-0.107	563.980	1376.740	0.082	1040.920	2917.180	-0.250	55	55	55	69	69	69	277.361	541.615	-0.855	118.104	303.427	-1.119	128.439	282.202	0.291	171.165	484.004	0.374	1040.920
1234	uc021otj.2	LOC100288142	chr1	+	144151518	144830407	677982	True	-93.083	179.401	0.000	0.000	21.761	0.950	0.025	-0.028	0.104	2958.100	6161.700	-0.838	1809.180	3451.560	-0.734	140	140	140	40	40	40	1209.388	2592.758	-1.092	964.654	1884.310	-0.949	688.481	1478.702	0.088	377.966	784.537	0.088	2958.100
1235	uc001kez.1	ATAD1	chr10	-	89512874	89577917	1420	True	-59.879	61.073	0.000	0.000	7.682	0.944	0.028	-0.110	0.093	325.360	654.860	-0.796	323.340	525.460	-0.502	44	44	44	71	71	71	197.518	392.635	-0.998	171.906	299.489	-0.791	57.901	104.895	0.110	63.753	112.252	0.120	325.360
1236	uc001ubo.3	BCL7A	chr12	+	122459860	122499950	38497	True	-101.807	-8.328	0.000	0.000	0.564	0.513	0.013	-0.101	0.140	151.140	366.100	-0.904	181.300	346.660	0.825	88	88	88	76	76	76	80.319	188.198	-1.211	93.989	191.043	-0.968	31.184	75.196	0.136	35.902	82.438	0.335	181.300
1237	uc003ges.1	HAUS3	chr4	-	2230095	2243860	1680	True	-153.171	-85.999	0.000	0.000	18.434	0.072	0.602	0.108	-0.257	757.860	2048.260	0.002	382.040	970.460	0.096	179	179	179	83	83	83	90.235	191.107	-0.901	50.244	134.872	-1.205	112.823	279.372	0.310	79.259	215.544	0.468	757.860
1238	uc011cmk.2	NSUN2	chr5	-	6599351	6633473	480	True	-45.873	56.508	0.000	0.000	18.555	1.000	0.000	-0.031	0.244	387.540	701.080	-0.613	370.260	611.840	-0.472	89	89	89	23	23	23	221.310	440.466	-1.009	285.469	471.804	-0.731	74.198	133.389	0.141	58.355	86.464	0.106	387.540
1239	uc010qso.3	KIAA1598	chr10	-	118642887	118765088	2760	True	-80.896	68.174	0.000	0.000	8.385	0.853	0.000	-0.060	0.121	155.080	299.300	-0.581	243.720	421.820	-0.469	68	68	68	68	68	68	91.951	177.751	-0.952	116.419	202.273	-0.786	28.043	50.301	0.128	35.299	61.982	0.126	243.720
1240	uc002afp.3	SLTM	chr15	-	59171243	59225852	640	True	-62.290	72.128	0.000	0.000	26.132	0.969	0.000	-0.039	0.243	420.220	763.200	-0.608	322.420	505.820	-0.271	124	124	124	32	32	32	200.512	366.308	-0.868	128.393	190.226	-0.538	68.620	124.293	0.139	66.797	109.637	0.147	420.220
1241	uc011lwc.2	IKBKAP	chr9	-	111629799	111696608	1560	True	-55.497	78.471	0.000	0.000	21.292	1.000	0.000	-0.035	0.232	386.040	813.700	-0.715	536.940	862.460	-0.665	119	119	119	23	23	23	207.394	415.287	-1.008	359.107	613.262	-0.771	70.220	135.699	0.131	75.503	125.655	0.074	536.940
1242	uc003akr.3	PATZ1	chr22	-	31721789	31742249	620	True	-76.975	33.790	0.000	0.000	12.585	1.000	0.000	-0.040	0.210	114.740	220.880	0.112	263.340	388.380	-0.389	113	113	113	31	31	31	67.147	120.499	-0.808	133.601	201.290	-0.589	18.874	38.876	0.211	53.118	78.214	0.104	263.340
1243	uc003odm.1	VPS52	chr6	-	33218048	33239662	540	True	-37.941	42.910	0.000	0.000	20.911	0.926	0.000	-0.082	0.231	160.040	328.760	-0.695	240.560	332.880	-0.412	74	74	74	27	27	27	90.209	188.294	-1.049	133.819	219.821	-0.729	24.303	51.261	0.129	42.878	60.141	0.147	240.560
1244	uc010rlo.1	FADS2	chr11	+	61583875	61634825	50414	True	-64.224	-64.207	0.000	0.000	27.444	0.720	0.000	-0.122	0.803	153.960	334.720	-0.470	182.300	315.900	1.990	97	97	97	25	25	25	99.778	205.483	-1.019	122.310	146.650	0.047	23.529	55.617	0.180	33.998	89.520	0.903	182.300
1245	uc002ugz.4	CYBRD1	chr2	+	172378865	172414643	33508	True	-148.665	-124.374	0.000	0.000	-21.737	0.037	0.000	-0.183	0.238	35.940	54.240	0.406	30.580	48.080	0.531	80	80	80	108	108	108	15.617	28.885	-0.877	17.303	23.990	-0.443	6.463	10.296	0.409	4.662	7.036	0.337	35.940
1246	uc011khw.2	CDK6	chr7	-	92234234	92463231	9980	True	-355.169	-381.104	0.000	0.000	-375.729	0.000	0.000	-0.266	0.042	37.080	79.400	-0.559	278.120	544.300	0.178	49	49	49	495	495	495	22.343	48.798	-1.097	66.542	116.894	-0.791	7.145	15.823	0.271	40.981	73.617	0.224	278.120
1247	uc001jqm.3	H2AFY2	chr10	+	71812356	71872040	59217	True	-19.760	40.572	0.000	0.000	20.251	1.000	0.000	-0.071	0.269	216.620	501.400	-0.914	267.520	478.740	-0.599	49	49	49	19	19	19	163.421	358.652	-1.122	187.343	324.730	-0.778	32.822	78.686	0.100	51.600	97.136	0.098	267.520
1248	uc010vod.2	TLDC1	chr16	-	84509965	84538288	1860	True	-160.183	-155.899	0.000	0.000	10.639	0.194	0.000	-0.157	0.341	40.520	111.980	-0.102	663.040	1636.780	1.838	137	137	137	93	93	93	22.007	63.090	-1.482	57.920	146.191	-0.841	7.900	18.623	0.443	119.401	312.269	0.625	663.040
1249	uc010ofy.2	SRSF4	chr1	-	29474249	29508637	720	True	-35.874	66.031	0.000	0.000	19.415	0.972	0.000	-0.068	0.144	786.100	1758.620	-0.755	880.900	1535.080	-0.637	51	51	51	36	36	36	552.660	1144.298	-1.030	605.254	1069.705	-0.818	176.718	396.352	0.100	145.506	255.167	0.072	880.900
1250	uc003get.1	HAUS3	chr4	-	2230095	2243860	1680	True	-153.233	-86.123	0.000	0.000	18.311	0.072	0.614	0.118	-0.247	757.860	2048.260	0.002	382.040	970.460	0.096	179	179	179	83	83	83	90.235	191.107	-0.901	50.244	134.872	-1.205	112.823	279.372	0.310	79.259	215.544	0.468	757.860
1251	uc002ysf.1	SON	chr21	+	34915349	34949812	33541	True	-42.255	81.855	0.000	0.000	22.075	0.977	0.000	-0.083	0.111	602.580	1259.040	-0.757	706.640	1189.400	-0.550	55	55	55	44	44	44	391.956	760.338	-0.952	432.276	732.556	-0.753	102.727	202.736	0.093	133.319	231.075	0.097	706.640
1252	uc010aqz.3	KIAA0247	chr14	+	70078309	70181861	101221	True	-84.707	-85.586	0.000	0.000	11.366	0.487	0.000	-0.202	0.172	23.900	53.000	-0.350	45.260	90.240	-0.067	125	125	125	115	115	115	13.198	29.332	-1.108	24.324	43.729	-0.820	4.269	8.200	0.337	7.524	13.803	0.308	45.260
1253	uc001fvk.3	PEA15	chr1	+	160175124	160185162	8867	True	-65.352	-4.509	0.000	0.000	-2.324	0.684	0.000	-0.124	0.141	212.680	606.440	-0.162	366.280	702.880	-0.697	51	51	51	57	57	57	148.727	385.700	-1.349	179.865	382.406	-1.084	36.663	100.804	0.253	63.219	132.061	0.142	366.280
1254	uc011kxl.2	CTSB	chr8	-	11700033	11725646	1280	True	-81.117	-17.015	0.000	0.000	18.079	0.000	0.759	0.150	-0.213	278.600	505.640	0.327	1262.940	3866.680	-0.429	92	92	92	58	58	58	120.171	218.740	-0.841	167.437	445.000	-1.206	63.663	114.245	0.263	264.374	784.681	0.309	1262.940
1255	uc003dmn.3	MAGI1	chr3	-	65339905	66024509	2140	True	-186.096	-85.277	0.000	0.000	-1.997	0.290	0.000	-0.075	0.146	63.100	127.900	-0.084	99.960	182.040	-0.407	178	178	178	107	107	107	27.483	59.320	-1.094	52.321	94.362	-0.845	10.192	20.977	0.356	14.579	25.344	0.178	99.960
1256	uc001twz.3	SUDS3	chr12	+	118814357	118855840	39122	True	-120.909	38.471	0.000	0.000	-21.022	0.676	0.000	-0.086	0.097	301.140	649.760	-0.553	286.340	513.840	-0.446	91	91	91	102	102	102	150.496	319.306	-1.094	148.591	280.345	-0.917	49.827	98.430	0.163	41.502	75.763	0.143	301.140
1257	uc002ibo.3	BECN1	chr17	-	40962149	40976305	600	True	-35.612	63.219	0.000	0.000	14.658	1.000	0.000	-0.069	0.115	220.080	420.000	-0.667	304.080	513.280	-0.567	47	47	47	30	30	30	158.523	297.044	-0.905	193.852	319.268	-0.719	39.087	70.572	0.100	57.043	91.300	0.077	304.080
1258	uc002ibn.2	BECN1	chr17	-	40962149	40976310	600	True	-35.409	63.343	0.000	0.000	14.828	1.000	0.000	-0.071	0.115	220.080	420.000	-0.667	304.080	513.280	-0.567	47	47	47	30	30	30	158.523	297.044	-0.905	193.852	319.268	-0.719	39.087	70.572	0.100	57.043	91.300	0.077	304.080
1259	uc001rjp.3	TSPAN11	chr12	+	31079837	31149537	65493	True	-317.661	-321.622	0.000	0.000	-94.214	0.000	0.000	-0.519	0.124	4.920	12.280	0.658	7.140	14.980	1.029	50	50	50	208	208	208	1.328	4.132	-1.114	2.798	4.466	-0.526	0.990	2.391	0.637	1.428	2.248	0.590	7.140
1260	uc003dqw.3	C3orf38	chr3	+	88198892	88207115	6998	True	-58.703	48.786	0.000	0.000	8.343	0.881	0.017	-0.095	0.115	152.720	349.500	-0.998	148.940	301.660	-0.805	50	50	50	59	59	59	94.397	221.967	-1.240	68.621	145.430	-1.096	30.898	66.325	0.119	29.575	59.898	0.160	152.720
1261	uc010suo.2	POC1B-GALNT4	chr12	-	89913189	89920039	1200	True	-132.651	-130.621	0.000	0.000	15.675	0.533	0.017	-0.116	0.357	552.400	1572.080	-0.169	26.660	42.920	0.202	167	167	167	60	60	60	39.493	98.028	-1.064	15.359	22.366	-0.531	88.901	248.271	0.438	6.150	8.764	0.340	552.400
1262	uc003bbs.4	SEPT3	chr22	+	42372930	42394225	18294	True	-46.533	-47.441	0.000	0.000	-23.146	0.399	0.000	-0.231	0.089	86.120	181.700	-0.521	113.360	187.420	-0.250	60	60	60	148	148	148	40.464	85.790	-1.093	60.037	101.214	-0.760	19.326	36.018	0.246	22.042	33.460	0.222	113.360
1263	uc003qjw.3	PLAGL1	chr6	-	144261436	144287367	1120	True	-53.769	55.009	0.000	0.000	17.807	0.872	0.085	-0.081	0.144	226.580	587.340	-1.021	324.400	718.540	-0.863	60	60	60	47	47	47	131.308	333.518	-1.326	181.283	388.844	-1.111	36.259	100.371	0.124	74.565	152.458	0.132	324.400
1264	uc002gce.4	MIS12	chr17	+	5390212	5394130	3190	True	-43.599	64.758	0.000	0.000	17.089	1.000	0.000	-0.068	0.137	258.440	493.560	-0.701	187.560	313.220	-0.554	60	60	60	34	34	34	125.422	243.744	-0.949	121.665	205.638	-0.749	32.338	64.382	0.123	29.598	51.117	0.065	258.440
1265	uc004ahi.3	PTAR1	chr9	-	72324442	72374876	5460	True	-143.474	-98.978	0.000	0.000	-144.613	0.040	0.000	-0.079	0.061	92.600	193.300	-0.255	202.500	325.220	-0.399	211	211	211	273	273	273	41.516	85.258	-1.027	86.671	156.794	-0.850	17.311	33.200	0.245	30.174	51.944	0.166	202.500
1266	uc002oww.2	IRGQ	chr19	-	44088518	44099608	7160	True	-385.855	-392.573	0.000	0.000	-151.538	0.000	0.000	-0.246	0.073	738.120	1908.080	-0.367	584.260	1699.080	0.585	116	116	116	356	356	356	48.047	131.902	-1.248	72.387	176.084	-1.032	122.088	342.601	0.386	96.321	274.750	0.442	738.120
1267	uc001vty.4	TFDP1	chr13	+	114240088	114295788	54506	True	-38.196	62.989	0.000	0.000	21.144	1.000	0.000	-0.125	0.106	404.780	832.980	-0.802	571.440	1046.360	-0.460	41	41	41	52	52	52	296.380	590.817	-0.998	389.122	674.987	-0.772	56.704	103.898	0.095	134.827	249.159	0.127	571.440
1268	uc003ama.3	YWHAH	chr22	+	32340951	32353590	11974	True	-22.853	44.438	0.000	0.000	17.701	1.000	0.000	-0.102	0.159	997.080	2171.040	-1.009	792.920	1466.220	-0.583	33	33	33	31	31	31	502.639	1123.022	-1.162	569.381	1066.866	-0.895	151.306	325.076	0.063	110.628	234.614	0.119	997.080
1269	uc009zay.3	TBCEL	chr11	+	120894802	120960354	63804	True	-99.013	-13.942	0.000	0.000	12.598	0.635	0.000	-0.145	0.171	61.780	118.300	-0.237	81.860	100.220	0.372	91	91	91	85	85	85	35.627	60.733	-0.754	41.532	55.878	-0.429	10.748	18.563	0.238	13.322	16.839	0.235	81.860
1270	uc001pxo.3	TBCEL	chr11	+	120894812	120960354	63794	True	-98.994	-13.988	0.000	0.000	12.673	0.635	0.000	-0.143	0.173	61.780	118.300	-0.237	81.860	100.220	0.372	91	91	91	85	85	85	35.627	60.733	-0.754	41.532	55.878	-0.429	10.748	18.563	0.238	13.322	16.839	0.235	81.860
1271	uc009zwr.3	RFC5	chr12	+	118454505	118470042	14701	True	-23.462	70.445	0.000	0.000	19.340	1.000	0.000	-0.067	0.122	462.040	990.020	-0.918	493.120	934.980	-0.723	36	36	36	31	31	31	345.169	714.905	-1.048	358.139	650.479	-0.851	55.993	116.497	0.065	74.160	148.400	0.069	493.120
1272	uc001wvz.4	PRPF39	chr14	+	45553301	45584804	30998	True	-40.808	66.390	0.000	0.000	22.017	1.000	0.000	-0.059	0.216	317.340	620.840	-0.679	273.460	470.820	-0.501	83	83	83	23	23	23	172.881	328.835	-0.944	185.639	299.806	-0.677	57.475	99.763	0.127	46.563	84.572	0.075	317.340
1273	uc003wgp.3	ATP6V0E2	chr7	+	149570056	149577787	6607	True	-36.827	22.817	0.000	0.000	8.322	0.981	0.000	-0.189	0.127	136.480	351.940	0.129	328.740	752.500	-0.922	26	26	26	54	54	54	78.407	201.983	-1.274	192.174	437.943	-1.183	34.856	94.163	0.335	49.979	116.193	0.087	328.740
1274	uc001fqo.3	ARHGEF11	chr1	-	156904631	157015162	720	True	-84.275	18.479	0.000	0.000	26.021	1.000	0.000	-0.051	0.354	81.100	166.840	-0.385	96.380	148.220	-0.186	172	172	172	28	28	28	41.730	83.121	-0.977	64.027	100.119	-0.638	11.692	23.156	0.218	16.793	25.272	0.159	96.380
1275	uc001jzi.3	DLG5	chr10	-	79550548	79579806	860	True	-78.742	51.255	0.000	0.000	20.883	0.814	0.000	-0.072	0.184	141.820	269.960	-0.565	203.160	321.820	-0.414	112	112	112	43	43	43	67.986	131.357	-0.938	125.171	198.550	-0.661	24.835	47.361	0.163	38.304	60.211	0.144	203.160
1276	uc001yku.4	HSP90AA1	chr14	-	102547074	102553512	940	True	-51.676	153.060	0.000	0.000	22.755	1.000	0.000	-0.031	0.097	9119.240	17279.859	-0.780	7163.300	12946.460	-0.724	91	91	91	32	32	32	5095.016	9654.022	-0.923	5188.509	9046.473	-0.796	1643.050	3077.596	0.065	1057.718	2016.665	0.048	9119.240
1277	uc001ecy.3	SLC16A1	chr1	-	113454469	113498975	1820	True	-81.272	107.644	0.000	0.000	14.645	0.845	0.000	-0.076	0.080	1200.940	2507.940	-0.733	1345.540	2357.360	-0.466	80	80	80	71	71	71	580.873	1109.622	-0.935	623.705	1071.227	-0.778	229.709	442.929	0.107	254.341	445.642	0.102	1345.540
1278	uc001djj.3	PRKACB	chr1	+	84543744	84704181	157778	True	-113.453	-23.210	0.000	0.000	-16.611	0.557	0.000	-0.182	0.116	68.120	142.440	-0.697	120.440	191.660	-0.209	60	60	60	131	131	131	41.585	89.723	-1.086	59.340	102.976	-0.782	8.466	18.888	0.196	19.881	34.076	0.207	120.440
1279	uc002qcp.3	MYADM	chr19	+	54372780	54379689	5701	True	-66.367	-0.872	0.000	0.000	26.329	0.825	0.000	-0.152	0.244	221.520	442.320	-0.492	270.060	643.220	0.120	84	84	84	57	57	57	78.067	178.864	-1.152	107.898	204.813	-0.764	35.706	90.264	0.239	49.775	134.378	0.386	270.060
1280	uc002jby.3	DDX42	chr17	+	61888640	61896677	7353	True	-42.154	61.639	0.000	0.000	24.555	1.000	0.000	-0.074	0.202	481.220	1024.060	-0.664	383.480	653.100	-0.609	75	75	75	32	32	32	258.145	548.997	-1.074	261.613	450.444	-0.780	74.076	169.930	0.131	76.652	130.078	0.102	481.220
1281	uc004dhx.4	ZNF41	chrX	-	47305560	47342345	360	True	-61.134	-37.020	0.000	0.000	25.835	1.000	0.000	-0.004	0.676	60.820	81.680	-0.120	24.400	23.280	0.363	157	157	157	18	18	18	23.960	40.638	-0.757	17.006	16.832	0.003	9.081	13.012	0.289	4.229	3.596	0.186	60.820
1282	uc003kfj.4	AP3B1	chr5	-	77298149	77590579	460	True	-56.306	67.892	0.000	0.000	21.599	0.957	0.000	-0.042	0.247	191.300	403.260	-0.563	229.260	378.940	-0.550	117	117	117	23	23	23	118.670	234.376	-0.983	142.123	232.451	-0.695	31.937	60.663	0.144	39.096	69.501	0.095	229.260
1283	uc011lnu.1	SMU1	chr9	-	33041849	33076714	5000	True	-160.118	-163.785	0.000	0.000	-92.578	0.000	0.000	0.191	-0.071	344.860	684.140	-0.374	661.460	1765.960	0.240	58	58	58	200	200	200	220.652	416.991	-0.885	86.257	202.610	-1.058	74.822	159.167	0.159	102.322	284.031	0.350	661.460
1284	uc002ltq.3	TCF3	chr19	-	1609288	1650286	2120	True	-121.104	8.964	0.000	0.000	-9.060	0.557	0.019	-0.108	0.088	327.160	621.760	-0.622	400.080	677.440	-0.188	86	86	86	106	106	106	121.306	242.543	-1.026	128.399	228.233	-0.829	68.889	132.000	0.185	82.496	139.232	0.210	400.080
1285	uc001tlj.1	NUAK1	chr12	-	106457124	106533811	2220	True	-83.497	-84.053	0.000	0.000	9.569	0.523	0.000	-0.103	0.226	39.800	100.580	0.050	75.660	120.820	0.010	149	149	149	111	111	111	18.661	39.850	-0.995	33.101	58.015	-0.776	7.918	19.964	0.371	13.242	22.494	0.339	75.660
1286	uc002njq.3	KXD1	chr19	+	18672331	18680197	7320	True	-20.468	58.602	0.000	0.000	15.235	1.000	0.000	-0.073	0.112	447.200	1092.640	-1.025	565.820	1162.960	-0.902	31	31	31	25	25	25	257.476	601.410	-1.205	292.720	597.006	-1.023	87.930	226.471	0.083	84.287	176.003	0.056	565.820
1287	uc003oes.3	BAK1	chr6	-	33540322	33548070	1000	True	-32.084	32.187	0.000	0.000	18.438	0.978	0.000	-0.200	0.112	114.140	218.880	-0.850	204.860	370.960	-0.211	36	36	36	45	45	45	75.349	160.492	-1.082	125.959	219.938	-0.791	13.825	27.939	0.114	32.608	60.563	0.155	204.860
1288	uc002uvo.4	SPATS2L	chr2	+	201170615	201346986	174063	True	-278.010	-275.301	0.000	0.000	-35.577	0.000	0.000	0.103	-0.308	296.560	716.080	0.971	1406.680	4759.900	1.903	155	155	155	101	101	101	60.162	118.120	-0.584	71.452	224.912	-0.651	59.305	121.465	0.655	230.532	771.295	0.971	1406.680
1289	uc011eha.1	PHF10	chr6	-	170107131	170116184	760	True	-101.356	153.136	0.000	0.000	23.405	0.968	0.000	-0.038	0.140	718.240	1460.420	-0.666	501.840	797.080	-0.628	147	147	147	31	31	31	234.995	452.784	-0.934	287.896	489.779	-0.763	109.659	219.330	0.103	86.198	144.963	0.075	718.240
1290	uc010zkh.3	RQCD1	chr2	+	219433302	219461158	26128	True	-71.303	80.745	0.000	0.000	7.876	0.857	0.000	-0.121	0.067	236.060	437.340	-0.617	388.460	710.260	-0.435	53	53	53	84	84	84	159.843	300.830	-0.913	243.789	413.970	-0.751	33.704	58.114	0.108	69.112	125.828	0.118	388.460
1291	uc001jlt.2	ARID5B	chr10	+	63661012	63856707	192208	True	-120.836	-121.884	0.000	0.000	-10.894	0.308	0.006	-0.127	0.127	30.700	57.120	0.393	141.400	237.260	0.075	184	184	184	172	172	172	15.384	30.986	-0.947	34.240	62.243	-0.845	4.604	9.685	0.368	17.700	29.903	0.289	141.400
1292	uc009wcv.3	PKN2	chr1	+	89149921	89301938	149326	True	-128.505	84.323	0.000	0.000	4.706	0.773	0.036	-0.074	0.096	254.920	566.080	-0.442	320.480	570.540	-0.610	105	105	105	110	110	110	126.530	258.571	-1.020	155.661	283.292	-0.860	46.869	101.684	0.160	59.628	108.409	0.124	320.480
1293	uc021qxy.1	DAZAP2	chr12	+	51632507	51637717	3786	True	-39.011	37.030	0.000	0.000	-2.505	0.967	0.000	-0.189	0.049	382.920	710.000	-0.889	533.700	943.680	-0.413	18	18	18	60	60	60	305.451	597.081	-0.968	338.873	571.956	-0.729	55.106	99.809	0.061	101.881	196.731	0.118	533.700
1294	uc011mtj.2	PLS3	chrX	+	114874719	114885179	9889	True	-17.978	84.340	0.000	0.000	24.761	1.000	0.000	-0.051	0.180	3431.200	5597.900	-0.485	4128.940	5315.040	-0.362	60	60	60	18	18	18	1829.556	2908.167	-0.653	2296.850	3093.531	-0.433	575.714	1006.371	0.070	699.458	898.746	0.058	4128.940
1295	uc010lyi.3	PLAG1	chr8	-	57073467	57123859	3720	True	-95.184	-94.852	0.000	0.000	-19.076	0.306	0.011	-0.115	0.110	42.780	100.760	0.093	117.880	208.000	0.413	155	155	155	186	186	186	21.865	42.946	-0.937	39.255	64.330	-0.702	7.938	17.184	0.298	20.190	33.840	0.261	117.880
1296	uc001ssx.3	HMGA2	chr12	+	66218239	66360071	139245	True	-36.076	-35.667	0.000	0.000	-23.767	0.690	0.000	-0.405	0.063	59.560	605.400	-2.698	99.620	831.080	-2.241	29	29	29	126	126	126	36.596	396.534	-3.365	51.495	394.270	-2.907	12.628	146.989	0.292	15.111	118.760	0.176	99.620
1297	uc010rxu.2	SCN4B	chr11	-	118004091	118016184	3040	True	-222.806	-224.730	0.000	0.000	-52.318	0.000	0.000	-0.579	0.168	5.160	16.140	0.167	12.060	18.860	1.420	44	44	44	152	152	152	2.566	7.359	-1.174	5.129	7.178	-0.371	0.951	3.095	0.558	2.601	3.795	0.610	12.060
1298	uc001knb.3	ARHGAP19	chr10	-	98981929	99052430	1920	True	-146.390	61.527	0.000	0.000	10.868	0.778	0.033	-0.080	0.111	145.000	338.040	-0.561	247.900	469.740	-0.495	152	152	152	90	90	90	71.801	153.446	-1.078	137.886	254.892	-0.884	24.112	53.784	0.186	37.958	68.135	0.148	247.900
1299	uc009vvm.3	UTP11L	chr1	+	38478383	38490497	11233	True	-29.368	11.948	0.000	0.000	18.461	0.000	0.868	0.218	-0.194	490.860	1028.940	-0.770	935.260	3573.820	-0.783	36	36	36	38	38	38	266.073	567.176	-1.056	297.266	1032.893	-1.487	124.000	271.985	0.122	288.934	1146.404	0.374	935.260
1300	uc001rct.3	RERG	chr12	-	15260715	15374411	1100	True	-43.179	-16.276	0.000	0.000	12.646	0.796	0.000	-0.281	0.199	37.940	82.260	-0.915	37.960	63.420	-0.221	37	37	37	54	54	54	20.614	56.930	-1.438	22.082	41.151	-0.873	5.753	12.157	0.221	6.326	10.834	0.250	37.960
1301	uc010ruh.2	CEP57	chr11	+	95523624	95565857	41285	True	-63.827	95.373	0.000	0.000	17.906	0.867	0.022	-0.048	0.115	386.500	801.760	-0.752	262.580	496.420	-0.620	79	79	79	45	45	45	221.175	471.940	-1.092	157.603	293.783	-0.892	69.919	148.063	0.099	36.157	68.337	0.109	386.500
1302	uc001pfp.2	CEP57	chr11	+	95523624	95565857	41285	True	-63.827	95.373	0.000	0.000	17.906	0.867	0.022	-0.048	0.115	386.500	801.760	-0.752	262.580	496.420	-0.620	79	79	79	45	45	45	221.175	471.940	-1.092	157.603	293.783	-0.892	69.919	148.063	0.099	36.157	68.337	0.109	386.500
1303	uc004bbq.1	GRIN3A	chr9	-	104337981	104500862	1780	True	-157.675	-74.060	0.000	0.000	-3.391	0.393	0.135	-0.080	0.142	1.300	1.320	0.379	1.820	2.300	1.275	150	150	150	89	89	89	0.052	0.161	-0.122	0.522	0.699	-0.147	0.187	0.295	0.250	0.529	0.607	0.570	1.820
1304	uc001xos.3	ELMSAN1	chr14	-	74181824	74195879	3540	True	-127.968	-130.267	0.000	0.000	-58.840	0.006	0.000	-0.182	0.106	50.960	94.760	-0.130	679.340	1159.720	-0.138	66	66	66	173	173	173	22.310	48.887	-1.049	63.564	119.914	-0.851	14.121	29.299	0.334	85.540	169.500	0.314	679.340
1305	uc003oer.3	BAK1	chr6	-	33540322	33543225	980	True	-26.496	27.702	0.000	0.000	19.835	0.977	0.000	-0.252	0.102	114.140	218.880	-0.863	204.860	370.960	-0.211	30	30	30	44	44	44	74.234	158.871	-1.088	127.593	222.652	-0.789	15.331	31.228	0.119	31.102	58.479	0.156	204.860
1306	uc010sju.2	TSPAN11	chr12	+	31079361	31149537	65969	True	-315.305	-319.021	0.000	0.000	-90.848	0.000	0.000	-0.563	0.091	4.920	12.280	0.658	7.140	14.980	1.029	50	50	50	208	208	208	1.328	4.132	-1.114	2.798	4.466	-0.526	0.990	2.391	0.637	1.428	2.248	0.590	7.140
1307	uc003hnm.3	SEC31A	chr4	-	83739813	83822069	320	True	-45.619	67.049	0.000	0.000	26.928	1.000	0.000	-0.035	0.359	351.040	758.020	-0.630	511.000	877.640	-0.614	137	137	137	16	16	16	174.283	387.777	-1.157	352.536	632.384	-0.835	63.013	132.012	0.138	68.007	133.348	0.109	511.000
1308	uc011aln.2	LIMK2	chr22	+	31644347	31676066	30375	True	-74.962	-33.776	0.000	0.000	13.416	0.800	0.000	-0.205	0.200	49.480	131.980	-0.534	57.700	112.300	-0.326	73	73	73	65	65	65	23.653	56.365	-1.246	36.816	69.534	-0.894	10.415	22.018	0.307	7.911	16.228	0.237	57.700
1309	uc003jhk.4	C5orf22	chr5	+	31532372	31555165	22207	True	-53.788	56.096	0.000	0.000	18.850	1.000	0.000	-0.032	0.290	134.440	271.100	-0.614	125.620	199.660	-0.530	96	96	96	16	16	16	72.914	144.844	-0.977	96.574	153.523	-0.660	20.584	42.011	0.144	17.077	29.047	0.075	134.440
1310	uc001kkz.3	ALDH18A1	chr10	-	97365685	97416567	580	True	-65.847	92.758	0.000	0.000	14.255	1.000	0.000	-0.033	0.140	426.080	898.320	-0.749	514.020	891.880	-0.718	100	100	100	28	28	28	288.522	593.544	-1.037	357.501	643.366	-0.851	68.982	145.380	0.110	65.515	101.450	0.070	514.020
1311	uc010sne.2	DAZAP2	chr12	+	51632507	51637717	3786	True	-37.919	40.971	0.000	0.000	-1.341	0.966	0.000	-0.187	0.043	382.920	710.000	-0.889	533.700	943.680	-0.465	18	18	18	59	59	59	305.953	596.546	-0.965	339.733	575.143	-0.734	51.918	91.481	0.061	102.524	196.849	0.111	533.700
1312	uc009wcx.3	RBMXL1	chr1	-	89445138	89458643	2420	True	-138.953	25.890	0.000	0.000	-14.996	0.593	0.017	-0.064	0.107	708.240	1618.200	-0.367	328.800	591.680	-0.431	98	98	98	118	118	118	150.813	316.232	-1.023	77.225	138.837	-0.838	140.326	307.768	0.195	61.362	113.658	0.174	708.240
1313	uc001dms.3	RBMXL1	chr1	-	89445138	89458643	2420	True	-138.948	25.847	0.000	0.000	-15.048	0.593	0.017	-0.064	0.106	708.240	1618.200	-0.367	328.800	591.680	-0.431	98	98	98	118	118	118	150.813	316.232	-1.023	77.225	138.837	-0.838	140.326	307.768	0.195	61.362	113.658	0.174	708.240
1314	uc003yiw.4	VPS13B	chr8	+	100025493	100889814	862492	True	-293.682	-294.846	0.000	0.000	15.136	0.517	0.000	-0.053	0.287	41.220	84.480	0.330	55.600	100.620	0.051	478	478	478	89	89	89	13.610	27.049	-0.936	33.334	54.745	-0.713	6.098	12.130	0.439	9.209	13.141	0.271	55.600
1315	uc011ljp.2	PTK2	chr8	-	141668480	141728460	900	True	-39.314	39.199	0.000	0.000	19.618	1.000	0.000	-0.139	0.143	207.020	407.740	-0.735	262.920	491.560	-0.540	46	46	46	45	45	45	134.247	285.305	-1.079	192.810	338.206	-0.799	25.057	56.460	0.153	39.995	77.749	0.116	262.920
1316	uc010waf.2	TNFAIP1	chr17	+	26662547	26674035	9382	True	-76.866	5.630	0.000	0.000	-10.734	0.728	0.000	-0.214	0.093	74.040	180.980	-1.001	167.860	351.580	-0.609	38	38	38	103	103	103	49.861	127.162	-1.336	75.310	156.960	-1.048	11.740	27.424	0.165	29.449	60.223	0.173	167.860
1317	uc010eiv.2	IRGQ	chr19	-	44088518	44100287	7160	True	-360.185	-366.432	0.000	0.000	-136.976	0.000	0.000	-0.241	0.077	738.120	1908.080	-0.367	584.260	1699.080	0.585	115	115	115	337	337	337	48.418	132.966	-1.252	76.234	185.577	-1.048	122.552	343.896	0.385	97.589	279.382	0.436	738.120
1318	uc003yqp.2	FBXO32	chr8	-	124510126	124544383	3240	True	-268.458	-269.766	0.000	0.000	-12.752	0.000	0.056	0.265	-0.238	32.660	60.120	1.333	16.480	26.440	0.530	136	136	136	162	162	162	10.123	16.483	-0.435	5.187	9.846	-0.833	7.106	14.878	0.637	2.766	4.375	0.603	32.660
1319	uc031tkj.1	RAP2C	chrX	-	131337051	131353508	2360	True	-91.285	-1.363	0.000	0.000	-63.916	0.288	0.000	-0.159	0.044	241.740	466.560	-0.946	309.760	548.380	-0.481	26	26	26	118	118	118	153.515	323.672	-1.075	156.226	287.444	-0.883	27.954	51.908	0.081	52.239	92.586	0.144	309.760
1320	uc004eon.2	TMEM164	chrX	+	109245862	109421016	171410	True	-39.373	-40.638	0.000	0.000	-71.000	0.215	0.000	-0.194	0.056	65.180	168.720	-0.926	115.600	240.340	-0.229	45	45	45	181	181	181	46.824	114.080	-1.262	63.849	131.842	-1.023	8.094	21.262	0.152	20.517	42.806	0.209	115.600
1321	uc001fpz.4	HDGF	chr1	-	156711898	156722024	920	True	-52.587	28.219	0.000	0.000	4.411	0.848	0.000	-0.109	0.105	3012.080	5947.240	-0.805	3386.800	6204.000	-0.015	45	45	45	46	46	46	1379.181	2825.516	-1.041	1471.528	2676.864	-0.829	687.634	1404.351	0.095	569.813	1130.846	0.193	3386.800
1322	uc001vtw.3	TFDP1	chr13	+	114239055	114295788	55539	True	-41.321	59.386	0.000	0.000	18.486	0.923	0.000	-0.110	0.117	404.780	832.980	-0.802	571.440	1046.360	-0.460	42	42	42	52	52	52	295.839	589.844	-0.998	389.122	674.987	-0.772	56.131	102.842	0.094	134.827	249.159	0.127	571.440
1323	uc009zqx.4	MDM2	chr12	+	69201970	69239320	32603	True	-59.999	-60.950	0.000	0.000	-40.575	0.167	0.005	-0.138	0.101	1635.380	4323.460	-0.595	829.980	1187.840	0.425	99	99	99	203	203	203	166.603	399.919	-1.104	139.710	258.663	-0.853	270.351	730.386	0.281	96.633	162.518	0.245	1635.380
1324	uc004eoi.2	ACSL4	chrX	-	108884563	108976621	2300	True	-135.654	86.916	0.000	0.000	-2.911	0.696	0.043	-0.068	0.077	203.200	333.700	0.166	343.260	431.120	0.244	103	103	103	115	115	115	123.589	180.980	-0.509	144.829	188.290	-0.374	39.354	62.470	0.181	58.480	75.981	0.155	343.260
1325	uc011bfn.2	ATXN7	chr3	+	63953419	63989136	32866	True	-180.470	-57.988	0.000	0.000	2.240	0.468	0.000	-0.133	0.142	60.020	135.100	-0.156	134.880	208.500	0.153	152	152	152	141	141	141	31.444	62.744	-0.976	52.591	90.120	-0.743	10.626	21.494	0.289	24.138	42.227	0.265	134.880
1326	uc010smc.1	ARF3	chr12	-	49329991	49351252	900	True	-98.425	54.210	0.000	0.000	3.240	0.933	0.000	-0.057	0.126	444.040	913.400	-0.197	443.660	849.260	-0.533	110	110	110	45	45	45	208.735	424.816	-1.028	253.291	458.086	-0.849	76.504	144.960	0.176	89.805	164.970	0.085	444.040
1327	uc003cjb.3	TTC21A	chr3	+	39149151	39161124	10828	True	-45.429	-45.547	0.000	0.000	18.832	0.000	0.875	0.488	-0.652	7.100	8.780	1.406	0.860	3.740	0.298	31	31	31	32	32	32	2.658	2.843	0.143	0.182	1.073	-0.715	2.049	2.877	0.583	0.276	0.910	0.560	7.100
1328	uc004enf.3	TSC22D3	chrX	-	106956451	106959711	760	True	-31.356	70.884	0.000	0.000	16.268	0.946	0.000	-0.087	0.084	1531.860	3250.660	-0.970	2608.600	5219.720	-0.522	37	37	37	37	37	37	1155.044	2440.425	-1.077	1646.417	3186.903	-0.938	214.695	467.147	0.041	371.957	820.557	0.122	2608.600
1329	uc003edn.3	GSK3B	chr3	-	119540801	119813264	2020	True	-171.687	-29.235	0.000	0.000	15.491	0.530	0.000	-0.080	0.182	92.840	186.280	-0.085	107.280	193.640	0.379	185	185	185	100	100	100	44.378	86.325	-0.929	59.937	99.271	-0.687	18.127	36.515	0.268	18.491	36.218	0.281	107.280
1330	uc003edo.3	GSK3B	chr3	-	119540801	119813264	2020	True	-171.687	-29.235	0.000	0.000	15.491	0.530	0.000	-0.080	0.182	92.840	186.280	-0.085	107.280	193.640	0.379	185	185	185	100	100	100	44.378	86.325	-0.929	59.937	99.271	-0.687	18.127	36.515	0.268	18.491	36.218	0.281	107.280
1331	uc010ump.2	TSPAN3	chr15	-	77336359	77363570	2380	True	-23.667	54.445	0.000	0.000	17.345	1.000	0.000	-0.037	0.198	1404.160	2683.740	-0.768	1248.740	2178.400	-0.624	41	41	41	20	20	20	915.963	1760.728	-0.955	1032.133	1702.911	-0.720	300.708	557.610	0.073	203.663	344.116	0.054	1404.160
1332	uc003uni.4	CASD1	chr7	+	94139169	94186328	46334	True	-74.926	-34.096	0.000	0.000	17.260	0.842	0.000	-0.099	0.336	40.940	83.660	-0.350	58.380	109.020	-0.026	106	106	106	38	38	38	21.141	42.840	-0.993	35.302	55.965	-0.606	6.562	12.565	0.311	12.211	23.327	0.296	58.380
1333	uc003unj.4	CASD1	chr7	+	94139169	94186328	46334	True	-75.019	-34.064	0.000	0.000	17.193	0.842	0.000	-0.099	0.335	40.940	83.660	-0.350	58.380	109.020	-0.026	106	106	106	38	38	38	21.141	42.802	-0.992	35.302	55.965	-0.606	6.562	12.548	0.311	12.211	23.327	0.296	58.380
1334	uc004dhy.4	ZNF41	chrX	-	47305560	47342345	360	True	-67.609	-36.457	0.000	0.000	24.618	1.000	0.000	-0.001	0.658	60.820	81.680	-0.120	24.400	23.280	0.363	157	157	157	18	18	18	23.960	40.638	-0.757	17.006	16.832	0.003	9.081	13.012	0.289	4.229	3.596	0.186	60.820
1335	uc003gqx.3	DHX15	chr4	-	24529087	24586184	340	True	-37.579	96.247	0.000	0.000	18.953	1.000	0.000	-0.029	0.205	713.480	1478.640	-0.795	711.440	1188.000	-0.708	99	99	99	15	15	15	433.235	862.964	-0.997	436.853	735.253	-0.753	112.344	214.530	0.098	120.012	195.234	0.027	713.480
1336	uc010plf.1	POGK	chr1	+	166808723	166823709	13818	True	-76.764	90.070	0.000	0.000	30.395	0.946	0.000	-0.082	0.151	209.120	393.860	-0.723	262.100	477.080	-0.221	108	108	108	56	56	56	122.547	238.651	-0.956	180.193	302.917	-0.730	33.787	65.402	0.110	44.730	86.125	0.159	262.100
1337	uc010xby.1	DTNA	chr18	+	32397925	32471808	72724	True	-147.143	50.861	0.000	0.000	6.297	0.970	0.000	-0.033	0.228	213.160	419.780	-0.451	312.460	515.320	-0.366	186	186	186	33	33	33	84.967	165.797	-0.954	181.204	298.144	-0.702	33.293	66.139	0.184	73.211	121.591	0.116	312.460
1338	uc003bcv.3	POLDIP3	chr22	-	42979726	43010962	1760	True	-83.596	90.090	0.000	0.000	2.739	0.862	0.023	-0.091	0.067	306.480	801.020	-0.926	441.080	951.240	-0.846	59	59	59	87	87	87	197.670	463.474	-1.223	248.486	520.807	-1.061	47.986	118.750	0.117	71.978	154.317	0.097	441.080
1339	uc001exv.1	RFX5	chr1	-	151313115	151319769	1500	True	-85.988	103.818	0.000	0.000	9.458	0.787	0.040	-0.071	0.074	403.620	751.600	-0.834	443.240	816.720	-0.659	77	77	77	75	75	75	193.437	390.565	-1.018	247.931	450.921	-0.864	76.049	145.663	0.091	68.642	126.048	0.123	443.240
1340	uc001exw.1	RFX5	chr1	-	151313115	151319769	1500	True	-85.998	103.823	0.000	0.000	9.464	0.787	0.040	-0.071	0.074	403.620	751.600	-0.834	443.240	816.720	-0.659	77	77	77	75	75	75	193.437	390.565	-1.018	247.931	450.921	-0.864	76.049	145.663	0.091	68.642	126.048	0.123	443.240
1341	uc001ucf.1	CLIP1	chr12	-	122755980	122758717	840	True	-35.143	42.838	0.000	0.000	19.253	0.951	0.000	-0.135	0.138	110.700	248.620	-0.784	171.080	332.140	-0.456	43	43	43	41	41	41	75.264	159.597	-1.050	98.829	176.939	-0.796	16.900	46.148	0.168	34.284	71.609	0.174	171.080
1342	uc009wsf.3	HDGF	chr1	-	156711898	156736717	920	True	-51.098	31.565	0.000	0.000	3.509	0.848	0.000	-0.093	0.110	3012.080	5947.240	-0.878	3386.800	6204.000	-0.015	42	42	42	46	46	46	1477.372	3026.558	-1.035	1471.528	2676.864	-0.829	601.658	1227.521	0.071	569.813	1130.846	0.193	3386.800
1343	uc002rof.2	SLC30A6	chr2	+	32390909	32449181	55752	True	-52.684	-53.641	0.000	0.000	-3.125	0.484	0.000	-0.178	0.130	486.800	1346.480	-0.562	131.020	244.640	-0.248	91	91	91	124	124	124	78.829	185.273	-1.142	60.960	107.569	-0.824	98.932	262.489	0.324	24.271	39.455	0.215	486.800
1344	uc021pzp.1	PRDX3	chr10	-	120927214	120938345	680	True	-22.788	58.840	0.000	0.000	14.485	1.000	0.000	-0.090	0.090	1421.660	2847.760	-0.905	1727.980	3188.980	-0.681	29	29	29	30	30	30	935.048	1908.812	-1.032	1035.421	1865.283	-0.855	228.207	453.085	0.076	376.509	665.609	0.068	1727.980
1345	uc031skl.1	AP3B1	chr5	-	77298149	77590579	460	True	-54.324	70.726	0.000	0.000	21.384	0.957	0.000	-0.032	0.247	191.300	403.260	-0.563	229.260	378.940	-0.550	112	112	112	23	23	23	121.487	239.116	-0.974	142.123	232.451	-0.695	29.637	57.586	0.138	39.096	69.501	0.095	229.260
1346	uc001zjo.4	MEIS2	chr15	-	37183221	37392341	1080	True	-54.749	-9.671	0.000	0.000	18.090	0.926	0.000	-0.227	0.183	61.960	125.740	-0.661	100.000	181.420	-0.550	58	58	58	54	54	54	31.935	75.046	-1.233	63.607	117.467	-0.875	12.733	24.700	0.281	14.701	26.118	0.169	100.000
1347	uc010tst.2	GPHN	chr14	+	66974124	67648525	673756	True	-47.177	32.362	0.000	0.000	18.821	0.933	0.000	-0.028	0.286	93.200	221.000	-0.809	148.480	286.180	-0.504	77	77	77	30	30	30	54.174	123.862	-1.171	79.697	151.161	-0.898	17.007	41.084	0.166	29.697	60.030	0.161	148.480
1348	uc001mfe.3	SYT9	chr11	+	7273180	7490276	215862	True	-143.165	-140.283	0.000	0.000	18.864	0.517	0.000	-0.218	0.493	6.740	13.640	0.213	8.520	12.860	1.153	112	112	112	60	60	60	2.701	6.578	-1.017	4.748	5.816	-0.244	1.490	3.129	0.497	2.048	2.585	0.754	8.520
1349	uc010rfi.1	API5	chr11	+	43333504	43366080	31278	True	-78.137	132.306	0.000	0.000	16.456	0.841	0.032	-0.051	0.078	714.900	1412.700	-0.775	775.780	1371.560	-0.616	82	82	82	63	63	63	344.467	655.769	-0.929	494.487	859.080	-0.790	127.754	244.364	0.088	129.351	234.654	0.083	775.780
1350	uc003akp.3	PATZ1	chr22	-	31721789	31742249	620	True	-78.683	34.073	0.000	0.000	12.298	1.000	0.000	-0.037	0.210	114.740	220.880	0.112	263.340	388.380	-0.389	115	115	115	31	31	31	66.420	119.031	-0.803	133.601	201.290	-0.589	19.493	40.087	0.213	53.118	78.214	0.104	263.340
1351	uc003esh.4	MRAS	chr3	+	138066489	138124377	57282	True	-104.496	-24.138	0.000	0.000	18.215	0.929	0.000	-0.030	0.398	68.060	131.020	-0.188	73.120	97.820	-0.248	157	157	157	28	28	28	33.811	65.954	-0.944	46.781	67.670	-0.523	10.302	20.900	0.284	9.824	13.771	0.178	73.120
1352	uc003fpn.3	SENP2	chr3	+	185304030	185348885	44339	True	-39.573	40.804	0.000	0.000	27.861	0.958	0.000	-0.078	0.323	159.700	348.300	-0.739	159.620	294.320	-0.475	94	94	94	24	24	24	96.512	215.609	-1.153	109.242	187.004	-0.755	26.200	57.572	0.141	16.245	38.850	0.151	159.700
1353	uc003fqs.3	EIF4A2	chr3	+	186501360	186507685	5893	True	-20.643	94.200	0.000	0.000	19.119	1.000	0.000	-0.040	0.111	1306.020	2772.880	-0.973	1248.680	2403.040	-0.844	50	50	50	18	18	18	830.787	1752.533	-1.076	865.240	1640.299	-0.923	236.382	501.607	0.047	229.142	437.673	0.033	1306.020
1354	uc003fqu.3	EIF4A2	chr3	+	186501360	186507685	5893	True	-20.643	94.200	0.000	0.000	19.119	1.000	0.000	-0.040	0.111	1306.020	2772.880	-0.973	1248.680	2403.040	-0.844	50	50	50	18	18	18	830.787	1752.533	-1.076	865.240	1640.299	-0.923	236.382	501.607	0.047	229.142	437.673	0.033	1306.020
1355	uc002tuo.3	R3HDM1	chr2	+	136289082	136482839	192804	True	-91.869	48.473	0.000	0.000	14.064	0.870	0.022	-0.045	0.169	183.780	401.660	-0.234	307.640	492.640	-0.392	119	119	119	46	46	46	94.910	186.493	-0.939	177.786	297.494	-0.735	39.184	81.851	0.189	45.927	80.098	0.134	307.640
1356	uc004brj.4	FAM129B	chr9	-	130267622	130331355	1700	True	-118.531	-54.056	0.000	0.000	2.330	0.294	0.000	-0.151	0.136	116.600	247.160	0.737	133.100	244.920	0.068	105	105	105	85	85	85	51.125	112.159	-1.080	75.951	137.536	-0.846	33.097	70.558	0.353	25.666	45.972	0.236	133.100
1357	uc010wfi.1	SMARCE1	chr17	-	38783975	38804103	680	True	-52.974	74.886	0.000	0.000	10.240	1.000	0.000	-0.048	0.100	682.840	1413.040	-0.772	414.660	793.840	-0.755	63	63	63	34	34	34	393.370	833.150	-1.080	302.419	554.140	-0.865	130.165	280.261	0.116	49.746	105.958	0.054	682.840
1358	uc003jdu.3	NSUN2	chr5	-	6599351	6633473	480	True	-49.089	55.804	0.000	0.000	17.264	1.000	0.000	-0.028	0.240	387.540	701.080	-0.613	370.260	611.840	-0.472	92	92	92	23	23	23	218.171	433.162	-1.002	285.469	471.804	-0.731	75.019	137.140	0.145	58.355	86.464	0.106	387.540
1359	uc010pky.1	ALDH9A1	chr1	-	165631448	165667823	760	True	-38.663	69.178	0.000	0.000	17.905	0.947	0.000	-0.062	0.131	563.780	1106.840	-0.756	563.040	888.260	-0.654	50	50	50	38	38	38	275.253	545.915	-0.983	337.553	594.483	-0.815	115.999	233.049	0.077	70.362	117.266	0.091	563.780
1360	uc003jpi.4	SNX18	chr5	+	53813592	53842416	26256	True	-91.237	-91.855	0.000	0.000	4.259	0.389	0.000	-0.170	0.171	68.820	160.220	-0.220	180.080	284.200	0.076	121	121	121	126	126	126	24.947	53.841	-1.089	49.972	86.480	-0.756	16.582	34.240	0.363	34.837	61.186	0.265	180.080
1361	uc003wul.3	CTSB	chr8	-	11700033	11706212	1280	True	-89.818	-73.856	0.000	0.000	-7.685	0.000	0.188	0.106	-0.205	278.600	505.640	0.327	1262.940	3866.680	-0.429	100	100	100	64	64	64	105.129	191.262	-0.838	155.918	412.805	-1.203	73.549	132.446	0.362	254.219	753.675	0.296	1262.940
1362	uc010nqq.3	CUL4B	chrX	-	119658445	119680471	1920	True	-93.347	171.551	0.000	0.000	6.970	0.883	0.053	-0.055	0.051	574.180	1080.500	-0.720	494.980	805.160	-0.476	73	73	73	94	94	94	417.545	766.395	-0.869	317.110	524.313	-0.718	90.990	180.113	0.078	74.078	127.619	0.082	574.180
1363	uc031pny.1	NBPF8	chr1	+	144614958	144830407	214022	True	-96.977	111.302	0.000	0.000	19.221	0.879	0.000	-0.064	0.103	2783.300	6064.940	-0.798	1809.180	3451.560	-0.734	113	113	113	66	66	66	703.199	1547.172	-1.141	895.045	1785.629	-0.984	551.251	1177.372	0.134	343.695	713.138	0.099	2783.300
1364	uc001etw.3	ANP32E	chr1	-	150190716	150208504	2040	True	-76.510	95.034	0.000	0.000	-10.475	0.832	0.000	-0.098	0.049	1143.220	2427.140	-0.892	1060.520	2089.800	-0.546	39	39	39	95	95	95	760.234	1542.877	-1.015	531.409	981.054	-0.883	185.314	408.298	0.073	156.836	297.977	0.091	1143.220
1365	uc004bvu.4	SET	chr9	+	131451508	131458675	5831	True	-66.991	19.043	0.000	0.000	-3.275	0.688	0.000	-0.082	0.127	4436.080	8389.040	-0.714	3653.500	7006.560	0.136	46	46	46	64	64	64	2903.997	5427.549	-0.901	1462.921	2542.371	-0.818	743.734	1407.094	0.071	870.000	1463.300	0.201	4436.080
1366	uc001hcy.2	ELK4	chr1	-	205577070	205602000	8500	True	-316.220	-297.898	0.000	0.000	-245.542	0.000	0.000	-0.178	0.045	74.080	173.240	-0.681	709.140	1988.180	0.251	63	63	63	424	424	424	50.191	109.402	-1.111	78.539	152.572	-0.887	12.653	27.143	0.177	79.969	205.104	0.267	709.140
1367	uc001ark.3	DFFA	chr1	-	10520602	10532613	2100	True	-99.701	-19.897	0.000	0.000	-23.243	0.000	0.324	0.155	-0.076	419.240	959.460	-0.681	785.760	2335.380	-0.675	51	51	51	105	105	105	214.938	460.297	-1.055	225.368	599.692	-1.289	106.501	245.054	0.132	179.644	541.450	0.301	785.760
1368	uc022cel.1	FAM122B	chrX	-	133903595	133931185	2520	True	-88.037	24.504	0.000	0.000	-45.748	0.659	0.000	-0.195	0.047	250.060	516.060	-0.779	435.160	746.060	-0.428	24	24	24	126	126	126	172.961	343.389	-0.984	204.509	342.092	-0.741	51.227	102.717	0.083	67.028	112.203	0.125	435.160
1369	uc004exr.3	FAM122B	chrX	-	133903595	133931185	2520	True	-88.037	24.504	0.000	0.000	-45.748	0.659	0.000	-0.195	0.047	250.060	516.060	-0.779	435.160	746.060	-0.428	24	24	24	126	126	126	172.961	343.389	-0.984	204.509	342.092	-0.741	51.227	102.717	0.083	67.028	112.203	0.125	435.160
1370	uc001hkg.2	PROX1	chr1	+	214161277	214214847	51094	True	-205.093	-201.860	0.000	0.000	16.772	0.414	0.000	-0.124	0.269	27.360	47.560	0.177	45.720	65.060	1.099	264	264	264	111	111	111	11.502	21.348	-0.864	20.846	30.397	-0.531	4.802	7.692	0.412	8.383	11.260	0.386	45.720
1371	uc001qdh.3	SRPR	chr11	-	126132813	126138877	880	True	-65.885	111.861	0.000	0.000	9.942	0.929	0.024	-0.047	0.069	366.280	632.000	-0.579	393.680	617.260	-0.581	76	76	76	42	42	42	184.191	323.313	-0.813	244.615	392.510	-0.683	65.146	110.831	0.095	67.198	104.167	0.060	393.680
1372	uc004ezr.2	FHL1	chrX	+	135289901	135293518	2368	True	-33.689	60.624	0.000	0.000	-3.428	1.000	0.000	-0.135	0.058	907.880	1725.320	-0.816	2328.300	3376.740	-0.485	16	16	16	60	60	60	733.653	1368.160	-0.897	909.870	1475.779	-0.703	94.316	184.268	0.050	286.262	420.373	0.072	2328.300
1373	uc010ihe.3	SRP72	chr4	+	57333761	57369847	34508	True	-73.273	83.414	0.000	0.000	4.575	0.898	0.020	-0.038	0.120	677.680	1363.040	-0.840	487.240	806.640	-0.346	71	71	71	49	49	49	404.184	819.649	-1.018	264.618	469.016	-0.796	108.305	216.855	0.104	101.719	183.423	0.129	677.680
1374	uc010zxd.1	SNX21	chr20	+	44462806	44471914	6931	True	-91.635	-92.439	0.000	0.000	-21.627	0.047	0.000	-0.350	0.131	22.020	44.620	-0.320	110.660	252.160	0.204	40	40	40	107	107	107	11.474	30.200	-1.346	27.852	53.496	-0.873	3.568	6.475	0.369	22.139	47.861	0.316	110.660
1375	uc001ass.2	AK125437	chr1	+	11782186	11785914	1820	True	-117.123	-116.601	0.000	0.000	-3.067	0.269	0.000	-0.247	0.198	1.220	1.600	0.895	2.040	2.400	1.566	82	82	82	93	93	93	0.100	0.223	-0.123	0.664	0.809	-0.108	0.245	0.389	0.434	0.555	0.654	0.757	2.040
1376	uc010osq.2	PKN2	chr1	+	89149921	89301938	149326	True	-120.361	74.398	0.000	0.000	1.878	0.773	0.027	-0.085	0.091	254.920	566.080	-0.442	320.480	570.540	-0.610	92	92	92	110	110	110	127.418	261.805	-1.028	155.661	283.292	-0.860	50.034	108.618	0.162	59.628	108.409	0.124	320.480
1377	uc002fib.3	TLDC1	chr16	-	84509965	84538288	1860	True	-140.358	-137.582	0.000	0.000	18.491	0.418	0.000	-0.183	0.381	40.520	111.980	-0.932	663.040	1636.780	1.838	140	140	140	67	67	67	22.589	65.453	-1.526	77.759	198.141	-0.873	6.911	15.580	0.399	135.569	354.531	0.701	663.040
1378	uc003pqe.3	CCNC	chr6	-	99990262	100016690	920	True	-38.980	57.997	0.000	0.000	9.240	0.957	0.000	-0.097	0.086	510.840	842.040	-0.720	400.540	642.380	-0.353	33	33	33	46	46	46	251.802	454.682	-0.850	229.855	366.150	-0.670	94.082	167.038	0.069	57.715	91.621	0.108	510.840
1379	uc010kcs.3	CCNC	chr6	-	99990262	100016690	920	True	-38.980	57.997	0.000	0.000	9.240	0.957	0.000	-0.097	0.086	510.840	842.040	-0.720	400.540	642.380	-0.353	33	33	33	46	46	46	251.802	454.682	-0.850	229.855	366.150	-0.670	94.082	167.038	0.069	57.715	91.621	0.108	510.840
1380	uc003apo.4	FOXRED2	chr22	-	36883232	36903090	2100	True	-152.510	15.006	0.000	0.000	-16.102	0.533	0.171	-0.055	0.071	204.800	381.280	-0.423	703.500	1554.760	-0.054	122	122	122	105	105	105	113.103	189.729	-0.732	243.886	397.244	-0.650	32.395	59.165	0.132	107.363	230.098	0.277	703.500
1381	uc003app.4	FOXRED2	chr22	-	36883232	36903148	2100	True	-152.222	15.215	0.000	0.000	-16.005	0.533	0.162	-0.058	0.071	204.800	381.280	-0.423	703.500	1554.760	-0.054	122	122	122	105	105	105	113.103	189.729	-0.732	243.886	397.244	-0.650	32.395	59.165	0.132	107.363	230.098	0.277	703.500
1382	uc001dpu.3	DR1	chr1	+	93811477	93828148	15032	True	-51.064	44.435	0.000	0.000	9.662	0.912	0.000	-0.092	0.163	409.280	751.880	-0.758	422.160	766.420	-0.348	37	37	37	68	68	68	267.966	504.826	-0.911	262.739	422.100	-0.675	72.779	136.471	0.081	65.788	114.447	0.126	422.160
1383	uc002wny.3	BTBD3	chr20	+	11871476	11907243	33045	True	-124.079	44.390	0.000	0.000	-12.708	0.654	0.008	-0.126	0.067	149.880	346.860	-1.050	206.580	439.960	-0.612	73	73	73	130	130	130	94.074	226.970	-1.270	109.520	232.678	-1.075	21.066	45.754	0.142	37.175	83.594	0.167	206.580
1384	uc002woa.3	BTBD3	chr20	+	11898536	11907243	5985	True	-124.029	44.551	0.000	0.000	-12.691	0.662	0.008	-0.126	0.068	149.880	346.860	-1.050	206.580	439.960	-0.612	73	73	73	130	130	130	94.074	226.970	-1.270	109.520	232.678	-1.075	21.066	45.754	0.142	37.175	83.594	0.167	206.580
1385	uc003tie.1	HECW1	chr7	+	43153339	43480196	324462	True	-77.316	-78.238	0.000	0.000	-24.187	0.000	0.009	0.222	-0.153	2.660	3.660	0.880	0.860	1.700	0.895	42	42	42	116	116	116	0.684	1.117	-0.244	0.054	0.148	-0.100	0.567	0.985	0.736	0.173	0.302	0.366	2.660
1386	uc001vqq.3	ABHD13	chr13	+	108870762	108886603	12944	True	-99.945	-53.071	0.000	0.000	17.170	0.000	0.560	0.156	-0.242	49.680	79.160	0.025	19.760	44.400	-0.268	106	106	106	75	75	75	23.768	41.407	-0.752	8.710	19.775	-1.100	9.938	17.808	0.281	4.104	9.063	0.340	49.680
1387	uc001kga.4	LIPA	chr10	-	90973325	91011660	1080	True	-51.085	86.533	0.000	0.000	14.239	0.944	0.000	-0.082	0.084	296.140	581.040	-0.759	374.720	677.900	-0.548	52	52	52	54	54	54	218.077	411.540	-0.917	252.482	426.723	-0.752	42.927	77.868	0.092	49.119	87.005	0.088	374.720
1388	uc009xvj.3	ARHGAP19	chr10	-	98981929	99052430	1920	True	-145.095	60.575	0.000	0.000	10.979	0.778	0.033	-0.081	0.111	145.000	338.040	-0.561	247.900	469.740	-0.495	150	150	150	90	90	90	72.154	154.136	-1.077	137.886	254.892	-0.884	24.065	53.785	0.187	37.958	68.135	0.148	247.900
1389	uc001wsh.3	CFL2	chr14	-	35179587	35184029	1500	True	-44.277	52.569	0.000	0.000	20.806	0.000	0.941	0.111	-0.155	404.220	916.240	-1.004	196.760	445.280	-1.061	69	69	69	34	34	34	250.607	570.450	-1.185	98.251	236.115	-1.258	61.925	135.514	0.106	45.503	106.785	0.109	404.220
1390	uc002lfg.2	MBD2	chr18	-	51677970	51751158	2600	True	-243.268	-235.691	0.000	0.000	0.415	0.000	0.062	0.337	-0.332	226.520	365.420	0.773	16.060	36.500	0.401	108	108	108	130	130	130	73.007	125.533	-0.594	2.897	7.642	-1.206	75.766	129.568	0.548	2.406	4.671	0.600	226.520
1391	uc002eqa.3	CMTM4	chr16	-	66648652	66730610	7160	True	-265.557	-271.100	0.000	0.000	-304.064	0.000	0.000	-0.288	0.027	54.000	117.620	-0.846	283.300	454.380	-0.282	34	34	34	358	358	358	26.522	65.174	-1.334	76.865	137.411	-0.861	13.820	28.407	0.241	37.193	59.094	0.204	283.300
1392	uc003yrx.3	TRIB1	chr8	+	126442562	126450644	6245	True	-84.278	6.559	0.000	0.000	-0.271	0.722	0.000	-0.190	0.080	88.320	151.920	-0.740	130.920	280.900	-0.369	56	56	56	90	90	90	41.242	87.142	-1.069	79.898	145.198	-0.844	20.805	42.302	0.200	18.927	38.766	0.188	130.920
1393	uc011dmq.2	TUBB	chr6	+	30689422	30693195	2854	True	-58.034	104.880	0.000	0.000	7.111	0.864	0.114	-0.040	0.068	5992.280	13391.160	-1.036	5423.920	11071.880	-0.805	59	59	59	44	44	44	4307.168	9366.977	-1.119	2612.957	5123.828	-0.976	697.157	1590.339	0.034	815.564	1563.795	0.110	5992.280
1394	uc010lsc.3	CTSB	chr8	-	11700033	11725646	1280	True	-80.138	-18.555	0.000	0.000	17.264	0.000	0.759	0.141	-0.227	278.600	505.640	0.327	1262.940	3866.680	-0.429	88	88	88	58	58	58	123.954	225.387	-0.840	167.437	445.000	-1.206	65.511	117.208	0.266	264.374	784.681	0.309	1262.940
1395	uc031qor.1	OTX2	chr14	-	57267424	57272381	980	True	-48.189	-48.729	0.000	0.000	13.916	0.714	0.000	-0.360	0.312	18.240	30.640	-0.347	32.420	44.620	0.227	43	43	43	49	49	49	9.785	22.640	-1.155	19.288	28.187	-0.526	2.900	4.520	0.379	5.722	7.965	0.339	32.420
1396	uc001xcq.4	OTX2	chr14	-	57267424	57277194	980	True	-46.483	-47.004	0.000	0.000	16.543	0.776	0.000	-0.381	0.316	18.240	30.640	-0.347	32.420	44.620	0.227	43	43	43	49	49	49	9.785	22.640	-1.155	19.288	28.187	-0.526	2.900	4.520	0.379	5.722	7.965	0.339	32.420
1397	uc001feg.2	C1orf43	chr1	-	154179182	154193273	520	True	-23.206	84.497	0.000	0.000	14.642	1.000	0.000	-0.020	0.101	1116.440	2407.880	-0.987	2091.040	4315.200	-0.925	35	35	35	25	25	25	933.191	1979.642	-1.085	1511.243	3043.319	-1.003	126.898	261.976	0.054	380.105	814.416	0.041	2091.040
1398	uc010hdw.1	VGLL4	chr3	-	11597543	11623836	2420	True	-74.118	-75.970	0.000	0.000	-44.108	0.066	0.000	-0.353	0.085	70.980	228.100	-0.878	257.120	512.380	0.552	28	28	28	121	121	121	52.783	129.212	-1.242	130.658	247.186	-0.878	9.799	38.881	0.240	36.774	85.508	0.281	257.120
1399	uc002dbp.1	RSL1D1	chr16	-	11928054	11945442	3560	True	-21.267	14.792	0.000	0.000	25.704	0.000	0.905	0.212	-0.335	1325.120	2833.840	-0.882	1146.740	3413.680	-0.953	59	59	59	21	21	21	902.093	1866.651	-1.040	714.967	2139.262	-1.602	211.914	482.655	0.098	242.365	619.429	0.218	1325.120
1400	uc010buv.1	RSL1D1	chr16	-	11928054	11945442	3560	True	-21.267	14.792	0.000	0.000	25.704	0.000	0.905	0.212	-0.335	1325.120	2833.840	-0.882	1146.740	3413.680	-0.953	59	59	59	21	21	21	902.093	1866.651	-1.040	714.967	2139.262	-1.602	211.914	482.655	0.098	242.365	619.429	0.218	1325.120
1401	uc001fer.3	UBAP2L	chr1	+	154229538	154243329	13377	True	-17.269	33.903	0.000	0.000	15.921	1.000	0.000	-0.089	0.224	394.840	875.560	-0.978	165.400	291.480	-0.683	37	37	37	19	19	19	178.029	387.475	-1.133	124.760	219.349	-0.806	125.825	270.119	0.087	28.750	51.957	0.067	394.840
1402	uc001dqz.4	CNN3	chr1	-	95362506	95392735	680	True	-28.318	46.868	0.000	0.000	18.610	0.970	0.000	-0.077	0.183	819.180	1685.300	-0.966	783.080	1372.340	-0.544	42	42	42	33	33	33	572.394	1211.289	-1.081	483.089	888.882	-0.878	138.941	286.895	0.057	150.744	275.656	0.114	819.180
1403	uc010cee.3	SLC9A5	chr16	+	67282854	67306094	22486	True	-54.313	16.660	0.000	0.000	18.627	1.000	0.000	-0.075	0.262	64.240	120.440	-0.316	57.640	87.540	-0.463	79	79	79	36	36	36	31.355	61.316	-0.938	38.659	59.113	-0.601	10.481	20.904	0.234	7.238	10.752	0.089	64.240
1404	uc010myq.3	LRRC8A	chr9	+	131644780	131680317	34094	True	-111.034	7.472	0.000	0.000	19.570	0.786	0.014	-0.089	0.196	56.920	116.360	-0.461	84.380	188.900	-0.393	130	130	130	70	70	70	30.234	64.119	-1.070	51.193	95.803	-0.877	8.381	15.639	0.240	14.201	29.664	0.198	84.380
1405	uc002lil.3	KIAA1468	chr18	+	59854523	59974355	119323	True	-100.175	-32.926	0.000	0.000	21.609	0.957	0.000	-0.048	0.469	72.920	136.760	0.097	69.880	92.740	-0.096	181	181	181	23	23	23	30.957	62.504	-0.988	38.745	53.935	-0.455	14.350	27.700	0.293	13.154	18.514	0.188	72.920
1406	uc002fsd.4	ABR	chr17	-	906757	1083166	820	True	-125.879	45.667	0.000	0.000	12.996	0.878	0.000	-0.055	0.172	111.900	193.960	-0.206	115.300	228.940	-0.665	168	168	168	41	41	41	52.141	104.656	-0.986	82.539	154.149	-0.889	16.425	31.887	0.216	13.293	27.625	0.116	115.300
1407	uc001pmz.4	SDHD	chr11	+	111957547	111966525	8221	True	-13.970	42.454	0.000	0.000	17.857	1.000	0.000	-0.164	0.115	416.180	880.840	-1.009	526.520	930.280	-0.737	21	21	21	31	31	31	318.252	701.630	-1.144	394.814	720.752	-0.865	57.182	107.978	0.063	65.555	122.459	0.064	526.520
1408	uc002mky.3	ZNF317	chr19	+	9266600	9274091	6329	True	-93.921	37.231	0.000	0.000	13.014	0.839	0.036	-0.056	0.167	77.500	155.200	-0.555	96.220	171.940	-0.402	109	109	109	56	56	56	48.750	96.249	-0.967	61.106	103.069	-0.749	12.873	25.359	0.199	14.244	23.014	0.147	96.220
1409	uc002wlv.3	CDS2	chr20	+	5156747	5178533	18480	True	-250.853	-25.305	0.000	0.000	9.305	0.551	0.007	-0.078	0.142	163.560	326.320	-0.229	191.380	323.940	0.352	250	250	250	136	136	136	55.525	106.484	-0.915	64.368	108.615	-0.716	35.224	71.415	0.249	28.740	51.217	0.244	191.380
1410	uc001uzf.4	LACC1	chr13	+	44453968	44468068	11616	True	-101.600	-102.663	0.000	0.000	-12.808	0.164	0.000	-0.321	0.162	12.920	34.420	-0.413	22.660	49.640	0.135	54	54	54	122	122	122	7.260	19.087	-1.314	12.239	24.083	-0.872	2.741	6.003	0.418	4.680	10.481	0.355	22.660
1411	uc003xql.2	MCM4	chr8	+	48872762	48890719	17043	True	-82.661	95.188	0.000	0.000	19.137	0.864	0.000	-0.033	0.152	1072.560	2126.760	-0.863	1011.060	1838.920	-0.672	117	117	117	44	44	44	560.468	1155.591	-1.053	705.792	1296.194	-0.876	183.171	347.220	0.130	157.653	286.060	0.107	1072.560
1412	uc001izd.2	ZNF248	chr10	-	38117692	38146564	2080	True	-104.657	-106.040	0.000	0.000	3.257	0.374	0.000	-0.183	0.203	54.860	111.840	0.035	43.600	96.480	-0.050	119	119	119	99	99	99	12.318	28.073	-1.138	21.379	40.120	-0.831	9.174	19.854	0.428	9.149	19.448	0.295	54.860
1413	uc001kky.3	ALDH18A1	chr10	-	97365685	97416567	580	True	-66.163	92.030	0.000	0.000	14.062	1.000	0.000	-0.033	0.140	426.080	898.320	-0.749	514.020	891.880	-0.718	100	100	100	28	28	28	288.592	593.647	-1.037	357.501	643.366	-0.851	68.882	145.292	0.110	65.515	101.450	0.070	514.020
1414	uc002omw.4	ZNF780A	chr19	-	40575058	40596845	2860	True	-145.766	-146.767	0.000	0.000	-41.080	0.000	0.000	0.384	-0.128	93.820	217.700	1.254	37.040	111.120	0.621	46	46	46	143	143	143	45.634	87.141	-0.719	12.089	26.100	-0.969	24.601	59.214	0.632	5.926	15.921	0.392	93.820
1415	uc011brw.2	SENP2	chr3	+	185304030	185348885	44339	True	-33.900	34.297	0.000	0.000	24.975	0.958	0.000	-0.074	0.324	159.700	348.300	-0.739	159.620	294.320	-0.475	75	75	75	24	24	24	101.796	226.561	-1.148	109.242	187.004	-0.755	26.349	58.175	0.133	16.245	38.850	0.151	159.700
1416	uc010shu.2	RERG	chr12	-	15260715	15374411	1100	True	-43.488	-16.346	0.000	0.000	11.189	0.741	0.000	-0.278	0.194	37.940	82.260	-0.915	37.960	63.420	-0.221	36	36	36	54	54	54	20.857	57.423	-1.432	22.082	41.151	-0.873	5.641	11.953	0.221	6.326	10.834	0.250	37.960
1417	uc002fet.2	TERF2IP	chr16	+	75681634	75691341	9090	True	-42.804	42.488	0.000	0.000	15.898	1.000	0.000	-0.062	0.197	561.660	995.800	-0.688	456.020	759.060	-0.647	66	66	66	29	29	29	250.515	479.525	-0.997	279.473	469.910	-0.738	161.985	282.141	0.161	126.537	214.087	0.059	561.660
1418	uc031rap.1	AOC3	chr17	+	41005259	41010147	3852	True	-73.655	-73.322	0.000	0.000	18.226	0.620	0.000	-0.383	0.398	6.020	16.960	-0.115	12.600	23.940	0.803	55	55	55	50	50	50	2.849	9.425	-1.457	6.088	12.195	-0.808	1.149	2.602	0.546	2.142	5.656	0.618	12.600
1419	uc022bnh.1	NR5A1	chr9	-	127243514	127265689	1040	True	-105.124	-105.100	0.000	0.000	14.162	0.442	0.000	-0.289	0.428	1.920	4.740	0.811	4.500	3.300	2.007	77	77	77	52	52	52	0.354	0.935	-0.427	1.673	1.421	0.127	0.531	1.077	0.628	1.104	0.939	0.608	4.500
1420	uc021xeq.1	MRAS	chr3	+	138067969	138124377	55802	True	-105.727	-24.392	0.000	0.000	18.109	0.929	0.000	-0.061	0.366	68.060	131.020	-0.188	73.120	97.820	-0.248	157	157	157	28	28	28	33.811	65.954	-0.944	46.781	67.670	-0.523	10.302	20.900	0.284	9.824	13.771	0.178	73.120
1421	uc001psn.3	MPZL2	chr11	-	118124130	118135251	1360	True	-106.925	-107.237	0.000	0.000	1.089	0.045	0.000	-0.393	0.345	7.580	11.860	0.645	13.180	20.820	0.920	46	46	46	67	67	67	2.979	6.959	-1.034	6.339	8.380	-0.338	1.591	2.395	0.666	2.672	3.929	0.481	13.180
1422	uc010ehm.3	HNRNPUL1	chr19	+	41770119	41813811	42614	True	-71.176	135.039	0.000	0.000	20.266	0.825	0.075	-0.027	0.117	1153.540	2294.460	-0.727	1228.680	2243.300	-0.638	104	104	104	40	40	40	585.655	1136.171	-0.947	712.576	1250.591	-0.812	227.096	450.626	0.084	271.710	491.601	0.098	1228.680
1423	uc010ouz.2	PRPF38B	chr1	+	109234931	109244422	7852	True	-27.618	73.086	0.000	0.000	20.136	1.000	0.000	-0.057	0.159	1396.120	2564.140	-0.601	412.840	683.160	-0.472	57	57	57	23	23	23	667.006	1204.132	-0.840	290.156	445.894	-0.618	282.078	525.139	0.078	55.182	88.427	0.081	1396.120
[truncated: 42,106 more rows]
